# Supplementary material for: Array data extractor (ADE): a LabVIEW program to extract and merge gene array data
Source: BMC Res Notes. 2013 Dec 1;6:496. doi: 10.1186/1756-0500-6-496 (PMC4222097; doi:10.1186/1756-0500-6-496)
Supplement: Additional file 1 — Contains a text file describing how the files have to be formatted, aswell as the program and sample files. Sample files include three data files downloaded from the GEO database [30,31]. With these files ADE can be directly tested without further modification. [file 1756-0500-6-496-S1.zip]

Archive with 87 entries (74 files):
- Data Extractor/
- Data Extractor/.DS_Store
- __MACOSX/
- __MACOSX/Data Extractor/
- __MACOSX/Data Extractor/._.DS_Store
- Data Extractor/Data/
- Data Extractor/Data/.DS_Store
- __MACOSX/Data Extractor/Data/
- __MACOSX/Data Extractor/Data/._.DS_Store
- Data Extractor/Data/1 GSE3586GPL3050/
- Data Extractor/Data/1 GSE3586GPL3050/.DS_Store
- __MACOSX/Data Extractor/Data/1 GSE3586GPL3050/
- __MACOSX/Data Extractor/Data/1 GSE3586GPL3050/._.DS_Store
- Data Extractor/Data/1 GSE3586GPL3050/1 Annotation.txt
- __MACOSX/Data Extractor/Data/1 GSE3586GPL3050/._1 Annotation.txt
- Data Extractor/Data/1 GSE3586GPL3050/1 Data Description.txt
- __MACOSX/Data Extractor/Data/1 GSE3586GPL3050/._1 Data Description.txt
- Data Extractor/Data/1 GSE3586GPL3050/1 Data.txt
- __MACOSX/Data Extractor/Data/1 GSE3586GPL3050/._1 Data.txt
- Data Extractor/Data/2 GSE3585GPL96/
- Data Extractor/Data/2 GSE3585GPL96/2 Annotation.txt
- __MACOSX/Data Extractor/Data/2 GSE3585GPL96/
- __MACOSX/Data Extractor/Data/2 GSE3585GPL96/._2 Annotation.txt
- Data Extractor/Data/2 GSE3585GPL96/2 Data Description.txt
- __MACOSX/Data Extractor/Data/2 GSE3585GPL96/._2 Data Description.txt
- Data Extractor/Data/2 GSE3585GPL96/2 Data.txt
- __MACOSX/Data Extractor/Data/2 GSE3585GPL96/._2 Data.txt
- Data Extractor/Data/3 GSE4172GPL570 NOLOG/
- Data Extractor/Data/3 GSE4172GPL570 NOLOG/.DS_Store
- __MACOSX/Data Extractor/Data/3 GSE4172GPL570 NOLOG/
- __MACOSX/Data Extractor/Data/3 GSE4172GPL570 NOLOG/._.DS_Store
- Data Extractor/Data/3 GSE4172GPL570 NOLOG/3 Annotation.txt
- __MACOSX/Data Extractor/Data/3 GSE4172GPL570 NOLOG/._3 Annotation.txt
- Data Extractor/Data/3 GSE4172GPL570 NOLOG/3 Data Description.txt
- __MACOSX/Data Extractor/Data/3 GSE4172GPL570 NOLOG/._3 Data Description.txt
- Data Extractor/Data/3 GSE4172GPL570 NOLOG/3 Data.txt
- __MACOSX/Data Extractor/Data/3 GSE4172GPL570 NOLOG/._3 Data.txt
- Data Extractor/Data Extractor 2.0.6.vi
- __MACOSX/Data Extractor/._Data Extractor 2.0.6.vi
- Data Extractor/Genes of interest.txt
- __MACOSX/Data Extractor/._Genes of interest.txt
- Data Extractor/SubVIs/
- Data Extractor/SubVIs/.DS_Store
- __MACOSX/Data Extractor/SubVIs/
- __MACOSX/Data Extractor/SubVIs/._.DS_Store
- Data Extractor/SubVIs/AddAverageValues.vi
- __MACOSX/Data Extractor/SubVIs/._AddAverageValues.vi
- Data Extractor/SubVIs/AddGeneLabels.vi
- __MACOSX/Data Extractor/SubVIs/._AddGeneLabels.vi
- Data Extractor/SubVIs/AddSimpleNames.vi
- __MACOSX/Data Extractor/SubVIs/._AddSimpleNames.vi
- Data Extractor/SubVIs/AddSpotSpecifity.vi
- __MACOSX/Data Extractor/SubVIs/._AddSpotSpecifity.vi
- Data Extractor/SubVIs/DataLog.vi
- __MACOSX/Data Extractor/SubVIs/._DataLog.vi
- Data Extractor/SubVIs/Delete Rows.vi
- __MACOSX/Data Extractor/SubVIs/._Delete Rows.vi
- Data Extractor/SubVIs/Extract gene of interest.vi
- __MACOSX/Data Extractor/SubVIs/._Extract gene of interest.vi
- Data Extractor/SubVIs/Fischer.vi
- __MACOSX/Data Extractor/SubVIs/._Fischer.vi
- Data Extractor/SubVIs/GetGroupValues.vi
- __MACOSX/Data Extractor/SubVIs/._GetGroupValues.vi
- Data Extractor/SubVIs/KeepHhighestPriorityOrValue.vi
- __MACOSX/Data Extractor/SubVIs/._KeepHhighestPriorityOrValue.vi
- Data Extractor/SubVIs/Make ratios.vi
- __MACOSX/Data Extractor/SubVIs/._Make ratios.vi
- Data Extractor/SubVIs/NrOfColumns.vi
- __MACOSX/Data Extractor/SubVIs/._NrOfColumns.vi
- Data Extractor/SubVIs/NrOfFiles.vi
- __MACOSX/Data Extractor/SubVIs/._NrOfFiles.vi
- Data Extractor/SubVIs/NrOfRows.vi
- __MACOSX/Data Extractor/SubVIs/._NrOfRows.vi
- Data Extractor/SubVIs/Priorities.vi
- __MACOSX/Data Extractor/SubVIs/._Priorities.vi
- Data Extractor/SubVIs/ProgressBarValues.vi
- __MACOSX/Data Extractor/SubVIs/._ProgressBarValues.vi
- Data Extractor/SubVIs/Remove ILMN.vi
- __MACOSX/Data Extractor/SubVIs/._Remove ILMN.vi
- Data Extractor/SubVIs/Sort columns.vi
- __MACOSX/Data Extractor/SubVIs/._Sort columns.vi
- Data Extractor/SubVIs/Stouffer.vi
- __MACOSX/Data Extractor/SubVIs/._Stouffer.vi
- Data Extractor/SubVIs/Ttest.vi
- __MACOSX/Data Extractor/SubVIs/._Ttest.vi
- File Formatting.rtf
- __MACOSX/._File Formatting.rtf
