# Supplementary material for: Array data extractor (ADE): a LabVIEW program to extract and merge gene array data
Source: BMC Res Notes. 2013 Dec 1;6:496. doi: 10.1186/1756-0500-6-496 (PMC4222097; doi:10.1186/1756-0500-6-496)
Supplement: Additional file 1 — Contains a text file describing how the files have to be formatted, aswell as the program and sample files. Sample files include three data files downloaded from the GEO database [30,31]. With these files ADE can be directly tested without further modification. [file 1756-0500-6-496-S1.zip › Data Extractor/Data/1 GSE3586GPL3050/1 Annotation.txt]

ID	Gene Symbol	Specificity	Priority
IMAGp998A1188	HPS1		
IMAGp998H1180			
IMAGp998A0786			
IMAGp998C0318			
IMAGp998A0785			
IMAGp998A0618	HIST1H1C		
IMAGp998F1684	DLD		
IMAGp998A0518			
IMAGp998A0784	FLJ38109		
IMAGp998A1018	TAF11		
IMAGp998B1885	KIAA1704		
IMAGp998G1681			
IMAGp998D1383	SLC12A7		
IMAGp998B1418	LGR4		
IMAGp998H2081	FLJ39739		
IMAGp998C1818	PSMD3		
IMAGp998J2084	FRS2		
IMAGp998A1918			
IMAGp998A2081	SLC7A9		
IMAGp998A1618	CR1L		
IMAGp998F1484	FLJ23825		
IMAGp998A2218	FLJ36748		
IMAGp998B2486	LGR4		
IMAGp998K1878	DERP6		
IMAGp998A1079	ARHGEF7		
IMAGp998H0779			
IMAGp998G0581	SDCCAG1		
IMAGp998E0481	SH3TC2		
IMAGp998F1578			
IMAGp998A0689	SUPT3H		
IMAGp998A0679	PKP2		
IMAGp998C1589			
IMAGp998F1380			
IMAGp998A1089			
IMAGp998A1488	SPP2		
IMAGp998A1279	TCF2		
IMAGp998A1688	LUC7L2		
IMAGp998E2090	SLC4A1		
IMAGp998E1481	FLJ32942		
IMAGp998B0991	FGL1		
IMAGp998F1180	COX10		
IMAGp998H1779			
IMAGp998H1783	ZNF169		
IMAGp998A1889	MGC24039		
IMAGp998A1982	FECH		
IMAGp998A2290	HNMT		
IMAGp998P0480			
IMAGp998A2479	VRK2		
IMAGp998C1185	TOM1		
IMAGp998A0418	VDAC2		
IMAGp998C0184	TM4SF6		
IMAGp998L1978			
IMAGp998E0780			
IMAGp998O0480	"RSU1,RANBP2L1"		
IMAGp998C0484			
IMAGp998E0818	MAML3		
IMAGp998C0478	C1QTNF7		
IMAGp998C1018	SYNE1		
IMAGp998G1683	EMP2		
IMAGp998E1783	C15orf20		
IMAGp998P1688	C5orf3		
IMAGp998B1818	NDUFC1		
IMAGp998N2281			
IMAGp998E0680	FIGN		
IMAGp998J2078	ZNF407		
IMAGp998B1718	PIK3C2G		
IMAGp998K2084			
IMAGp998A1818			
IMAGp998D1084	PSMB9		
IMAGp998E2118	INSL4		
IMAGp998F2383	SNX13		
IMAGp998G2480			
IMAGp998C0685			
IMAGp998J0188	ProSAPiP1		
IMAGp998D0486	PCNA		
IMAGp998G0381			
IMAGp998I1381	C9orf81		
IMAGp998E0580	COL4A2		
IMAGp998D0886	LGI4		
IMAGp998F0489	POFUT1		
IMAGp998J0485	GSN		
IMAGp998G1081	C10orf9		
IMAGp998D1186	CD3G		
IMAGp998F1388	ALS2CR19		
IMAGp998I1581	FOXO3A		
IMAGp998D1390			
IMAGp998F2180	HMGCS2		
IMAGp998C2189	LOC150383		
IMAGp998C1378	C6orf49		
IMAGp998B1792	NUMA1		
IMAGp998C2379			
IMAGp998F2492	BRPF3		
IMAGp998E2479	FOXP1		
IMAGp998C1678	KIAA1277		
IMAGp998G2387			
IMAGp998C1878			
IMAGp998H1079	CAMSAP1		
IMAGp998F0218			
IMAGp998B0885	FLJ10378		
IMAGp998N0580	C6orf72		
IMAGp998L1484			
IMAGp998F0618	LBP		
IMAGp998P1481	GNG2		
IMAGp998D0718	LRRFIP2		
IMAGp998E0784	SSH2		
IMAGp998F1018			
IMAGp998E1387	FLJ39739		
IMAGp998F1218			
IMAGp998F1483			
IMAGp998E1318	RPL36		
IMAGp998E0982	PPARA		
IMAGp998E1618	UREB1		
IMAGp998F0984			
IMAGp998J1980	LOC92346		
IMAGp998E2388			
IMAGp998G1918	CAS1		
IMAGp998E2179	SELP		
IMAGp998G2380	MKI67		
IMAGp998F2483			
IMAGp998A1879	FKSG44		
IMAGp998E0979	ARK5		
IMAGp998F0791	ZA20D3		
IMAGp998A1784			
IMAGp998B0187			
IMAGp998F0586			
IMAGp998C1489	MASP1		
IMAGp998E1179	TNFRSF10B		
IMAGp998C0587	EGFR		
IMAGp998I1578			
IMAGp998E1188	SPAG9		
IMAGp998K1185	LOC92017		
IMAGp998F0688	IHPK2		
IMAGp998L2280	CCL2		
IMAGp998C0290			
IMAGp998E1988	ETV6		
IMAGp998C2378	PTEN		
IMAGp998H0581			
IMAGp998A0886	EIF2B3		
IMAGp998E1579	TSHR		
IMAGp998F2189	STK38		
IMAGp998I2178	"KIAA0251,LOC283970"		
IMAGp998F1588	P2RY8		
IMAGp998F2486	ATF2		
IMAGp998B2485			
IMAGp998H0182	MGC33302		
IMAGp998F0178			
IMAGp998H0481	ZNF423		
IMAGp998M1280	SREBF2		
IMAGp998I1983	DUSP21		
IMAGp998G0718	SORBS1		
IMAGp998F1384			
IMAGp998H0818	FARP1		
IMAGp998H0986	PLCL2		
IMAGp998G1018	CDC27		
IMAGp998E1384	MRPS25		
IMAGp998F1678			
IMAGp998C1384	RBM18		
IMAGp998G1518	ANXA5		
IMAGp998H1682			
IMAGp998D1679			
IMAGp998C1882	DAZAP2		
IMAGp998L2180	ARID5B		
IMAGp998D1384			
IMAGp998J2478	ZNF21		
IMAGp998J2380	ACACA		
IMAGp998H2379	DO		
IMAGp998H2483	LOC92482		
IMAGp998F2318	GAS2		
IMAGp998G0685	FRAS1		
IMAGp998E0379	FALZ		
IMAGp998G0386			
IMAGp998G0492	LOC284100		
IMAGp998L1581	FAM3C		
IMAGp998G0690	LOC144233		
IMAGp998H1088	IER5		
IMAGp998B0485	RANBP17		
IMAGp998J1680			
IMAGp998G1090			
IMAGp998L1378	PTPRE		
IMAGp998H1679	MGC35097		
IMAGp998K0680	CKLFSF4		
IMAGp998D1288	SYN3		
IMAGp998N1882	MAMDC2		
IMAGp998A0388			
IMAGp998G1679	CACNA2D4		
IMAGp998F1779	EWSR1		
IMAGp998N2481	KNSL7		
IMAGp998O2489	BBS4		
IMAGp998J1881	MCM6		
IMAGp998F1992	CXorf45		
IMAGp998G1979	PLIN		
IMAGp998F2287	ARGBP2		
IMAGp998J0484	DKFZP434L0117		
IMAGp998O0481			
IMAGp998J0883	SND1		
IMAGp998L0118	C18orf19		
IMAGp998I2078			
IMAGp998F1079			
IMAGp998E0882	SURF4		
IMAGp998K0978			
IMAGp998I1683	FLJ20195		
IMAGp998G0779	CGI-41		
IMAGp998P0981	CHES1		
IMAGp998I1318	TNFRSF10D		
IMAGp998G1380	NAALADL1		
IMAGp998L2480	ZNF541		
IMAGp998F1683	SHANK3		
IMAGp998H1518	KIAA0992		
IMAGp998E2484	CXorf21		
IMAGp998J1818	NFX1		
IMAGp998K2184	PREP		
IMAGp998G2118	LAP3		
IMAGp998G2180			
IMAGp998G2318	EPOR		
IMAGp998E2283			
IMAGp998J2418	GPC3		
IMAGp998I0786			
IMAGp998P0180	BBS2		
IMAGp998J0386			
IMAGp998G0579	RAB3IL1		
IMAGp998J0685	MPZL1		
IMAGp998H0679	COBL		
IMAGp998J0786			
IMAGp998E0487			
IMAGp998J1778	MARCH-VI		
IMAGp998I1090	CUL4A		
IMAGp998I0878	PPM1H		
IMAGp998I0178	PPP2R5E		
IMAGp998M0680	LOC93556		
IMAGp998F1187			
IMAGp998I1386	"GPHN,LOC285812"		
IMAGp998F1090	MGC13186		
IMAGp998J1578			
IMAGp998A1489			
IMAGp998C1585	EIF2B1		
IMAGp998F1490	"RBBP4,SYNCOILIN"		
IMAGp998O1178	APOM		
IMAGp998J2389	LSM3		
IMAGp998N1584	"MN7,MGC57820"		
IMAGp998I1989	ADHFE1		
IMAGp998I0384	RAB3-GAP150		
IMAGp998F1379	KIAA0999		
IMAGp998G0283	ARHGAP21		
IMAGp998J0878	ANAPC7		
IMAGp998L0383			
IMAGp998I0418	EMR1		
IMAGp998K1384	DNM1L		
IMAGp998G1218	CACH-1		
IMAGp998K1884	GAB2		
IMAGp998L1418	FLJ20729		
IMAGp998L1678	DGCR8		
IMAGp998I1018	DKFZP564J0863		
IMAGp998I1484	C17		
IMAGp998M0480			
IMAGp998N1185	TAC4		
IMAGp998N2284	HIST1H2AC		
IMAGp998O2282	CREBBP		
IMAGp998M0718			
IMAGp998G2082	PAPD4		
IMAGp998M0918	LONP		
IMAGp998L2183			
IMAGp998M2278			
IMAGp998K2183			
IMAGp998L2479	TMEM16F		
IMAGp998I0778	PSARL		
IMAGp998K0780	DEPDC1		
IMAGp998L0386	LEAP-2		
IMAGp998H0187	BLM		
IMAGp998O0881	EPHB6		
IMAGp998I0390	USP13		
IMAGp998O0681	ZFP28		
IMAGp998L1391	PPP2R3A		
IMAGp998O1881	TARS		
IMAGp998K1079	DJ167A19.1		
IMAGp998L1185	ADD2		
IMAGp998I0588	E2F2		
IMAGp998N2478			
IMAGp998I1579	"THSD1P,THSD1"		
IMAGp998E1185	FOXP1		
IMAGp998J2392	ANPEP		
IMAGp998L1878	AIG1		
IMAGp998H1290	EXT1		
IMAGp998E1585	FLJ32810		
IMAGp998G2289	SNX11		
IMAGp998K1478	SLC25A21		
IMAGp998H1687	ZCCHC9		
IMAGp998K1678	SNX19		
IMAGp998I2378			
IMAGp998I0184			
IMAGp998K0581	DOCK8		
IMAGp998N0388			
IMAGp998L0584	KIAA1276		
IMAGp998I0682			
IMAGp998L1078	RELB		
IMAGp998N0583	LOC91316		
IMAGp998O0818	PDIR		
IMAGp998M1382	TCF7L2		
IMAGp998L1879	SMOC1		
IMAGp998N1084			
IMAGp998O0878	MET		
IMAGp998E1283			
IMAGp998L2118	P2RY13		
IMAGp998N1578			
IMAGp998M1618	DPF3		
IMAGp998M2483			
IMAGp998H2381	ELF4		
IMAGp998N1982	NRP1		
IMAGp998M2018	TCERG1		
IMAGp998M1983			
IMAGp998M2118			
IMAGp998N2382	BIN3		
IMAGp998K2218	MAN2B2		
IMAGp998H1279	HRPT2		
IMAGp998L0192	ZNF297		
IMAGp998M0583	GPR154		
IMAGp998I0492	IDH1		
IMAGp998N0586	MYO1D		
IMAGp998N1089	MSRA		
IMAGp998H0885	CDC25A		
IMAGp998I2278	IPO11		
IMAGp998M1379	PIK3C2A		
IMAGp998N1092	TRIM58		
IMAGp998N1388	ZNF406		
IMAGp998N1792	PARD3		
IMAGp998N1884	HCCS		
IMAGp998N1889	RASA2		
IMAGp998M0378	TAX1BP1		
IMAGp998N2187	CAT		
IMAGp998K1580	C10orf42		
IMAGp998H2490	ATM		
IMAGp998O2083	LRCH1		
IMAGp998J1487	CARD8		
IMAGp998M2186	ING3		
IMAGp998I2291	LRRN3		
IMAGp998N2087	HP1-BP74		
IMAGp998F1685	SF4		
IMAGp998O0186	COX6C		
IMAGp998P1081	MDN1		
IMAGp998M0584	TPSAB1		
IMAGp998O0578	LPIN2		
IMAGp998P0888	NFIA		
IMAGp998P1318	PNMA6A		
IMAGp998O0484	FLJ20551		
IMAGp998N0718			
IMAGp998P1082	POLL		
IMAGp998O2318	WDR1		
IMAGp998N2484	NINJ1		
IMAGp998P1218			
IMAGp998P1382	IRF2BP1		
IMAGp998P1418			
IMAGp998P2078	DLG1		
IMAGp998K2080	WDR26		
IMAGp998L2384	SMURF1		
IMAGp998P1818			
IMAGp998P2082	ZDHHC16		
IMAGp998M1478	RCL1		
IMAGp998K2083	CYB5-M		
IMAGp998M1678	CD74		
IMAGp998P2183	PPFIA1		
IMAGp998M1818	KPNA2		
IMAGp998O0781	DPM3		
IMAGp998K0390	ZNF135		
IMAGp998P1678	IL22RA1		
IMAGp998N0680	PC4		
IMAGp998K2383			
IMAGp998K2085	HNRPU		
IMAGp998P0786	JMJD2C		
IMAGp998P0892	ANKRD6		
IMAGp998O0986	LOC115294		
IMAGp998K1091	BRP44L		
IMAGp998P0978	VDAC1		
IMAGp998L0987	THRAP2		
IMAGp998K1984	KNTC1		
IMAGp998K1491	MGC13098		
IMAGp998P2084	CAV2		
IMAGp998O2092	UBA2		
IMAGp998J1879			
IMAGp998K1891			
IMAGp998P1881	BBX		
IMAGp998J0588	KIAA1573		
IMAGp998M2287	SFRS11		
IMAGp998M2178	ZNF24		
IMAGp998O2287	GPC3		
IMAGp998M2378	ITGB5		
IMAGp998A0591	RNP		
IMAGp998A05111	C11orf1		
IMAGp998A1190	CDC6		
IMAGp998M0894	"RNF130,C11orf1"		
IMAGp998F0289	SENP5		
IMAGp998B02110	BICD1		
IMAGp998B0189			
IMAGp998B01112	SIAT9		
IMAGp998E1688	PYGL		
IMAGp998B1092			
IMAGp998E1885	C10orf78		
IMAGp998A11112	HCG9		
IMAGp998B1579	GLIPR1		
IMAGp998B17110	CTDSPL		
IMAGp998B0988	ACF		
IMAGp998A13113	XG		
IMAGp998B1791			
IMAGp998A1988	EXT1		
IMAGp998B2292	CSTB		
IMAGp998B20113	ALDH4A1		
IMAGp998G1990			
IMAGp998B18110			
IMAGp998A2488	EFEMP1		
IMAGp998A19110	DHX38		
IMAGp998D03110	AMPD3		
IMAGp998B06119	TCTEL1		
IMAGp998A12113			
IMAGp998G06118	TSC		
IMAGp998A11111	"CYP4A11,CYP4A22"		
IMAGp998A07117	RNF149		
IMAGp998A13111	ERCC1		
IMAGp998D07118	SLC9A1		
IMAGp998D10110	PME-1		
IMAGp998A10115	CYP3A5		
IMAGp998B12110	TSC1		
IMAGp998C08115	C20orf17		
IMAGp998A16117	SLC25A21		
IMAGp998A15116			
IMAGp998E11110	LAF4		
IMAGp998F17119	C4BPA		
IMAGp998A21116	ZNF297B		
IMAGp998D17118	PPRC1		
IMAGp998J2197	ABHD8		
IMAGp998A21118	ERBB3		
IMAGp998E17110	STAT6		
IMAGp998D21118	FLJ20618		
IMAGp998B1997			
IMAGp998B21116	C1orf31		
IMAGp998C0392	TNFAIP8		
IMAGp998D0884			
IMAGp998G0988	SEN2L		
IMAGp998C0190	PPFIBP2		
IMAGp998F0892			
IMAGp998D1191	WNK1		
IMAGp998F0692	RAB34		
IMAGp998D18112			
IMAGp998C0887	MOBKL2B		
IMAGp998F1188	KLF11		
IMAGp998E0291	DLG1		
IMAGp998D0497			
IMAGp998F1692	SV2A		
IMAGp998C13110	DKFZp313G1735		
IMAGp998F0788			
IMAGp998D12110	MCCC1		
IMAGp998L0181	ARIH1		
IMAGp998C17112			
IMAGp998G2189	C7orf3		
IMAGp998C19111	ACY1		
IMAGp998F1889			
IMAGp998F22113	RBJ		
IMAGp998B1584			
IMAGp998C1697	SLC4A1		
IMAGp998B1197	MGC2654		
IMAGp998C03115			
IMAGp998F06110	PLCD4		
IMAGp998C04115			
IMAGp998D1197	FLJ10521		
IMAGp998F05118			
IMAGp998E24110	MGC16169		
IMAGp998B03112	VPS16		
IMAGp998F2397			
IMAGp998D08114	CD48		
IMAGp998D13110	BECN1		
IMAGp998E08115	OSBPL8		
IMAGp998B15114	CDA08		
IMAGp998D06111	HIPK2		
IMAGp998F16110	HCMOGT-1		
IMAGp998E07113			
IMAGp998D1897	PRO2949		
IMAGp998E22113			
IMAGp998H1997	AMSH-LP		
IMAGp998C21118	PAPD4		
IMAGp998E21110	ROD1		
IMAGp998B18114	CYP19A1		
IMAGp998F24110	EIF5		
IMAGp998B24113	DKFZP434C171		
IMAGp998N0278	EBF2		
IMAGp998H0283	ARHGEF10		
IMAGp998F0387	OSBPL2		
IMAGp998F05112	CAMSAP1		
IMAGp998H0492	LOC283587		
IMAGp998G09113	POU6F2		
IMAGp998F0487	RGS3		
IMAGp998E05113	SPTA1		
IMAGp998F2285	GBA3		
IMAGp998E09112	ELF4		
IMAGp998H0589			
IMAGp998G1592	SIPA1L2		
IMAGp998E1189	MLLT10		
IMAGp998F11110	MGST3		
IMAGp998F1287			
IMAGp998F08112	ZFR		
IMAGp998F1792	FOXP1		
IMAGp998F10112	PLA1A		
IMAGp998I0790	PRDM15		
IMAGp998F18113	HNRPA1		
IMAGp998E2285	STAT5B		
IMAGp998I15113	SLC40A1		
IMAGp998J2492	EDIL3		
IMAGp998H24113	GTF2F2		
IMAGp998F0297	LPP		
IMAGp998H01118	MGST3		
IMAGp998F0497			
IMAGp998E03117			
IMAGp998F0697	C5orf18		
IMAGp998G03114	HSRTSBETA		
IMAGp998A0197	KIAA0376		
IMAGp998F12116	NOPE		
IMAGp998E1097	DERL2		
IMAGp998F10117	C18orf21		
IMAGp998F24111	BCAS3		
IMAGp998F10115			
IMAGp998B11110	CASP1		
IMAGp998E11119	ZNF431		
IMAGp998E1697	TM4SF8		
IMAGp998H15118			
IMAGp998F17116	ANKS1		
IMAGp998A18114	C6orf148		
IMAGp998E23114	ZNF331		
IMAGp998B19115			
IMAGp998D21117	LOC130940		
IMAGp998A23117	NUP210		
IMAGp998J2397			
IMAGp998F23114	PHACTR2		
IMAGp998F0592	PHLDB2		
IMAGp998H04110	GLUD1		
IMAGp998F0185	VTI1A		
IMAGp998N1892	PB1		
IMAGp998G0787	TXNDC5		
IMAGp998G02110	FLJ10006		
IMAGp998I1378	SET		
IMAGp998G16113	SLC7A6		
IMAGp998G0589	MYO5B		
IMAGp998B03110	FLJ22662		
IMAGp998I1786	PARK2		
IMAGp998B1990	NDUFB4		
IMAGp998E1887	KIAA1609		
IMAGp998F13114	CLASP1		
IMAGp998H1885	DCDC2		
IMAGp998H08112			
IMAGp998F2392	"ARRDC2,CS"		
IMAGp998G1890			
IMAGp998F1990	FLJ21616		
IMAGp998B19110	CUEDC1		
IMAGp998F1088	SIAT4A		
IMAGp998H18110	SH3BP4		
IMAGp998F1288			
IMAGp998G20110			
IMAGp998G03117	MYO1B		
IMAGp998D02115	LOC151878		
IMAGp998G03112	AGA		
IMAGp998J10115	GBE1		
IMAGp998L0597	F11R		
IMAGp998H08111			
IMAGp998F05111	RPS2		
IMAGp998I04115	GBF1		
IMAGp998E12114			
IMAGp998H10117	DKFZp761A052		
IMAGp998E03110			
IMAGp998D11114	FLJ32731		
IMAGp998I16115	UBADC1		
IMAGp998J15112			
IMAGp998F20111	FUK		
IMAGp998J21115	C20orf19		
IMAGp998J18110			
IMAGp998H16114	F2RL2		
IMAGp998G23116	GYPC		
IMAGp998D20115	DHX33		
IMAGp998J21116	"WWP2,MEG3"		
IMAGp998G18119	PACS1L		
IMAGp998I23113	ETS1		
IMAGp998C23114			
IMAGp998J1991	PITPNA		
IMAGp998B2091	SLC9A5		
IMAGp998L1191	TPCN1		
IMAGp998I0889	MANBA		
IMAGp998J0587	CCNT1		
IMAGp998N0889	LOC133619		
IMAGp998I0687	LOC64744		
IMAGp998J10110	WDR37		
IMAGp998E0589			
IMAGp998O05113			
IMAGp998I1087	GFRA1		
IMAGp998E1291	KCTD6		
IMAGp998F1192	CANX		
IMAGp998L14113	LOC285972		
IMAGp998G1288			
IMAGp998N24112	SLC39A13		
IMAGp998L2092	FKBP5		
IMAGp998L18113	C9orf3		
IMAGp998H2186	TBC1D7		
IMAGp998E06110	ABCB10		
IMAGp998G2292	SUCLG2		
IMAGp998L1591			
IMAGp998I1487	AAAS		
IMAGp998N1597			
IMAGp998G01111	RSAD2		
IMAGp998H01113	TNRC9		
IMAGp998I0497	C4orf15		
IMAGp998I05119	FLJ23467		
IMAGp998H06114	SUSD1		
IMAGp998L05118			
IMAGp998I0897	COX17		
IMAGp998L09113	KIAA0446		
IMAGp998I05116			
IMAGp998L09118			
IMAGp998E0597	ZNF490		
IMAGp998J02118	ATXN10		
IMAGp998C12116	C9orf3		
IMAGp998I11119	SCAP1		
IMAGp998K17111	MGC17301		
IMAGp998F15115			
IMAGp998E1197	IL16		
IMAGp998J22117	PBX1		
IMAGp998I21111	ZNRF3		
IMAGp998K24115	C20orf177		
IMAGp998L22110	RCE1		
IMAGp998C24118	MTSS1		
IMAGp998E1797	EHBP1		
IMAGp998G23113			
IMAGp998F0189	C1QB		
IMAGp998J1189			
IMAGp998G1091	PLCB1		
IMAGp998M0492	C15orf25		
IMAGp998E0385	B4GALT1		
IMAGp998L07112	AF5Q31		
IMAGp998L0787			
IMAGp998K08112	C13orf18		
IMAGp998I0689	FZD6		
IMAGp998G0687			
IMAGp998L1187	DDR2		
IMAGp998K12112	HSD17B2		
IMAGp998G0792			
IMAGp998L19111	HKR1		
IMAGp998J1792	"DONSON,SON"		
IMAGp998N16113	LAD1		
IMAGp998M2092			
IMAGp998K17112	ZNF278		
IMAGp998O0189	KIAA1272		
IMAGp998L21113	C6orf184		
IMAGp998I1088	MINK1		
IMAGp998L14110			
IMAGp998G1489			
IMAGp998G2491			
IMAGp998B01111	09. Sep		
IMAGp998L13113			
IMAGp998K08113			
IMAGp998H04115			
IMAGp998K0697	COG4		
IMAGp998K07119			
IMAGp998L0897	ANXA8		
IMAGp998E10118	"FLJ21918,NFATC3"		
IMAGp998L04114	WDR19		
IMAGp998L10117	YPEL4		
IMAGp998G0597	BAZ2B		
IMAGp998N14117	HIBCH		
IMAGp998K18110	MCM4		
IMAGp998L14117	SEC31L2		
IMAGp998M16110	TIRAP		
IMAGp998J16113			
IMAGp998K1897	PRKCE		
IMAGp998O21113	POLR2B		
IMAGp998I10110			
IMAGp998F19114	TFR2		
IMAGp998K2297	PPP2R2B		
IMAGp998N23113	KIAA0232		
IMAGp998N24113	LOC200420		
IMAGp998G21114	JMJD3		
IMAGp998N0192			
IMAGp998M02112			
IMAGp998N0885	CHD1L		
IMAGp998N03112			
IMAGp998H0687	ARFGEF1		
IMAGp998M06112	DNAPTP6		
IMAGp998L0892	PLCXD2		
IMAGp998N08113	KIBRA		
IMAGp998H1890			
IMAGp998N06110	GNAQ		
IMAGp998M1380	NDUFS8		
IMAGp998M09113	CDKAL1		
IMAGp998D0391	TECTA		
IMAGp998M0697			
IMAGp998O1592	CARD14		
IMAGp998N08112	DKFZP434H132		
IMAGp998K1892	ARMC1		
IMAGp998M18112	KIAA1533		
IMAGp998N2292			
IMAGp998M22110	USP38		
IMAGp998O2483			
IMAGp998O22112			
IMAGp998P1492	ARL1		
IMAGp998L23110	HERC6		
IMAGp998P04111			
IMAGp998D01111	MECT1		
IMAGp998M0497	TNFSF13B		
IMAGp998P03118			
IMAGp998L06114	"TNRC6A,HIP2"		
IMAGp998P05118	ZNRF3		
IMAGp998O06116	RNF111		
IMAGp998O04115	LANCL2		
IMAGp998M06115	CLK3		
IMAGp998O22115	SLC36A1		
IMAGp998I0597			
IMAGp998K13113	RBPMS		
IMAGp998O15111			
IMAGp998L02116	CGI-111		
IMAGp998L09110	ZSWIM1		
IMAGp998L14119	IL12RB2		
IMAGp998N05114			
IMAGp998N18117	SUPT3H		
IMAGp998H09111			
IMAGp998L22119	LPIN2		
IMAGp998P22110	KNS2		
IMAGp998I23117	MYLIP		
IMAGp998O24110			
IMAGp998F09114	EDIL3		
IMAGp998K0492	HOOK1		
IMAGp998P08111	KLHL6		
IMAGp998I0185			
IMAGp998O06110			
IMAGp998M0484	DHRS7		
IMAGp998P07112	DLC1		
IMAGp998N1192	CDK9		
IMAGp998O07112			
IMAGp998J1087	ARHGEF9		
IMAGp998P08113	HBXIP		
IMAGp998L0685	CDK5RAP2		
IMAGp998O08110			
IMAGp998M1192	EHMT1		
IMAGp998P06112	FLJ35220		
IMAGp998N0785	ACACA		
IMAGp998O11114			
IMAGp998O2292	TBP		
IMAGp998P10112			
IMAGp998M0888	INSR		
IMAGp998P21112	FBXO3		
IMAGp998L1890	KEAP1		
IMAGp998P2389	C21orf25		
IMAGp998I2488	RPS23		
IMAGp998N15110	POLR3C		
IMAGp998N04119	ZNF146		
IMAGp998O07117			
IMAGp998O1997			
IMAGp998P08116	DSG1		
IMAGp998O11115			
IMAGp998M04114	RSAFD1		
IMAGp998P0897	"C20orf4,ADH6"		
IMAGp998I10118	FLJ10116		
IMAGp998O1097	"RTN3,PRDM2"		
IMAGp998I12118	ABHD5		
IMAGp998O05114	IFRD1		
IMAGp998P10114	ABCG5		
IMAGp998P1497	"APG16L,CLTC"		
IMAGp998O17111			
IMAGp998P1697	CLTC		
IMAGp998P22118	HDGF2		
IMAGp998P14114	SLC2A14		
IMAGp998O19116	BLM		
IMAGp998P1597	RASIP1		
IMAGp998P18114	MTRR		
IMAGp998P1797	FNDC3B		
IMAGp998M24113	GNG7		
IMAGp998M11114	PLAC8		
IMAGp998H19115	MAP3K10		
IMAGp998C04113	HLA-DQB2		
IMAGp998B01113	KHSRP		
IMAGp998A16113	SOC		
IMAGp998A08113	CLMN		
IMAGp998C02116	HDAC8		
IMAGp998F16120	"F2RL2,IQGAP2"		
IMAGp998A08111			
IMAGp998B04115	RANGAP1		
IMAGp998B08114			
IMAGp998A17115	ELOVL6		
IMAGp998C14113	CSMD1		
IMAGp998A06115	ALDOB		
IMAGp998D14117			
IMAGp998B1297	LOC126669		
IMAGp998C18113	LOC57149		
IMAGp998I0697	GPR65		
IMAGp998F20117			
IMAGp998A17121	C10orf58		
IMAGp998D05114	ZNF12		
IMAGp998A22121			
IMAGp998A22116	MTB		
IMAGp998A21114	HAO1		
IMAGp998C23112	IDI2		
IMAGp998C20116	Cep164		
IMAGp998A04123	TOP1		
IMAGp998A02119	MRPL15		
IMAGp998B03128			
IMAGp998B03117	MGC40405		
IMAGp998B05123	"SLC26A10,GALGT"		
IMAGp998B04121	SMARCE1		
IMAGp998D10123	TUBAL3		
IMAGp998D03119	RBJ		
IMAGp998D12128	TF		
IMAGp998C07119			
IMAGp998B11123			
IMAGp998A18120	LOC51619		
IMAGp998B14127	NDP52		
IMAGp998A08121	DLAT		
IMAGp998B17127			
IMAGp998A17129	GPC3		
IMAGp998A19123			
IMAGp998G17119	FLJ12529		
IMAGp998D22123	NT5C2		
IMAGp998A21129	CARM1		
IMAGp998A23123	FLJ21924		
IMAGp998D13119	TAX1BP1		
IMAGp998C23123	CD48		
IMAGp998B23117	CDK6		
IMAGp998C05116	JUNB		
IMAGp998C01117	ACYP1		
IMAGp998A04114	PITPNB		
IMAGp998A02120			
IMAGp998C05119	TCEAL4		
IMAGp998C05123			
IMAGp998A08114	PAPPA		
IMAGp998P09120	HTR3A		
IMAGp998A06114	NOL1		
IMAGp998B07121	LOC284296		
IMAGp998A09114			
IMAGp998B10114	CLASP1		
IMAGp998J04117	HIBADH		
IMAGp998C07117	CSE1L		
IMAGp998C07114	PCGF3		
IMAGp998A1697	POLG		
IMAGp998C11114			
IMAGp998C17120	FLJ34389		
IMAGp998C23115	EIF4EBP2		
IMAGp998B18121	SLC39A14		
IMAGp998B05115	CD53		
IMAGp998A22120	AGTR1		
IMAGp998C19116	SLC2A4RG		
IMAGp998D24121	C1orf37		
IMAGp998F04123	ERCC2		
IMAGp998J12120			
IMAGp998D03127	GNAQ		
IMAGp998C03119	RAB3GAP		
IMAGp998B06121	ZNF511		
IMAGp998C03127	TNFAIP9		
IMAGp998D07128	ZDHHC14		
IMAGp998E09120	E2F3		
IMAGp998B09121	DNAPTP6		
IMAGp998C10119	LIAS		
IMAGp998E10127	NPL		
IMAGp998D10121	GFRA2		
IMAGp998E20124			
IMAGp998C08121	ZBED4		
IMAGp998A16119	LOC92162		
IMAGp998D16127	ALDOC		
IMAGp998B23127			
IMAGp998E20122			
IMAGp998D19123	XG		
IMAGp998D23120	GALNT14		
IMAGp998B22121	MGC99813		
IMAGp998C06119	SRGAP1		
IMAGp998A21127	FAH		
IMAGp998C24117	C10orf76		
IMAGp998F02111	ARHGAP21		
IMAGp998F06116	LOC285033		
IMAGp998G06113	SDCCAG8		
IMAGp998F01123	MRPS9		
IMAGp998C16113	PTPRF		
IMAGp998F07110	ING5		
IMAGp998F06114	NDST1		
IMAGp998E05114			
IMAGp998C06114			
IMAGp998A03115	LOC255104		
IMAGp998E12111	MAML2		
IMAGp998E11121	PAIP2		
IMAGp998C15114	ABAT		
IMAGp998F06112	HTATIP2		
IMAGp998C13114	PPP1R12B		
IMAGp998D14114	CASP9		
IMAGp998I14112	PCDH1		
IMAGp998E21115	DKFZp313N0621		
IMAGp998E20111	FOXK2		
IMAGp998I18121	KIAA0826		
IMAGp998H21113	FBXO25		
IMAGp998F23111	FOXP1		
IMAGp998K15113	DKFZp727A071		
IMAGp998E17117	LIN9		
IMAGp998D05121	CHCHD3		
IMAGp998E02117	RAB11FIP4		
IMAGp998J03124	BRE		
IMAGp998H08120	NFATC2IP		
IMAGp998C02119			
IMAGp998E06117	ZFYVE26		
IMAGp998F07123			
IMAGp998D02121	ENAH		
IMAGp998F23127	GFI1B		
IMAGp998J07119	NEIL2		
IMAGp998F07129			
IMAGp998F09120	MBTPS1		
IMAGp998C11127			
IMAGp998J11119	BFAR		
IMAGp998F15123			
IMAGp998E16117	DYRK1A		
IMAGp998E20123			
IMAGp998E18117	DKFZP434I116		
IMAGp998A21128	RHOBTB3		
IMAGp998E20117			
IMAGp998F20124			
IMAGp998C22120			
IMAGp998A24123	PEX6		
IMAGp998D22129			
IMAGp998H06117	NSUN3		
IMAGp998E04118			
IMAGp998A03111	AHSG		
IMAGp998E02120			
IMAGp998I05113	FLJ38991		
IMAGp998I04122	RAC1		
IMAGp998H10115	FLJ23221		
IMAGp998G08119	MMS19L		
IMAGp998J09112	RAB11FIP1		
IMAGp998E11118	CCT2		
IMAGp998M03113	ORMDL3		
IMAGp998H12120			
IMAGp998J16114	FLJ34077		
IMAGp998A11114	ADRBK2		
IMAGp998G10117			
IMAGp998H13123	POP5		
IMAGp998H19114	PPP2R2A		
IMAGp998M2097	FLJ13089		
IMAGp998J19112	WSB1		
IMAGp998G22115	NF2		
IMAGp998J21113	SLC25A11		
IMAGp998G23111	COL12A1		
IMAGp998I14117	GRN		
IMAGp998H24120			
IMAGp998B05118			
IMAGp998G07127			
IMAGp998J11128			
IMAGp998G09127	GATA1		
IMAGp998G07129	HDAC7A		
IMAGp998G06117			
IMAGp998I14124	PEX1		
IMAGp998I09120	IQWD1		
IMAGp998H09123	FLJ22794		
IMAGp998H09128	SMTN		
IMAGp998E09129	KIAA0582		
IMAGp998H12117	RABL4		
IMAGp998F13119	HMGB1		
IMAGp998L11119	MFAP1		
IMAGp998K12124			
IMAGp998G16117	STX7		
IMAGp998H16127	ITGA5		
IMAGp998E23119	TREML1		
IMAGp998H19123	RNF12		
IMAGp998H19117	KIAA1276		
IMAGp998N21117	AP3B1		
IMAGp998N24119	SUV420H1		
IMAGp998G23124			
IMAGp998I24119	CNIH		
IMAGp998L01113			
IMAGp998J01117	BCL2L13		
IMAGp998J05114			
IMAGp998G04114	HSPC111		
IMAGp998G02114	TTC17		
IMAGp998I03119			
IMAGp998G05114			
IMAGp998J03121	C15orf29		
IMAGp998M01113	SF3B1		
IMAGp998F08123	PDE8A		
IMAGp998K06115	p44S10		
IMAGp998I19118	GIPC2		
IMAGp998C13111			
IMAGp998E14120	SAMD4		
IMAGp998K16113	BAG1		
IMAGp998K18111	LOC285733		
IMAGp998J19113	WDFY2		
IMAGp998E18120	NUCB2		
IMAGp998K16116			
IMAGp998J17123			
IMAGp998L21112	HAVCR2		
IMAGp998G23110			
IMAGp998J20113	OSBPL6		
IMAGp998C21114	MIS12		
IMAGp998E03128	PEG3		
IMAGp998J01128	HCNGP		
IMAGp998G05124	EDN1		
IMAGp998I04117	GPR18		
IMAGp998K04127	SLC23A2		
IMAGp998G07119	MYH11		
IMAGp998M06127	NT5C2		
IMAGp998M06124	PDE8A		
IMAGp998I02119			
IMAGp998K18123			
IMAGp998I12117	FLJ10292		
IMAGp998J13123			
IMAGp998I19127	FLJ43663		
IMAGp998F16123	HSPC163		
IMAGp998J13119	HDHD3		
IMAGp998N24123	NAPG		
IMAGp998C04118	ABCC5		
IMAGp998P21124	CNGB3		
IMAGp998K16122			
IMAGp998L24128	ACOX1		
IMAGp998N19119	ABL1		
IMAGp998F24123	ZC3HDC7		
IMAGp998I23119	FLJ10665		
IMAGp998L01117	BAI3		
IMAGp998K07110	TCF7L2		
IMAGp998I04114	SLC30A6		
IMAGp998I07110			
IMAGp998N05112	DTNA		
IMAGp998L03123	ITGAE		
IMAGp998K09111	CA13		
IMAGp998L05123	LMNB1		
IMAGp998E09111	LOC92154		
IMAGp998M02118	SLC2A9		
IMAGp998K01116	KIAA1935		
IMAGp998L10127	FLJ16237		
IMAGp998M13117	KIAA1706		
IMAGp998L12124	CCL3		
IMAGp998L17116	ANKS1		
IMAGp998L14124	LPAL2		
IMAGp998L09114			
IMAGp998E15114	BAZ2B		
IMAGp998N24116	ZNF148		
IMAGp998K19121	CSF1		
IMAGp998K13114	STC1		
IMAGp998J18119	HNRPM		
IMAGp998K23119	WIRE		
IMAGp998N23121	CDK5RAP2		
IMAGp998P01124	HFE		
IMAGp998K03122	ZNF589		
IMAGp998I01129	MGST1		
IMAGp998I06123	EIF3S10		
IMAGp998K05123	MPO		
IMAGp998K03127	MT1K		
IMAGp998M14124			
IMAGp998L07117	CBX5		
IMAGp998I07129			
IMAGp998K02120	p49/STRAP		
IMAGp998H10129			
IMAGp998F20127	PLEKHG1		
IMAGp998J20124	FLJ37953		
IMAGp998K19127	MVK		
IMAGp998L16124	FLJ14213		
IMAGp998N18120	PTPN14		
IMAGp998L18127			
IMAGp998P23120	TFDP2		
IMAGp998B19118			
IMAGp998L16121	ZNF200		
IMAGp998J21120	LOC360030		
IMAGp998L20119			
IMAGp998K23122			
IMAGp998H22128	ATP6V0E		
IMAGp998P01118	ACTR2		
IMAGp998N07110	RPA1		
IMAGp998N04118	FLJ33084		
IMAGp998D18113	ORC1L		
IMAGp998M03115	ELK3		
IMAGp998L01116	PYM		
IMAGp998L02114	ARID1B		
IMAGp998N06124	MAK3		
IMAGp998O12116	PAFAH1B2		
IMAGp998N07127	KIAA0882		
IMAGp998O14113	NUMB		
IMAGp998N10124			
IMAGp998P17113	PACSIN2		
IMAGp998N12124	FAM53B		
IMAGp998P15112			
IMAGp998K16114	SOX6		
IMAGp998P11115	ZNF37A		
IMAGp998J16123	MOBK1B		
IMAGp998N21114			
IMAGp998O24111	MICAL2		
IMAGp998O24113	EIF4EBP2		
IMAGp998M19119	HCMOGT-1		
IMAGp998P22113	SMARCB1		
IMAGp998M21114	"CDH3,CNN2"		
IMAGp998J02124			
IMAGp998M02120	GCGR		
IMAGp998I05128	"FANCA,ZFP276"		
IMAGp998M05127	FAM13A1		
IMAGp998I07128	LOC284001		
IMAGp998M05118			
IMAGp998O14124	TBC1D22A		
IMAGp998M02119			
IMAGp998O08127	NFIA		
IMAGp998M09117	SART1		
IMAGp998N13127			
IMAGp998H18118	FLJ20203		
IMAGp998I20120	NDUFB5		
IMAGp998M15122	"USP15,HABP2"		
IMAGp998L11127			
IMAGp998M17118	LOC388906		
IMAGp998P24124	USP31		
IMAGp998M18117			
IMAGp998M16127	KLF3		
IMAGp998M20117	RBBP4		
IMAGp998N22127	LOC202781		
IMAGp998K24120			
IMAGp998M23118	MRPS26		
IMAGp998K24121	FLJ10349		
IMAGp998L03114	PFTK1		
IMAGp998M02124	ABCD4		
IMAGp998O18113	SSB1		
IMAGp998K0797	WNK4		
IMAGp998P05112	CXorf33		
IMAGp998O05117			
IMAGp998O01113	ARRB2		
IMAGp998M15110	GPD1L		
IMAGp998H01115	CGRRF1		
IMAGp998D16112	"ALS2CR19,RPS6KC1"		
IMAGp998O12111	PSMF1		
IMAGp998P04118	PRKCBP1		
IMAGp998O16112	KIAA0492		
IMAGp998P08110			
IMAGp998P08115	CHD9		
IMAGp998K19123	HAL		
IMAGp998P16115	KIAA1961		
IMAGp998O17120	RYBP		
IMAGp998K23117			
IMAGp998P17127	COBLL1		
IMAGp998O17117	MSCP		
IMAGp998P17122			
IMAGp998N15116			
IMAGp998P02129	ALS2CR19		
IMAGp998O03129	TNRC15		
IMAGp998O02119	ACSL3		
IMAGp998O04124	NDUFB2		
IMAGp998O03118	MGC3260		
IMAGp998O06129	APTX		
IMAGp998F06117			
IMAGp998L08123			
IMAGp998P07122	"TPD52L2,PIK3R1"		
IMAGp998O09123	C14orf32		
IMAGp998P17129	ADRB2		
IMAGp998P16124	CA14		
IMAGp998E17119	S100A12		
IMAGp998M11127	LRRC6		
IMAGp998M15130	TAF5L		
IMAGp998K17128	"SLC22A18,SLC22A1LS"		
IMAGp998O10119	VCP		
IMAGp998O16129			
IMAGp998P17117	GCN5L2		
IMAGp998M17127	"ZNF571,ZNF540"		
IMAGp998P20122	RPS6KC1		
IMAGp998K23128			
IMAGp998O06121	PGA5		
IMAGp998L19121	ZNF10		
IMAGp998K21119			
IMAGp998G04120	UNC5C		
IMAGp998B15122	NKTR		
IMAGp998B01121	MFAP3L		
IMAGp998A05129			
IMAGp998B05121	BGLAP		
IMAGp998C03131	RAI14		
IMAGp998B09130	UBE2A		
IMAGp998E14127	FLJ31978		
IMAGp998B02122	MED4		
IMAGp998B17129	FBXO27		
IMAGp998B15120	IFNAR2		
IMAGp998A22127	C9orf3		
IMAGp998A18132	TRIO		
IMAGp998B15128			
IMAGp998H15123	KIAA0276		
IMAGp998C13135	SOX13		
IMAGp998B17120			
IMAGp998A18129	LOC129285		
IMAGp998B22132	"ZKSCAN1,ABCG2"		
IMAGp998D22127	MGMT		
IMAGp998B21131			
IMAGp998H17129	SDS3		
IMAGp998A23121			
IMAGp998C14131	CBX3		
IMAGp998A01133	IGF1R		
IMAGp998A01130	BSG		
IMAGp998A06135	C20orf158		
IMAGp998B06134			
IMAGp998B05134	NSUN3		
IMAGp998B06132	JAK2		
IMAGp998A08130			
IMAGp998D07134	ITIH3		
IMAGp998C15127	ATP6V1F		
IMAGp998A14122	PSMB3		
IMAGp998A11133	SNTB1		
IMAGp998A09129			
IMAGp998B20132	SDFR1		
IMAGp998C01123			
IMAGp998B19127	RAI14		
IMAGp998C06122	GA17		
IMAGp998A17123	KIAA0859		
IMAGp998A20132			
IMAGp998B12132	BARD1		
IMAGp998A24131	STAMBP		
IMAGp998C21132	NDUFAB1		
IMAGp998B21129	ANKS1		
IMAGp998A02135	USP7		
IMAGp998E13124	DNMBP		
IMAGp998B01131	"PNRC2,ET"		
IMAGp998G05131	RHOU		
IMAGp998C04119	SLC2A2		
IMAGp998G04130	CDH11		
IMAGp998D10134	XRN1		
IMAGp998D04129	ATF5		
IMAGp998H07118	LOC55971		
IMAGp998D08127	HSGT1		
IMAGp998A11132	PSMB8		
IMAGp998B08131	HGD		
IMAGp998D11133	SCFD1		
IMAGp998C23129	FLJ00012		
IMAGp998B14123	ACP5		
IMAGp998A18128	GCKR		
IMAGp998C22121	GLYAT		
IMAGp998D04130	FLJ10847		
IMAGp998D13123	RCL1		
IMAGp998H12131	YWHAG		
IMAGp998E16122	TRIAD3		
IMAGp998A24132	TPR		
IMAGp998A21120			
IMAGp998H21129	MAPK1		
IMAGp998A23120	MGC3222		
IMAGp998D23130	FLJ12806		
IMAGp998A02134			
IMAGp998D01132	DKFZp586I1420		
IMAGp998D04132	NIPSNAP3B		
IMAGp998J07124	TUBGCP3		
IMAGp998D07133	P2RX1		
IMAGp998D04133	MRPS18B		
IMAGp998D06129	FLJ12684		
IMAGp998D08129			
IMAGp998E12133	NCOA5		
IMAGp998D12134	MEF2C		
IMAGp998A01129	C14orf147		
IMAGp998D09122	GRAP2		
IMAGp998C13133	GAS2L3		
IMAGp998J17124	NFYA		
IMAGp998D20131	EYA2		
IMAGp998D18134	ZHX2		
IMAGp998B18134	TRIM10		
IMAGp998B21134	P15RS		
IMAGp998E22133	AP1M1		
IMAGp998A19132			
IMAGp998E23131			
IMAGp998A18123	CCM2		
IMAGp998I23128	FLJ23191		
IMAGp998F21133	CDW92		
IMAGp998G03121	POLR1A		
IMAGp998E04130			
IMAGp998M09121	G6PC		
IMAGp998F03128	C2orf32		
IMAGp998F05119	"MGC15887,RNF4"		
IMAGp998D03128	TBCA		
IMAGp998E05123	ZC3HAV1		
IMAGp998E13122	LOC339789		
IMAGp998E07120	AGT		
IMAGp998H18127	RGS6		
IMAGp998F11120	MARCH-III		
IMAGp998D10128	FLJ10707		
IMAGp998G13121	PFKFB4		
IMAGp998E16127	PSCD1		
IMAGp998F15120	ZNF346		
IMAGp998E17129			
IMAGp998E15120	ABHD5		
IMAGp998F14127	TP53AP1		
IMAGp998F12121	DAPK1		
IMAGp998I19131			
IMAGp998F11123			
IMAGp998D20129	LAMA4		
IMAGp998G21119	SENP8		
IMAGp998F20128	NDUFV2		
IMAGp998E01134			
IMAGp998E13127	TULP4		
IMAGp998G06133	ARAF		
IMAGp998C05134	APCDD1		
IMAGp998H05131	OGFRL1		
IMAGp998D03132	FLJ10385		
IMAGp998D08122			
IMAGp998C09134			
IMAGp998F12134	BAMBI		
IMAGp998E09130	TICAM2		
IMAGp998F11130	VPS41		
IMAGp998C11131	DNAJB1		
IMAGp998F13130	CICE		
IMAGp998F12133			
IMAGp998E15122	MAP4K4		
IMAGp998K14124			
IMAGp998E17133	"EEF1G,RBM21"		
IMAGp998E14123	PRRG1		
IMAGp998D08131	IRF2BP2		
IMAGp998C24134	CSE-C		
IMAGp998D19134	PALMD		
IMAGp998F21129	D2LIC		
IMAGp998D21134	FLJ11712		
IMAGp998E23130	LDHD		
IMAGp998K08121	FST		
IMAGp998E03130			
IMAGp998H03120	CARD4		
IMAGp998G20129	FLJ39155		
IMAGp998G02118	FOXP1		
IMAGp998E12123	JMJD2C		
IMAGp998H08121	ABCE1		
IMAGp998K06127	IPO13		
IMAGp998J10120	NEDD4L		
IMAGp998K09131	MARCO		
IMAGp998F04119			
IMAGp998F10129	ZHX2		
IMAGp998G16120	ASB9		
IMAGp998K07129	NDUFA5		
IMAGp998J16120	DKFZP761H1710		
IMAGp998B23122	SEC13L1		
IMAGp998F13121	DDB2		
IMAGp998E18129			
IMAGp998G22120			
IMAGp998K18127			
IMAGp998H21120	UXS1		
IMAGp998J21131			
IMAGp998I20122	MKLN1		
IMAGp998J21132	ALMS1		
IMAGp998J03131			
IMAGp998E06134	GMEB1		
IMAGp998H03134	C10orf30		
IMAGp998G05122	ARID4A		
IMAGp998H05130	MLYCD		
IMAGp998G10131	CKAP2		
IMAGp998K08124	ZNF551		
IMAGp998E09134	ZNF397		
IMAGp998I12133	C10orf119		
IMAGp998H09132	SEC14L4		
IMAGp998J13135	RCL1		
IMAGp998G13122	HMGB3		
IMAGp998K14130	FLJ13231		
IMAGp998H15133	FOSB		
IMAGp998E09135	"TncRNA,LOC338692"		
IMAGp998G18132			
IMAGp998E18134	MAPK14		
IMAGp998J17134			
IMAGp998E20134	NSUN4		
IMAGp998D10131	STX4A		
IMAGp998I24133	APRIN		
IMAGp998J21134	MAD2L1		
IMAGp998H19132	MYO10		
IMAGp998J23134			
IMAGp998J01120			
IMAGp998C03128	RAMP		
IMAGp998F03119	PPP2R1B		
IMAGp998N03129	GSTK1		
IMAGp998J05120	DAAM1		
IMAGp998I04128	CTH		
IMAGp998J07120	TRMT1		
IMAGp998H09127	CD5L		
IMAGp998J07122	RAPGEF5		
IMAGp998L13135	MAFB		
IMAGp998I11121	SETBP1		
IMAGp998J08128	HSPC016		
IMAGp998J13121	MGC45386		
IMAGp998J16128	RG9MTD2		
IMAGp998L16120	PHF20L1		
IMAGp998I17129	NR6A1		
IMAGp998I15121	PAXIP1L		
IMAGp998I23123	CLDN4		
IMAGp998G16121	HRIHFB2122		
IMAGp998H18129	PSME4		
IMAGp998J23132	NPHP3		
IMAGp998H22129			
IMAGp998L19118	RORA		
IMAGp998A09131	GALNT10		
IMAGp998J01134	DLG5		
IMAGp998G03130	CBLB		
IMAGp998J02133	C6orf102		
IMAGp998I02131	PAFAH1B1		
IMAGp998L02133	C11orf23		
IMAGp998L08124	TM4SF4		
IMAGp998M07132	PTPN2		
IMAGp998L10134			
IMAGp998J09134	ACY3		
IMAGp998J12134	SCFD2		
IMAGp998J10131	STEAP2		
IMAGp998G11132	MDS1		
IMAGp998K16133	NFE2L2		
IMAGp998K20131	UBE2H		
IMAGp998J22132	MAD1L1		
IMAGp998H17134			
IMAGp998I19132	RGS6		
IMAGp998I15131	"HSPA5BP1,SLC15A3"		
IMAGp998I19133	DCP1A		
IMAGp998M10124			
IMAGp998I19130	DDX17		
IMAGp998J23133	CDKAL1		
IMAGp998J18133	CYP17A1		
IMAGp998I18123	FHIT		
IMAGp998K15120			
IMAGp998O02130	ALS2CR19		
IMAGp998K17120			
IMAGp998J10129			
IMAGp998G01119			
IMAGp998G03129			
IMAGp998L12133	ZNF138		
IMAGp998O08130			
IMAGp998L01121	C15orf15		
IMAGp998J16122	PLEK		
IMAGp998L07123	NDUFA7		
IMAGp998J18122	FCN1		
IMAGp998L16132	WNT9B		
IMAGp998C16122	TTC17		
IMAGp998M16123			
IMAGp998O22127			
IMAGp998E17123	GSR		
IMAGp998K06129	ZA20D1		
IMAGp998E22118			
IMAGp998L19131			
IMAGp998E22120	PLCB1		
IMAGp998L21130			
IMAGp998J21123	MGC4308		
IMAGp998L20128	PHC3		
IMAGp998O01132	"RHCE,RHD"		
IMAGp998I03134	ADD2		
IMAGp998L03130	KIAA0564		
IMAGp998I06132	VPS26		
IMAGp998L05130	"PMPCB,ZRF1"		
IMAGp998L08134	UBE3B		
IMAGp998L09133	HBXAP		
IMAGp998G01130	IGFBP4		
IMAGp998L04133	DLC1		
IMAGp998J12122	TCF7L2		
IMAGp998K04133	FLJ20209		
IMAGp998G12127			
IMAGp998L09132			
IMAGp998L16134	CSTF3		
IMAGp998I10132	KATNAL1		
IMAGp998L04129	KIAA0146		
IMAGp998K17133	CHAF1A		
IMAGp998K17132	GMPS		
IMAGp998O19132			
IMAGp998H12129	MGC13168		
IMAGp998K20133	HDAC4		
IMAGp998J22128			
IMAGp998L01133	KIAA0182		
IMAGp998A16129	MYH10		
IMAGp998M04120			
IMAGp998L08122	PARVB		
IMAGp998N02121	FLJ31204		
IMAGp998N03130	ZDHHC2		
IMAGp998M08120	C2orf26		
IMAGp998M03130	C21orf66		
IMAGp998M08119			
IMAGp998P07131	CHD7		
IMAGp998O07119	FLJ10546		
IMAGp998M16130	CDK7		
IMAGp998M11121	KIAA0992		
IMAGp998K13130	NFKBIB		
IMAGp998L06121	MEG3		
IMAGp998M11130			
IMAGp998L08121	FBN1		
IMAGp998M21127	FLJ11710		
IMAGp998L10121	"C2orf22,DHTKD1"		
IMAGp998F05127			
IMAGp998K18121			
IMAGp998K20129			
IMAGp998N17122	SAP130		
IMAGp998P21131			
IMAGp998N19123			
IMAGp998L21128	LOC123722		
IMAGp998N15130			
IMAGp998M03122	"SRGAP2,C14orf58"		
IMAGp998O06133			
IMAGp998M02131	WDR40A		
IMAGp998O03131	MKI67IP		
IMAGp998L09134	PDCD5		
IMAGp998N10134	MAB21L2		
IMAGp998O03135	NSUN4		
IMAGp998N11133			
IMAGp998K09132	EVE1		
IMAGp998M16131	SUPT3H		
IMAGp998N11132	LOC134145		
IMAGp998N03133	ADD1		
IMAGp998N14132	STK24		
IMAGp998K16134	PCDHGC3		
IMAGp998O18135	C6orf57		
IMAGp998L13122	BLVRB		
IMAGp998N18132	GDI2		
IMAGp998L17129	C14orf142		
IMAGp998L17132	SSBP3		
IMAGp998L22122	CBARA1		
IMAGp998N09129	STAMBP		
IMAGp998L24122	ANXA9		
IMAGp998O19135	FLJ46041		
IMAGp998M05134			
IMAGp998N08124	TAX1BP1		
IMAGp998P03119	RBPMS		
IMAGp998P11129			
IMAGp998P02124			
IMAGp998O12130	SKIP		
IMAGp998P08121	ANKS1		
IMAGp998N07128	Cep63		
IMAGp998P06127	ZSWIM3		
IMAGp998O07130	ACBD5		
IMAGp998M13132	YWHAZ		
IMAGp998O11131	PARN		
IMAGp998P06120			
IMAGp998K20128			
IMAGp998P15120	RASA2		
IMAGp998O15131	SLRN		
IMAGp998I20133	PSEN2		
IMAGp998I19128	NFE2L2		
IMAGp998M21124	LOC92689		
IMAGp998M18129	"SEMA4G,MRPL43"		
IMAGp998L12123	MGC2654		
IMAGp998P23132	CAMK4		
IMAGp998M20119	DDX18		
IMAGp998P24130	FLJ10803		
IMAGp998P03133	SMAD1		
IMAGp998M04132	SND1		
IMAGp998O06135	ELF2		
IMAGp998G02124			
IMAGp998O03132	ZNF385		
IMAGp998F01127	C14orf106		
IMAGp998O05130	ZNF565		
IMAGp998P08132			
IMAGp998J22127	FLJ38663		
IMAGp998P12133	SEZ6L2		
IMAGp998P12131	MGA		
IMAGp998O17128			
IMAGp998P13130	D2S448		
IMAGp998K11123	C1orf2		
IMAGp998P20132	SCARA3		
IMAGp998P20123	SNX9		
IMAGp998P17130	C6orf163		
IMAGp998P20131	KIAA0922		
IMAGp998O21134	MRPL40		
IMAGp998O23124	NDST3		
IMAGp998O21133	EZH2		
IMAGp998N19122	NDUFS2		
IMAGp998P19132			
IMAGp998N20124	FLJ39441		
IMAGp998A03191	C14orf125		
IMAGp998D12182	ATP6V1A		
IMAGp998A04191	NXPH4		
IMAGp998A04183	MAGEA10		
IMAGp998B05191	MFTC		
IMAGp998A05179	SLC19A2		
IMAGp998D08182	NY-REN-41		
IMAGp998A09184	TBC1D1		
IMAGp998H07186	ZNF117		
IMAGp998C06179	SOAT1		
IMAGp998D11185	HERV-FRD		
IMAGp998A13184	C15orf19		
IMAGp998B14192	AP3S2		
IMAGp998B16179	SRI		
IMAGp998J19189	TPST1		
IMAGp998B22136	TFRC		
IMAGp998A21189	UBE2E1		
IMAGp998B18184			
IMAGp998B22187	PIP5K2C		
IMAGp998E19136	RASA3		
IMAGp998A21190	ZNF644		
IMAGp998C21181	EHD3		
IMAGp998F07184	OR7E91P		
IMAGp998C24181	LOC284018		
IMAGp998C08131	MGC23908		
IMAGp998A02199	N4BP3		
IMAGp998H03179	CAS1		
IMAGp998G04193			
IMAGp998D06136	MSCP		
IMAGp998D02196	PAM		
IMAGp998D12135	KRTCAP2		
IMAGp998B10200	PPFIA1		
IMAGp998A18131			
IMAGp998C12135	SLC43A1		
IMAGp998D12131	EHBP1		
IMAGp998A11199	ADORA3		
IMAGp998E14130	"MGC40168,CHCHD3"		
IMAGp998G16135			
IMAGp998A24135	TMX2		
IMAGp998A24201			
IMAGp998B17130	LOC163233		
IMAGp998D18199	CDYL		
IMAGp998E13135	RHOBTB1		
IMAGp998B22200			
IMAGp998B18133	RNF32		
IMAGp998A22200	TMED7		
IMAGp998B24135	BIRC6		
IMAGp998F24135	FLJ22104		
IMAGp998C02191	NEGR1		
IMAGp998A01185	ROD1		
IMAGp998C03122	SEMA6A		
IMAGp998B03179			
IMAGp998D06192			
IMAGp998A19187	PSG5		
IMAGp998H05183			
IMAGp998G03187			
IMAGp998E09186	ZNF219		
IMAGp998D13186	DSCR1L2		
IMAGp998D06191	DAAM1		
IMAGp998B11184	BRPF1		
IMAGp998D15190	PLAC2		
IMAGp998A14185	BNC1		
IMAGp998C11192	DKFZp434C0328		
IMAGp998F13180	OSBPL11		
IMAGp998C17191	YPEL3		
IMAGp998B14186	VEZATIN		
IMAGp998E18128	PH-4		
IMAGp998B20186	TENS1		
IMAGp998A18190			
IMAGp998I24185	FLJ38507		
IMAGp998D18191	DDX19		
IMAGp998B15185	CLTA		
IMAGp998A01132	ILF3		
IMAGp998C02199	BHLHB3		
IMAGp998D08136	VDAC1		
IMAGp998E04182			
IMAGp998A04131			
IMAGp998F06199	GULP1		
IMAGp998H10179	INVS		
IMAGp998C01179	PLXNA2		
IMAGp998D01136			
IMAGp998C10199	PBX1		
IMAGp998D22135	CDC20		
IMAGp998H12135	HIST1H2BJ		
IMAGp998H20136	LOC400745		
IMAGp998E13186	AVPI1		
IMAGp998F20135			
IMAGp998C24183	UNQ2446		
IMAGp998E14136			
IMAGp998D18200	LAMA3		
IMAGp998H06132	RAD17		
IMAGp998C20191	MASP2		
IMAGp998D23136	ME1		
IMAGp998D05184	SCC-112		
IMAGp998E22136	AMIGO		
IMAGp998F24182	NRD1		
IMAGp998G14186	FLJ20531		
IMAGp998H04181	NFIB		
IMAGp998L01190	PSMA1		
IMAGp998G13179	FBLN1		
IMAGp998L05129			
IMAGp998E05186	COIL		
IMAGp998B07182			
IMAGp998F08184	GTF2IP1		
IMAGp998F15127	ANK1		
IMAGp998E20182	D2LIC		
IMAGp998I11181	GPR146		
IMAGp998F07136	CHES1		
IMAGp998G05191	DLX4		
IMAGp998C17187	"NUDT1,SNX8"		
IMAGp998F10191	PERP		
IMAGp998F18179	KIAA1982		
IMAGp998B19191	CASP8AP2		
IMAGp998F20179	HM13		
IMAGp998E19190			
IMAGp998F01185			
IMAGp998A20181	MAPK8IP2		
IMAGp998H21184			
IMAGp998G23182	PDCD8		
IMAGp998L23179			
IMAGp998B02136	BCAS3		
IMAGp998H02199			
IMAGp998I05136			
IMAGp998B01199	PCF11		
IMAGp998A07135			
IMAGp998I04187	LHFP		
IMAGp998B04136			
IMAGp998F10198	ANXA9		
IMAGp998F09130			
IMAGp998F10192	NXT1		
IMAGp998C11134	SMARCA2		
IMAGp998H07200	GNG5		
IMAGp998C16134	NOTCH2NL		
IMAGp998G15135	CYP4F12		
IMAGp998C15132	"CRYL1,CAMKK2"		
IMAGp998G14197	FZD6		
IMAGp998H16130	MGC4692		
IMAGp998E17199	KIAA1961		
IMAGp998C19132			
IMAGp998E19200	IFNAR2		
IMAGp998F21130	DUSP16		
IMAGp998E22199	TCL6		
IMAGp998B14131	SIAH2		
IMAGp998E24200			
IMAGp998I06189			
IMAGp998H01185	C20orf67		
IMAGp998B05122	VPS4B		
IMAGp998G04184	KIAA1970		
IMAGp998D07191			
IMAGp998A02179	STC2		
IMAGp998C05181	PAPPA		
IMAGp998H22185	CNTN5		
IMAGp998I09182	LOC148824		
IMAGp998G19182			
IMAGp998E13182	MGC57827		
IMAGp998G11135	TNIK		
IMAGp998H14192	"ASTN2,TRIM32"		
IMAGp998H16179	MGC11102		
IMAGp998E16123	WAC		
IMAGp998H16184			
IMAGp998H21127	GALE		
IMAGp998H20179	TMEM40		
IMAGp998B16122			
IMAGp998H19185	INSR		
IMAGp998F23180	CDYL		
IMAGp998E21185	ARMC1		
IMAGp998J24184			
IMAGp998I22187	SPPL2A		
IMAGp998J01135	C10orf95		
IMAGp998D02199	NRCAM		
IMAGp998E05130			
IMAGp998H04192	MGC16121		
IMAGp998E03131			
IMAGp998J02135	SPAG7		
IMAGp998H11135	C7orf23		
IMAGp998I02180	PELI1		
IMAGp998F10131			
IMAGp998H15199			
IMAGp998K12130	JARID1B		
IMAGp998G12199	BCL9L		
IMAGp998H14136	RAB6IP2		
IMAGp998J18197			
IMAGp998A06134	DKFZP564B167		
IMAGp998J22186	FLJ90575		
IMAGp998C11179	EP400		
IMAGp998H12191	RBMS2		
IMAGp998D16179	C16orf34		
IMAGp998N20191	ZBTB33		
IMAGp998H24133	ANLN		
IMAGp998H19198	MRPS6		
IMAGp998B12136	FLJ13725		
IMAGp998M24201			
IMAGp998I02185			
IMAGp998C07136	MGC15912		
IMAGp998J06190	SEPP1		
IMAGp998I13182	FLJ31295		
IMAGp998H06122			
IMAGp998K02184	PAK3		
IMAGp998J20190			
IMAGp998H01184	ZNF354A		
IMAGp998J10192	LHFP		
IMAGp998H07179	ZNF193		
IMAGp998I07192			
IMAGp998J14179	RAB11A		
IMAGp998J15187	PLGL		
IMAGp998O16185	KLF5		
IMAGp998G15123	FXYD2		
IMAGp998L15184			
IMAGp998J11124	ZNF76		
IMAGp998J18183	ECHDC1		
IMAGp998L19128			
IMAGp998P24186	EPAS1		
IMAGp998I16188	KIAA1018		
IMAGp998N21186	KCNK3		
IMAGp998K15191			
IMAGp998M15180	KIAA1797		
IMAGp998N22136	FLJ14494		
IMAGp998L04179	GRB7		
IMAGp998J06134	C10orf45		
IMAGp998M06198			
IMAGp998N19136	KIF13B		
IMAGp998E06180	PECAM1		
IMAGp998E03136	KIAA0494		
IMAGp998I07199	METTL2		
IMAGp998H10135	ZNF581		
IMAGp998M08187			
IMAGp998J13136	PHKB		
IMAGp998J08179	APOD		
IMAGp998J22136	"SDAD1,IDH3G"		
IMAGp998A20135	DDAH1		
IMAGp998H14179			
IMAGp998E22181	NTF5		
IMAGp998I22135	UBE2B		
IMAGp998K19180	LOC57228		
IMAGp998G21135			
IMAGp998J14191	WNT6		
IMAGp998G23135	MRPS2		
IMAGp998O10193	FBLN1		
IMAGp998E24135	MSRA		
IMAGp998J24200	IMPA3		
IMAGp998M07127	MR-1		
IMAGp998J11135	NOSTRIN		
IMAGp998F06128	ACO1		
IMAGp998K05184			
IMAGp998M07183	C10orf25		
IMAGp998M21179			
IMAGp998N07183			
IMAGp998L07185			
IMAGp998J10124	PITPNA		
IMAGp998I10183	LOC146346		
IMAGp998K07187	PPP1R15B		
IMAGp998J09179	CREB5		
IMAGp998K13191	PAPPA2		
IMAGp998J11179	EPSTI1		
IMAGp998G17180	LOC63929		
IMAGp998K17184			
IMAGp998K17190			
IMAGp998J17182	EDNRA		
IMAGp998H03180	TMEM4		
IMAGp998P19184			
IMAGp998L10183	JMJD2C		
IMAGp998O21136	ZSCAN2		
IMAGp998I20190	HPS4		
IMAGp998L19180	HH114		
IMAGp998I04132	VPS11		
IMAGp998K01191	KIAA0971		
IMAGp998J14135	MOBKL2B		
IMAGp998H05191			
IMAGp998L16135	TTC1		
IMAGp998K06199	LPHN3		
IMAGp998K14136	CLEC2		
IMAGp998K07199	STX16		
IMAGp998L15135	C18orf45		
IMAGp998L10192	ZNF9		
IMAGp998O24135	UNQ470		
IMAGp998N13196	ACVR2B		
IMAGp998L17136	"SUV420H1,BNIP3L"		
IMAGp998P13193	GAGED3		
IMAGp998L17134	C10orf47		
IMAGp998O12135	ADK		
IMAGp998L17130	CD36		
IMAGp998N13200	"PHYHIPL,FAM13C1"		
IMAGp998L20136	MTHFS		
IMAGp998O17135	PPP2R5C		
IMAGp998H09136			
IMAGp998N24181	MAD		
IMAGp998P23136			
IMAGp998N18197	PGAP1		
IMAGp998I01181	RAB8B		
IMAGp998M19186	TUSC3		
IMAGp998O03186	RASGRP3		
IMAGp998M02185	"FLJ00312,LOC255326"		
IMAGp998M07192	ZNF42		
IMAGp998L02186			
IMAGp998O13185			
IMAGp998O05135	raptor		
IMAGp998N14127	C21orf90		
IMAGp998H19182			
IMAGp998M11190			
IMAGp998N14179	KIAA1949		
IMAGp998K14123			
IMAGp998P15182	KIAA1026		
IMAGp998M11192	WNT10A		
IMAGp998O12184	LOC342892		
IMAGp998M21187	PLXNA2		
IMAGp998M17186	DDX49		
IMAGp998O11191			
IMAGp998K20185	HSPA14		
IMAGp998N22192	PPP1R15A		
IMAGp998N24179	CTSS		
IMAGp998O24192	LARS		
IMAGp998K02179	FLJ38507		
IMAGp998N05180	TCF8		
IMAGp998M01200	FLJ40342		
IMAGp998I13136			
IMAGp998K01197			
IMAGp998M05136	FCN3		
IMAGp998P01135	MSRB2		
IMAGp998N11135	LOC116441		
IMAGp998K08201	ANXA4		
IMAGp998N05136	CETP		
IMAGp998N10192	ETAA16		
IMAGp998N12134	"KIAA0020,UBE2H"		
IMAGp998M12200	C1GALT1		
IMAGp998L20132	PITPNC1		
IMAGp998N22189			
IMAGp998L22132	STK25		
IMAGp998H03185	COMMD8		
IMAGp998N17135			
IMAGp998M18199	C22orf5		
IMAGp998J09180	SORCS2		
IMAGp998N20188	SFRS5		
IMAGp998M24136	MGC5576		
IMAGp998M15179	DSCR4		
IMAGp998M04179	DYSF		
IMAGp998M23200	AMMECR1		
IMAGp998O06123	UGCGL2		
IMAGp998O01179			
IMAGp998N07180			
IMAGp998O18186			
IMAGp998K03181	POSTN		
IMAGp998P06136	WDSAM1		
IMAGp998O08191	SLC16A1		
IMAGp998M08183	FLJ14146		
IMAGp998O10191	PLGL		
IMAGp998O07185	"CXCL14,P4HB"		
IMAGp998K12128	SLC29A3		
IMAGp998P12136	RELN		
IMAGp998O13188			
IMAGp998J23182	ANK3		
IMAGp998O15190	JMY		
IMAGp998N18186	ACSL4		
IMAGp998L13180	DNM3		
IMAGp998O16180	GTF2I		
IMAGp998O17188	PDE3A		
IMAGp998A10184			
IMAGp998P23190			
IMAGp998O23184	CLPX		
IMAGp998P24192	C9orf13		
IMAGp998F09185	BAZ1B		
IMAGp998P18135			
IMAGp998P04190			
IMAGp998L06135	HECW2		
IMAGp998N02197			
IMAGp998O14136	RFFL		
IMAGp998G05199	KIAA1946		
IMAGp998O17136	CUL4A		
IMAGp998P03136	RAB3B		
IMAGp998L06179	FLJ16636		
IMAGp998O10199	FLJ20035		
IMAGp998D11135	HSPA2		
IMAGp998O19191	SLC5A6		
IMAGp998P14135	ATP6V1B2		
IMAGp998O07179	RLF		
IMAGp998P19136			
IMAGp998O15199	CNOT6L		
IMAGp998M17134			
IMAGp998M16198	RIF1		
IMAGp998P19130	RPA3		
IMAGp998O19199	dJ222E13.1		
IMAGp998M23130	PKD1-like		
IMAGp998P19199	01. Sep		
IMAGp998O23136	PHOSPHO1		
IMAGp998P20136	FRMD4A		
IMAGp998A03195	NFIC		
IMAGp998E11194	CDC37L1		
IMAGp998B04194	RGS19IP1		
IMAGp998D03186	KSR		
IMAGp998A02189	LOC162427		
IMAGp998B07192	FLJ20152		
IMAGp998A16194	LOC124411		
IMAGp998D05183	RHOBTB1		
IMAGp998A08195	TFAP2A		
IMAGp998B10181	"ABTB2,KIAA1571"		
IMAGp998C12196	PEMT		
IMAGp998B14194	"YT521,TGFB1"		
IMAGp998B10192	LOC147111		
IMAGp998A18186	"SLC2A11,KIAA0101"		
IMAGp998A18192	SEC31L1		
IMAGp998B20184	COL14A1		
IMAGp998A23194	BMS1L		
IMAGp998A22186	"ARFIP1,IFITM2"		
IMAGp998F20195	ZC3HDC6		
IMAGp998L15185	"CPD,TACC2"		
IMAGp998B21195			
IMAGp998B21183	KCNK7		
IMAGp998A24195	STX11		
IMAGp998P15186	ZZEF1		
IMAGp998B01203	CDC37L1		
IMAGp998B05201			
IMAGp998C03199	KSR		
IMAGp998A04207			
IMAGp998A09197	FLJ20152		
IMAGp998B06202	MYCL1		
IMAGp998C07199	RHOBTB1		
IMAGp998A16214	SEC5L1		
IMAGp998J02200	"KIAA1571,ABTB2"		
IMAGp998A14209			
IMAGp998J22196	"TGFB1,YT521"		
IMAGp998A10202	RRAGC		
IMAGp998M05196	"KIAA0101,SLC2A11"		
IMAGp998G06207	MKKS		
IMAGp998I19197	COL14A1		
IMAGp998E15207	LYCAT		
IMAGp998B23187	"IFITM2,ARFIP1"		
IMAGp998B17208	FNDC3B		
IMAGp998D05194	"TACC2,CPD"		
IMAGp998B20209	GM2A		
IMAGp998H23192	KCNK7		
IMAGp998B16204			
IMAGp998D13195	ZZEF1		
IMAGp998A18205			
IMAGp998D01194	SMAD2		
IMAGp998D02182	"MST4,CSF3R"		
IMAGp998I04193			
IMAGp998A03183	ZA20D2		
IMAGp998E06188	LAMC1		
IMAGp998D06182	"GPR133,PDCD10"		
IMAGp998C09194			
IMAGp998A21184	ASMTL		
IMAGp998E09195	USP15		
IMAGp998A05186	"DOCK9,LOC56251"		
IMAGp998G22188	MAML2		
IMAGp998H01199	"RDH14,SLC16A5"		
IMAGp998D10194			
IMAGp998E06196	CDS1		
IMAGp998B23192			
IMAGp998D18186	HMGN1		
IMAGp998E18188	HIP2		
IMAGp998A08183	RYBP		
IMAGp998C21193	SLC7A2		
IMAGp998B16184	"RNF128,C9orf72"		
IMAGp998B24196			
IMAGp998F02190	"KIAA0960,CGI-141"		
IMAGp998E15187			
IMAGp998G15200			
IMAGp998D18190	"CSF3R,MST4"		
IMAGp998A01208	AMOTL2		
IMAGp998C06198	ZA20D2		
IMAGp998F05205	FLJ22405		
IMAGp998E05199	"PDCD10,GPR133"		
IMAGp998B04204	HYPB		
IMAGp998D05209	ASMTL		
IMAGp998D01212			
IMAGp998F07198	"LOC56251,DOCK9"		
IMAGp998I10208	ZNF302		
IMAGp998N04199	"SLC16A5,RDH14"		
IMAGp998D15202			
IMAGp998E13200	CDS1		
IMAGp998E04209			
IMAGp998C12199	HMGN1		
IMAGp998D14201	PHF10		
IMAGp998C18198	RYBP		
IMAGp998D22209	LOC283232		
IMAGp998C19193	"C9orf72,RNF128"		
IMAGp998C22207	CENTA2		
IMAGp998C22203	"CGI-141,KIAA0960"		
IMAGp998C16213	KIDINS220		
IMAGp998A21202			
IMAGp998D14207			
IMAGp998G01195			
IMAGp998A03181	C20orf44		
IMAGp998E01190			
IMAGp998F16180	"TFEB,LOC56931"		
IMAGp998F08194	CKAP2		
IMAGp998F09197			
IMAGp998F09192	NCKAP1		
IMAGp998E07181	"SLC30A2,MGC16169"		
IMAGp998E08195	RAB40C		
IMAGp998I18184	"LRP2,PGM2L1"		
IMAGp998G02196	SPINT2		
IMAGp998G14188	SUHW4		
IMAGp998F18195			
IMAGp998E15193	RFXAP		
IMAGp998E15188	PLEKHM2		
IMAGp998E19194	"CCBP2,EPS15"		
IMAGp998G17195	LOC348094		
IMAGp998D06183	"FRZB,CYBA"		
IMAGp998E20194	GCLM		
IMAGp998B15184	"DSC2,MYLK"		
IMAGp998F18192	DLL4		
IMAGp998I13199	GSTM3		
IMAGp998G23195	TTC19		
IMAGp998H12198	"PTPRG,SF3B5"		
IMAGp998N08189	C20orf44		
IMAGp998D03202			
IMAGp998G08188	"LOC56931,TFEB"		
IMAGp998F04202	TRIM37		
IMAGp998H17189			
IMAGp998D05206	PAPPA		
IMAGp998K09194	"MGC16169,SLC30A2"		
IMAGp998B02209	SPATA13		
IMAGp998J02187	"PGM2L1,LRP2"		
IMAGp998C22205	SF1		
IMAGp998G20188	SUHW4		
IMAGp998E15205			
IMAGp998D03195	RFXAP		
IMAGp998B14208			
IMAGp998I16204	"EPS15,CCBP2"		
IMAGp998E13209			
IMAGp998G11205	"CYBA,FRZB"		
IMAGp998A18208	FLJ35954		
IMAGp998G20200	"MYLK,DSC2"		
IMAGp998F17209	ZCWCC3		
IMAGp998E22201	GSTM3		
IMAGp998G22206	SSFA2		
IMAGp998D16205	"SF3B5,PTPRG"		
IMAGp998E16202	IMAA		
IMAGp998C04179	MGC35130		
IMAGp998C05192	"SMS,RPLP1"		
IMAGp998H04194	HIST1H2BK		
IMAGp998G03186	CBR4		
IMAGp998H07192	GRIK1		
IMAGp998G05181	"C9orf27,SEPT7"		
IMAGp998H11193			
IMAGp998G07181	SFRS4		
IMAGp998G12192			
IMAGp998J05188	"Ufm1,EEA1"		
IMAGp998G15194	APG16L		
IMAGp998G12181	"LRCH1,ATP6V0E"		
IMAGp998H09193	OSBPL10		
IMAGp998C16181	"DKFZP564A022,FLJ20171"		
IMAGp998H16194	C6orf61		
IMAGp998G20189	"PKIB,MOAP1"		
IMAGp998F08195			
IMAGp998M22190	"CAPN6,PDK4"		
IMAGp998I20196	UBTF		
IMAGp998B09185	"LOC121838,C13orf25"		
IMAGp998G20195	ZNF131		
IMAGp998F22187	"WASPIP,FBXO11"		
IMAGp998H23194			
IMAGp998K15200	"PCNP,STIM2"		
IMAGp998G01193	"RPLP1,SMS"		
IMAGp998I02206	KIAA1223		
IMAGp998J03203	CBR4		
IMAGp998H05213	TRPC5		
IMAGp998H15196	"SEPT7,C9orf27"		
IMAGp998G03206	UMP-CMPK		
IMAGp998H07193	SFRS4		
IMAGp998D02209	CASP4		
IMAGp998K06192	"EEA1,Ufm1"		
IMAGp998G07209			
IMAGp998I12199	"ATP6V0E,LRCH1"		
IMAGp998E11208	RNF2		
IMAGp998G18196	"FLJ20171,DKFZP564A022"		
IMAGp998F18212	GPR34		
IMAGp998G17194	"MOAP1,PKIB"		
IMAGp998H20209	ZNF609		
IMAGp998J17200	"PDK4,CAPN6"		
IMAGp998H22209	PAPPA		
IMAGp998I07187	"C13orf25,LOC121838"		
IMAGp998H12204	UGDH		
IMAGp998E17189	"FBXO11,WASPIP"		
IMAGp998G19209	SLC7A8		
IMAGp998C21189	"STIM2,PCNP"		
IMAGp998F24204			
IMAGp998M03196	USP48		
IMAGp998P22181	"H19,DDHD1"		
IMAGp998J07193	SLC43A2		
IMAGp998I03182	"FLJ20160,RSBN1"		
IMAGp998I03197	ADAM12		
IMAGp998K04187	"XTP2,LOC389677"		
IMAGp998I11190	KIAA1333		
IMAGp998J10181			
IMAGp998L15196	TCTE3		
IMAGp998L09189	GAB1		
IMAGp998J16195			
IMAGp998H13182	"FOXO3A,TIF1"		
IMAGp998I14194	HGS		
IMAGp998J17180	"KIAA1078,PGF"		
IMAGp998N23187			
IMAGp998P03186	ZNF44		
IMAGp998M19196			
IMAGp998L06181	"BMP5,KIAA0998"		
IMAGp998J23193	MPP5		
IMAGp998I20182	"ALPP,LRP8"		
IMAGp998I08190	TIMM23		
IMAGp998P23184	"DMXL2,OSGEPL1"		
IMAGp998H14197	CYP19A1		
IMAGp998J21180	"CHR2SYT,KIAA0960"		
IMAGp998N02199	"DDHD1,H19"		
IMAGp998I06214	TBC1D1		
IMAGp998L05198	"RSBN1,FLJ20160"		
IMAGp998L02206	GGCX		
IMAGp998L04189	"LOC389677,XTP2"		
IMAGp998A20209			
IMAGp998N01190			
IMAGp998A22209	FLJ34077		
IMAGp998M06197	GAB1		
IMAGp998C09212	KIAA1076		
IMAGp998H16198	"TIF1,FOXO3A"		
IMAGp998L01205	ZNF449		
IMAGp998J14194	"PGF,KIAA1078"		
IMAGp998H13208	GADD45GIP1		
IMAGp998I14187	ZNF44		
IMAGp998I15207	NHLRC2		
IMAGp998I19194	"KIAA0998,BMP5"		
IMAGp998A17202			
IMAGp998K20199	"LRP8,ALPP"		
IMAGp998J22210			
IMAGp998H24196	"OSGEPL1,DMXL2"		
IMAGp998I21205			
IMAGp998L21187	"KIAA0960,CHR2SYT"		
IMAGp998F09207	LOC255512		
IMAGp998A03192	HOXB5		
IMAGp998O01183	CD164		
IMAGp998L03195			
IMAGp998L08185	TTYH3		
IMAGp998K06189	MLF1IP		
IMAGp998K06180	"NSD1,ZNF512"		
IMAGp998L09192	XLHSRF-1		
IMAGp998L23193	CANT1		
IMAGp998N06189	"CPT2,FLJ20580"		
IMAGp998I16193	"LGALS13,SCN7A"		
IMAGp998K20194	FLJ35036		
IMAGp998I11183	"ADSSL1,TNKS2"		
IMAGp998L14194	TXNDC		
IMAGp998L14182	ADAM33		
IMAGp998M15195			
IMAGp998G12185			
IMAGp998N24196	CCL28		
IMAGp998O19186	SEC24D		
IMAGp998K24196	SOS1		
IMAGp998L17180	"RAD51L1,NAPE-PLD"		
IMAGp998K23189	STS		
IMAGp998M14201	"H63,TCF21"		
IMAGp998M23195	SNCA		
IMAGp998L22183	PRLR		
IMAGp998J03196	CD164		
IMAGp998K06209	KNS2		
IMAGp998J10193	TTYH3		
IMAGp998L13209	P2RY2		
IMAGp998F09193	"ZNF512,NSD1"		
IMAGp998C03202	CKLFSF7		
IMAGp998A09188	CANT1		
IMAGp998I09201	KIAA1327		
IMAGp998P23199	"SCN7A,LGALS13"		
IMAGp998I14213	EBPL		
IMAGp998K11202	"TNKS2,ADSSL1"		
IMAGp998N13212	MBNL2		
IMAGp998L15193	ADAM33		
IMAGp998K11209	DPF2		
IMAGp998K17194			
IMAGp998L20209	LOC90799		
IMAGp998K20204	SEC24D		
IMAGp998I22208	MGC4796		
IMAGp998L23190	"NAPE-PLD,RAD51L1"		
IMAGp998H05207	C9orf82		
IMAGp998M22199	"TCF21,H63"		
IMAGp998H13209	"MFN1,GJA1"		
IMAGp998L21201	PRLR		
IMAGp998L23203	PIK3AP1		
IMAGp998N02188	CDS1		
IMAGp998J01180	"MAP3K4,TMSB10"		
IMAGp998O13182	PRSS12		
IMAGp998M18194	MBD1		
IMAGp998P11196	FLJ90013		
IMAGp998M24182	"WDR36,IMP-1"		
IMAGp998L04193	OLR1		
IMAGp998N15182	SSA2		
IMAGp998L15195	IFNGR1		
IMAGp998P06190	"FLJ20701,LOC286148"		
IMAGp998N14196	LOC400745		
IMAGp998M06180	"ZNF500,RBMS1,POLI"		
IMAGp998M11194	MBNL1		
IMAGp998M01183	"PARD6B,MGC10744"		
IMAGp998K16193	SLC35F5		
IMAGp998N03193	"RAD51AP1,TGFBR1"		
IMAGp998O17195	ZFR		
IMAGp998K18190	STXBP5		
IMAGp998L10193	ZNF550		
IMAGp998G21192	"MGC3040,UBE2A"		
IMAGp998O22196			
IMAGp998K22197	"SC4MOL,KIAA1450"		
IMAGp998O19196	RPS7		
IMAGp998K14183	"MLL3,CXorf23"		
IMAGp998I01193	"MAP3K4,TMSB10"		
IMAGp998O02206	AP1GBP1		
IMAGp998P02189	MBD1		
IMAGp998K03208	YES1		
IMAGp998M04206	"IMP-1,WDR36"		
IMAGp998M03206	PLAC4		
IMAGp998L02197	SSA2		
IMAGp998M08208			
IMAGp998C10188	"LOC286148,FLJ20701"		
IMAGp998J04209	THRAP2		
IMAGp998P09198	"RBMS1,POLI,ZNF500"		
IMAGp998M19204	C10orf118		
IMAGp998L09196	"MGC10744,PARD6B"		
IMAGp998M11207	LOC388818		
IMAGp998M14206	"TGFBR1,RAD51AP1"		
IMAGp998L15208			
IMAGp998P22197	STXBP5		
IMAGp998N14207			
IMAGp998N13206	"UBE2A,MGC3040"		
IMAGp998M14204	CYP19A1		
IMAGp998M22201	"KIAA1450,SC4MOL"		
IMAGp998K22207	ZNF630		
IMAGp998N24200	"CXorf23,MLL3"		
IMAGp998M21206	ING1		
IMAGp998O01195	PCDHGC3		
IMAGp998O02180	HPGD		
IMAGp998G06192	LOC124491		
IMAGp998K19185	"NDUFB7,MGC16169"		
IMAGp998N02193	ARHGEF12		
IMAGp998J02180	DBN1		
IMAGp998G09191	BNIP1		
IMAGp998K24185	FLJ42528		
IMAGp998O22186	MAP3K6		
IMAGp998K04190	"EML2,S100P"		
IMAGp998N17195	FLJ21657		
IMAGp998M02183	"PRKRIR,RPL34"		
IMAGp998P13194	MSX1		
IMAGp998L17181	"FLJ22624,PTPN21"		
IMAGp998O14195			
IMAGp998M16197	FLJ33387		
IMAGp998P20194			
IMAGp998M22184	"THAP5,ROBO1"		
IMAGp998P16192			
IMAGp998O19182	"LAMC3,OGDH"		
IMAGp998L09194	SLC1A3		
IMAGp998L21182	"SLC35A3,PLA2G5"		
IMAGp998M23189			
IMAGp998P24182	PICALM		
IMAGp998O03194	HPGD		
IMAGp998N04207			
IMAGp998N10196	"MGC16169,NDUFB7"		
IMAGp998O03209			
IMAGp998O02199	DBN1		
IMAGp998P08208	LUM		
IMAGp998P18194	FLJ42528		
IMAGp998P10203			
IMAGp998H06192	"S100P,EML2"		
IMAGp998M14208	MGC10986		
IMAGp998L08199	"RPL34,PRKRIR"		
IMAGp998P11208	SLC16A4		
IMAGp998M18193	"PTPN21,FLJ22624"		
IMAGp998P15213			
IMAGp998L08196	FLJ33387		
IMAGp998O20209	BAIAP1		
IMAGp998O20204	"ROBO1,THAP5"		
IMAGp998G04209			
IMAGp998G22192	"OGDH,LAMC3"		
IMAGp998O24209	KIAA0963		
IMAGp998K21193	"PLA2G5,SLC35A3"		
IMAGp998P19209	BCKDHA		
IMAGp998M19189	PICALM		
IMAGp998N16205	RNF141		
IMAGp998E03208			
IMAGp998A02210	ADAM12		
IMAGp998B01204	PBX1		
IMAGp998A12201			
IMAGp998A05197	PSCD3		
IMAGp998P07208	PRKAG1		
IMAGp998A08198	SIMP		
IMAGp998B06201			
IMAGp998B18203	NYD-SP21		
IMAGp998A12204			
IMAGp998A19198	C1orf48		
IMAGp998H18202	IL2RB		
IMAGp998E17202			
IMAGp998C13200	LAMA3		
IMAGp998D16203	FLJ31153		
IMAGp998A13190	IGKC		
IMAGp998B17203			
IMAGp998B23201	ZNF444		
IMAGp998A16197	P2RY14		
IMAGp998D23194	SNX13		
IMAGp998C05197	FLJ12592		
IMAGp998D22203	RNF138		
IMAGp998A07196	F3		
IMAGp998E24204	DKFZp547A023		
IMAGp998M02217			
IMAGp998F02227	TRAF6		
IMAGp998A11205	VGLL1		
IMAGp998B09229	NDFIP2		
IMAGp998C06214	KIDINS220		
IMAGp998A06220	TMF1		
IMAGp998B14222	FPRL1		
IMAGp998B08228	SLC30A7		
IMAGp998A23218	POLR3F		
IMAGp998B24224	ZNF198		
IMAGp998C23219	FDX1		
IMAGp998C19226	LOC317671		
IMAGp998C14210	DJ971N18.2		
IMAGp998F24226	ITCH		
IMAGp998A15208	PLAC4		
IMAGp998A12227			
IMAGp998A17219	C1orf27		
IMAGp998B22229	TAF1B		
IMAGp998A15212	MGC17624		
IMAGp998C17227	MGC16121		
IMAGp998L17217	IPP		
IMAGp998A18227	ATP6AP2		
IMAGp998A24210	CCNH		
IMAGp998B07226			
IMAGp998C01197			
IMAGp998H03212	DAF		
IMAGp998A22205			
IMAGp998C05205			
IMAGp998A01213	ChGn		
IMAGp998D06203	DKFZP564D166		
IMAGp998D05201	TMF1		
IMAGp998F08205	EPB41L4B		
IMAGp998C09200	FLJ10652		
IMAGp998C15204	EPLIN		
IMAGp998F07200	GPR56		
IMAGp998A13205	CALCRL		
IMAGp998E02202	ARHGEF15		
IMAGp998H08198			
IMAGp998D20202	SEMA3C		
IMAGp998B10211	MS4A7		
IMAGp998F13205	ARID1B		
IMAGp998C12213	MBNL1		
IMAGp998D01196	SNX10		
IMAGp998C20203	ESAM		
IMAGp998H17200	ITPR2		
IMAGp998D24210	MGC33867		
IMAGp998A24202	MASA		
IMAGp998A19210	HOOK3		
IMAGp998A01212	RNF8		
IMAGp998C03219			
IMAGp998C03223	BCL2		
IMAGp998C06227	HYAL2		
IMAGp998D22215	EPS15		
IMAGp998E01223	PROCR		
IMAGp998E09220	MYO5C		
IMAGp998F08229	LOC57117		
IMAGp998B18218			
IMAGp998A12226	FLJ10404		
IMAGp998A17213	KELCHL		
IMAGp998E24218	CHD1L		
IMAGp998F17227	TFCP2L4		
IMAGp998D12227	SOCS2		
IMAGp998C15228	PRRG4		
IMAGp998E07227	KIAA1164		
IMAGp998A24207	KLF3		
IMAGp998G12228	LOC253981		
IMAGp998E19229	CTSC		
IMAGp998G19212			
IMAGp998B24206			
IMAGp998B08229	FLJ12903		
IMAGp998G23212	NUP98		
IMAGp998B17223	SLC26A2		
IMAGp998D02200	ATP13A3		
IMAGp998G03208	BPGM		
IMAGp998F11202	B3GNT5		
IMAGp998E11198	GBP3		
IMAGp998F04213	COBLL1		
IMAGp998A06212			
IMAGp998H03205			
IMAGp998F10208	GCA		
IMAGp998D05197	NXT2		
IMAGp998E23204	MAST3		
IMAGp998G01214	SLC30A7		
IMAGp998G11203	PLEKHA6		
IMAGp998D19202	KIAA1546		
IMAGp998F12198	LOC91801		
IMAGp998E17198	EGFL7		
IMAGp998E04210	SLC22A11		
IMAGp998A17197	HEMK1		
IMAGp998C24214	EIF2S3		
IMAGp998C03197	SEMA3B		
IMAGp998F21204	COX15		
IMAGp998E22198	SMAD4		
IMAGp998C23213	MBNL2		
IMAGp998F05196	TMEM30A		
IMAGp998F15213	CALD1		
IMAGp998C04213	C6orf170		
IMAGp998B24227	AXOT		
IMAGp998F06228	FLJ35107		
IMAGp998F08222	STATIP1		
IMAGp998F05211	USP53		
IMAGp998G13226	KIFC3		
IMAGp998B10214	LOC113444		
IMAGp998E07228	ATP10D		
IMAGp998E03218	MNDA		
IMAGp998C16221	CCDC2		
IMAGp998H13227	RSAFD1		
IMAGp998F18224	PLCXD2		
IMAGp998F06210	KIAA1958		
IMAGp998I13218	MLLT10		
IMAGp998E15219	"SUMF2,PHKG1"		
IMAGp998F17223	FLJ14281		
IMAGp998I11211	SLAC2-B		
IMAGp998E14223	LOC90410		
IMAGp998H19209	C4orf15		
IMAGp998H22222	CD2AP		
IMAGp998E14213	ABCD3		
IMAGp998H24221	SFXN5		
IMAGp998J20218	C15orf29		
IMAGp998A21229	ABP1		
IMAGp998G09198	ELAVL1		
IMAGp998G05190	DALRD3		
IMAGp998F04212	FLJ32731		
IMAGp998I05211	SMARCA2		
IMAGp998E01213	TYRO3		
IMAGp998G10202	ABHD4		
IMAGp998B10204	ASAM		
IMAGp998G08198	ACTN4		
IMAGp998G01208			
IMAGp998D19200	OAZIN		
IMAGp998H10198			
IMAGp998H11212			
IMAGp998D16214	BCAS3		
IMAGp998B13204	KIAA1423		
IMAGp998H07211			
IMAGp998H17204	SLC6A2		
IMAGp998E18197	MLLT6		
IMAGp998G15205	HYAL4		
IMAGp998H21204	SHOC2		
IMAGp998D17205	BOMB		
IMAGp998E22212	ADAMTSL3		
IMAGp998G18205	PHKB		
IMAGp998G15207			
IMAGp998H22198	KIAA1946		
IMAGp998H02211			
IMAGp998I05229	VPS33A		
IMAGp998N08224			
IMAGp998F02218	RFWD2		
IMAGp998M05217	RASEF		
IMAGp998F02225	SEMA4A		
IMAGp998H06220	TPP1		
IMAGp998L02227	"EEF1B2,POLA"		
IMAGp998G12205	ZNF258		
IMAGp998D07227			
IMAGp998E03211	FGIF		
IMAGp998H14223			
IMAGp998G17214	SLC38A1		
IMAGp998H14221	MGC24132		
IMAGp998B09224	SBLF		
IMAGp998G15222	KIAA0352		
IMAGp998F18208	C12orf2		
IMAGp998F18225	NDFIP1		
IMAGp998G22215	FLJ32810		
IMAGp998G16227			
IMAGp998A20224	GNG12		
IMAGp998G21229			
IMAGp998I15214			
IMAGp998F20228	LOC126731		
IMAGp998I02198	CTTNBP2		
IMAGp998K01203	PRKAA1		
IMAGp998M07203	PSG4		
IMAGp998I04203	NCOA3		
IMAGp998H02197	AKAP8		
IMAGp998H01201			
IMAGp998I02202	LEP		
IMAGp998K01205			
IMAGp998I08204	EIF2B5		
IMAGp998H09213	GOLPH3L		
IMAGp998H02204	WBP4		
IMAGp998L13207	"ATP5C1,USP43"		
IMAGp998I14198			
IMAGp998I20206	C9orf150		
IMAGp998C23201	PLAC2		
IMAGp998L03214			
IMAGp998M21203			
IMAGp998E18212	SND1		
IMAGp998H14201	YAF2		
IMAGp998G19204	KIAA0669		
IMAGp998L19211			
IMAGp998K20205			
IMAGp998A01204	ZNF292		
IMAGp998L23198	ZNF22		
IMAGp998I08214	KIAA0196		
IMAGp998I02228			
IMAGp998H04207	CPT1B		
IMAGp998I04224			
IMAGp998K05219	PITX2		
IMAGp998I02226	FBXO22		
IMAGp998J07219	CAS1		
IMAGp998I06225	KIAA0433		
IMAGp998K10211			
IMAGp998P18221	MGEA5		
IMAGp998M13228	DBNL		
IMAGp998G17206			
IMAGp998M22214	FBL		
IMAGp998I13225	SYPL		
IMAGp998G18213	IREB2		
IMAGp998L16229	KISS1		
IMAGp998G19206	BRE		
IMAGp998G24221	C18orf54		
IMAGp998J20211	TCL6		
IMAGp998J03226	CLIC5		
IMAGp998H22207	GDF15		
IMAGp998J17227			
IMAGp998O17210	LOC474170		
IMAGp998N18228	C19orf2		
IMAGp998N02204	FLI1		
IMAGp998K02201			
IMAGp998O01202	DKFZp779O175		
IMAGp998K05212	TXNDC7		
IMAGp998O09202	FLJ31033		
IMAGp998K09201			
IMAGp998K22200	EVE1		
IMAGp998O08204	MDS009		
IMAGp998K11198	MBTD1		
IMAGp998L11204	BRP44L		
IMAGp998I23197			
IMAGp998M03213	B3GNT1		
IMAGp998F21203			
IMAGp998K13200	PSG3		
IMAGp998M19201	TRIM21		
IMAGp998K16201			
IMAGp998J10208	DIAPH2		
IMAGp998L13214	CNOT8		
IMAGp998K14211	TncRNA		
IMAGp998K19200			
IMAGp998K21197	7h3		
IMAGp998K22203	LOC157860		
IMAGp998C21202	NRK		
IMAGp998I08212	KIAA0831		
IMAGp998L11214	PLEKHA5		
IMAGp998O01221	EBF		
IMAGp998M08211	C6orf68		
IMAGp998A07215			
IMAGp998K10206			
IMAGp998K05229	CTSB		
IMAGp998M01205	SOX5		
IMAGp998M13223	PARP8		
IMAGp998G02222	PHF14		
IMAGp998O03227	MGC39518		
IMAGp998M16230			
IMAGp998K15220			
IMAGp998L16228	C4A		
IMAGp998L22228			
IMAGp998E03223	PTGS2		
IMAGp998L12222			
IMAGp998K21214	SAMD1		
IMAGp998K20210	FLJ21168		
IMAGp998N20219			
IMAGp998L12226	IGF1R		
IMAGp998J22208	CBLB		
IMAGp998M21210	HIBCH		
IMAGp998M10226	BACH1		
IMAGp998I22227			
IMAGp998M02201			
IMAGp998K04214			
IMAGp998K04197	CHD2		
IMAGp998O03203	CPD		
IMAGp998M14202			
IMAGp998L05213			
IMAGp998M08198	ADAM12		
IMAGp998G05204	"FLJ21919,SLC27A3"		
IMAGp998N14202	PPP4C		
IMAGp998M07205	ABLIM1		
IMAGp998P02207			
IMAGp998O11203	AHCY		
IMAGp998M14198			
IMAGp998P15208	"CDC26,KIAA0828"		
IMAGp998O15200			
IMAGp998M03212	TRIO		
IMAGp998I18204	RBM10		
IMAGp998M18201	NEIL1		
IMAGp998J08205	MS4A7		
IMAGp998N01210	KMO		
IMAGp998P22201	SASH1		
IMAGp998K14213	DKFZp761E198		
IMAGp998M24214			
IMAGp998L20201	MORF4L2		
IMAGp998P08206	SNAP29		
IMAGp998F05229	HFE		
IMAGp998O04220	LOC283270		
IMAGp998K06226	FNDC3A		
IMAGp998N09214	FLJ38507		
IMAGp998N18222	FGD3		
IMAGp998N07208	PAPOLG		
IMAGp998N07225	FBXL7		
IMAGp998M15210	PAPPA2		
IMAGp998L15221	TXNDC5		
IMAGp998M16208	SULT2B1		
IMAGp998C11222	C6orf111		
IMAGp998M13212			
IMAGp998M14220	POMT2		
IMAGp998M11212			
IMAGp998M16224	COG6		
IMAGp998N20228	CLIC4		
IMAGp998N13226	CARD10		
IMAGp998N19208			
IMAGp998M20228			
IMAGp998N21214	HRPT2		
IMAGp998O24227			
IMAGp998H22227	ZNF148		
IMAGp998N09221	LOC348094		
IMAGp998P05202	HSD11B2		
IMAGp998K02212	MGC40405		
IMAGp998J05197	MTCBP-1		
IMAGp998O04201	FLJ13150		
IMAGp998M04202	AIM1L		
IMAGp998O09201	ASPSCR1		
IMAGp998P05204	"LOC387680,KIAA0592"		
IMAGp998P07203	RRAS2		
IMAGp998N08202	ITPK1		
IMAGp998O10201	PRKCH		
IMAGp998O09204	KIAA0999		
IMAGp998M18214	LOC146517		
IMAGp998O09205	NIF3L1BP1		
IMAGp998O12206	ZFX		
IMAGp998P13213			
IMAGp998P09206	LOC115749		
IMAGp998P22203			
IMAGp998O15214	LRP2		
IMAGp998O16206			
IMAGp998M12212			
IMAGp998N18202	"DKFZp667G2110,MINA"		
IMAGp998L14208	TGFBR1		
IMAGp998O17212			
IMAGp998C10204	KA35		
IMAGp998L04214	BCL6		
IMAGp998F01230			
IMAGp998P02206	LGR4		
IMAGp998O03225	KIAA2026		
IMAGp998O06229	T1		
IMAGp998O05229			
IMAGp998O03212			
IMAGp998O04229	NCOA7		
IMAGp998M13222	MAP3K11		
IMAGp998N05227	SDC2		
IMAGp998P14228			
IMAGp998I24229	FLJ20313		
IMAGp998N21206	DDEF1		
IMAGp998L21229	EVI1		
IMAGp998K16230	CD47		
IMAGp998O12221	FDFT1		
IMAGp998L07207	"BNIP2,HCAP-G"		
IMAGp998N18225			
IMAGp998M18223			
IMAGp998N23212	SNAP23		
IMAGp998O21208	PVRL3		
IMAGp998P24225	PITPNA		
IMAGp998N23220	MAP3K1		
IMAGp998P18223	COLM		
IMAGp998A14227			
IMAGp998B02214	ITGB4BP		
IMAGp998E01228	SMAD7		
IMAGp998A05217	SEC10L1		
IMAGp998E18228	RAB10		
IMAGp998F14219	NPY1R		
IMAGp998A07230	TTC1		
IMAGp998A07246	POLA		
IMAGp998A10220	KLHL2		
IMAGp998B15218			
IMAGp998A08221	RAB22A		
IMAGp998B04217	TLR3		
IMAGp998C08234	UNQ9341		
IMAGp998B15210	APRT		
IMAGp998A17225	DNCI2		
IMAGp998A17215			
IMAGp998A18230			
IMAGp998C19218	RECK		
IMAGp998B22227	CAP2		
IMAGp998C16210	EIF2C3		
IMAGp998D19228	PBX1		
IMAGp998D16219	CDKN2D		
IMAGp998A21228	ABHD5		
IMAGp998H19215	SKIIP		
IMAGp998B02234	ALOX5AP		
IMAGp998D07224	MAP3K10		
IMAGp998A02233	MGC15634		
IMAGp998A22239	HSPB2		
IMAGp998C06232	SP5		
IMAGp998A17223			
IMAGp998A09243			
IMAGp998D08242			
IMAGp998B10233	TSKS		
IMAGp998H09242	PCNXL3		
IMAGp998G11236	CHUK		
IMAGp998B09235	FBXO38		
IMAGp998A11233	SNAP23		
IMAGp998B07238	RAPGEF3		
IMAGp998A05233			
IMAGp998C16240	PLCH2		
IMAGp998A15239	TNIP2		
IMAGp998B17236	KIAA0635		
IMAGp998B11230			
IMAGp998E13236			
IMAGp998A19231	KPNA3		
IMAGp998A22240	FLJ10375		
IMAGp998A21243	DKFZp547C195		
IMAGp998B18235	MLLT10		
IMAGp998D07228	PIK3C2A		
IMAGp998E08211			
IMAGp998F02223	ORMDL1		
IMAGp998D02240	PYCARD		
IMAGp998G20228	RHOBTB1		
IMAGp998F01215	BZW1		
IMAGp998C08224	"CRBN,TRNT1"		
IMAGp998E18218			
IMAGp998E03225			
IMAGp998F03218	MDS028		
IMAGp998C11230			
IMAGp998E20237			
IMAGp998D14234	XTP3TPA		
IMAGp998B14224	SLC25A24		
IMAGp998B12225	MTMR2		
IMAGp998D16211	C2orf3		
IMAGp998A24221	CBL		
IMAGp998C17214	SOX7		
IMAGp998D05226			
IMAGp998C21217	FLJ38109		
IMAGp998C22227	ALS2CR8		
IMAGp998B13207	HSF1		
IMAGp998D12226	LEPRE1		
IMAGp998E16218	KIAA1078		
IMAGp998D04234	RSC1A1		
IMAGp998F06238	CPLX1		
IMAGp998D04232	LOC283849		
IMAGp998A03233	IFIT3		
IMAGp998C03243	FBS1		
IMAGp998D10228	GOLPH4		
IMAGp998C05233	PABPC1		
IMAGp998B03235	LY6G6C		
IMAGp998C07233	MAPKAPK5		
IMAGp998F01239	RNF39		
IMAGp998L06231			
IMAGp998C06237	AEBP1		
IMAGp998G20234	ZNF292		
IMAGp998A07238	NUDT14		
IMAGp998D22234	UBE2E2		
IMAGp998C17242			
IMAGp998A11231	DEPDC1B		
IMAGp998B24243	"GPC1,PPP1R13L"		
IMAGp998D02233	LOC284701		
IMAGp998A16240	ARS2		
IMAGp998C16233	ADAM12		
IMAGp998G15236	CSF2RB		
IMAGp998D23232	C14orf11		
IMAGp998A19243	MKLN1		
IMAGp998I07217			
IMAGp998F01251	GPS1		
IMAGp998E07232	IL1R1		
IMAGp998D03220	LIFR		
IMAGp998D13212	PDZRN3		
IMAGp998D02218	TARP		
IMAGp998C07231	KIAA0515		
IMAGp998K07208	GMEB2		
IMAGp998E09230	ESCO1		
IMAGp998E03215	IQCB1		
IMAGp998G22221			
IMAGp998E12235	SLC26A11		
IMAGp998F02226	GALNT3		
IMAGp998A11212	PTPRK		
IMAGp998F21231	FLT4		
IMAGp998F13215			
IMAGp998E18230			
IMAGp998B06236	NEK7		
IMAGp998G13229	SLC23A2		
IMAGp998F20214	08. Sep		
IMAGp998G12229	GALC		
IMAGp998I21217	SH3TC2		
IMAGp998I24222	CUL1		
IMAGp998F21211	XBP1		
IMAGp998B12233	KIAA1219		
IMAGp998N08240	EXOC7		
IMAGp998D01234	SLC2A1		
IMAGp998D10243	STK17A		
IMAGp998G08235			
IMAGp998C07240			
IMAGp998F07232	FLJ11848		
IMAGp998I01236	PDE4D		
IMAGp998F09232	THAP6		
IMAGp998E11242			
IMAGp998D17237	RAB25		
IMAGp998E14240	STC1		
IMAGp998D14231	KRT23		
IMAGp998E07235	P11		
IMAGp998L07230	SELL		
IMAGp998E17243	MGC61716		
IMAGp998E17227			
IMAGp998E12236	RPS6KB1		
IMAGp998C12230	C21orf63		
IMAGp998E12237	TUBB6		
IMAGp998D06231			
IMAGp998C23240	C16orf44		
IMAGp998F21232	MAF		
IMAGp998C14241	PRSS8		
IMAGp998G09231	TMEM39A		
IMAGp998F03206	TTLL4		
IMAGp998J03218	CRSP3		
IMAGp998G04240	GPSM1		
IMAGp998H08223			
IMAGp998E03237			
IMAGp998J08230	M-RIP		
IMAGp998G14214	SYTL2		
IMAGp998F11229	LOC133957		
IMAGp998G02211	PHACTR2		
IMAGp998L17212	GUSB		
IMAGp998H12215	FLJ14490		
IMAGp998C14231			
IMAGp998L04217	SELT		
IMAGp998H21211	DKFZp761P0423		
IMAGp998D11212			
IMAGp998H19228	SMAD5		
IMAGp998J23219			
IMAGp998H19218			
IMAGp998O19218	KIAA0882		
IMAGp998G19227	KCNK3		
IMAGp998E15220	ZNF507		
IMAGp998K23228	PITPNB		
IMAGp998F20218	PHACTR2		
IMAGp998K15234	CD44		
IMAGp998J02242	BPHL		
IMAGp998D11231	PSG2		
IMAGp998D03243			
IMAGp998I05234	IFIT5		
IMAGp998A24229			
IMAGp998G02233			
IMAGp998H06240	"CIDEB,ABHD2"		
IMAGp998I04234	Bles03		
IMAGp998N06240	MARK4		
IMAGp998H11234	PLEKHA1		
IMAGp998C05237	KIAA1706		
IMAGp998M13236	ARMCX1		
IMAGp998D08238	DRIM		
IMAGp998M15236			
IMAGp998D15243	PPP1R1A		
IMAGp998J18235			
IMAGp998D17243	ARD1		
IMAGp998M23231			
IMAGp998E15243	TNFSF13		
IMAGp998G17232	G6PC3		
IMAGp998G10239	FGF11		
IMAGp998K24234	MTM1		
IMAGp998H15242	POLDIP3		
IMAGp998N09217	NPL		
IMAGp998O06208	EPAS1		
IMAGp998J01227	"SYN1,ARAF"		
IMAGp998N03220	DKFZP434G1415		
IMAGp998G04226	KIAA1463		
IMAGp998J05208	TRIM58		
IMAGp998J09223	SEC15L2		
IMAGp998O02205	KIF5B		
IMAGp998J15230	KIAA1627		
IMAGp998F10211	NCB5OR		
IMAGp998H02230	GATA2		
IMAGp998I18214	RAB3B		
IMAGp998O14217	"MGC20460,RPL10"		
IMAGp998K09246			
IMAGp998J21231	C17orf31		
IMAGp998J12218	PPP3CA		
IMAGp998E16231	FLJ32421		
IMAGp998J18214	RAPGEF1		
IMAGp998G21232	DKFZp313G1735		
IMAGp998H18244	ITGA9		
IMAGp998I21221			
IMAGp998N20218			
IMAGp998I24230	LRRFIP2		
IMAGp998N14217			
IMAGp998J11233			
IMAGp998G12237	DDX23		
IMAGp998I06232	BBX		
IMAGp998J02240			
IMAGp998I02242	MGC27165		
IMAGp998L07240	DKFZP564O243		
IMAGp998J04233	PTGFR		
IMAGp998I13229	CROT		
IMAGp998N12235	KLF4		
IMAGp998I12240	FLJ20859		
IMAGp998J12234	C14orf104		
IMAGp998L12242	MGC5178		
IMAGp998J14234			
IMAGp998O17240	TXNRD3		
IMAGp998K15235			
IMAGp998I20237	FKSG14		
IMAGp998N20238			
IMAGp998P22242	C16orf33		
IMAGp998I17233	MYO9A		
IMAGp998I15235	FKRP		
IMAGp998I18240	EHD2		
IMAGp998O24241	AASDHPPT		
IMAGp998K24236	SEMA6A		
IMAGp998N22242	ZNHIT2		
IMAGp998K02227			
IMAGp998N02210			
IMAGp998K16227			
IMAGp998J04219	EXOSC1		
IMAGp998L07228	ADAM15		
IMAGp998L11218			
IMAGp998I06226	TGFB1I4		
IMAGp998K07219	PGGT1B		
IMAGp998L10234	PTPN21		
IMAGp998K14205	FRMD4A		
IMAGp998K11221	AMD1		
IMAGp998J12219	ATP8B4		
IMAGp998N15223	FXN		
IMAGp998G13247	MYH11		
IMAGp998M06229	FLJ20366		
IMAGp998B16215			
IMAGp998O21232	GTF2IP1		
IMAGp998P13217	HPGD		
IMAGp998I19231	ARL5		
IMAGp998A23225			
IMAGp998N24231			
IMAGp998K21219	LEREPO4		
IMAGp998D07222	ATP6V1G1		
IMAGp998J18228	SMURF1		
IMAGp998N16234	TRAP1		
IMAGp998L18239			
IMAGp998M03235	SGPP1		
IMAGp998K05239	CXCL2		
IMAGp998M05234	ESRRG		
IMAGp998K07242	IGFBP4		
IMAGp998O08234	TH1L		
IMAGp998K01235	FLJ13576		
IMAGp998N15236			
IMAGp998M17239	ASE-1		
IMAGp998N09240			
IMAGp998N01241	C21orf18		
IMAGp998M18238	ATP13A1		
IMAGp998H13243	FLJ44635		
IMAGp998M16236	G3BP2		
IMAGp998N22229	MID1IP1		
IMAGp998M23234	C1orf22		
IMAGp998H12239	CRABP2		
IMAGp998M24237	COL5A2		
IMAGp998E23221			
IMAGp998N13233	IMPA1		
IMAGp998I19237	EFHD1		
IMAGp998L24237	FLJ21736		
IMAGp998J15238	OMA1		
IMAGp998O01218	GLCE		
IMAGp998C05215			
IMAGp998P04230	PLEKHF2		
IMAGp998B02215	CLCN5		
IMAGp998M05230	MMP19		
IMAGp998O17218	LOC441150		
IMAGp998I06231	"KIAA0582,RAB1A"		
IMAGp998K18224	FLJ11336		
IMAGp998N15230			
IMAGp998O10211	RCHY1		
IMAGp998N11230	HSPC163		
IMAGp998J06228			
IMAGp998J19211	CDYL2		
IMAGp998M16213			
IMAGp998N15227	TWSG1		
IMAGp998M16210	MATR3		
IMAGp998O13227	KIAA0657		
IMAGp998M18219			
IMAGp998M15225	IDS		
IMAGp998J17235	BMPR2		
IMAGp998N24227	FLJ39378		
IMAGp998M23211	CNO		
IMAGp998M23224	CCNT2		
IMAGp998M24235	FLJ22662		
IMAGp998L02238	LIP8		
IMAGp998M18240	C22orf23		
IMAGp998F02231	KCNK5		
IMAGp998L04235	DNAJB9		
IMAGp998O06236	COLM		
IMAGp998L21238	MYO15B		
IMAGp998D02231	LOC283666		
IMAGp998M08242	NAP5		
IMAGp998N09232	TRIM16		
IMAGp998G01237	SLC27A4		
IMAGp998O12236	GIT2		
IMAGp998N16228	DSTN		
IMAGp998M16232	RCOR3		
IMAGp998N13236	NDUFB6		
IMAGp998P02236	IL6ST		
IMAGp998M15242	PEPD		
IMAGp998N16240	TIAF1		
IMAGp998N09242	"IL18BP,NUMA1"		
IMAGp998O20237	CD40		
IMAGp998M20242	ETFB		
IMAGp998M21233	BPGM		
IMAGp998N23240			
IMAGp998N24234	TCF21		
IMAGp998M17235	FOXK2		
IMAGp998O16220			
IMAGp998P05214	CALU		
IMAGp998N06231	EPC2		
IMAGp998O03213			
IMAGp998N08231	AQR		
IMAGp998P07210	FLJ90036		
IMAGp998J07222			
IMAGp998O01241	PTOV1		
IMAGp998O10230	STAM2		
IMAGp998O09238	KATNAL1		
IMAGp998N08225			
IMAGp998P14212	LOC137886		
IMAGp998P12222	TMEM23		
IMAGp998O04212			
IMAGp998H24231	76P		
IMAGp998P22219			
IMAGp998O18231	HIBADH		
IMAGp998G17218	FLJ43663		
IMAGp998P13223	CLTB		
IMAGp998B19220			
IMAGp998M17222	SNTB1		
IMAGp998C24206	SLC30A7		
IMAGp998K24231			
IMAGp998O24213	MGC15396		
IMAGp998M11231			
IMAGp998P05225	DAPK1		
IMAGp998O01231	ZNFN1A4		
IMAGp998P06239	TGFB1I1		
IMAGp998P05234	MGC14798		
IMAGp998P08239	STCH		
IMAGp998O02233	SEMA7A		
IMAGp998P01239	SNTB2		
IMAGp998P12232	FAM13A1		
IMAGp998O18243	NAT5		
IMAGp998P11232	INHBA		
IMAGp998N18243	EDN3		
IMAGp998P14234	PAN3		
IMAGp998N14241			
IMAGp998O15232	SEC24A		
IMAGp998O17242	PLCD1		
IMAGp998O07233	PROS1		
IMAGp998O14240			
IMAGp998M21222	TAPBP		
IMAGp998O19241	KNSL8		
IMAGp998M15230	COPS2		
IMAGp998M17243	RASGEF1B		
IMAGp998P21232	SE57-1		
IMAGp998O23241			
IMAGp998A06244			
IMAGp998A06314	EPHA4		
IMAGp998B02243	gm117		
IMAGp998B06221	BNIP2		
IMAGp998E06241	WDR9		
IMAGp998C07254	KDELR1		
IMAGp998B18224	MAOA		
IMAGp998H16245	TRAF1		
IMAGp998B23224	SOS2		
IMAGp998M20263	C1QR1		
IMAGp998C03261	FLJ10052		
IMAGp998A11264	FAH		
IMAGp998B13238	NOXA1		
IMAGp998A13295	DGKZ		
IMAGp998B15243	GABRP		
IMAGp998C14217	PLSCR1		
IMAGp998B13237	SFRS1		
IMAGp998A20264	MGC61598		
IMAGp998B20235	TNKS2		
IMAGp998A21262	MATN2		
IMAGp998B22237			
IMAGp998A19220	RAB21		
IMAGp998B21247			
IMAGp998A23224	LOC163590		
IMAGp998J03240	HAS3		
IMAGp998B12311	SPHK2		
IMAGp998B02246	ITPR3		
IMAGp998E05310	LOC284058		
IMAGp998G11259			
IMAGp998A06313			
IMAGp998A07245	PYGO2		
IMAGp998C07314	FLJ41603		
IMAGp998A10240	C16orf30		
IMAGp998B11310	FLJ20489		
IMAGp998B11245	PSMA2		
IMAGp998D19246			
IMAGp998F12242	LOC284465		
IMAGp998A05311	CNTNAP1		
IMAGp998B24252	AKT2		
IMAGp998B09315	PCDH9		
IMAGp998B17240	CDH24		
IMAGp998E18257			
IMAGp998E11240			
IMAGp998B18317	RFFL		
IMAGp998B22245	USP34		
IMAGp998B23298	SLC39A6		
IMAGp998D13241			
IMAGp998E11318	ATP4A		
IMAGp998D02243	MAN2C1		
IMAGp998A09238	PTK9L		
IMAGp998C09225	NPAS2		
IMAGp998C06263	LOC348801		
IMAGp998G12240	NCOR2		
IMAGp998E08220	ZNF134		
IMAGp998D08246			
IMAGp998C20257	RAB18		
IMAGp998D11246	MVD		
IMAGp998E09262	LOC92249		
IMAGp998H13238			
IMAGp998K21240			
IMAGp998B23247			
IMAGp998H20242	INPPL1		
IMAGp998D14240	PRO1855		
IMAGp998F13246	CD74		
IMAGp998B24237	ABCA10		
IMAGp998F17243	C10orf18		
IMAGp998E20251	LAMB2		
IMAGp998D23228	TBXA2R		
IMAGp998A19237			
IMAGp998C19221	PSG9		
IMAGp998F22235	KIAA1463		
IMAGp998G18222			
IMAGp998E10240	CCNK		
IMAGp998H08247	MAP3K3		
IMAGp998L20247	MGC42174		
IMAGp998C04313	CHC1		
IMAGp998F06246	HADHA		
IMAGp998D07314	"SNRPG,RGS19IP1"		
IMAGp998M15256			
IMAGp998C21313	COX6B1		
IMAGp998C09244	MGC24047		
IMAGp998E21254	ING4		
IMAGp998F18240			
IMAGp998A08316			
IMAGp998E14244	UNC84B		
IMAGp998F12260	HSPC063		
IMAGp998B20247	ATP6V1B1		
IMAGp998D18315	PBXIP1		
IMAGp998C17245	TDE2L		
IMAGp998C18312			
IMAGp998C19245	NR1H2		
IMAGp998K07261	C1orf9		
IMAGp998D21257	C14orf31		
IMAGp998E21315	STX7		
IMAGp998H19247	SH2B		
IMAGp998E23314	KIAA1718		
IMAGp998C06222			
IMAGp998I16228	CCBP2		
IMAGp998H03259	FIGF		
IMAGp998D02239	RAB8A		
IMAGp998E12259	LOC284648		
IMAGp998F03313	C20orf19		
IMAGp998G11239	LYNX1		
IMAGp998F12222	BCAR3		
IMAGp998A09247	LTBP2		
IMAGp998F14227	RASL11B		
IMAGp998A21235			
IMAGp998B03264	PLA2R1		
IMAGp998E14248	SPRY1		
IMAGp998E13235	DNMT3A		
IMAGp998G18237	TM4SF14		
IMAGp998B11244	MDS025		
IMAGp998G14239	MGC17943		
IMAGp998H24247	KCNE1		
IMAGp998E17244			
IMAGp998E18239	Sharpin		
IMAGp998D24230	CSNK1G3		
IMAGp998I23252	"LOC203427,CSDA"		
IMAGp998F19237	PGD		
IMAGp998E11225			
IMAGp998E09247	MAPK11		
IMAGp998F06310	HEY1		
IMAGp998E20247			
IMAGp998B03315	UBB		
IMAGp998E06256			
IMAGp998F06312	TGFA		
IMAGp998G08252	LTBP4		
IMAGp998F01315			
IMAGp998E09241	LOC220074		
IMAGp998E10314	SMARCA4		
IMAGp998H17252	ODC-p		
IMAGp998E12312			
IMAGp998E14241	STARD3		
IMAGp998H16312	SOX7		
IMAGp998H06241	SRM		
IMAGp998E21312	RBAK		
IMAGp998D20245			
IMAGp998E21243	ZNF26		
IMAGp998E20241	PLVAP		
IMAGp998F21314	SH3GL1		
IMAGp998J20242			
IMAGp998E19311	RRM2B		
IMAGp998E23241	FTHFD		
IMAGp998E24312	PQBP1		
IMAGp998E01237			
IMAGp998G01235	FLJ12716		
IMAGp998P06223	SLC26A2		
IMAGp998H02214	OGDH		
IMAGp998M15239	KAI1		
IMAGp998G06262			
IMAGp998A02249	CMRF35		
IMAGp998F06247	CDC42EP1		
IMAGp998G10240	NOTCH4		
IMAGp998G15247	FLJ13848		
IMAGp998H13246	KRT5		
IMAGp998J15255	"WDR34,SPTAN1"		
IMAGp998G08241	ITGAL		
IMAGp998E10223			
IMAGp998G14243	RASGRF2		
IMAGp998E18235	ZFYVE21		
IMAGp998G15244	C11ORF4		
IMAGp998C21252			
IMAGp998I23239	AQP7		
IMAGp998H20223	KIAA0460		
IMAGp998G21241	MAP1LC3B		
IMAGp998E24222			
IMAGp998G22239	MTUS1		
IMAGp998F09224	VPS33A		
IMAGp998G06252	SMO		
IMAGp998F07313			
IMAGp998J04245	TAT		
IMAGp998G04312	SLC33A1		
IMAGp998G06246	C18orf8		
IMAGp998K07310	ABAT		
IMAGp998H05252	KCNQ4		
IMAGp998D08297	KIAA1394		
IMAGp998P07244			
IMAGp998D10318	APG4C		
IMAGp998G05239	TEK		
IMAGp998H08315			
IMAGp998G16245	HSPG2		
IMAGp998G11315	LOC138046		
IMAGp998G17240	KIAA1161		
IMAGp998E15310	PTPN1		
IMAGp998K18247	CRY2		
IMAGp998G18312	NME2		
IMAGp998G20241	RNASET2		
IMAGp998H22315	PGAM2		
IMAGp998I15255			
IMAGp998G22317	SEMA6D		
IMAGp998E17240	FLJ36031		
IMAGp998B19314	MAP3K7IP1		
IMAGp998H03240	TTC7A		
IMAGp998D01222	LRRC1		
IMAGp998N05245	NRG1		
IMAGp998M15260	EPS15L1		
IMAGp998E05251	LRP5		
IMAGp998J07239	LMNB2		
IMAGp998J16239			
IMAGp998B07312	CENTG3		
IMAGp998E05223	USP9X		
IMAGp998L12229	ABCF2		
IMAGp998I14247	GARNL3		
IMAGp998C16249	HSD17B1		
IMAGp998N20235			
IMAGp998A21265			
IMAGp998G18258	TEGT		
IMAGp998L20223	C2orf29		
IMAGp998E19235			
IMAGp998I17254			
IMAGp998I20229			
IMAGp998D19265	SESTD1		
IMAGp998H11246			
IMAGp998D20265	KIAA1522		
IMAGp998I24241	FBXO6		
IMAGp998J17297	MOG		
IMAGp998F04258			
IMAGp998J04311			
IMAGp998J01252	MUT		
IMAGp998H12246			
IMAGp998H08244	COQ7		
IMAGp998F07245	MARVELD2		
IMAGp998I07241			
IMAGp998J09314	BTBD14B		
IMAGp998I10255	ZCCHC11		
IMAGp998B09312			
IMAGp998J10254			
IMAGp998J13316			
IMAGp998N12242	KIAA1295		
IMAGp998E08313	ZNF358		
IMAGp998N16244	LEMD2		
IMAGp998J19315	DKFZp762C1112		
IMAGp998I20245			
IMAGp998E19298	MAST3		
IMAGp998J20257			
IMAGp998I24313	TPPP		
IMAGp998J20255	DVL3		
IMAGp998A17316	NRXN3		
IMAGp998M24260	SIAT1		
IMAGp998I21315	BRUNOL5		
IMAGp998G01251	MGC26818		
IMAGp998B16262	DST		
IMAGp998I05236	SEL1L		
IMAGp998L18238	C9orf85		
IMAGp998G05251	GPR175		
IMAGp998H04224	FLI1		
IMAGp998K10247			
IMAGp998L07225	"FLJ23861,RPE"		
IMAGp998N14248	FLJ39421		
IMAGp998P07260	CYP4Z1		
IMAGp998N12248	AFG3L2		
IMAGp998G09251	SFMBT2		
IMAGp998N17243	C1RL		
IMAGp998N13314	LOC283737		
IMAGp998N16248	UNC13B		
IMAGp998L11237	PI16		
IMAGp998L23224	SPG21		
IMAGp998O19252	VANGL1		
IMAGp998J24236	FLJ14803		
IMAGp998K22264	FALZ		
IMAGp998J08238			
IMAGp998K21260	SLC22A18		
IMAGp998N21237	MCF2L		
IMAGp998E19295	DNB5		
IMAGp998N19245	KRT17		
IMAGp998D02295	NRIP3		
IMAGp998O01246	CYP4V2		
IMAGp998E01258			
IMAGp998N06245	CD79B		
IMAGp998F18313			
IMAGp998L02239	FCGBP		
IMAGp998H07245	HARSL		
IMAGp998O01252	LOC338645		
IMAGp998K10314			
IMAGp998K12240			
IMAGp998K12312	ODZ2		
IMAGp998N14252			
IMAGp998G12313	FREM1		
IMAGp998I20258	USP46		
IMAGp998L18298	DOT1L		
IMAGp998K18240	ITGB4		
IMAGp998O04311	MTMR6		
IMAGp998P23241			
IMAGp998L17248			
IMAGp998K16240	ZNF198		
IMAGp998K22312	NRAP		
IMAGp998K11247	POLR2E		
IMAGp998A19317	IRF2		
IMAGp998F04221	"VHL,MLLT2"		
IMAGp998M10247	SYNPO2		
IMAGp998O03258			
IMAGp998M06255	ITGA11		
IMAGp998O05235	C3orf6		
IMAGp998P10263	KRT14		
IMAGp998J14235			
IMAGp998M07224	CHD9		
IMAGp998P02238	NCOA5		
IMAGp998N18239			
IMAGp998J06247	LU		
IMAGp998N12255	SLC12A4		
IMAGp998M14248	PSAP		
IMAGp998M10237	ELN		
IMAGp998N16235	HSPC049		
IMAGp998M10248	SLC9A3R1		
IMAGp998K21259	C9orf152		
IMAGp998L08257	APOL2		
IMAGp998O24238	SMARCA4		
IMAGp998M19264	COMMD9		
IMAGp998M15241	LOC375719		
IMAGp998L17264	LOC126731		
IMAGp998N02238	LIF		
IMAGp998H14258	TGFBRAP1		
IMAGp998P02245	SDC3		
IMAGp998O15245			
IMAGp998C02247	HERC2P7		
IMAGp998K15315	PINX1		
IMAGp998M06240			
IMAGp998D06316	CGI-14		
IMAGp998M09260	SAA1		
IMAGp998D13314	SYNGR3		
IMAGp998M09241	WNT4		
IMAGp998N11313	A2BP1		
IMAGp998O06239	CGI-63		
IMAGp998J11315	NPTX1		
IMAGp998N12243	FBXW8		
IMAGp998P16312	PSD		
IMAGp998N15245	RTN2		
IMAGp998N17314	ARHGDIG		
IMAGp998P23252	HDAC7A		
IMAGp998H10313	NPTX2		
IMAGp998P09241	CABLES1		
IMAGp998G08315	ASAH1		
IMAGp998M22241	COL5A3		
IMAGp998M20317	"MAPKBP1,NFASC"		
IMAGp998P24247	FMN2		
IMAGp998N24252	DAPK2		
IMAGp998P01248	DKFZP564O0523		
IMAGp998P01238	FLJ23834		
IMAGp998O09222			
IMAGp998P02261	LOC286437		
IMAGp998K08236	RBMS3		
IMAGp998O06313	MGC29649		
IMAGp998M18235			
IMAGp998O10263	DARS		
IMAGp998P12221	SLC39A8		
IMAGp998P16246	HDAC6		
IMAGp998P08243	TDRD3		
IMAGp998O17247	TNFAIP6		
IMAGp998P09248	CHI3L1		
IMAGp998P13311	SNCB		
IMAGp998P17239	KIAA1404		
IMAGp998N10223			
IMAGp998O18246	FLJ21865		
IMAGp998P17238	GREB1		
IMAGp998O16237	TYROBP		
IMAGp998G15289	DDX28		
IMAGp998M08221			
IMAGp998O23240			
IMAGp998O23238	NSE2		
IMAGp998O23227			
IMAGp998N03240	SDCBP2		
IMAGp998O12255			
IMAGp998P05243			
IMAGp998O01315	TMSB4X		
IMAGp998N20242	LOC339290		
IMAGp998F06316	SETBP1		
IMAGp998H07244	CAPG		
IMAGp998O12317	SLC19A1		
IMAGp998O09245	SNED1		
IMAGp998P10257	MTF1		
IMAGp998P12239	PLTP		
IMAGp998M11314	TBC1D19		
IMAGp998P13244	HBA2		
IMAGp998O19311			
IMAGp998O15241			
IMAGp998I05313	BCAP31		
IMAGp998P09242	LRRIQ2		
IMAGp998L17314	RAB9P40		
IMAGp998O05261	LOC152831		
IMAGp998O20314			
IMAGp998O24245	USP42		
IMAGp998K02254	SPG20		
IMAGp998O24243	CD164L1		
IMAGp998E16315	SMCY		
IMAGp998I04261	FLJ13448		
IMAGp998D12314	ANKH		
IMAGp998A23257			
IMAGp998A01331	MDGA1		
IMAGp998C16244	NCOA6IP		
IMAGp998B05328	MGAT3		
IMAGp998D11264			
IMAGp998A05327	RUNX1T1		
IMAGp998H02257			
IMAGp998H22326	PITPNM3		
IMAGp998C08247	TARBP2		
IMAGp998K15322	TRIM36		
IMAGp998E10257			
IMAGp998D14312	RAFTLIN		
IMAGp998E01252	IFIH1		
IMAGp998F15314			
IMAGp998B24249	SCN1B		
IMAGp998A24323	TAOK2		
IMAGp998A20252	PDLIM7		
IMAGp998F21329	LOC399947		
IMAGp998B22257	PLK4		
IMAGp998A21329	SYT7		
IMAGp998A23244	GLRB		
IMAGp998A24320	ACYP2		
IMAGp998B04310	MGC33530		
IMAGp998D03311			
IMAGp998F04332	ZBTB7		
IMAGp998A02311	KIF5A		
IMAGp998A05340	LRBA		
IMAGp998F05289	MEN1		
IMAGp998B07328	TLK2		
IMAGp998A06311	RPS16		
IMAGp998E01326	PKM2		
IMAGp998A10313	LYNX1		
IMAGp998F03326	RHBDF1		
IMAGp998B10311	FLJ23469		
IMAGp998B01321	CORO7		
IMAGp998F13289			
IMAGp998B14339	MARVELD3		
IMAGp998I24318	ZNF426		
IMAGp998A18328	ZFYVE20		
IMAGp998I24319	C9orf86		
IMAGp998A13329	NKX6-2		
IMAGp998A21318	SGTA		
IMAGp998A24339			
IMAGp998B22323	MAP3K2		
IMAGp998B14340	CAMK2D		
IMAGp998A06289	CBARA1		
IMAGp998C13262	MGC52110		
IMAGp998D04325	C16orf5		
IMAGp998E03314	ERCC3		
IMAGp998C01330	LIPE		
IMAGp998K24264	SERPING1		
IMAGp998B10321			
IMAGp998C05249	ARHGAP8		
IMAGp998B03327	ECE2		
IMAGp998G10252	ZNF185		
IMAGp998D07330	MRPL38		
IMAGp998E12244	PRKCZ		
IMAGp998E03311	YT521		
IMAGp998H12262	IL7		
IMAGp998F01334	ICAM5		
IMAGp998B22255	LOC144501		
IMAGp998F14311			
IMAGp998D19257	KIAA1166		
IMAGp998L22329	HEPH		
IMAGp998M20261	PILRA		
IMAGp998D23316			
IMAGp998D24252	ATF6		
IMAGp998E22312	SMYD4		
IMAGp998I22260			
IMAGp998B05330	TSPYL1		
IMAGp998E07317	FALZ		
IMAGp998A03369	MGC4399		
IMAGp998D04289	C21orf108		
IMAGp998C08314	EVI5L		
IMAGp998C01310	LRFN5		
IMAGp998B24321			
IMAGp998C11339	PCF11		
IMAGp998B19317			
IMAGp998M23328	GALNT9		
IMAGp998A06374	NR6A1		
IMAGp998M07328	TM4SF9		
IMAGp998E13312	GRIN2D		
IMAGp998C01329	KCNS1		
IMAGp998B20319	HT014		
IMAGp998D15339	MSI1		
IMAGp998E18368	LYN		
IMAGp998E10327			
IMAGp998B17310			
IMAGp998C20311	SLC22A8		
IMAGp998A21369	VTI1A		
IMAGp998H24319	ASXL1		
IMAGp998D22367	ADH1A		
IMAGp998A16295	CLPTM1		
IMAGp998B23364	PHLDB3		
IMAGp998H02254	CENTD3		
IMAGp998J03330	KIAA1747		
IMAGp998E05259	LOC401320		
IMAGp998G14326			
IMAGp998E09327			
IMAGp998D04339	GABARAP		
IMAGp998H14246	NARG2		
IMAGp998M02341	PTD015		
IMAGp998E04255	FLJ40852		
IMAGp998E07331	PTRF		
IMAGp998F12255	H2AFJ		
IMAGp998F14322	FLJ31842		
IMAGp998H12260	COL4A2		
IMAGp998K17324	ATXN7		
IMAGp998F16259	C8orf1		
IMAGp998B05321			
IMAGp998C21255	FUCA1		
IMAGp998D17317	PPM2C		
IMAGp998I20257	EBF		
IMAGp998K17334			
IMAGp998A23245	PSD4		
IMAGp998A18330	PPP2R2C		
IMAGp998F24252	GALNS		
IMAGp998D22330	GJC2		
IMAGp998E12334			
IMAGp998F01372	C20orf59		
IMAGp998F03328			
IMAGp998F02298	ABCB8		
IMAGp998A01341			
IMAGp998E01319	KIAA0543		
IMAGp998A16310			
IMAGp998D11311	C10orf38		
IMAGp998D05327	NLGN2		
IMAGp998H21326	ZNF517		
IMAGp998F02324	XPO6		
IMAGp998I10329	RPS20		
IMAGp998F05323	KIAA1045		
IMAGp998B13313	THRAP5		
IMAGp998F06340	WEE1		
IMAGp998O22326			
IMAGp998I21334	USP22		
IMAGp998O23322	C19orf4		
IMAGp998B13329	PAR1		
IMAGp998B19313	KCNC1		
IMAGp998F23341			
IMAGp998D18372	MRPL39		
IMAGp998G19334	HRH3		
IMAGp998A17373	MTAP		
IMAGp998D02246	SAMD6		
IMAGp998C01319	TMEM16D		
IMAGp998K19264	MTHFR		
IMAGp998H03331	GDI1		
IMAGp998K06257			
IMAGp998P10329	C6orf134		
IMAGp998J09258			
IMAGp998A16321			
IMAGp998F12245	MKLN1		
IMAGp998B02312			
IMAGp998E16262			
IMAGp998I12313	TPM2		
IMAGp998H11248	DMXL1		
IMAGp998E12316	NSE1		
IMAGp998H17257			
IMAGp998E11326	C6orf119		
IMAGp998I17258	IF		
IMAGp998H17326			
IMAGp998J23255	PARP16		
IMAGp998A18332	FMNL2		
IMAGp998H14255			
IMAGp998H19330	MGC33486		
IMAGp998D23321	RIMS3		
IMAGp998K22298	UBE2G2		
IMAGp998G04311	SETBP1		
IMAGp998C01311	CCNG2		
IMAGp998A09341	ARSA		
IMAGp998P11295	ERG		
IMAGp998B05340	LYK5		
IMAGp998H14325	ARHGAP20		
IMAGp998F22334	HECW1		
IMAGp998L13371	SBF2		
IMAGp998H11332	TUBB3		
IMAGp998I09310			
IMAGp998H09318	TTBK1		
IMAGp998L17371			
IMAGp998F05314	OKL38		
IMAGp998I10318	KCNJ4		
IMAGp998H08330	TXNDC10		
IMAGp998G18368	"C20orf22,PYGB"		
IMAGp998H19332	GNG3		
IMAGp998F20311	RAB3A		
IMAGp998H10340			
IMAGp998F19310			
IMAGp998J20340	MORF4L2		
IMAGp998F21295	TCFL1		
IMAGp998H03329			
IMAGp998F22311	RYR2		
IMAGp998I10257	YTHDF1		
IMAGp998K01313	CREM		
IMAGp998K05262	RAB4B		
IMAGp998J07322	CPSF6		
IMAGp998A21249	FSTL3		
IMAGp998A08321	STX1B2		
IMAGp998N17264	BCLAF1		
IMAGp998I08327	RPL27A		
IMAGp998L13262			
IMAGp998P06328	C20orf139		
IMAGp998J21247	LRP2		
IMAGp998J11318	"LOC126731,RAB4A"		
IMAGp998M23251	MSP		
IMAGp998I16328	MYO5A		
IMAGp998K24247	CNTFR		
IMAGp998J16331	MPDU1		
IMAGp998I18252	SYTL1		
IMAGp998B16295			
IMAGp998J12255	CKAP1		
IMAGp998J17330	DMPK		
IMAGp998L21252	GPI		
IMAGp998H17327	GEMIN5		
IMAGp998E16258	SMURF2		
IMAGp998I22327			
IMAGp998I04296	SYNPO		
IMAGp998J16315	NRGN		
IMAGp998I06329	DLGAP2		
IMAGp998K05312	RABAC1		
IMAGp998M04340	FLJ21415		
IMAGp998K06295	FXYD6		
IMAGp998L09313	FLJ31606		
IMAGp998I10311	ZNF507		
IMAGp998G10311	MGC4655		
IMAGp998F13367	GYS2		
IMAGp998J01321			
IMAGp998G12370	LOC374969		
IMAGp998I02325	SYN2		
IMAGp998I22323	ASTN		
IMAGp998J21342	CHD5		
IMAGp998I16312	TGOLN2		
IMAGp998J10330	CENTB5		
IMAGp998I17313			
IMAGp998F18342	NEFH		
IMAGp998G10295	CEP2		
IMAGp998J07329	S100A1		
IMAGp998F17314	C6orf176		
IMAGp998H15340	FKBP14		
IMAGp998E19327	CYP2E1		
IMAGp998K08259	IGJ		
IMAGp998F02296	CDKN1A		
IMAGp998F17255	NOX5		
IMAGp998M03314	RPS6KC1		
IMAGp998L06257	FLJ12586		
IMAGp998M13339	SHMT1		
IMAGp998N11324	"FBXO33,GNAL"		
IMAGp998L02331	MGC8407		
IMAGp998O16257	PLB1		
IMAGp998I05318	CAPNS1		
IMAGp998F21252	C19orf24		
IMAGp998J05329	NDUFB9		
IMAGp998D13244	NES		
IMAGp998N04313	AKIP		
IMAGp998K16243			
IMAGp998K06330	GABBR1		
IMAGp998D17244	NUP107		
IMAGp998K15331	KIAA0773		
IMAGp998B15264			
IMAGp998H19320			
IMAGp998I24258	FLJ35155		
IMAGp998F21312	PSIP1		
IMAGp998O17252	ZNF609		
IMAGp998I15342	APBB1		
IMAGp998O03332	C9orf28		
IMAGp998D09368	CAPN3		
IMAGp998L08336	FLJ20244		
IMAGp998M14329	NDUFB11		
IMAGp998F07342	C7orf19		
IMAGp998J08368	COG1		
IMAGp998O09333	PADI2		
IMAGp998D15368	EEA1		
IMAGp998O10332			
IMAGp998F12338	EGR1		
IMAGp998K21329			
IMAGp998P20296	GNA11		
IMAGp998K05318	AP2B1		
IMAGp998K14368			
IMAGp998D14295	FLJ36445		
IMAGp998I15371	MGC10986		
IMAGp998K17340	COPG		
IMAGp998D17325	FAM19A5		
IMAGp998L18339	FLJ21156		
IMAGp998P24313	COX8A		
IMAGp998N18312	DLGAP1		
IMAGp998D22296	GRIN1		
IMAGp998K23340			
IMAGp998E21296	SR-A1		
IMAGp998O05248			
IMAGp998C22334	ABI2		
IMAGp998P11246	PHF17		
IMAGp998N03322			
IMAGp998I13246	FLJ12587		
IMAGp998P06340	RTN3		
IMAGp998H08323	C21orf34		
IMAGp998H07312	PRDX5		
IMAGp998O11254	COLEC11		
IMAGp998J13319	WBSCR24		
IMAGp998J13245	MAPKAPK2		
IMAGp998M09331	SLC8A2		
IMAGp998N11248			
IMAGp998M11331	ALOX5		
IMAGp998K21247	CCT5		
IMAGp998L11327	PDXP		
IMAGp998P17255	MRC2		
IMAGp998O18313	B3GNT6		
IMAGp998M18248	C16orf34		
IMAGp998N08331	MBC2		
IMAGp998K24258			
IMAGp998N21322			
IMAGp998O23314	DSCR1L1		
IMAGp998O18338	RARA		
IMAGp998I03310	CDR1		
IMAGp998M05366			
IMAGp998E02289	MAPK12		
IMAGp998N06368	ITM2A		
IMAGp998L04311	RRS1		
IMAGp998O06329	GMFB		
IMAGp998P01311	RHOBTB3		
IMAGp998E10369	LOC163782		
IMAGp998E08289	SLC27A1		
IMAGp998N12368	LYST		
IMAGp998G03328			
IMAGp998O03311	SLC6A1		
IMAGp998N03330	SPTBN2		
IMAGp998P22324			
IMAGp998N22296	"DHRS4,DHRS4L2"		
IMAGp998N22317	DKFZP761C1711		
IMAGp998C20296	MOCS2		
IMAGp998I21326			
IMAGp998N24338	C14orf133		
IMAGp998N22313			
IMAGp998C15340	TMEM17		
IMAGp998M18324			
IMAGp998N22330	LOC339400		
IMAGp998J22323	ABI2		
IMAGp998O04329	GRIN2C		
IMAGp998M01319	C19orf13		
IMAGp998M13248	FLJ37964		
IMAGp998O05330	NEURL		
IMAGp998F14317	GFAP		
IMAGp998O08331	ATP2A3		
IMAGp998N11261			
IMAGp998J09323	KLF13		
IMAGp998J18262			
IMAGp998P09331	TNIP1		
IMAGp998D14313	EXTL1		
IMAGp998K08330	WHSC1L1		
IMAGp998E21311	FLJ10420		
IMAGp998J06323			
IMAGp998I15246	MGC3047		
IMAGp998P13330	MBP		
IMAGp998N19261			
IMAGp998K14330			
IMAGp998O14255	ATXN2L		
IMAGp998C22339			
IMAGp998P18261	LOC116068		
IMAGp998N20330	PGBD5		
IMAGp998P24255	ASPH		
IMAGp998H18334	DLGAP1		
IMAGp998N07311			
IMAGp998O02297	"ZNF335,CRMP1"		
IMAGp998P06329	KIAA1374		
IMAGp998O06324	TNFRSF25		
IMAGp998G04289	KIFC2		
IMAGp998G13319			
IMAGp998O10339	MAP2K2		
IMAGp998J09369	DKFZp564J157		
IMAGp998O11338	HYPC		
IMAGp998K16328			
IMAGp998P11319	GRCA		
IMAGp998M18326	ADARB2		
IMAGp998P08326	PHYHIP		
IMAGp998O13328	FLJ22170		
IMAGp998J04318	PDZK4		
IMAGp998L11314	ARIH1		
IMAGp998E24296	VPS37C		
IMAGp998J14326	ATP8A2		
IMAGp998M23326	OTUB1		
IMAGp998P18311	KIAA1279		
IMAGp998O22327	NEO1		
IMAGp998P21295	SPTBN1		
IMAGp998P23324			
IMAGp998O20367	ZDHHC13		
IMAGp998A05367	C10orf4		
IMAGp998A02358			
IMAGp998D06370	CEACAM1		
IMAGp998C10353	MECP2		
IMAGp998B09370			
IMAGp998B01348	LOC90806		
IMAGp998D03373	UBL5		
IMAGp998A09358	C21orf13		
IMAGp998A13370	FLJ20315		
IMAGp998B11362			
IMAGp998B12371	FLJ44796		
IMAGp998B07353			
IMAGp998B11360	CGI-119		
IMAGp998A02370	MT1G		
IMAGp998B16371	SMS		
IMAGp998I04362	CACH-1		
IMAGp998A22374	CRLF3		
IMAGp998A09338	DDR1		
IMAGp998G21368	IRAK1		
IMAGp998M04353	RALGPS2		
IMAGp998C21373	PAH		
IMAGp998B18334	CLSTN3		
IMAGp998E21368	RHBG		
IMAGp998H12336			
IMAGp998B05373	NRD1		
IMAGp998A02378	GNB5		
IMAGp998A03366	KPNB1		
IMAGp998A04378	TBL1XR1		
IMAGp998N10351	TUSC5		
IMAGp998D05381			
IMAGp998F03358	TMF1		
IMAGp998E17381	SRPRB		
IMAGp998B10371			
IMAGp998A12383			
IMAGp998C03370	ARHGAP17		
IMAGp998A02375	HAX1		
IMAGp998B17373	DNAJA4		
IMAGp998D13383	POLR3B		
IMAGp998A13367	ARHGAP26		
IMAGp998B18381	RPS6KA6		
IMAGp998C24342	C20orf35		
IMAGp998A17382	ZNF545		
IMAGp998C24368			
IMAGp998A22379	ARG1		
IMAGp998D11368	INADL		
IMAGp998A21382	RAB2B		
IMAGp998G21367	MRPL11		
IMAGp998C22385	MGC16028		
IMAGp998D10373	NUDT4		
IMAGp998P06351	ORC4L		
IMAGp998C06374	DEGS1		
IMAGp998D05362	PIPOX		
IMAGp998E08368	C14orf101		
IMAGp998B13334	RANGAP1		
IMAGp998B15350			
IMAGp998D06350			
IMAGp998B19362	DYM		
IMAGp998C09358			
IMAGp998C12368	ZBTB24		
IMAGp998B10338	CES1		
IMAGp998B10372	ALS2CR19		
IMAGp998H09360	GUCA1B		
IMAGp998B23373	SFRS11		
IMAGp998D09362	EBF		
IMAGp998C20367	ICMT		
IMAGp998F18338			
IMAGp998B08363	SRRM2		
IMAGp998G18341	NISCH		
IMAGp998C18367	"SSBP1,ANKRD12"		
IMAGp998A16338			
IMAGp998B20366	NCOA2		
IMAGp998A18338	PANX1		
IMAGp998D15373			
IMAGp998A01373	C18orf25		
IMAGp998J02369	KIAA0146		
IMAGp998G06380	ITGA8		
IMAGp998E09362	JMJD2A		
IMAGp998A05372	GC		
IMAGp998C07358	KPNA5		
IMAGp998B12385	RPP21		
IMAGp998E12366	GAB1		
IMAGp998D10383			
IMAGp998A07375	FLJ20758		
IMAGp998A11369			
IMAGp998B13367	ALS4		
IMAGp998C14382	EPB41L2		
IMAGp998F12341	CYB5R2		
IMAGp998A01378	C20orf132		
IMAGp998D16374	PNPO		
IMAGp998F19380	RING1		
IMAGp998F11367	SF3B14		
IMAGp998G22366			
IMAGp998A21371	NUDT13		
IMAGp998A24372	SEC22L3		
IMAGp998H13371	ZCCHC4		
IMAGp998B12378	TFPI		
IMAGp998H04369	DAAM1		
IMAGp998N05358	CYP4V2		
IMAGp998F03372	UBE2D3		
IMAGp998E23350	FABP4		
IMAGp998C07369	ATXN7		
IMAGp998A02362	LMO2		
IMAGp998D01374	C3AR1		
IMAGp998H10358	WDR9		
IMAGp998F10367	OACT2		
IMAGp998E24348			
IMAGp998C13369	FLJ38109		
IMAGp998M02360	SYNJ1		
IMAGp998C16372	EHBP1		
IMAGp998C09339	PBX1		
IMAGp998C15371	YT521		
IMAGp998A13348	SELE		
IMAGp998E20374	SNX13		
IMAGp998J15358	PPP1CB		
IMAGp998E22367	HPRP8BP		
IMAGp998K24352	ARHGEF10		
IMAGp998E21338	C20orf55		
IMAGp998J16350	FLJ10986		
IMAGp998B23365	POU2F1		
IMAGp998F12366	RPL23		
IMAGp998L05373	OCIAD1		
IMAGp998E04383	KIAA0157		
IMAGp998C07371			
IMAGp998D03384	TCL1A		
IMAGp998C17370	N-PAC		
IMAGp998C07385	RBM13		
IMAGp998C06370	DKFZp762E1312		
IMAGp998A09378	FXR2		
IMAGp998E23374	TEGT		
IMAGp998D09384			
IMAGp998C01374	LOC149692		
IMAGp998C11372	"LOC51619,LOC158563"		
IMAGp998F15369	NUP37		
IMAGp998E14382	RBMS3		
IMAGp998F20378	CDC16		
IMAGp998J05373	SNAP23		
IMAGp998F20372	HIVEP1		
IMAGp998C13367	RAPGEF2		
IMAGp998F20371	DYRK1A		
IMAGp998D16372	MCCC2		
IMAGp998D05374	OCIAD2		
IMAGp998D21384	HPX		
IMAGp998I22336	ARMCX6		
IMAGp998F08380			
IMAGp998C10350	ATM		
IMAGp998N01359			
IMAGp998G07366	TACC1		
IMAGp998G23350	LOC284267		
IMAGp998H05373	M-RIP		
IMAGp998D02362			
IMAGp998I14360	SPTBN4		
IMAGp998B02364	CHST10		
IMAGp998H09372	C21orf33		
IMAGp998F01336			
IMAGp998I18360			
IMAGp998D01340	CRSP6		
IMAGp998G14366			
IMAGp998K05360	ZNF409		
IMAGp998A06365	WDR13		
IMAGp998N03359	FLJ11710		
IMAGp998G20367	IVNS1ABP		
IMAGp998H20360	KLHL17		
IMAGp998H20367	RNF34		
IMAGp998G19343	KCNJ9		
IMAGp998D06369	ZNF397		
IMAGp998N17339			
IMAGp998C17373	TFCP2L2		
IMAGp998M24338	ASB3		
IMAGp998H03367			
IMAGp998B03385	TK2		
IMAGp998H02360	PDE6A		
IMAGp998H06382	LOC145842		
IMAGp998E05371	IPO9		
IMAGp998E05370	PPA2		
IMAGp998E06370	BMPR2		
IMAGp998G10378			
IMAGp998B01363	BUB3		
IMAGp998H08377	LOC401152		
IMAGp998I10367	ABCC13		
IMAGp998B09383	PDZK11		
IMAGp998C17374	TAX1BP1		
IMAGp998G13371			
IMAGp998G16360	MYD88		
IMAGp998C15374	LOC113251		
IMAGp998H18371	ARIH1		
IMAGp998F17370			
IMAGp998F11369	ZNF596		
IMAGp998E21384	AIM1		
IMAGp998G22358			
IMAGp998H21372			
IMAGp998H23381	DNMT2		
IMAGp998J20370	HGFAC		
IMAGp998I05366	PVALB		
IMAGp998K01349	TBCD		
IMAGp998I06367	OSBP2		
IMAGp998O08352	ITGAV		
IMAGp998G06370	CCBE1		
IMAGp998E11364	BTBD9		
IMAGp998N01368	SLC43A1		
IMAGp998H18349	GSTK1		
IMAGp998N04363	CENTG2		
IMAGp998F01358	SLC16A4		
IMAGp998H22360	PCK2		
IMAGp998A02363	HLA-DPA1		
IMAGp998H10372	AGXT2		
IMAGp998M05371	KCTD15		
IMAGp998G15372	ADH6		
IMAGp998E16348	SIDT2		
IMAGp998I21370	LOC124245		
IMAGp998L15348			
IMAGp998J18372	BTBD1		
IMAGp998O24352	DIO2		
IMAGp998H23368	ABCB10		
IMAGp998O18370	BRAF		
IMAGp998J24367	MGC5242		
IMAGp998L24358			
IMAGp998M09358	FLJ23033		
IMAGp998I16384			
IMAGp998L15369	C14orf101		
IMAGp998J06376			
IMAGp998G05371	CMYA5		
IMAGp998E06378	EPS15L1		
IMAGp998J06372	"LCHN,MuLK"		
IMAGp998L06381			
IMAGp998K02374	PDLIM5		
IMAGp998J09372			
IMAGp998G09371	LOC91461		
IMAGp998G14372	PLEKHG1		
IMAGp998L03374	MLLT2		
IMAGp998E13383			
IMAGp998J16380	LR8		
IMAGp998D11371			
IMAGp998J18373	CALM1		
IMAGp998E17369			
IMAGp998J23375			
IMAGp998B19383			
IMAGp998E24373	QP-C		
IMAGp998I18377	CNOT4		
IMAGp998J23373	MTMR3		
IMAGp998J23372	MGC16169		
IMAGp998K10359	ELAVL2		
IMAGp998L08352	MYL9		
IMAGp998A01372	CPVL		
IMAGp998I02348	KIAA0114		
IMAGp998K01358	SPIN		
IMAGp998K02333	PPFIA4		
IMAGp998K13360	CPEB3		
IMAGp998M02340	HLA-DMA		
IMAGp998B24362	PLDN		
IMAGp998I07358	RPP30		
IMAGp998I14373	PPARA		
IMAGp998G03341			
IMAGp998G11367	TADA2L		
IMAGp998H02362	MLLT2		
IMAGp998H02369	NUP214		
IMAGp998G20349	PSMF1		
IMAGp998I20372	RFX3		
IMAGp998P15358			
IMAGp998I19372			
IMAGp998F22353	ZGPAT		
IMAGp998I23369	TXN		
IMAGp998P03362			
IMAGp998O24372			
IMAGp998E14365	RUTBC2		
IMAGp998L07373	MDS032		
IMAGp998K07371	RUNX1T1		
IMAGp998J08373			
IMAGp998L07377	TM4SF9		
IMAGp998K07373	KIAA1598		
IMAGp998H10381	IGSF1		
IMAGp998K08371	PRICKLE1		
IMAGp998L06377	FMO5		
IMAGp998G12373			
IMAGp998O03370	SDCBP		
IMAGp998L11363	PTPN1		
IMAGp998C16383			
IMAGp998P03371	PAN3		
IMAGp998G13383	C6orf209		
IMAGp998L24381			
IMAGp998G19373			
IMAGp998H15371	JPH1		
IMAGp998K17378	C9orf3		
IMAGp998N23333	ACHE		
IMAGp998J22384	AURKB		
IMAGp998F21369	"FAM48A,EXOSC8"		
IMAGp998J18385			
IMAGp998G20362	KIAA0152		
IMAGp998H19369	FOXA3		
IMAGp998J10358	FSTL5		
IMAGp998J02348	FLJ13710		
IMAGp998M04362	ROBO1		
IMAGp998O15353	C10orf61		
IMAGp998K09371			
IMAGp998P03348	SUPT5H		
IMAGp998A18363	PKHD1L1		
IMAGp998M22358	SLC15A2		
IMAGp998K18364	GDPD2		
IMAGp998M23358	ID4		
IMAGp998F12363	"CDYL2,GYPC"		
IMAGp998M11338	LOC221362		
IMAGp998O16368	SLC6A16		
IMAGp998M16358			
IMAGp998N19369	SGK		
IMAGp998N20351			
IMAGp998O18371	C16orf34		
IMAGp998P02358	GNGT2		
IMAGp998N20374	FLJ40722		
IMAGp998E11338			
IMAGp998P24368	MAP3K7IP2		
IMAGp998N20358	CABP5		
IMAGp998L23367	CDCA4		
IMAGp998N18351	"ALDH6A1,C14orf45"		
IMAGp998E01339	LOC201895		
IMAGp998K01372	ZFHX1B		
IMAGp998N01373	GYPA		
IMAGp998K05384	"ADAMTS17,LARP"		
IMAGp998E01373			
IMAGp998F05383	GPR30		
IMAGp998N09367	BRCA2		
IMAGp998E12372	HDGF		
IMAGp998N10373	MGC27434		
IMAGp998K03384	WSB1		
IMAGp998L11367	GYPA		
IMAGp998M18385	SNAP29		
IMAGp998P05367	LOC145474		
IMAGp998N13374	C6orf210		
IMAGp998J16365	CNDP1		
IMAGp998N15372	CDH1		
IMAGp998M18366	08. Sep		
IMAGp998M15377	LARGE		
IMAGp998I22373	CERK		
IMAGp998P16370	FNDC3B		
IMAGp998N24339	DUSP22		
IMAGp998M21378	LSECtin		
IMAGp998A20370	ACTR3		
IMAGp998O14373	TBC1D22B		
IMAGp998A07373	ABCG8		
IMAGp998J01350	SSSCA1		
IMAGp998O04368	ABCD4		
IMAGp998K02358	SENP6		
IMAGp998P08368	RGNEF		
IMAGp998N01358	TCF4		
IMAGp998O20368			
IMAGp998O10358	THAP10		
IMAGp998K12373	FLJ38109		
IMAGp998I20369	CDCA2		
IMAGp998M22362	LOC128439		
IMAGp998N05365			
IMAGp998P17369	ADAMTS19		
IMAGp998K07334	KNDC1		
IMAGp998M17369			
IMAGp998O19353	CSTF3		
IMAGp998L21367	FLJ10774		
IMAGp998P06366	PP35		
IMAGp998O21375	KIAA0372		
IMAGp998K24349	"HLA-DRB1,HLA-DRB6"		
IMAGp998G24369	TRIM6		
IMAGp998M19358			
IMAGp998J16369			
IMAGp998O16351	KCTD10		
IMAGp998O10366	PBX1		
IMAGp998P03382	TAF9		
IMAGp998O14371	ITSN1		
IMAGp998P03372	FGB		
IMAGp998E05373			
IMAGp998G10383	HPN		
IMAGp998M01366	CYP4V2		
IMAGp998H07383	ATOX1		
IMAGp998K01373	MYCBP2		
IMAGp998O24384			
IMAGp998O01368			
IMAGp998K05373	MGC10485		
IMAGp998K24334	AFAP		
IMAGp998M13372	UGCGL1		
IMAGp998P18372			
IMAGp998P18381	ZNF37B		
IMAGp998K08360	CHCHD3		
IMAGp998M17370	TRAP1		
IMAGp998P20366	ORM2		
IMAGp998M20378	MGC5309		
IMAGp998P22366	PHB		
IMAGp998H22381	CDCA2		
IMAGp998P22371	HECTD1		
IMAGp998O14375	EP300		
IMAGp998J18376	KIAA0265		
IMAGp998A02382	CAPN3		
IMAGp998D06383	WDR36		
IMAGp998A02371	REPS2		
IMAGp998E15380	EHHADH		
IMAGp998E06368	TAF1		
IMAGp998B22375	CDC42		
IMAGp998A05373	CTDP1		
IMAGp998A22380	DT1P1A10		
IMAGp998A08371	GRIK1		
IMAGp998F21378	STK4		
IMAGp998A01375	P2RY5		
IMAGp998E06373	LMO2		
IMAGp998B11375	SLC38A2		
IMAGp998H24373	"KMO,CHML"		
IMAGp998A04373	KNG1		
IMAGp998B21382			
IMAGp998A11380	HIST1H2BD		
IMAGp998B19375	CLK3		
IMAGp998H17372	MTR		
IMAGp998C21380	TSAP6		
IMAGp998C05382	C8orf13		
IMAGp998A24376			
IMAGp998H22372	NAT1		
IMAGp998D01381	ANKRD28		
IMAGp998F03397	SERPINA6		
IMAGp998B03382	ZNF273		
IMAGp998D05393	DGCR2		
IMAGp998B04385	SERPINC1		
IMAGp998D05390	DNAJC1		
IMAGp998B07387			
IMAGp998D06390	SLC17A1		
IMAGp998A05385	DRCTNNB1A		
IMAGp998F11386	HLA-DOA		
IMAGp998A07387	DKFZp434B1231		
IMAGp998C09401	TJP1		
IMAGp998B16388			
IMAGp998C16393			
IMAGp998A07392	ATXN7L1		
IMAGp998D17393			
IMAGp998A04403	FBXW2		
IMAGp998A18378	ALDH1B1		
IMAGp998B22388			
IMAGp998B23386	SEDL		
IMAGp998A22387	TNKS		
IMAGp998D23393	ALAS2		
IMAGp998C14373	LOC63929		
IMAGp998D23390	NUMB		
IMAGp998C13379			
IMAGp998C02382	SLC35A3		
IMAGp998K19376	03.08.01		
IMAGp998F02373			
IMAGp998D06376	SPRED2		
IMAGp998C06382	MTMR3		
IMAGp998B06382	LOC286467		
IMAGp998C05366	COL6A3		
IMAGp998K04384	ZC3HAV1		
IMAGp998D10372	CAPS		
IMAGp998F20375	IRAK4		
IMAGp998J01378	C6orf150		
IMAGp998G12374	SENP7		
IMAGp998A14379			
IMAGp998L23384			
IMAGp998C11367	RPL23A		
IMAGp998D20375	FLJ10996		
IMAGp998A11384	PIP5K3		
IMAGp998D18375	CLEC1		
IMAGp998P24378			
IMAGp998C20377	MTM1		
IMAGp998D20382	ALS2CR19		
IMAGp998D21377	ZNF313		
IMAGp998A24381	TGOLN2		
IMAGp998C04386	COL15A1		
IMAGp998C01390	WFDC1		
IMAGp998D05387			
IMAGp998A02391	BMP2K		
IMAGp998D08388	PIP5K2B		
IMAGp998C05390	DDC		
IMAGp998C07388	ELOVL2		
IMAGp998G03389	PPT2		
IMAGp998E10380	PCNT2		
IMAGp998F10393	GNG12		
IMAGp998D12387	PSMA5		
IMAGp998C15386	FAM46A		
IMAGp998A08398	C9orf3		
IMAGp998H18396	SNAI2		
IMAGp998G16387	LOC339287		
IMAGp998D18395	ADAM9		
IMAGp998C19385	MET		
IMAGp998C21385	L3MBTL4		
IMAGp998A20381	CXXC1		
IMAGp998A16396	FOXP1		
IMAGp998C23389			
IMAGp998F17395	VNN3		
IMAGp998C24388	KIAA1456		
IMAGp998A21385	ABLIM1		
IMAGp998G02379			
IMAGp998I02384	FLJ14299		
IMAGp998I23376	TBL1X		
IMAGp998F03381	HT008		
IMAGp998K21384	SCAP2		
IMAGp998I02374	MHC2TA		
IMAGp998E01378	UTRN		
IMAGp998A05382	PON3		
IMAGp998O24380	SDHD		
IMAGp998H12396	KIAA1463		
IMAGp998G16383			
IMAGp998F15373	GLRX		
IMAGp998F11377			
IMAGp998F15394	KIAA1727		
IMAGp998C15381			
IMAGp998H23366	BRRN1		
IMAGp998A14375	ARMET		
IMAGp998C19380	SLC38A5		
IMAGp998F20376			
IMAGp998E20382	CDC42BPA		
IMAGp998I10373	LOC123876		
IMAGp998D23384	MAP2K4		
IMAGp998N24378			
IMAGp998F06377	"RPA1,SDHC"		
IMAGp998F02387	SLC4A7		
IMAGp998E01390	PHPT1		
IMAGp998F03380	COX7A2		
IMAGp998C02389			
IMAGp998E04389	SUMO3		
IMAGp998E06386	UBE2V1		
IMAGp998F10388	FAM20A		
IMAGp998K13387			
IMAGp998F10387			
IMAGp998C19389	MCM2		
IMAGp998F14388			
IMAGp998C21389	CSPG2		
IMAGp998F12391	FKBP5		
IMAGp998D18390	AFG3L1		
IMAGp998F16386			
IMAGp998E20386	ADCY9		
IMAGp998F07389	PHACTR1		
IMAGp998H18393	CYP8B1		
IMAGp998F18391			
IMAGp998F24386	CAMK2D		
IMAGp998D19388	CD53		
IMAGp998E22393	CABLES1		
IMAGp998E24387			
IMAGp998F13390	IRF8		
IMAGp998F05378	SPATA13		
IMAGp998K02381	FBF1		
IMAGp998F01380			
IMAGp998H03380	IMP-2		
IMAGp998F06373	TIM14		
IMAGp998D03381	UACA		
IMAGp998I07378	M96		
IMAGp998F04369	PEPD		
IMAGp998D09379	NEK2		
IMAGp998L11395	FLJ32810		
IMAGp998J12384	SRPR		
IMAGp998F01382	TIA1		
IMAGp998H17379	ECHDC2		
IMAGp998H17401	SIN3A		
IMAGp998F18378	PALMD		
IMAGp998F07384	C9orf153		
IMAGp998H06377	TLK2		
IMAGp998H19382	TRAF4		
IMAGp998I20379	ZZZ3		
IMAGp998C17382	HGD		
IMAGp998I23380	DDX6		
IMAGp998H21381	FETUB		
IMAGp998D20378	PRLR		
IMAGp998G22371			
IMAGp998H01387			
IMAGp998H02386	KIAA1450		
IMAGp998G02387	SPTB		
IMAGp998E02379	GTPBP5		
IMAGp998F03388			
IMAGp998H01392	ATF1		
IMAGp998I10392	TOP1		
IMAGp998G06392	AMFR		
IMAGp998H20389			
IMAGp998E19389			
IMAGp998H12387	PSMB6		
IMAGp998L13399	EPB41		
IMAGp998H07388			
IMAGp998D10386	STK10		
IMAGp998G16390	LECT2		
IMAGp998G20386	HBP1		
IMAGp998C14386	GTF2I		
IMAGp998G17390	BBP		
IMAGp998D19385	WDR10		
IMAGp998G20393	C6orf85		
IMAGp998L17385	ATXN10		
IMAGp998C21383			
IMAGp998F21388	HNRPR		
IMAGp998G23390			
IMAGp998P03376	ERBB2IP		
IMAGp998H01379	MYO1B		
IMAGp998I06381	ARNTL		
IMAGp998I03373			
IMAGp998E02378	PIK3C3		
IMAGp998E09394	LTBP2		
IMAGp998G09383	MAPK14		
IMAGp998E11394	FLRT3		
IMAGp998J08381			
IMAGp998K09395			
IMAGp998E02377	GPC3		
IMAGp998H01382	SESN1		
IMAGp998M12378	MGC4645		
IMAGp998H21380	CROP		
IMAGp998J15376	APOB		
IMAGp998I20400	PRRG2		
IMAGp998I17376			
IMAGp998E21394	SENP7		
IMAGp998D21383	SLC5A6		
IMAGp998M22367	RHOA		
IMAGp998L18380	LOC151963		
IMAGp998J22400	FLJ12584		
IMAGp998E23375	REPS1		
IMAGp998J24380	CSMD1		
IMAGp998M07386	TMEM23		
IMAGp998H03388	APCS		
IMAGp998J03387	LIMK2		
IMAGp998G03387	CPSF6		
IMAGp998H01393	ARHGAP12		
IMAGp998I05390	DYRK4		
IMAGp998J10386			
IMAGp998L12381	SLC36A1		
IMAGp998J12388	ZCCHC3		
IMAGp998G08379	PLG		
IMAGp998K07392	WASL		
IMAGp998J14395	PLAGL2		
IMAGp998I21388	DNPEP		
IMAGp998H12386	RIMS2		
IMAGp998I16388	MGC21416		
IMAGp998L15390			
IMAGp998K21387	UNR		
IMAGp998N19386	PIK3C2G		
IMAGp998K22392	FLJ22490		
IMAGp998M14390			
IMAGp998J21387	SLC29A1		
IMAGp998I20392			
IMAGp998J24387	ARV1		
IMAGp998M18390	NSUN6		
IMAGp998F02380			
IMAGp998K01381	FLJ20758		
IMAGp998L06376	PICALM		
IMAGp998L02374	POLE3		
IMAGp998O03375	CAPN1		
IMAGp998N06393	NEK9		
IMAGp998G07375	SRP54		
IMAGp998I01384	TOPBP1		
IMAGp998I03380			
IMAGp998N22386	ATXN7L1		
IMAGp998K15384	PPIL4		
IMAGp998P19391	C10orf46		
IMAGp998N14384	"LRAT,LOC401321"		
IMAGp998O10374			
IMAGp998J15384			
IMAGp998L17389	TXNDC9		
IMAGp998I20381	NCOA2		
IMAGp998L19398			
IMAGp998H07380	PDCD6IP		
IMAGp998P15367	IGF1R		
IMAGp998L21378	SULT1E1		
IMAGp998I19371	RHOC		
IMAGp998L20376			
IMAGp998K17401	ADRB1		
IMAGp998N06388	RASA1		
IMAGp998I11389			
IMAGp998K06386			
IMAGp998F09386			
IMAGp998M13389			
IMAGp998K05390	TFRC		
IMAGp998P03385	SC4MOL		
IMAGp998M13393	C6orf102		
IMAGp998J11387	ARL6IP6		
IMAGp998P12392			
IMAGp998L14388	PAPSS2		
IMAGp998F13396	"DKFZp434L142,LOC285505"		
IMAGp998L16388	KIAA0478		
IMAGp998N13390	SH3RF2		
IMAGp998L18387	ESRRBL1		
IMAGp998L21392	LOC284058		
IMAGp998L20388	KIAA0650		
IMAGp998J22390			
IMAGp998K01391	PTPLB		
IMAGp998F21393	RNF130		
IMAGp998H15400	H6PD		
IMAGp998M24393	LOC199675		
IMAGp998K22389			
IMAGp998K23390	PPARG		
IMAGp998M05384			
IMAGp998P01378	RPA3		
IMAGp998G09378	KIAA0251		
IMAGp998P01371	SYNPO		
IMAGp998M04377	CHURC1		
IMAGp998A14396	PDZK1		
IMAGp998M04375	DOCK5		
IMAGp998F07396			
IMAGp998J10380	SERPIND1		
IMAGp998K16373	PDZRN3		
IMAGp998M09375			
IMAGp998P09384			
IMAGp998F16378	GSPT1		
IMAGp998I16371	LACTB2		
IMAGp998O17382	ELL2		
IMAGp998L13376			
IMAGp998L24379	FLJ20294		
IMAGp998N16373	C6orf57		
IMAGp998I24378	2-PDE		
IMAGp998H18380			
IMAGp998F09383	BMP2K		
IMAGp998N21392			
IMAGp998N23376	TNIK		
IMAGp998O13369			
IMAGp998P03388			
IMAGp998F01383	CYP2D6		
IMAGp998J03385	FLJ10847		
IMAGp998M04393			
IMAGp998N07386	KIAA1573		
IMAGp998M05390	MBNL1		
IMAGp998M15388	SPCS2		
IMAGp998J14392	STAG2		
IMAGp998P16387	USP34		
IMAGp998D19391			
IMAGp998M10387	C6orf203		
IMAGp998L16390			
IMAGp998P13392	TEX27		
IMAGp998N03390			
IMAGp998H21391	FLJ32731		
IMAGp998L20390	EPHX2		
IMAGp998M16387	FLJ20625		
IMAGp998P14392			
IMAGp998M20388	SLC22A3		
IMAGp998M18392	RPS25		
IMAGp998N16386			
IMAGp998L20386			
IMAGp998J23387			
IMAGp998M24390	MUC15		
IMAGp998O06379	MGC16733		
IMAGp998P14395	ASGR1		
IMAGp998N10379	ANKMY2		
IMAGp998O12381	CTNNA1		
IMAGp998P01375			
IMAGp998P03367	SUCLG1		
IMAGp998O14376			
IMAGp998P06384	RBM25		
IMAGp998M10379	PANK1		
IMAGp998P11382	"PDE8A,ZNF432"		
IMAGp998J12380	MRPS18A		
IMAGp998L13402	DLEU2		
IMAGp998L19380	OXSR1		
IMAGp998O17375			
IMAGp998I18379	TRIP13		
IMAGp998O14381			
IMAGp998L15376	PLD2		
IMAGp998G16396	MST1		
IMAGp998G17383	CD24		
IMAGp998P17372	CYP2C9		
IMAGp998P12378			
IMAGp998P18395	ANTXR1		
IMAGp998N04379			
IMAGp998L23380	LRRC28		
IMAGp998H02381	MDH1		
IMAGp998C04391	ERAL1		
IMAGp998H03391	SLICK		
IMAGp998N08390	FMO5		
IMAGp998O10387	RAB3GAP		
IMAGp998O09386	MICAL3		
IMAGp998K03385	PRDX6		
IMAGp998N11387	RPS6KA5		
IMAGp998M02391			
IMAGp998H03390	SIAT4B		
IMAGp998P12387	PLCG2		
IMAGp998L13385	ARIH1		
IMAGp998O14388	PCSK6		
IMAGp998J01385	C14orf92		
IMAGp998O17386	USP34		
IMAGp998P16402	DDX58		
IMAGp998O22388	PODXL		
IMAGp998N21393	FGL2		
IMAGp998P22387			
IMAGp998P15392			
IMAGp998J11386	NT5C2		
IMAGp998N17403	UBR2		
IMAGp998O23384	HTF9C		
IMAGp998L21387	RTDR1		
IMAGp998D06387	ShrmL		
IMAGp998A02402	PTPN3		
IMAGp998L06386	PEX11A		
IMAGp998B03399	PARP4		
IMAGp998C15391	DDX5		
IMAGp998A12399	TJP2		
IMAGp998C11387	TF		
IMAGp998B08411	SLC22A16		
IMAGp998A09385	C9orf37		
IMAGp998B12398	MGC19764		
IMAGp998E01402	PON2		
IMAGp998H10411			
IMAGp998H05394			
IMAGp998B13411	ZFPM2		
IMAGp998B04399	CDCA7		
IMAGp998O19395			
IMAGp998B21389	ANKRD6		
IMAGp998B16398	VGLL4		
IMAGp998B14393	FLJ25067		
IMAGp998G17395	C20orf77		
IMAGp998H12401			
IMAGp998A22394	FLJ12735		
IMAGp998A14400	KEL		
IMAGp998C21401	SAP130		
IMAGp998A05405			
IMAGp998P08413	MSCP		
IMAGp998A06411	RAB11B		
IMAGp998F06419			
IMAGp998B21405	E2-230K		
IMAGp998A09417	INSIG1		
IMAGp998A11405	PDE7A		
IMAGp998C11399	HFE2		
IMAGp998B08407			
IMAGp998B11408	OPA1		
IMAGp998B14406	COX15		
IMAGp998B11399	CA8		
IMAGp998A22399	MGC12458		
IMAGp998C15401	DLEU7		
IMAGp998D18405	ABCC3		
IMAGp998E12412	C15orf29		
IMAGp998B18404	PRDX6		
IMAGp998I17407	TDG		
IMAGp998D16397	C20orf17		
IMAGp998A19417	"CD36,UBE2V1"		
IMAGp998D24406	SLC39A11		
IMAGp998F16409	MSCP		
IMAGp998C23405	IMP-1		
IMAGp998D01399	C10orf13		
IMAGp998B01387			
IMAGp998N01402			
IMAGp998B04387	HIST2H2BE		
IMAGp998F08395			
IMAGp998C06403			
IMAGp998D06400	ANP32B		
IMAGp998D03394	AUTS2		
IMAGp998B16407	PLEKHE1		
IMAGp998L06387			
IMAGp998C12394	TFDP1		
IMAGp998C08387	NEK7		
IMAGp998B03400	KLHL5		
IMAGp998B08398	PPIL2		
IMAGp998B11397	CALM2		
IMAGp998D05397			
IMAGp998D13400			
IMAGp998E14399	DIAPH2		
IMAGp998A12402	SCARB1		
IMAGp998D24388			
IMAGp998A18402	ALAS2		
IMAGp998E01395	RARRES2		
IMAGp998E20399	MGC5370		
IMAGp998B13393			
IMAGp998A20412	SFRS11		
IMAGp998M24406	STIM1		
IMAGp998C01412	LOC51315		
IMAGp998D17405	CARHSP1		
IMAGp998J06408	LOC151878		
IMAGp998D01404			
IMAGp998C24408			
IMAGp998D05403	RANBP10		
IMAGp998F09407	TM4SF9		
IMAGp998D11409	DCTD		
IMAGp998C09411	KIAA0125		
IMAGp998D12404	ZNF622		
IMAGp998F08398			
IMAGp998D13403	C2orf25		
IMAGp998B10408	PME-1		
IMAGp998C11404	THBD		
IMAGp998F10417	YPEL2		
IMAGp998H21407	MAPKAP1		
IMAGp998A21408	EVI2B		
IMAGp998C21407	FLJ38348		
IMAGp998D13408	APOBEC3B		
IMAGp998G21407	SCDR9		
IMAGp998D18403	GJC1		
IMAGp998D22407	AZGP1		
IMAGp998I23409	MME		
IMAGp998E11388			
IMAGp998B05396	C20orf108		
IMAGp998B07385	MATR3		
IMAGp998B07407	TTR		
IMAGp998B04397	PSG1		
IMAGp998C09408	C10orf86		
IMAGp998C08390			
IMAGp998C03402	FLJ11000		
IMAGp998H16402	PSMA5		
IMAGp998F09411	C11orf23		
IMAGp998J02395	UBE1		
IMAGp998E11409	SNN		
IMAGp998N03399			
IMAGp998G15396	KIAA1718		
IMAGp998G20392	ATP2B2		
IMAGp998E20400	LOC374969		
IMAGp998L05397			
IMAGp998E24408	"APG10L,ZCCHC3"		
IMAGp998E22389	MGC39372		
IMAGp998G17402	UGCGL1		
IMAGp998C14398	TM4SF9		
IMAGp998E02393	RRAGC		
IMAGp998F23392	CCL15		
IMAGp998G24400			
IMAGp998F02407	EGFR		
IMAGp998E02409			
IMAGp998E06413	ABCA1		
IMAGp998D04403	GRIPAP1		
IMAGp998E20406	"PIN4,MGC14161"		
IMAGp998H15409	THADA		
IMAGp998C08405	MRS2L		
IMAGp998B17408	FLJ21749		
IMAGp998F13406	GPR146		
IMAGp998B04400			
IMAGp998I13407			
IMAGp998E09408	PARP4		
IMAGp998I23404	LOC129607		
IMAGp998F13399	ELA2		
IMAGp998I18407	CMIP		
IMAGp998B07400			
IMAGp998G14405			
IMAGp998G20405	KPNA1		
IMAGp998F15404	FLJ23451		
IMAGp998G11404	C14orf32		
IMAGp998H23406	ATP11B		
IMAGp998E23418			
IMAGp998B19406	KIAA0586		
IMAGp998F21398	Pfs2		
IMAGp998H04399	FLJ21820		
IMAGp998H04395	LRRN6D		
IMAGp998L01386	RAPGEF1		
IMAGp998F03401	MEG3		
IMAGp998B03389	BIRC3		
IMAGp998H03398	PPP2R1B		
IMAGp998L07387	BCKDHA		
IMAGp998F01398	HIG1		
IMAGp998B02393	CDKL5		
IMAGp998F03395	ETV6		
IMAGp998N02401			
IMAGp998G19404	PKNOX1		
IMAGp998F14387			
IMAGp998H20403			
IMAGp998F23391	SMC4L1		
IMAGp998G21405	RUVBL1		
IMAGp998M24391			
IMAGp998D19412	GPHN		
IMAGp998O23391	DDX26		
IMAGp998H19411	MS4A6A		
IMAGp998G24392	DTX4		
IMAGp998E22411	DUSP1		
IMAGp998A16398	TERF2		
IMAGp998H16397	ELOVL2		
IMAGp998G06406	DYRK1A		
IMAGp998O21409			
IMAGp998G04404			
IMAGp998G01398	SOX6		
IMAGp998H19405	NLK		
IMAGp998P05422	SLC40A1		
IMAGp998J10412	NFKBIZ		
IMAGp998M09409	GPC3		
IMAGp998I09405			
IMAGp998D01400	CHFR		
IMAGp998G11417			
IMAGp998J07397	"C14orf119,ACIN1"		
IMAGp998O22406	ANKHD1		
IMAGp998G03395	FLJ20298		
IMAGp998K17403	FRMD4B		
IMAGp998A12398	ODAG		
IMAGp998E12406			
IMAGp998I20401	PIK3R1		
IMAGp998H18407			
IMAGp998B18399	HSPC117		
IMAGp998H11406	EXT1		
IMAGp998B21396	C14orf68		
IMAGp998H19404	TBC1D15		
IMAGp998F12397	UVRAG		
IMAGp998M01390	EMP1		
IMAGp998L06395	USP15		
IMAGp998L11387	CXorf36		
IMAGp998G04411	UBE2G1		
IMAGp998H06387	HSC20		
IMAGp998J05411	FLJ38101		
IMAGp998G19399	AKR1C3		
IMAGp998I08401	FARSLB		
IMAGp998D13390	PDE2A		
IMAGp998J10400	SCAMP3		
IMAGp998M23395	DQX1		
IMAGp998D10399	QTRTD1		
IMAGp998N03401			
IMAGp998J11398	LOC51234		
IMAGp998I12387	KIAA2025		
IMAGp998I15411			
IMAGp998P10398	SND1		
IMAGp998J15403	AMBP		
IMAGp998B20395	RIOK3		
IMAGp998F18399			
IMAGp998L22392			
IMAGp998J21411	F2		
IMAGp998I23386	APG16L		
IMAGp998J21400	"IMP-3,C7orf30"		
IMAGp998G08405	"MCOLN1,NTE"		
IMAGp998O02403	UBR2		
IMAGp998I06403			
IMAGp998H06406	BIRC6		
IMAGp998J13407	MGC29816		
IMAGp998F11402	MTSS1		
IMAGp998I10403	"SET8,TRPM4"		
IMAGp998H07412	PLAC4		
IMAGp998A16406	ASAHL		
IMAGp998I10422			
IMAGp998L13411	C10orf56		
IMAGp998G12411	ARID2		
IMAGp998A18412	KIF22		
IMAGp998M14408			
IMAGp998J18406	PLG		
IMAGp998K07395	CYYR1		
IMAGp998B16406	COPS6		
IMAGp998H15416	RARB		
IMAGp998M21408			
IMAGp998J08399			
IMAGp998P18406	HBXAP		
IMAGp998D21396	NCE2		
IMAGp998I22404	HSPA8		
IMAGp998I18395	LOX		
IMAGp998F03392	RTN4		
IMAGp998E14396	EFNA5		
IMAGp998C02402	LOC286071		
IMAGp998M06397	SMILE		
IMAGp998G08393			
IMAGp998O15393	GCH1		
IMAGp998E01387			
IMAGp998M05399	CLU		
IMAGp998L20401	KIF13A		
IMAGp998P23393	HIF3A		
IMAGp998A07396	KIAA1799		
IMAGp998I16407	TTC17		
IMAGp998J07401	EGFR		
IMAGp998O13394			
IMAGp998F12389	LIPC		
IMAGp998J16412	CABP4		
IMAGp998C21391	"SNCA,USP34"		
IMAGp998L22407			
IMAGp998G22394	VAV3		
IMAGp998I20411			
IMAGp998N19394	CARKL		
IMAGp998K11401	C9orf80		
IMAGp998K23396	ZNF518		
IMAGp998M08398	IL15RA		
IMAGp998L04406	WDR23		
IMAGp998O03403	GTF2B		
IMAGp998L03406	ADK		
IMAGp998A09411	HNRPDL		
IMAGp998L08406	FOXP1		
IMAGp998L01421	SMP1		
IMAGp998M07406			
IMAGp998H16400	KIAA1340		
IMAGp998E03400	CSK		
IMAGp998I02398	SPTB		
IMAGp998K13416	MAOB		
IMAGp998J07395			
IMAGp998L13403	SLC31A2		
IMAGp998K11415	ROD1		
IMAGp998K20406	NEDD9		
IMAGp998L17417			
IMAGp998L02399	COPZ2		
IMAGp998M18402	HS3ST3B1		
IMAGp998L19402	C2orf31		
IMAGp998O21394	MCM3AP		
IMAGp998K09416	C14orf45		
IMAGp998J23415	LOC55831		
IMAGp998J13408	PARP9		
IMAGp998K23411	MAP4K4		
IMAGp998P10387	CEBPZ		
IMAGp998O09393			
IMAGp998L02391	LILRB2		
IMAGp998N03411	GTF2IRD2		
IMAGp998O15394			
IMAGp998M09397	ARHGAP25		
IMAGp998F15396	FXYD1		
IMAGp998N11401	TTR		
IMAGp998M10386			
IMAGp998N07400	MAN2A1		
IMAGp998K10389	MARK3		
IMAGp998N10398	FLJ20758		
IMAGp998N16401	FBXL11		
IMAGp998K12402	CALD1		
IMAGp998C19394	NRP1		
IMAGp998N15409	UCK2		
IMAGp998L19401	ACACA		
IMAGp998K11396	PRPSAP1		
IMAGp998I20397	ACPL2		
IMAGp998M20401			
IMAGp998I22395	IL16		
IMAGp998E11402	MGC21881		
IMAGp998H23393	ATP1B2		
IMAGp998K23402			
IMAGp998P09404	ACOX2		
IMAGp998O01407	DKFZp434A128		
IMAGp998O08406	ZDHHC3		
IMAGp998N02398	"CCL4L,CCL4L1"		
IMAGp998N05406	PLAC1		
IMAGp998N04398			
IMAGp998K04404			
IMAGp998J09412			
IMAGp998N19404	LARP		
IMAGp998N19419	LRRFIP2		
IMAGp998N12404	MPP1		
IMAGp998M11421	XTP2		
IMAGp998O06399	KIAA0174		
IMAGp998E06396	CSF1R		
IMAGp998E09403	MDM1		
IMAGp998P17401	ZNF251		
IMAGp998L18413	CRADD		
IMAGp998N18395	C20orf31		
IMAGp998G16406	KIAA0543		
IMAGp998L15397	FLJ31300		
IMAGp998N21407	KIAA0922		
IMAGp998E17403	TFRC		
IMAGp998N24404	PICALM		
IMAGp998K14398	NRD1		
IMAGp998L02392	HIST1H2BN		
IMAGp998P10405	RNF24		
IMAGp998N04389	SLD5		
IMAGp998P01398	UBAP1		
IMAGp998P08393			
IMAGp998O03399	RBL1		
IMAGp998M12391	ROBO1		
IMAGp998P06398	MFAP3L		
IMAGp998I04389	CD84		
IMAGp998O07399	EPAS1		
IMAGp998H12395	FLJ20211		
IMAGp998N10395			
IMAGp998I10385	ALDH9A1		
IMAGp998P14400	SDC4		
IMAGp998N14391	MIR		
IMAGp998M15411	RPL30		
IMAGp998M17388	VTI1A		
IMAGp998P17411	ADCY9		
IMAGp998E15396	USP36		
IMAGp998O20401	RBM9		
IMAGp998J20399	LOC163590		
IMAGp998M20402	HADH2		
IMAGp998C24396	SLC16A2		
IMAGp998M24411	ACAD8		
IMAGp998P16405	FCN2		
IMAGp998P01399	ASCC3		
IMAGp998P17405	KIAA0922		
IMAGp998K04412			
IMAGp998P07417	VGLL4		
IMAGp998N08406	ID1		
IMAGp998P03404	MCRS1		
IMAGp998J02397			
IMAGp998A09403			
IMAGp998O09412	EPSTI1		
IMAGp998P07404	MAB21L2		
IMAGp998B03412			
IMAGp998O17406	TIMP3		
IMAGp998M09396	PRDM4		
IMAGp998I19412	RAD51L1		
IMAGp998O20404	FLJ10579		
IMAGp998P20407	USP31		
IMAGp998C17396	FLJ34154		
IMAGp998K18403	C4BPB		
IMAGp998M16420	C9orf130		
IMAGp998O24408	LOC200772		
IMAGp998G13400	LOC92689		
IMAGp998M15400	UBP1		
IMAGp998M23417	BCL7B		
IMAGp998B03437	CXorf39		
IMAGp998A02423	INSR		
IMAGp998G07419	DRG1		
IMAGp998B03435	FLJ23342		
IMAGp998G08419			
IMAGp998D06415	FLJ14075		
IMAGp998A14421	FLJ39822		
IMAGp998A19414	UQCRC2		
IMAGp998B11437	THOC2		
IMAGp998A07421	PTPN9		
IMAGp998B04437			
IMAGp998A11421	MT1H		
IMAGp998D07438	ANK3		
IMAGp998A18415	SLC40A1		
IMAGp998A15437	ZBTB10		
IMAGp998B14420			
IMAGp998B16436			
IMAGp998B20436	BTBD14A		
IMAGp998A05416	AIG1		
IMAGp998B21436	CALB1		
IMAGp998F23436	HIPK1		
IMAGp998I21413	FLJ25084		
IMAGp998D23420	TETRAN		
IMAGp998B24422			
IMAGp998A02409			
IMAGp998D02462	PUM1		
IMAGp998B03411	MAP3K8		
IMAGp998A07436	SRGAP2		
IMAGp998B08415	FLJ14054		
IMAGp998A05437	CDH22		
IMAGp998A12440			
IMAGp998A07437	SLC25A22		
IMAGp998B12403	FLJ14082		
IMAGp998A08440	C6orf170		
IMAGp998E16422			
IMAGp998F07413	MAD2L1BP		
IMAGp998F16417			
IMAGp998C12437	ZNF467		
IMAGp998B08418			
IMAGp998A13439	CLUL1		
IMAGp998A23415	RPE		
IMAGp998C17462	SMC5L1		
IMAGp998A23407	LOC348094		
IMAGp998C19440			
IMAGp998B16409	MARK4		
IMAGp998C22442	PPFIA4		
IMAGp998J24413	CD58		
IMAGp998H22461	C10orf76		
IMAGp998H20413	MARVELD1		
IMAGp998C01421	MAP4K4		
IMAGp998B04421	CRYL1		
IMAGp998D02415	TTPA		
IMAGp998C01417	F7		
IMAGp998E06421	CDKAL1		
IMAGp998F01438	HNRPD		
IMAGp998D03422			
IMAGp998C13436	RPH3A		
IMAGp998O12419			
IMAGp998B13436	NRL		
IMAGp998F12415	AAA1		
IMAGp998E13439	FYN		
IMAGp998A03421	C10orf11		
IMAGp998B15414	SNX24		
IMAGp998A17422	TP53INP2		
IMAGp998B18421	AUTS2		
IMAGp998H24419			
IMAGp998E15421			
IMAGp998A09421	MRPL36		
IMAGp998B21403	POP7		
IMAGp998D17422	RERE		
IMAGp998J23420	HIST1H2BC		
IMAGp998A21416			
IMAGp998B03402	PSD3		
IMAGp998A08475	TGFBRAP1		
IMAGp998C07406			
IMAGp998A04436	PHF8		
IMAGp998D14414			
IMAGp998C07436	ZKSCAN1		
IMAGp998A16416			
IMAGp998E07463	F12		
IMAGp998B04417	UBR2		
IMAGp998C11436			
IMAGp998A12411			
IMAGp998E11440	PDCD4		
IMAGp998E20436	MCMDC1		
IMAGp998F14463	ZNF81		
IMAGp998C08442	SYN3		
IMAGp998A16437	FLJ12584		
IMAGp998E18438	C1orf36		
IMAGp998D22438	COPG2		
IMAGp998B14417			
IMAGp998C18440			
IMAGp998D21411	C6orf84		
IMAGp998D21473	APOH		
IMAGp998F24442	NTNG2		
IMAGp998B23436	MCM4		
IMAGp998H07420	PSMC2		
IMAGp998E12417			
IMAGp998D04421	PX19		
IMAGp998E08415			
IMAGp998C14415			
IMAGp998F09415	CLDN15		
IMAGp998B06415	PIP5K1B		
IMAGp998C05416	FLJ35779		
IMAGp998D10421	ZNF583		
IMAGp998F10422	MRPL3		
IMAGp998F04437	KIAA1908		
IMAGp998A07413			
IMAGp998D13414	CPN2		
IMAGp998H08417	C18orf10		
IMAGp998F20419	C10orf70		
IMAGp998F16422			
IMAGp998B17418	CYP2J2		
IMAGp998F17413	KLF1		
IMAGp998D18435			
IMAGp998K13419			
IMAGp998C21414	GNS		
IMAGp998L19437			
IMAGp998G16437	TYSND1		
IMAGp998F19421	C3F		
IMAGp998F01421			
IMAGp998D01435	TLE1		
IMAGp998F16436	SLCO4A1		
IMAGp998E03437			
IMAGp998F08403	TSC2		
IMAGp998D02437	SORBS1		
IMAGp998F03419	XPO7		
IMAGp998J08460	APOBEC3B		
IMAGp998E18419	LOC283501		
IMAGp998E08440	FLJ10980		
IMAGp998F11419	FCGRT		
IMAGp998E12435	"YTHDF2,POLR2G"		
IMAGp998E16403	RBMS1		
IMAGp998E12440	ATP6V0C		
IMAGp998F15411	GPC6		
IMAGp998F16435	KCNB1		
IMAGp998E17419	GTF2IP1		
IMAGp998F18435			
IMAGp998E20416	GLIS3		
IMAGp998H22436	ESRRB		
IMAGp998D16417	C21orf106		
IMAGp998E22473	PIR		
IMAGp998F24411	C1QG		
IMAGp998F17440	DKFZp547F072		
IMAGp998H08406			
IMAGp998H02422	BACH2		
IMAGp998N03419	SRD5A2L		
IMAGp998E05422	SMAD5		
IMAGp998C08419	ANAPC11		
IMAGp998K03437			
IMAGp998L12420			
IMAGp998D07421	ATP6V1H		
IMAGp998G13420	PSMB7		
IMAGp998H07416			
IMAGp998H04437	RAB33A		
IMAGp998I17422	PB1		
IMAGp998H08437	LOC255458		
IMAGp998F07436			
IMAGp998H20438	"FLJ13305,DKFZP564K1964"		
IMAGp998H11422	PROZ		
IMAGp998D14418	ABAT		
IMAGp998C19414	SLC22A7		
IMAGp998K22437	GNRH1		
IMAGp998F06416			
IMAGp998D22414			
IMAGp998G16421	CACYBP		
IMAGp998H16437	USMG5		
IMAGp998G12421	CYP4Z1		
IMAGp998M02419			
IMAGp998G04413			
IMAGp998I02419	GNG5		
IMAGp998E04437	ARL6IP2		
IMAGp998J06420	TF		
IMAGp998B05440			
IMAGp998J14408	SP100		
IMAGp998J07442	"KIAA0720,TNFRSF25"		
IMAGp998E09413	GTF3C3		
IMAGp998L11462			
IMAGp998H14403	KIAA1374		
IMAGp998H04460			
IMAGp998G19419	UBE2D3		
IMAGp998C07440			
IMAGp998C10415	C22orf13		
IMAGp998B15440	DEFB119		
IMAGp998E18420	HRMT1L2		
IMAGp998G15439			
IMAGp998D17413	FRAP1		
IMAGp998G10439	PRR7		
IMAGp998I16420			
IMAGp998M21461			
IMAGp998O23408			
IMAGp998I23475	POLS		
IMAGp998N03435	FLJ35867		
IMAGp998K06435	SPEN		
IMAGp998I03419	MGC17943		
IMAGp998L01416	MAN2A1		
IMAGp998I05437	TIMM22		
IMAGp998J03416	SOX6		
IMAGp998J09416	LOC90355		
IMAGp998I08422			
IMAGp998J11417	GYPE		
IMAGp998I01422	TA-PP2C		
IMAGp998M14437	TXK		
IMAGp998N11422	LDB2		
IMAGp998M15420	FLJ10546		
IMAGp998H04417	GLI2		
IMAGp998F17416	H2AFV		
IMAGp998I18416			
IMAGp998I20420			
IMAGp998H16435	HNT		
IMAGp998D21415	DECR1		
IMAGp998G20435	NOC4		
IMAGp998D22416	LOC253012		
IMAGp998J20421	SLC17A5		
IMAGp998C24416	KIAA0476		
IMAGp998J21419	SLC6A12		
IMAGp998E02417	C5orf13		
IMAGp998F02472	MLLT10		
IMAGp998P10441	KAB		
IMAGp998C10439			
IMAGp998L08436	MGC45871		
IMAGp998D05437	HS3ST1		
IMAGp998J10403	RELN		
IMAGp998I09436			
IMAGp998B14436			
IMAGp998J12440	ADCY1		
IMAGp998A11422			
IMAGp998G11440			
IMAGp998I18403	SLC37A1		
IMAGp998J20439	GDF8		
IMAGp998I11419	ZBTB1		
IMAGp998K15442	GAS6		
IMAGp998H18412	LOC151878		
IMAGp998L17463	LOC253012		
IMAGp998J19411	PRDX3		
IMAGp998I23413	NFATC4		
IMAGp998M22420	UBAP1		
IMAGp998N19437	DKFZP564J102		
IMAGp998H08415			
IMAGp998A22437	PLEKHB1		
IMAGp998L02419	MRPS12		
IMAGp998L06422			
IMAGp998O04421	MLL		
IMAGp998L04415	PHLDA2		
IMAGp998K10403	SPCS1		
IMAGp998I03420	MRPL14		
IMAGp998G08415	TENC1		
IMAGp998L17418	KNG1		
IMAGp998H04439			
IMAGp998I06413	XPA		
IMAGp998L18415	FBXL13		
IMAGp998I13422	CUGBP2		
IMAGp998H13419	FNTB		
IMAGp998J17439	USP16		
IMAGp998N16420	ZCSL2		
IMAGp998N12436	STK35		
IMAGp998G19416	DCTD		
IMAGp998L17416			
IMAGp998M15421	GARP		
IMAGp998N20445	MGC40489		
IMAGp998G23416	JMJD2C		
IMAGp998P21413	FLJ20758		
IMAGp998J21439	"FAM18B,LOC201158"		
IMAGp998M24421			
IMAGp998I06407	FLJ12700		
IMAGp998L06462	FLJ11021		
IMAGp998I03413	CD69		
IMAGp998B05439	GABPB2		
IMAGp998L06411	FLJ31438		
IMAGp998F05440			
IMAGp998C06422	ZNF605		
IMAGp998I09475	GKAP1		
IMAGp998L09411			
IMAGp998M01444	LOC340515		
IMAGp998E14413	SYNGR1		
IMAGp998K10440	ARMC2		
IMAGp998J07413	HPS5		
IMAGp998J20436	"TIMM9,UNQ9438"		
IMAGp998C13416	TYK2		
IMAGp998L10417	NAG		
IMAGp998O21403			
IMAGp998B10439			
IMAGp998F17438	RNASE3L		
IMAGp998K21440			
IMAGp998K20421			
IMAGp998L21473	L3MBTL4		
IMAGp998C17436	ABL1		
IMAGp998I24422			
IMAGp998I02413	VTN		
IMAGp998M03422			
IMAGp998L05415			
IMAGp998L02413	RG9MTD3		
IMAGp998M05437	DKFZp434H2226		
IMAGp998N02421	OSBPL3		
IMAGp998J02439	C9orf76		
IMAGp998P04420	NIT2		
IMAGp998P09420	ARGBP2		
IMAGp998N06419	PRPSAP1		
IMAGp998N13411			
IMAGp998M12403	HBZ		
IMAGp998M20403	MYST3		
IMAGp998M11419			
IMAGp998N08437			
IMAGp998J15421			
IMAGp998O10437			
IMAGp998L08417	MOBKL1A		
IMAGp998F16416	CGI-30		
IMAGp998J19421	PLEKHG1		
IMAGp998M21420	FGD1		
IMAGp998M17435	C6orf79		
IMAGp998N16437	RCV1		
IMAGp998O16405	CAP2		
IMAGp998J01436			
IMAGp998O12444			
IMAGp998I17403			
IMAGp998K15436	"MLL4,FLJ22573"		
IMAGp998F03422	KIAA0217		
IMAGp998F05439	PRR3		
IMAGp998E17436			
IMAGp998N02440	C18orf51		
IMAGp998A03423	LSP1		
IMAGp998M09415			
IMAGp998A05413	UBAP1		
IMAGp998O12462			
IMAGp998E06435			
IMAGp998N18436			
IMAGp998N23437	LOC51236		
IMAGp998N20442			
IMAGp998M17411	GRB2		
IMAGp998K24475	PHKB		
IMAGp998K12415	IDH3B		
IMAGp998O20462	GCLC		
IMAGp998G18440	NEURL		
IMAGp998O21440			
IMAGp998M21421	CTH		
IMAGp998L21436	HLA-E		
IMAGp998P02422	HDHD1A		
IMAGp998I01413	LOC221711		
IMAGp998M04420	SLC25A21		
IMAGp998O08413			
IMAGp998M08414	ZKSCAN1		
IMAGp998B09413			
IMAGp998P06436	MYO9A		
IMAGp998J15415	PELO		
IMAGp998P14436	CRYAA		
IMAGp998L09421			
IMAGp998N11414	UBAP2L		
IMAGp998G10414	PTPRJ		
IMAGp998K18416	WWP2		
IMAGp998M09413	RNF152		
IMAGp998O13422	SEC61B		
IMAGp998P11419	ACTR6		
IMAGp998L12439	EPB41		
IMAGp998M19422	RARS		
IMAGp998J20416	SPTLC2		
IMAGp998M19407			
IMAGp998L21419			
IMAGp998P17421			
IMAGp998I10419	MRPS28		
IMAGp998K18420	METAP1		
IMAGp998P04419	MYO1B		
IMAGp998M02436	FLJ12700		
IMAGp998K02416	FBXL11		
IMAGp998P06437			
IMAGp998M06411			
IMAGp998M17436	RPLP2		
IMAGp998P10419	CLCN6		
IMAGp998O07415	MTHFD1L		
IMAGp998H09412	CD9		
IMAGp998L02439			
IMAGp998M22412	FGD4		
IMAGp998K05440	CDK2AP1		
IMAGp998C07413	GRTP1		
IMAGp998H13439			
IMAGp998M13435	FLJ32154		
IMAGp998O15437	PLEKHA3		
IMAGp998D16439			
IMAGp998O18435			
IMAGp998M23411	C2orf13		
IMAGp998N23415	SPFH1		
IMAGp998O21408	H1F0		
IMAGp998N21436	HNRPD		
IMAGp998O16420	UBN1		
IMAGp998O22440	TAF12		
IMAGp998A04469	C2orf4		
IMAGp998A06440	AQP11		
IMAGp998B07469	MYLK		
IMAGp998B05462	DTNBP1		
IMAGp998C09466	FLJ90036		
IMAGp998B07473	MTMR4		
IMAGp998B14463	WDR20		
IMAGp998A10473	SLC24A6		
IMAGp998H18469			
IMAGp998A09462			
IMAGp998F20468	TMEM16B		
IMAGp998A13463	"SEMA4G,C10orf6"		
IMAGp998A24474	CPS1		
IMAGp998A16473	RNGTT		
IMAGp998E15470	KIAA0329		
IMAGp998K10460	MRPL9		
IMAGp998B21469	ZNF605		
IMAGp998E19444	ROM1		
IMAGp998G23468			
IMAGp998D18461	MAP2K5		
IMAGp998H22470	BRP44L		
IMAGp998D17462	CRYGS		
IMAGp998F14469	GARNL1		
IMAGp998B07436	REV3L		
IMAGp998E03436	OPA1		
IMAGp998B01522	"RPL31,TBC1D8"		
IMAGp998C03473	"PCDH7,MIB1"		
IMAGp998D12523	SCTR		
IMAGp998I05460	EIF2S1		
IMAGp998H13516	RXRA		
IMAGp998C14463	PDE4DIP		
IMAGp998A07518	TFPI		
IMAGp998E10466	RNF38		
IMAGp998B08519	LOC339005		
IMAGp998D16475			
IMAGp998A08516	LAPTM4A		
IMAGp998B18461	TTC11		
IMAGp998A14519	ACADSB		
IMAGp998H18461	FBXO8		
IMAGp998A16522	DCPS		
IMAGp998B11422	LOC152831		
IMAGp998A22517	PERLD1		
IMAGp998B13435			
IMAGp998B19516	LOC257407		
IMAGp998B23461	ATP5E		
IMAGp998A21515	SLC20A2		
IMAGp998D23474	KIAA0528		
IMAGp998B23517	UAP1		
IMAGp998D02466			
IMAGp998G03444			
IMAGp998C16472	CGI-119		
IMAGp998C04440	SKI		
IMAGp998C05469	USP40		
IMAGp998M03444	ARR3		
IMAGp998C07466	TRPM7		
IMAGp998D11444	MYO9A		
IMAGp998C16470	ZNFN1A1		
IMAGp998M04460	CTSE		
IMAGp998C17463	KIN		
IMAGp998D15444	RBP3		
IMAGp998B16471	MPP6		
IMAGp998C16444			
IMAGp998D16467	UNC13D		
IMAGp998D16440			
IMAGp998C19472			
IMAGp998H19439	C18orf8		
IMAGp998B23462	F13A1		
IMAGp998G24460	USP18		
IMAGp998F20465	HT017		
IMAGp998H18442	NLK		
IMAGp998G24475	TJP4		
IMAGp998H23461	KIAA1285		
IMAGp998H04440	HLA-DQA1		
IMAGp998C02516	SLC35C2		
IMAGp998J12462	LOC152519		
IMAGp998D03522	FLJ32440		
IMAGp998F01463	HSRG1		
IMAGp998A12515	BSG		
IMAGp998D07473	CDK6		
IMAGp998C07516	GPATC2		
IMAGp998C04423	RCN3		
IMAGp998D07518			
IMAGp998J02460	RANBP17		
IMAGp998D01474	SETBP1		
IMAGp998E20514	HBE1		
IMAGp998C14515			
IMAGp998D23465	FLJ20530		
IMAGp998A22515	DNAJC3		
IMAGp998H23441			
IMAGp998D10517	MGC15937		
IMAGp998C18461	COVA1		
IMAGp998A17474	MGC2477		
IMAGp998F19472	MED6		
IMAGp998A24471	ITIH1		
IMAGp998A21475	LGMN		
IMAGp998J01514	FCHO2		
IMAGp998G01465	LRPAP1		
IMAGp998E10474			
IMAGp998A06445	CPNE8		
IMAGp998I05444	WHSC1		
IMAGp998E04470	C4BPB		
IMAGp998D06442	ZNF295		
IMAGp998F05469	ITGB5		
IMAGp998B06473	FADS1		
IMAGp998F07469	PCAF		
IMAGp998I11460	PPP2CA		
IMAGp998B13463	SEC5L1		
IMAGp998E11441	SLC18A2		
IMAGp998F09470			
IMAGp998I14444	PEX14		
IMAGp998I15470	TM4SF9		
IMAGp998E17463	DCP2		
IMAGp998F20469	GPATC2		
IMAGp998J16461			
IMAGp998A16466			
IMAGp998C04436	MGC13138		
IMAGp998F24469	C11orf10		
IMAGp998L20461	ZZZ3		
IMAGp998D23471	PANK3		
IMAGp998F24463	PAPD4		
IMAGp998C02473			
IMAGp998E02514	PJA1		
IMAGp998C15474	ELP4		
IMAGp998L04477	DKFZP434P1750		
IMAGp998B05471	MYBPHL		
IMAGp998A08514	STARD13		
IMAGp998H07461	CCBE1		
IMAGp998E03514	SREBF2		
IMAGp998G04462			
IMAGp998F02517	SF1		
IMAGp998N14477			
IMAGp998F11516	CBFA2T2		
IMAGp998C21463	TOMM34		
IMAGp998G21518	MBNL1		
IMAGp998K18465	ERCC8		
IMAGp998C08517	PARP14		
IMAGp998E22463	PLXNA2		
IMAGp998P05518	KARS		
IMAGp998F11468	CAMK2G		
IMAGp998D03462	COG2		
IMAGp998B14439			
IMAGp998E24518	TPP2		
IMAGp998D19461	BRE		
IMAGp998F22515	UTRN		
IMAGp998G10467	FLJ16478		
IMAGp998I03473	APOC1		
IMAGp998H09470	SLC1A4		
IMAGp998E12475	USP46		
IMAGp998H04466			
IMAGp998B02436			
IMAGp998L09461	PPP1R7		
IMAGp998G18445	NET-5		
IMAGp998G18469			
IMAGp998J09473			
IMAGp998H09469	TRIO		
IMAGp998F06435	KIAA0217		
IMAGp998H08470	FGG		
IMAGp998D12463	RPS19		
IMAGp998H13469	LRP10		
IMAGp998M17460	PCSK6		
IMAGp998H21470			
IMAGp998G17462			
IMAGp998H21468	DCAMKL1		
IMAGp998K19444	DPF3		
IMAGp998B06472	FVT1		
IMAGp998I20470	SCFD2		
IMAGp998H21469	MT1B		
IMAGp998G01441	STK3		
IMAGp998I01473	GOLGA4		
IMAGp998H04516			
IMAGp998H08461	FTCD		
IMAGp998E02475	TOPBP1		
IMAGp998H10461	C11orf21		
IMAGp998I14517	BCR		
IMAGp998G08470	ACVR1		
IMAGp998J17477	KIAA1608		
IMAGp998K16440	RNF12		
IMAGp998H13475			
IMAGp998A01469	PIP5K1C		
IMAGp998J16516	LMO2		
IMAGp998K13437	FLJ33387		
IMAGp998H03515			
IMAGp998D14441	KIAA0934		
IMAGp998G06514	MIB1		
IMAGp998I17473			
IMAGp998G17471			
IMAGp998H19442	DMXL1		
IMAGp998J11518	SCHIP1		
IMAGp998M24465	ARID4A		
IMAGp998E21472	STK17A		
IMAGp998C19474	PPP4R2		
IMAGp998A23474	RG9MTD1		
IMAGp998J03466	CIP29		
IMAGp998J21437	LOC360030		
IMAGp998J07469	UTRN		
IMAGp998F02473	DLG1		
IMAGp998I02461			
IMAGp998M10460	DGAT2		
IMAGp998I06470	VAMP1		
IMAGp998K17435	CPLX1		
IMAGp998F08463	GATA5		
IMAGp998I20445	C2orf21		
IMAGp998M11470			
IMAGp998G16444	ABCA4		
IMAGp998B08470			
IMAGp998J14440	GDAP1		
IMAGp998I22470	STRBP		
IMAGp998I15441	MGC34032		
IMAGp998J05470	DREV1		
IMAGp998L21461	SLC4A7		
IMAGp998I19464	LRRTM2		
IMAGp998M19461	TFDP1		
IMAGp998O15461			
IMAGp998P21444	C14orf29		
IMAGp998G20469	RTKN		
IMAGp998L24422			
IMAGp998F02463	KIAA0367		
IMAGp998L11477	FLJ90024		
IMAGp998N03436			
IMAGp998I03515	MEG3		
IMAGp998I18473	FLJ10099		
IMAGp998L15477	PFC		
IMAGp998J11460			
IMAGp998L17525	ABCC4		
IMAGp998J04439			
IMAGp998J12471			
IMAGp998K11473	ACADSB		
IMAGp998H15514			
IMAGp998J13473	"MXD3,PX19"		
IMAGp998H14475	INHBC		
IMAGp998L15461	TNKS		
IMAGp998L14516	USP10		
IMAGp998J17442	CMRF-35H		
IMAGp998J17516	FLJ40869		
IMAGp998J19444	LTB4R2		
IMAGp998J16515			
IMAGp998J21461	RPS10		
IMAGp998I21471	SND1		
IMAGp998F20473	LRRC16		
IMAGp998L22516	UCKL1		
IMAGp998P08462			
IMAGp998H22463	PAR1		
IMAGp998J07462	ALB		
IMAGp998I12475			
IMAGp998K14469	TPX2		
IMAGp998N24463			
IMAGp998H13461	COL4A4		
IMAGp998K08462	PLEK2		
IMAGp998J13462	RDX		
IMAGp998N04461	SULT1A1		
IMAGp998I04471	SLC30A9		
IMAGp998I15475			
IMAGp998N23469	MRRF		
IMAGp998M10461	FLJ21439		
IMAGp998K17465	NRG4		
IMAGp998K21473			
IMAGp998K17468	VPS26		
IMAGp998L23441			
IMAGp998L18470	NUP133		
IMAGp998I16475	RAD18		
IMAGp998K21468			
IMAGp998L22460	KIAA0674		
IMAGp998M17467	RBM27		
IMAGp998I16471	MAN1A1		
IMAGp998M14473	STAP2		
IMAGp998K02516	C14orf124		
IMAGp998L09469			
IMAGp998K03517	C6orf151		
IMAGp998I07466	FLJ10546		
IMAGp998K03519			
IMAGp998J07440	TULP1		
IMAGp998L07516			
IMAGp998L15470	ATP6V1A		
IMAGp998K13515	CYB5		
IMAGp998O24464	ADCY3		
IMAGp998N09515	07. Sep		
IMAGp998L09473	RAM2		
IMAGp998K03515	SERPINA5		
IMAGp998J13475			
IMAGp998N07518	C9orf3		
IMAGp998H15466	CHCHD6		
IMAGp998K10518	PXN		
IMAGp998L11439	SMURF1		
IMAGp998D20518	SAT		
IMAGp998I19518	PB1		
IMAGp998I22518	KIAA0146		
IMAGp998K13436	MSH3		
IMAGp998K23520	APOB		
IMAGp998N08441	CSDA		
IMAGp998N05444	RNPC2		
IMAGp998M10470	HLA-DRA		
IMAGp998K08444			
IMAGp998M12470	CTAGE5		
IMAGp998M05462	HOXA11		
IMAGp998L07469	ZFX		
IMAGp998O08442	SHMT2		
IMAGp998L12463	GLO1		
IMAGp998O13473	OSBP2		
IMAGp998M18470	STOM		
IMAGp998H07441	VPS13A		
IMAGp998N13464	E2F3		
IMAGp998M13462	C22orf8		
IMAGp998I14469	POLR2J		
IMAGp998L15460			
IMAGp998I14466	WDSAM1		
IMAGp998N21461	BGN		
IMAGp998N17469	C5orf12		
IMAGp998M19462	ZNF347		
IMAGp998H19467	OSBPL6		
IMAGp998P14435	ZNF609		
IMAGp998M24470	SCD		
IMAGp998P23436	ABLIM1		
IMAGp998M24464	LOC92345		
IMAGp998F01475	GNA12		
IMAGp998N17474	FAM20C		
IMAGp998N03518	MTSS1		
IMAGp998H03527	ORMDL3		
IMAGp998A10516	RGS6		
IMAGp998P13460	ZNF436		
IMAGp998P19514			
IMAGp998O04462	GTPBP4		
IMAGp998N09516	FLJ11710		
IMAGp998K23474			
IMAGp998O24514	ADNP		
IMAGp998N21465	MBIP		
IMAGp998N03515	PIGC		
IMAGp998J12473	UQCRFS1		
IMAGp998P14516	MGC8974		
IMAGp998N22463			
IMAGp998M17516	MLL3		
IMAGp998K23440	FER		
IMAGp998P19519	DJ159A19.3		
IMAGp998O16462			
IMAGp998L16519	RRBP1		
IMAGp998M19471			
IMAGp998F24518	KIAA0776		
IMAGp998P13461	ASH1L		
IMAGp998O04444	TRAF7		
IMAGp998O03464	LOC400451		
IMAGp998P05462	RABGAP1L		
IMAGp998P08471	STH		
IMAGp998P07460	PTDSR		
IMAGp998O09472	RAB36		
IMAGp998O07462	HNRPM		
IMAGp998P12462	TCP10L		
IMAGp998O09462	ERAF		
IMAGp998O14469	DPYS		
IMAGp998O17445	RBM16		
IMAGp998O20470	TMEM23		
IMAGp998M22444	TYRP1		
IMAGp998P17472	KIAA1018		
IMAGp998P21441	ACTR1B		
IMAGp998P20470	NAP1L1		
IMAGp998G09463			
IMAGp998M22469	PPM1K		
IMAGp998P01435	GRWD1		
IMAGp998L23463	MLL3		
IMAGp998P22460	F5		
IMAGp998I16470	CHERP		
IMAGp998O23441	SEC3L1		
IMAGp998O01440	KIAA1799		
IMAGp998P02518	PARP2		
IMAGp998P09466			
IMAGp998N02517	DSP		
IMAGp998N07475	ATP2A2		
IMAGp998K08475	ITGA4		
IMAGp998M14475	DAPK1		
IMAGp998O11519	HIAT1		
IMAGp998N09517			
IMAGp998O02518			
IMAGp998O20468			
IMAGp998N17517			
IMAGp998O14473	LOC199920		
IMAGp998O13518	STAB2		
IMAGp998M15471	B3GAT3		
IMAGp998N15475	IRAK4		
IMAGp998P11435	KIAA1102		
IMAGp998O18519			
IMAGp998P16437	DKFZp313G1735		
IMAGp998O14515	FLJ10233		
IMAGp998J16436	PARN		
IMAGp998I18520	CYP3A7		
IMAGp998P19436			
IMAGp998P24516	HAAO		
IMAGp998C16515	KIAA0256		
IMAGp998A09471	AKAP13		
IMAGp998A01517	ASAH3L		
IMAGp998B10461	LOC137886		
IMAGp998A02514	RDH5		
IMAGp998A05472	ZDHHC14		
IMAGp998A10465			
IMAGp998A19461			
IMAGp998C07517	STRN4		
IMAGp998C18473	REV3L		
IMAGp998B17469	DERA		
IMAGp998B07462	NLN		
IMAGp998I02477	MGC15523		
IMAGp998A04465	KIAA0423		
IMAGp998A20472	CPS1		
IMAGp998C16473	MSCP		
IMAGp998L24515	DDAH1		
IMAGp998B17471			
IMAGp998A15514	CYP4A22		
IMAGp998D23525	TRIM10		
IMAGp998A24472	LOC196996		
IMAGp998A12523			
IMAGp998A20474	MDN1		
IMAGp998A10537	CYP51A1		
IMAGp998G16530	KLF12		
IMAGp998C20532	OGT		
IMAGp998F09530	"SEMA4G,C10orf6"		
IMAGp998C06528			
IMAGp998A08519	MAFG		
IMAGp998A05535			
IMAGp998F16531	MRPL16		
IMAGp998A20518	GMPR2		
IMAGp998A14524	PLS3		
IMAGp998D19532	SLC22A7		
IMAGp998E21527	FLJ14001		
IMAGp998A08536			
IMAGp998B11523	ADRBK2		
IMAGp998B10536			
IMAGp998A15526	"ARHGEF1,BCKDK"		
IMAGp998F14536	NUSAP1		
IMAGp998A08528	FLJ36754		
IMAGp998E20522	RABGAP1L		
IMAGp998A18529	MGC16824		
IMAGp998C22529	HPN		
IMAGp998A24523	ITIH2		
IMAGp998A21519	FCGR2B		
IMAGp998B21522	GPLD1		
IMAGp998A07524			
IMAGp998D11465	DACH1		
IMAGp998A03526	COQ6		
IMAGp998E06524			
IMAGp998C06526	"HPS6,FLI1"		
IMAGp998A04515	ACAS2		
IMAGp998F03463	ZBTB9		
IMAGp998C03514	BRI3BP		
IMAGp998C10528	KIAA1217		
IMAGp998C08461	WINS1		
IMAGp998F12467	GNB3		
IMAGp998E14524			
IMAGp998E10461	SORBS1		
IMAGp998I17514	KIAA1012		
IMAGp998E24531			
IMAGp998C20474	PRO1768		
IMAGp998E21524	PYGL		
IMAGp998E11460	TCAM1		
IMAGp998D12536	CCNI		
IMAGp998B20474	LAMP2		
IMAGp998F23524			
IMAGp998G19474			
IMAGp998A07533	MOBKL2A		
IMAGp998E17471	EVA1		
IMAGp998F23520			
IMAGp998B01526	CHI3L2		
IMAGp998A23532	UGT2B4		
IMAGp998N07530	AMMECR1		
IMAGp998C11519	BRCA1		
IMAGp998B01519	CKLFSF6		
IMAGp998C05536			
IMAGp998F06528			
IMAGp998F20530	AP1G1		
IMAGp998A06525	MIG-6		
IMAGp998H12520	MGC12981		
IMAGp998H20531			
IMAGp998G11522	"HPR,HP"		
IMAGp998C14520	RAPH1		
IMAGp998A16520	MPHOSPH1		
IMAGp998F11526			
IMAGp998D20524			
IMAGp998C16522	APOA2		
IMAGp998C18536	C3orf20		
IMAGp998D21524			
IMAGp998B11525	MCART1		
IMAGp998B15520	DKFZp547K1113		
IMAGp998H24522			
IMAGp998A24536	NPC1L1		
IMAGp998A18532	BAHD1		
IMAGp998D18516	C6orf71		
IMAGp998E02525	C20orf142		
IMAGp998I02526	PPAP2C		
IMAGp998I04526			
IMAGp998G01472	MAN1C1		
IMAGp998H03463			
IMAGp998D08517	LOC55971		
IMAGp998F16525	PKHD1L1		
IMAGp998E17475			
IMAGp998D07524	PRKG1		
IMAGp998I10526	FLJ11996		
IMAGp998J16471	IL1R2		
IMAGp998B13472			
IMAGp998G18523	FANCC		
IMAGp998E16518	DPM2		
IMAGp998G24524	RBM5		
IMAGp998F19514	FLJ30726		
IMAGp998F09461	FLJ32499		
IMAGp998E06471	RNF111		
IMAGp998G23474			
IMAGp998C06469	PB1		
IMAGp998H23470			
IMAGp998B24472	IL17RB		
IMAGp998E24525	FLJ10986		
IMAGp998K07535	PPAP2B		
IMAGp998F01532	FBXO28		
IMAGp998D04535	WDR32		
IMAGp998B05533			
IMAGp998F05529	VCIP135		
IMAGp998E10534	BAZ2B		
IMAGp998E06522			
IMAGp998H16523	GAS2L3		
IMAGp998D05522	LGR5		
IMAGp998E02526			
IMAGp998D13520	VAMP3		
IMAGp998E19519	EPHA2		
IMAGp998E09527	SLCO1B3		
IMAGp998F10536	MGC48625		
IMAGp998I13529	NEUGRIN		
IMAGp998C15534	CXorf10		
IMAGp998G06531	MGC15429		
IMAGp998E14536	COBL		
IMAGp998E20525	MGC5391		
IMAGp998F05532	NAPB		
IMAGp998F22524	NUDT13		
IMAGp998J23522	ADCY7		
IMAGp998G15520	GCLC		
IMAGp998I24535	DKFZp762H185		
IMAGp998I06523	CENPE		
IMAGp998G02465			
IMAGp998I06524	TACC2		
IMAGp998H15475	FLJ20619		
IMAGp998G07528			
IMAGp998G16472	DHRS3		
IMAGp998I05526	FUBP1		
IMAGp998C03469			
IMAGp998C01523	ILF2		
IMAGp998D11523	ASS		
IMAGp998J10526			
IMAGp998J07461	MGC16471		
IMAGp998I19524	KLHL9		
IMAGp998F13525	PAPSS1		
IMAGp998O08527	SPG20		
IMAGp998G15472	SESN3		
IMAGp998J23516	NOLA3		
IMAGp998H22525	ROBO2		
IMAGp998K21470	MRPS5		
IMAGp998G19525	PPM1D		
IMAGp998B24514	MYO1D		
IMAGp998I22524	MYB		
IMAGp998L20471	PIGW		
IMAGp998H23474	FLJ13456		
IMAGp998G01528	ROR2		
IMAGp998J06536	GPR55		
IMAGp998P07525	BCAR3		
IMAGp998A12537	STX8		
IMAGp998I07527	ZCCHC2		
IMAGp998G05536	FLJ12057		
IMAGp998I09534	SS18L2		
IMAGp998G13528			
IMAGp998H08520	UBE2H		
IMAGp998J11535			
IMAGp998I13528	FLJ10241		
IMAGp998G08536	LOC92497		
IMAGp998H21524			
IMAGp998G02531	KDR		
IMAGp998G21530	SPRY3		
IMAGp998J17535			
IMAGp998G23530			
IMAGp998J19535	SOCS5		
IMAGp998G15527	PAPPA2		
IMAGp998G07537	INADL		
IMAGp998H24524			
IMAGp998H18536			
IMAGp998G22529	HSD17B12		
IMAGp998G24536	SDC1		
IMAGp998J01475	ZCWCC3		
IMAGp998I04528	NP		
IMAGp998K04516	MTMR7		
IMAGp998I04514			
IMAGp998E05472	FLJ11193		
IMAGp998H19524			
IMAGp998J06517	BCL7A		
IMAGp998J07472	CTDSPL		
IMAGp998I24464			
IMAGp998J15528	SKB1		
IMAGp998I14464	KIAA0350		
IMAGp998E09525	ACSL1		
IMAGp998K07527	TEX27		
IMAGp998I12524	ARHGAP15		
IMAGp998I18461	SEC61A2		
IMAGp998I10536	PARP9		
IMAGp998I22463	DAB2IP		
IMAGp998G15525	KDELC1		
IMAGp998J17464			
IMAGp998G20515	MARCH-VI		
IMAGp998E15514	MIB1		
IMAGp998I23461	MLLT10		
IMAGp998J19527			
IMAGp998L24461	ANKH		
IMAGp998I03524	"FLJ14166,UQCRB"		
IMAGp998I02536	EP300		
IMAGp998J01520	MGC42174		
IMAGp998L13532			
IMAGp998E02520			
IMAGp998G04535	DHX57		
IMAGp998F15531	LOC51252		
IMAGp998G06535			
IMAGp998L17531	BTG3		
IMAGp998I10520	KCTD9		
IMAGp998J12520			
IMAGp998N12524			
IMAGp998J11528	CNOT1		
IMAGp998L23522	SCO1		
IMAGp998I17526			
IMAGp998I16520	UNG		
IMAGp998I15523	HCMOGT-1		
IMAGp998I17535			
IMAGp998J17523	TMEM23		
IMAGp998C19537	SND1		
IMAGp998J22526			
IMAGp998N24520			
IMAGp998I21525	GPATC2		
IMAGp998E18522	UBP1		
IMAGp998L10514	SYTL2		
IMAGp998L06525	FKBP5		
IMAGp998L04475	FCER1G		
IMAGp998K05525	SH3BGRL		
IMAGp998L05477	CDC2L5		
IMAGp998J05525			
IMAGp998L08475	"KIAA0509,CABLES2"		
IMAGp998L07472	"MKRN2,RAF1"		
IMAGp998C06472	PCCA		
IMAGp998K11527	RINT-1		
IMAGp998M13529	UNQ9438		
IMAGp998M20475	FAM45A		
IMAGp998K11526			
IMAGp998L12528	FGD5		
IMAGp998K15517	U2AF1		
IMAGp998P17533	MSI2		
IMAGp998L19477	BAK1		
IMAGp998K10471	AGPAT3		
IMAGp998K21525			
IMAGp998J13465			
IMAGp998N09473	CGA		
IMAGp998L20535	MGC50844		
IMAGp998M18462	SOS1		
IMAGp998M24463	FBXL17		
IMAGp998N16527	AGPAT5		
IMAGp998E05524	TCFL4		
IMAGp998K03526	APH-1A		
IMAGp998J08532	FBP1		
IMAGp998K05526	NAT8		
IMAGp998E06525	MAP2K1IP1		
IMAGp998M20529	APC		
IMAGp998L10537	TU12B1-TY		
IMAGp998C03525	FLJ21616		
IMAGp998K11518	HELLS		
IMAGp998J08529	CNKSR2		
IMAGp998K11535	GPX1		
IMAGp998H13524	DPP4		
IMAGp998I24524	WAC		
IMAGp998F18522	ACBD4		
IMAGp998O16535			
IMAGp998M19534	C10orf45		
IMAGp998J20533	MGC3234		
IMAGp998M21534	CCNE2		
IMAGp998J21524	STAG1		
IMAGp998H23532	SUCLG2		
IMAGp998N12518	UBR1		
IMAGp998K22525	FBXW8		
IMAGp998B20534	RBMS1		
IMAGp998L04471			
IMAGp998M04528			
IMAGp998L06526			
IMAGp998N03471	ROD1		
IMAGp998K07514	IL1RAP		
IMAGp998P19470			
IMAGp998F22474	ROBO1		
IMAGp998L09524	EPB42		
IMAGp998O09517	ELL2		
IMAGp998M17475	"C14orf119,ACIN1"		
IMAGp998M12514	COBL		
IMAGp998N10470	ATF7IP2		
IMAGp998O16524	GOT2		
IMAGp998L12516	"FLJ21127,MGC15619"		
IMAGp998L21527			
IMAGp998M18524			
IMAGp998G08472			
IMAGp998F19475	TATDN1		
IMAGp998K19514	SLC7A5		
IMAGp998K22475			
IMAGp998K17518	XPO7		
IMAGp998M24514	FMO1		
IMAGp998M24518			
IMAGp998N23460	C14orf106		
IMAGp998L02520	KIAA0649		
IMAGp998L03524	EPC1		
IMAGp998L01525	PGM2		
IMAGp998L07520			
IMAGp998N05524	FLNB		
IMAGp998P16534	E2F4		
IMAGp998N09524			
IMAGp998L12532	ITSN2		
IMAGp998M15530	SRPK1		
IMAGp998K08534			
IMAGp998P09529	HBBP1		
IMAGp998I12537	GMPS		
IMAGp998O16528	KBTBD2		
IMAGp998N14535	ZNF11B		
IMAGp998N17524	CYP3A7		
IMAGp998N19535			
IMAGp998P24534	C14orf43		
IMAGp998L24526	PRKCBP1		
IMAGp998O03532			
IMAGp998L23529	CPEB4		
IMAGp998J02519	MLL3		
IMAGp998J23529	CPSF6		
IMAGp998J24524	EPC1		
IMAGp998E18526	CTBP2		
IMAGp998P20514			
IMAGp998P16471	DCTN6		
IMAGp998I05514	FAM40B		
IMAGp998M01475	GIMAP5		
IMAGp998G02472	BACE1		
IMAGp998P14524	C5		
IMAGp998M03517	NAG8		
IMAGp998M09514	THRAP1		
IMAGp998O05515	DIAPH2		
IMAGp998P07532	TIMM50		
IMAGp998N11462	BLOC1S1		
IMAGp998P19463	F2		
IMAGp998P17514	RFP		
IMAGp998O18461	KIAA1542		
IMAGp998M11518			
IMAGp998O17461	COL2A1		
IMAGp998P15515	PRKACA		
IMAGp998J22471	TBC1D20		
IMAGp998O20475	SERPINE2		
IMAGp998M16535	CLK3		
IMAGp998L19465			
IMAGp998O14471	CBWD1		
IMAGp998O24525	NAGS		
IMAGp998O24518			
IMAGp998M03534			
IMAGp998N04533	CASK		
IMAGp998O08535	"COX5B,C3"		
IMAGp998O04536			
IMAGp998P08524	PPP1R3F		
IMAGp998P04537			
IMAGp998O08525	FRG1		
IMAGp998G09524	TUBA1B		
IMAGp998K13519	PGRMC2		
IMAGp998L20524	HEL308		
IMAGp998K13531			
IMAGp998I15532	HSN2		
IMAGp998M15524			
IMAGp998N16529	STX17		
IMAGp998L20526	F11		
IMAGp998M10532	PRKACA		
IMAGp998G20519	KCTD12		
IMAGp998O23528	LIMK2		
IMAGp998P17520	PISD		
IMAGp998M21523			
IMAGp998P06523	KIAA0922		
IMAGp998O09537	RABGAP1L		
IMAGp998M23538	BRD3		
IMAGp998P14528			
IMAGp998B11522			
IMAGp998D05536	STATIP1		
IMAGp998B01520	LAMB1		
IMAGp998I08533	DNAJC12		
IMAGp998A12525			
IMAGp998B09562	CHORDC1		
IMAGp998B07526	SCRN1		
IMAGp998B06561			
IMAGp998B22525	EZH2		
IMAGp998A08561	"CGB5,CGB8"		
IMAGp998E24538			
IMAGp998A11560	"RABGAP1,NIT1"		
IMAGp998A22525	UBD		
IMAGp998B13561	MMP12		
IMAGp998B04523	C16orf44		
IMAGp998D20547	COL17A1		
IMAGp998B21523	GYPA		
IMAGp998D18529			
IMAGp998F19528			
IMAGp998G20560	LOC58489		
IMAGp998B23522	LOC90268		
IMAGp998D22546			
IMAGp998B19536			
IMAGp998B20536	"MGC21688,CLCN2"		
IMAGp998C01529	AADAC		
IMAGp998B01567	PLCE1		
IMAGp998A03529	FLJ20315		
IMAGp998A04528			
IMAGp998B02536	MRPL22		
IMAGp998D14531	FLJ20160		
IMAGp998A12536	KIAA0143		
IMAGp998B04568	BIN3		
IMAGp998D22531			
IMAGp998A13537	TNKS2		
IMAGp998A11537			
IMAGp998B13589	RIT1		
IMAGp998C20543	SLC35B2		
IMAGp998A19582	USP12		
IMAGp998D09542	ZBED4		
IMAGp998C17531	LOC221442		
IMAGp998G22545	FLJ14082		
IMAGp998C19536	CXX1		
IMAGp998B20546	CDA08		
IMAGp998B17529			
IMAGp998A21537	CRSP3		
IMAGp998A23530	KLKB1		
IMAGp998A23531	MDH1		
IMAGp998A24583	IARS		
IMAGp998M03533	C20orf121		
IMAGp998I08559	PRO1853		
IMAGp998D06520	DDX24		
IMAGp998A03561			
IMAGp998A12524	C14orf112		
IMAGp998E08564	FLJ20534		
IMAGp998C09520	MTF1		
IMAGp998C22537	CYP3A5		
IMAGp998F14524			
IMAGp998I10560	FLJ11017		
IMAGp998F07546			
IMAGp998F02558	PPFIBP1		
IMAGp998I15529	ASPN		
IMAGp998F12541	RAB30		
IMAGp998J23530	SYNE1		
IMAGp998C20540	"FLJ10378,BTG3"		
IMAGp998A01519	BRD3		
IMAGp998B09533	MAN1A1		
IMAGp998L21533	SNRPA		
IMAGp998D20558	LOC90806		
IMAGp998D19531	C6		
IMAGp998B16529	DOCK1		
IMAGp998C13520	HBG1		
IMAGp998C17561			
IMAGp998E19557	COLQ		
IMAGp998C01579			
IMAGp998L03538	AP3M2		
IMAGp998C08591	CAV1		
IMAGp998F10532	CRSP3		
IMAGp998I10591	KCNRG		
IMAGp998M14533	BPHL		
IMAGp998F01530	CDYL		
IMAGp998K11533	SPTA1		
IMAGp998F09566	MGC57827		
IMAGp998D08536	PPID		
IMAGp998N11530	FBXO10		
IMAGp998H21538	DUSP3		
IMAGp998C13591	MLANA		
IMAGp998C16529			
IMAGp998D17589	URP		
IMAGp998F19540	CRR9		
IMAGp998B20582	SGCD		
IMAGp998H24547	COMMD3		
IMAGp998C14546			
IMAGp998C12534	NUDT6		
IMAGp998A22543	SEC23IP		
IMAGp998C12537	LOC51255		
IMAGp998C24528	CTBP2		
IMAGp998G01532	CREBBP		
IMAGp998D08564	TBX3		
IMAGp998H08543	MGC26744		
IMAGp998G02562			
IMAGp998F03543	SPG20		
IMAGp998H04541	DCT		
IMAGp998F12544	FLJ21159		
IMAGp998J10560	C1orf26		
IMAGp998F05530			
IMAGp998C09561	MYCBP		
IMAGp998D11519			
IMAGp998H09528	CWF19L1		
IMAGp998A17525	LOC64744		
IMAGp998H20534	KIAA1171		
IMAGp998F09535			
IMAGp998G14529	FALZ		
IMAGp998A15524	NRAP		
IMAGp998F21562	PAPPA		
IMAGp998E19522	BRP44L		
IMAGp998F19560			
IMAGp998G20526	KIAA1961		
IMAGp998F17563			
IMAGp998E21545	GTDC1		
IMAGp998E16560	TRIT1		
IMAGp998J03530	TFG		
IMAGp998D02572			
IMAGp998H10531	EIF2AK1		
IMAGp998F04590			
IMAGp998I05544	SEC8L1		
IMAGp998G02593			
IMAGp998I15537	PLXNC1		
IMAGp998E07590	ARG99		
IMAGp998G10537	CA8		
IMAGp998E11566			
IMAGp998E19544	TTC3		
IMAGp998F11529			
IMAGp998L19538	FBXO42		
IMAGp998F11528	GOLGA2		
IMAGp998E16540	KIAA0586		
IMAGp998F21540	PDE4B		
IMAGp998F13537	MGC88387		
IMAGp998M20572	FLJ22471		
IMAGp998F17536	SYNE1		
IMAGp998N22588	GOLGA3		
IMAGp998F07535	SND1		
IMAGp998N16588	MYO9B		
IMAGp998L24531			
IMAGp998F23544	KCNAB2		
IMAGp998C03519	C6orf93		
IMAGp998E22561	GJA5		
IMAGp998F01524	ADHFE1		
IMAGp998D09564	MGC33365		
IMAGp998I06531	APOA1		
IMAGp998H02560	CMAH		
IMAGp998F06529	Spc25		
IMAGp998I11561			
IMAGp998K17543	CNN3		
IMAGp998G09560	AD031		
IMAGp998I16523	OCLN		
IMAGp998H09561	"SERHL,CGI-96"		
IMAGp998G14544	ANKRD13		
IMAGp998G13560	NFKB1		
IMAGp998E22524			
IMAGp998H15560	BFSP2		
IMAGp998D17520	PIK3R5		
IMAGp998O12547	KYNU		
IMAGp998G16534	GOLPH3L		
IMAGp998L22560	UCHL3		
IMAGp998G23527	ELAC1		
IMAGp998O16547	PSMB5		
IMAGp998J24526	AK3L1		
IMAGp998F21565	SGCD		
IMAGp998H02541	SSR1		
IMAGp998G02590	DKFZp547A023		
IMAGp998G21560	SLC43A2		
IMAGp998G07589	MGC11061		
IMAGp998G05537	CPB2		
IMAGp998G10560			
IMAGp998E03531			
IMAGp998G12591	CHCHD5		
IMAGp998F12559	GSTA3		
IMAGp998H03535	TNRC6B		
IMAGp998G12540	FLJ20097		
IMAGp998G11590	MITF		
IMAGp998G13537			
IMAGp998O14533	FLJ21945		
IMAGp998G16558			
IMAGp998K15588			
IMAGp998G18540			
IMAGp998D20589	TRPM1		
IMAGp998H15537	FLJ25778		
IMAGp998H22532	LOC150368		
IMAGp998P21547	XKRX		
IMAGp998G18588	SNRK		
IMAGp998H22543			
IMAGp998J23587	KIAA2010		
IMAGp998E01532			
IMAGp998K08537	FDFT1		
IMAGp998F06520	LRRN3		
IMAGp998K18564	TOP2A		
IMAGp998J07522			
IMAGp998K07530	USP34		
IMAGp998K22529	NR5A2		
IMAGp998L01545			
IMAGp998P01523			
IMAGp998F15558	E2F6		
IMAGp998N12547	TncRNA		
IMAGp998I11560	CBR4		
IMAGp998F13520			
IMAGp998K15530			
IMAGp998P15532	COL4A2		
IMAGp998J14561	CNTN6		
IMAGp998L17538	SERPINH1		
IMAGp998F20563	CGI-62		
IMAGp998J17529	PIN4		
IMAGp998M20533	RUNX1		
IMAGp998H21529	ZFHX4		
IMAGp998J20561	WDFY3		
IMAGp998J21529			
IMAGp998O24560	MAD		
IMAGp998I14541	DUSP8		
IMAGp998I06590	SDK1		
IMAGp998O06532	DOCK7		
IMAGp998L04572			
IMAGp998J05529			
IMAGp998F03592	FLJ13984		
IMAGp998F06530			
IMAGp998I07590	CYP1B1		
IMAGp998I10529	BID		
IMAGp998P10545	C6orf142		
IMAGp998J12558	HSD17B7		
IMAGp998H08529	HSPC150		
IMAGp998I13537	APEX1		
IMAGp998E12587	CINP		
IMAGp998I17540	CCND2		
IMAGp998L14533			
IMAGp998J13537			
IMAGp998K18533	TRIP12		
IMAGp998H06536	GALNT5		
IMAGp998J20529			
IMAGp998G21538	p66alpha		
IMAGp998M21584	TEX27		
IMAGp998I20536	ZNF555		
IMAGp998G22591	MED31		
IMAGp998J01529	ZNRF3		
IMAGp998P04563	FLJ32214		
IMAGp998K05523	PAH		
IMAGp998I04530	SLC25A21		
IMAGp998L02540	NDRG1		
IMAGp998L08537	MGC35366		
IMAGp998M12536			
IMAGp998J09563	REV3L		
IMAGp998K07544			
IMAGp998M09529			
IMAGp998K13525			
IMAGp998J18564	ZNF439		
IMAGp998H13520	ALS2CR3		
IMAGp998L13560	FLJ20344		
IMAGp998K19535	C1GALT1		
IMAGp998P16530	TUBB6		
IMAGp998K16536	LCP2		
IMAGp998M17529	PRL		
IMAGp998K20527	TFCP2		
IMAGp998P22563	TMEM16C		
IMAGp998N22533	06. Sep		
IMAGp998I19531	NRBF2		
IMAGp998N11531	SVIL		
IMAGp998H12547	ORF1-FL49		
IMAGp998K04535	FAM11B		
IMAGp998N01578	HIST1H2AC		
IMAGp998K02529	ASH2L		
IMAGp998K08590	CCND1		
IMAGp998N03536	GTF2E2		
IMAGp998L05547	RAP1A		
IMAGp998L03537			
IMAGp998N08530	CXCL12		
IMAGp998G10546			
IMAGp998G08587	LOC152185		
IMAGp998I11538	RAB5B		
IMAGp998P13530	MTCP1		
IMAGp998J14537			
IMAGp998L16544	SSH2		
IMAGp998K12536	SLK		
IMAGp998N24531	SH3BP5		
IMAGp998K18540	C9orf3		
IMAGp998N07528	SMAP-5		
IMAGp998B19531	EPRS		
IMAGp998N17578			
IMAGp998F15530	C10orf10		
IMAGp998M23578	SLMAP		
IMAGp998D24531	PICALM		
IMAGp998K19588	OAZ1		
IMAGp998O18531	RHOBTB3		
IMAGp998N24559	HSD17B4		
IMAGp998F15519	FLJ10233		
IMAGp998J06563	PHF16		
IMAGp998E09519	KATNA1		
IMAGp998K02541	EDNRA		
IMAGp998M06523			
IMAGp998M24540	HCG18		
IMAGp998O15524	ARHGDIB		
IMAGp998N09560	TNRC6A		
IMAGp998M10544	MYST1		
IMAGp998P23543	RFP2		
IMAGp998P18523			
IMAGp998P14533			
IMAGp998N05536	TMEM31		
IMAGp998L06545	SORBS1		
IMAGp998K18520			
IMAGp998M20562	INPP5B		
IMAGp998N19529	ITSN1		
IMAGp998J22563	TGIF		
IMAGp998K13520	FAM44B		
IMAGp998O23564	ARFGAP3		
IMAGp998I18526			
IMAGp998P24533	GALNTL4		
IMAGp998P11537	RNF13		
IMAGp998O12528	GYPA		
IMAGp998M03537	APLP2		
IMAGp998A05543	MBNL3		
IMAGp998M14537	EBP		
IMAGp998O03588	WDR26		
IMAGp998F16538	SERPINB2		
IMAGp998M11592	PAX8		
IMAGp998I07558	RNF146		
IMAGp998M08544	MGC24039		
IMAGp998J11557	ADK		
IMAGp998H03531			
IMAGp998E10541	NR3C1		
IMAGp998M13594	PVT1		
IMAGp998H17543			
IMAGp998M14538	ZNF330		
IMAGp998F18538	ZNF532		
IMAGp998P10593	DERL1		
IMAGp998N15537	SDCCAG8		
IMAGp998I20530	MEST		
IMAGp998A18545			
IMAGp998O23532	MARCH-III		
IMAGp998K16538	UBE4B		
IMAGp998N12532	RALY		
IMAGp998P06525	ADPRH		
IMAGp998L02560	CYBRD1		
IMAGp998P06529	CD79A		
IMAGp998M01558	Cep70		
IMAGp998P04528	RORA		
IMAGp998N08563	GTF2A2		
IMAGp998O10528	SLC25A15		
IMAGp998H15547	RANGNRF		
IMAGp998O08536	FLJ30469		
IMAGp998O23543			
IMAGp998M02519	PYGL		
IMAGp998O17563	ANKFY1		
IMAGp998P11544	RFX3		
IMAGp998O13560	RAB43		
IMAGp998P17523	POLA2		
IMAGp998N06536	GLDC		
IMAGp998N12537	PDZK1		
IMAGp998I19564	LOC285941		
IMAGp998P18533	GLB1		
IMAGp998O12558	CYYR1		
IMAGp998J02547	SYT7		
IMAGp998O15561			
IMAGp998L19534	TOM1L2		
IMAGp998I20547	RNF5		
IMAGp998M04534	FLJ10996		
IMAGp998P01567	LOC286170		
IMAGp998P03536	RP42		
IMAGp998K04530	PAFAH1B1		
IMAGp998E01530			
IMAGp998O09590	LOC84661		
IMAGp998P08533			
IMAGp998O07571	ZNF277		
IMAGp998J13540	SORT1		
IMAGp998D06543	DHRS1		
IMAGp998P16535	UFD1L		
IMAGp998P15590	"GTF2I,GTF2IP1"		
IMAGp998P12547	ITIH5		
IMAGp998P19594	LOC163233		
IMAGp998O22533	DDX17		
IMAGp998J14591	FLJ12584		
IMAGp998O06544	COPZ1		
IMAGp998P02592	ZNF493		
IMAGp998F16559	CREM		
IMAGp998N20581	CORO1C		
IMAGp998M14560	SCUBE3		
IMAGp998O17592	FLJ10116		
IMAGp998L17533	NEU1		
IMAGp998J22591	CCNDBP1		
IMAGp998B01565	TXN2		
IMAGp998A13590	C10orf11		
IMAGp998C02564	TIAM1		
IMAGp998B01587	YAP1		
IMAGp998D05575	CHD1		
IMAGp998A08560	"TGM2,FBXO25"		
IMAGp998E17571	CYGB		
IMAGp998D15581	GSTZ1		
IMAGp998D10580	IPO8		
IMAGp998D09578	TOLLIP		
IMAGp998B20567	WDR39		
IMAGp998A18571	ADAM10		
IMAGp998B24572	CNOT4		
IMAGp998B16580	FLJ22875		
IMAGp998C17581	RASA1		
IMAGp998J20581			
IMAGp998B19564	LOC285958		
IMAGp998A23571	CDC42EP3		
IMAGp998C06572	LOC401022		
IMAGp998B21567	INCA		
IMAGp998B19566	RAB24		
IMAGp998F16581	ARHGEF12		
IMAGp998G19572			
IMAGp998E24564			
IMAGp998F08594	SLC6A15		
IMAGp998D04586	RAB13		
IMAGp998A03577	ARID1B		
IMAGp998I12593			
IMAGp998E07583	TOP3A		
IMAGp998B10578	FLJ36812		
IMAGp998E05580			
IMAGp998B07584	C10orf83		
IMAGp998B15584	ZNF143		
IMAGp998O04592	L1CAM		
IMAGp998B21582	C9orf93		
IMAGp998D11585	LHFPL2		
IMAGp998B20583			
IMAGp998B16603			
IMAGp998G20591			
IMAGp998G03590			
IMAGp998A14584	SLC16A6		
IMAGp998E20577	"C20orf178,SDK1"		
IMAGp998H22587	SLC25A3		
IMAGp998H11587	QPCT		
IMAGp998M17597			
IMAGp998C19601	KAT3		
IMAGp998D24582	MYO5A		
IMAGp998L17592			
IMAGp998E04579	XPO5		
IMAGp998C23581			
IMAGp998K05560	SPTLC2L		
IMAGp998J09581			
IMAGp998C07565	C9orf102		
IMAGp998K12581	SUV420H1		
IMAGp998F04558	HNRPLL		
IMAGp998N12566	RASSF6		
IMAGp998E20566	RAD51L3		
IMAGp998C10578	COG3		
IMAGp998F14564			
IMAGp998G20580	PAXIP1L		
IMAGp998D08565	PSPC1		
IMAGp998J12545	TTN		
IMAGp998B16561	HPSE		
IMAGp998D18571	LPP		
IMAGp998C19565	SPCS3		
IMAGp998E22545			
IMAGp998P23567			
IMAGp998F19569	PLOD2		
IMAGp998A21575	Cep63		
IMAGp998G24567	COBRA1		
IMAGp998D21568	COL11A1		
IMAGp998D20568	HECTD1		
IMAGp998A01594	ZMYND11		
IMAGp998E10589	EPHA5		
IMAGp998D10583	ZNF248		
IMAGp998K01601	AGPAT5		
IMAGp998D11584	LOC63929		
IMAGp998D10578	CPSF6		
IMAGp998B16582	VMD2		
IMAGp998G05577	ZNF24		
IMAGp998J01581	C19orf12		
IMAGp998L14587	MAST2		
IMAGp998C14585	NELF		
IMAGp998C13582	TCEAL7		
IMAGp998D13583	M-RIP		
IMAGp998E15586	ALOX12		
IMAGp998C05583	PRRG1		
IMAGp998B18587	MLH1		
IMAGp998D13589	SBNO1		
IMAGp998D17578			
IMAGp998K09597	DOM3Z		
IMAGp998D20594	MAPK8IP3		
IMAGp998C20583			
IMAGp998C22600			
IMAGp998C16585			
IMAGp998A20599	SRGAP2		
IMAGp998E18566	ACSL5		
IMAGp998O09581			
IMAGp998E03562			
IMAGp998F14579	POLR2A		
IMAGp998M06572	MGC11082		
IMAGp998A06589	KLF7		
IMAGp998D07579			
IMAGp998A10579	SORT1		
IMAGp998J12574	MDGA1		
IMAGp998I18577	FLJ10726		
IMAGp998B04578	TYR		
IMAGp998E16590	C9orf93		
IMAGp998O18545	MGC10067		
IMAGp998B12591	CROP		
IMAGp998N17567	LOC55954		
IMAGp998A24580	WIPI-2		
IMAGp998N22547	ZNF281		
IMAGp998B19589	AEBP2		
IMAGp998K21565	INO80		
IMAGp998G20571			
IMAGp998F23564	MRPS31		
IMAGp998H21591	SNRPB2		
IMAGp998F22557	FLJ20308		
IMAGp998G08577	ZNF561		
IMAGp998P10597	ATP10A		
IMAGp998E05590	COG6		
IMAGp998B09586	IDI1		
IMAGp998C17580			
IMAGp998J09592	C18orf21		
IMAGp998E01600	TXNRD3		
IMAGp998E02587	SRPX		
IMAGp998F07584			
IMAGp998C12601			
IMAGp998G07595			
IMAGp998D17585			
IMAGp998E04584	"EPB41L4A,ANXA5"		
IMAGp998C15578	LOC283219		
IMAGp998D07589			
IMAGp998C20595	RGMB		
IMAGp998F23576	IDH1		
IMAGp998F24583	NES		
IMAGp998C17587			
IMAGp998C20600	FLJ22313		
IMAGp998B23601	FLJ37464		
IMAGp998I23583	PRKAA1		
IMAGp998E21577	C21orf66		
IMAGp998E17586	CTGF		
IMAGp998E23591			
IMAGp998O03567	GRIK1		
IMAGp998F03557	KIF3B		
IMAGp998I04565			
IMAGp998E02566			
IMAGp998P14572	LOC285148		
IMAGp998G16589	PDE4D		
IMAGp998C09568	TEAD1		
IMAGp998G09577	SP3		
IMAGp998I09580	"SHPRH,SNX12"		
IMAGp998L12547	DUSP4		
IMAGp998F14562	LOC283464		
IMAGp998H16547	HSPBAP1		
IMAGp998D01580	MUM1		
IMAGp998H16573			
IMAGp998I17571			
IMAGp998I20590	HIST1H3D		
IMAGp998N10581	ATP2C1		
IMAGp998J15540	SMPD1		
IMAGp998C24573	TRIM32		
IMAGp998C24562	SERTAD4		
IMAGp998H21580	MATP		
IMAGp998H07567			
IMAGp998G22569	CXXC5		
IMAGp998K15593	KIAA1434		
IMAGp998D03587	KCNJ13		
IMAGp998E08593	BTN3A1		
IMAGp998K05583	SFRS10		
IMAGp998E05583	KIAA1033		
IMAGp998F07596	ARF1		
IMAGp998G23595	PLXNC1		
IMAGp998H13584	C12orf2		
IMAGp998A03589			
IMAGp998H09583	ZFYVE16		
IMAGp998E05601	P4HA2		
IMAGp998H11584	ACTR3		
IMAGp998A11587	RAP1GDS1		
IMAGp998I13586	DST		
IMAGp998E15583			
IMAGp998A15594	STXBP6		
IMAGp998O06596			
IMAGp998D20592			
IMAGp998F19591	FLJ21103		
IMAGp998E22597	FYCO1		
IMAGp998A22582	GDI2		
IMAGp998I16583	LHFPL3		
IMAGp998G23593	HT007		
IMAGp998G18583	PBP		
IMAGp998H11601	PTAR1		
IMAGp998G08562	GOLGA5		
IMAGp998E22579	TOMM40		
IMAGp998I08562	TIMP2		
IMAGp998M18592	ARHGAP5		
IMAGp998J07564	KIAA1909		
IMAGp998I08572	HOMER2		
IMAGp998I09565	FLJ10330		
IMAGp998P16567	BST1		
IMAGp998I15563	SH3GLB1		
IMAGp998A07569			
IMAGp998D09579			
IMAGp998I16581	BCL11A		
IMAGp998K15581	LOC91526		
IMAGp998A03564			
IMAGp998I07547	MGC4825		
IMAGp998K16565	CORO2A		
IMAGp998N11579	SLC25A16		
IMAGp998I09588	PAFAH2		
IMAGp998K20565	FAM49B		
IMAGp998B19565			
IMAGp998K22565	UCK2		
IMAGp998F14581	TRPM1		
IMAGp998K23540	LOC124446		
IMAGp998N18581	TBK1		
IMAGp998G01593	C14orf29		
IMAGp998I02598			
IMAGp998G22594	TMPO		
IMAGp998J03581			
IMAGp998K04584	PLCB4		
IMAGp998L05598	NDNL2		
IMAGp998E21589	MCF2		
IMAGp998H06582	KIAA0974		
IMAGp998J09583	POMT1		
IMAGp998I08593	MCC		
IMAGp998M16592	PTCH		
IMAGp998I05577	SKI		
IMAGp998J20583	"C14orf24,C14orf10"		
IMAGp998C15579	NANOS1		
IMAGp998L19593	PAFAH1B2		
IMAGp998J24598	LOC148145		
IMAGp998C23585	PCBD		
IMAGp998K24586	BEX1		
IMAGp998G24596			
IMAGp998G16599			
IMAGp998P13587	KIAA1787		
IMAGp998L24601			
IMAGp998N23585	HIVEP1		
IMAGp998D18589	IFRG28		
IMAGp998L09574	THBS1		
IMAGp998M05571	SLC2A13		
IMAGp998L05564			
IMAGp998G01575	KIAA0802		
IMAGp998D21563	SLC6A15		
IMAGp998G07575	UTRN		
IMAGp998L07565	C20orf43		
IMAGp998L07567	CCRK		
IMAGp998B01563	CHD2		
IMAGp998K09590	EXOSC9		
IMAGp998J13577	SWAP70		
IMAGp998M17578	RAB32		
IMAGp998I13570	HMGA2		
IMAGp998J13591	SUHW2		
IMAGp998M16565			
IMAGp998K21563	SIGLEC6		
IMAGp998N20575	RUNX1		
IMAGp998H09559			
IMAGp998L20571	ABCB5		
IMAGp998L22580	MSC		
IMAGp998L21565	XPO1		
IMAGp998N21590			
IMAGp998D18566	VASP		
IMAGp998K13575	NET-5		
IMAGp998I06597	SELS		
IMAGp998M01592			
IMAGp998O01584	MTO1		
IMAGp998N03598	ZNF627		
IMAGp998M08592			
IMAGp998P06602	TANK		
IMAGp998N09597	EIF4G2		
IMAGp998K10590	MGC11349		
IMAGp998K11587	MYST1		
IMAGp998J11592	ZCWCC1		
IMAGp998N15593	FLJ25778		
IMAGp998M10592	DCBLD2		
IMAGp998L18584	MTPN		
IMAGp998O24600	"GALK2,FLJ32800"		
IMAGp998J11597	PIP5K2A		
IMAGp998G09599	C20orf26		
IMAGp998I19593	C6orf166		
IMAGp998A20579	"C10orf32,CCL28"		
IMAGp998K17601	STUB1		
IMAGp998K23587	FLJ32440		
IMAGp998M18585	THBS2		
IMAGp998H21589	AHCYL1		
IMAGp998N05585			
IMAGp998P23585	PDZK1		
IMAGp998P20580			
IMAGp998M05592	INPP5E		
IMAGp998O05581	DLC1		
IMAGp998O04567	FLJ13273		
IMAGp998L05567			
IMAGp998L10564	PLAC4		
IMAGp998B24564	ZNF440		
IMAGp998J10563	FAIM		
IMAGp998J14570	CLASP2		
IMAGp998M14590	RAB39B		
IMAGp998P17564			
IMAGp998N14571	KIAA1143		
IMAGp998N07560	NUCB2		
IMAGp998I22580	LOC159091		
IMAGp998O16575	SNTB2		
IMAGp998M15590			
IMAGp998O11564			
IMAGp998O20578	CPSF5		
IMAGp998N19565	PKNOX1		
IMAGp998G24575	CRY1		
IMAGp998M23565			
IMAGp998K21572			
IMAGp998E19566	OLFML3		
IMAGp998L24574			
IMAGp998O02583	MLF2		
IMAGp998M02601			
IMAGp998M04584	GNAQ		
IMAGp998G05579			
IMAGp998M05586	HS2ST1		
IMAGp998K05587	CHSY1		
IMAGp998I22590	RNF26		
IMAGp998N07581	MNT		
IMAGp998N10586			
IMAGp998L13587	ZNF395		
IMAGp998P15588	ST7L		
IMAGp998M08585	ATP8B2		
IMAGp998N20583	F2RL2		
IMAGp998K13587	CRIM1		
IMAGp998I18591	PDE7A		
IMAGp998P17592			
IMAGp998N22584	LOC388554		
IMAGp998O08594	DDEF1		
IMAGp998P23588	WASL		
IMAGp998G19593	RIF1		
IMAGp998M20583	RAB7		
IMAGp998L12593	RNF41		
IMAGp998M20584	CNOT10		
IMAGp998N23597	AGPS		
IMAGp998P02564	GLIPR1		
IMAGp998C11569	UNQ9438		
IMAGp998P05564	SIPA1		
IMAGp998O17578	H3F3B		
IMAGp998P08567	DKFZp547D2210		
IMAGp998J08559	FLJ23657		
IMAGp998H02566	HERC4		
IMAGp998J14577	SIAT8F		
IMAGp998M08564	ZFP42		
IMAGp998P18578			
IMAGp998P20567	MAP3K7IP2		
IMAGp998M11574	SNX25		
IMAGp998O12563			
IMAGp998H06566	SBLF		
IMAGp998P24578	KIAA0420		
IMAGp998N13590			
IMAGp998K21574			
IMAGp998O17565	FLJ46385		
IMAGp998O18567	C21orf105		
IMAGp998O21566	C5orf11		
IMAGp998J21574	ABI1		
IMAGp998K13561			
IMAGp998H18566	IER3		
IMAGp998I16560			
IMAGp998M01594	KIAA0789		
IMAGp998N04578	"D8S2298E,FLJ23441"		
IMAGp998P04585	LIAS		
IMAGp998P01602	Cep63		
IMAGp998E08579	YAP1		
IMAGp998O08596	ADAMTS3		
IMAGp998O05585	ANGPTL4		
IMAGp998P12578	STIM1		
IMAGp998O07585	TIMM17B		
IMAGp998O06585	COPS3		
IMAGp998P18583	KIAA1181		
IMAGp998M13583	CDW92		
IMAGp998N04585			
IMAGp998P21591	CREB3L2		
IMAGp998M17593	"DLEU2,KIAA1799"		
IMAGp998M16595	HMG20A		
IMAGp998P20601	BTBD5		
IMAGp998P05592	RPS2		
IMAGp998L22592	BNC2		
IMAGp998M15589			
IMAGp998O20583	CDH19		
IMAGp998O19589	SDK1		
IMAGp998H18587	BRD4		
IMAGp998H18600	MSH3		
IMAGp998A03595	GNG11		
IMAGp998B14610	MAP3K5		
IMAGp998A05595	HIS1		
IMAGp998B15611			
IMAGp998B12596	FMN1		
IMAGp998D08614	TAP2		
IMAGp998B19603	EIF4B		
IMAGp998B07594	APTX		
IMAGp998B18598	THRAP2		
IMAGp998F08607	PTPN13		
IMAGp998F17593			
IMAGp998A23608	TRIO		
IMAGp998D14594			
IMAGp998A17604	HOMER1		
IMAGp998E18601	KIT		
IMAGp998A15601	GTDC1		
IMAGp998A03584	C10orf104		
IMAGp998B21595			
IMAGp998D20611	TPARL		
IMAGp998E24613			
IMAGp998F21615	IGSF8		
IMAGp998A11614	LILRA2		
IMAGp998E22610			
IMAGp998C24611			
IMAGp998C05614	RNF7		
IMAGp998E02616	ITGA9		
IMAGp998E09606	VANGL1		
IMAGp998C10617	TMCC3		
IMAGp998A05610			
IMAGp998A10619	STXBP5		
IMAGp998A12610	RAB3IP		
IMAGp998B09618	MGC17310		
IMAGp998D07610	PHF14		
IMAGp998G08626	DSIPI		
IMAGp998B19608	FANCD2		
IMAGp998A11619	LRRIQ1		
IMAGp998F10614			
IMAGp998B10613			
IMAGp998A06614	VGCNL1		
IMAGp998D16616	MUS81		
IMAGp998B17615	KIAA1961		
IMAGp998A03614	MLSTD2		
IMAGp998H22611			
IMAGp998B08617	NLGN3		
IMAGp998D21612	AOF2		
IMAGp998E19621			
IMAGp998J18615	FLJ31413		
IMAGp998D19623	CBLL1		
IMAGp998C08596	CXorf44		
IMAGp998A09611	LOC283624		
IMAGp998C04590			
IMAGp998F14602	PDE4B		
IMAGp998D12596	PRKY		
IMAGp998C11613	MGC14327		
IMAGp998B01600	ZADH2		
IMAGp998D09597	COL1A2		
IMAGp998K03598	SLC37A1		
IMAGp998C19604	EBPL		
IMAGp998B05600	FLJ11996		
IMAGp998D12604	CLDN16		
IMAGp998A10600	PMM2		
IMAGp998C14604	RCBTB1		
IMAGp998E16603	PAX3		
IMAGp998E15608			
IMAGp998B24599	FMO4		
IMAGp998F21595	STAM		
IMAGp998I22615	ZNF488		
IMAGp998F24595	NPEPPS		
IMAGp998G18611	DNAPTP6		
IMAGp998D23615	CHL1		
IMAGp998G20610			
IMAGp998C24604	ABLIM2		
IMAGp998A09612	UGT8		
IMAGp998A05614			
IMAGp998C06610	KIAA1900		
IMAGp998H12614	DEPDC1B		
IMAGp998A08612			
IMAGp998E18621	ZNF536		
IMAGp998F04611	LASS5		
IMAGp998B10618	ALS2CR4		
IMAGp998D10617			
IMAGp998C10620	LOC159091		
IMAGp998A07611	DKFZP566D1346		
IMAGp998C05613	RAB6A		
IMAGp998C07611	CRIP1		
IMAGp998C14613	RNPEPL1		
IMAGp998J18611			
IMAGp998C15620	TNFRSF21		
IMAGp998C14611			
IMAGp998C19617	SLIT2		
IMAGp998C13608	RAD51L1		
IMAGp998C20613			
IMAGp998C22611	HHIP		
IMAGp998D22612			
IMAGp998G17618	MGC4170		
IMAGp998D15614	C11orf30		
IMAGp998E09602	PIGF		
IMAGp998G01609	LRIG2		
IMAGp998I03612	FLJ23074		
IMAGp998E06613	SLC1A2		
IMAGp998J02613			
IMAGp998F11604			
IMAGp998E08598	MGC4170		
IMAGp998E15612	CORT		
IMAGp998C11612	PITPNM1		
IMAGp998C01597	SP1		
IMAGp998A08595	PIGA		
IMAGp998F24615			
IMAGp998E03596			
IMAGp998D19605	LRBA		
IMAGp998N18601	C1orf16		
IMAGp998B12612	MRPL42		
IMAGp998J05601	MTR		
IMAGp998E18604	RORA		
IMAGp998G15611	COLEC12		
IMAGp998E20604			
IMAGp998F24604			
IMAGp998H08597	KCMF1		
IMAGp998I23610	FLJ36754		
IMAGp998F23615	ITSN2		
IMAGp998B05612			
IMAGp998A02618			
IMAGp998C06612			
IMAGp998F06613	FLJ31306		
IMAGp998H04607	KIAA0826		
IMAGp998H13627	SR140		
IMAGp998E10609	MONDOA		
IMAGp998E01613			
IMAGp998K11615			
IMAGp998E04614			
IMAGp998E10610	RBM15		
IMAGp998F10620			
IMAGp998E13610	FLJ33641		
IMAGp998E13620	LOC146177		
IMAGp998I07615			
IMAGp998H15620	RUNDC1		
IMAGp998J17613	LOC144438		
IMAGp998F16621	C1orf21		
IMAGp998A16609	MSL3L1		
IMAGp998H08613	KIAA0460		
IMAGp998I13614	FLJ25715		
IMAGp998G21613			
IMAGp998J21615	C3orf15		
IMAGp998C24616	TRIP12		
IMAGp998P01593	TNKS		
IMAGp998F17610			
IMAGp998E06612	TLR5		
IMAGp998C04608	TEX27		
IMAGp998G09611			
IMAGp998H02600	VAT1		
IMAGp998F09599	PGS1		
IMAGp998G07609	NFKB1		
IMAGp998G14601	LOC55831		
IMAGp998M07594	C1orf38		
IMAGp998D09600	ATXN2		
IMAGp998F16610	C10orf90		
IMAGp998H16604			
IMAGp998H15615			
IMAGp998J15598	ZFP106		
IMAGp998D10595	ZNF75		
IMAGp998K14611	TRIM68		
IMAGp998C18595			
IMAGp998C14594	FLJ12760		
IMAGp998D16596	KIAA1280		
IMAGp998E11601	APPBP1		
IMAGp998C18612	HINT1		
IMAGp998J20594	IGSF3		
IMAGp998C21612	CDKN2B		
IMAGp998G02615	MYBPC1		
IMAGp998I04616	PRRX1		
IMAGp998J14612	BCAP29		
IMAGp998N07618			
IMAGp998K06613	GALNT13		
IMAGp998H08616	FLJ25952		
IMAGp998G04611	PXK		
IMAGp998G11613	KIAA0853		
IMAGp998G09610			
IMAGp998I04624			
IMAGp998E14612	PSIP1		
IMAGp998I11612	FBXO38		
IMAGp998K15609	OXR1		
IMAGp998H14618	BAI3		
IMAGp998K18618	ZNF521		
IMAGp998H14617	PDZK6		
IMAGp998G11608			
IMAGp998H04620	HTR2C		
IMAGp998L17616	CENTG2		
IMAGp998E17621	TMPRSS5		
IMAGp998E21615	DPP10		
IMAGp998G22620	EYA3		
IMAGp998G22616	RHBDL2		
IMAGp998I23617	LOC283174		
IMAGp998N01611			
IMAGp998G06593	TMEM33		
IMAGp998O12593			
IMAGp998J22611			
IMAGp998M07597	CDC2L5		
IMAGp998C01610	ANKRD6		
IMAGp998J20596	KIAA0415		
IMAGp998L03597	LOC63929		
IMAGp998M08611			
IMAGp998E09596	ZFP91		
IMAGp998P15596			
IMAGp998G12612			
IMAGp998M13595	DSCR3		
IMAGp998M20593	FLJ13195		
IMAGp998M02595	TYR		
IMAGp998J16604	KIAA0825		
IMAGp998G14600	C10orf18		
IMAGp998J15593	CDC14B		
IMAGp998K15611	TARSL2		
IMAGp998I23604	STX8		
IMAGp998O16611	LOC284009		
IMAGp998I15594	MGC20781		
IMAGp998O13601	PLXNC1		
IMAGp998E19612	GRK7		
IMAGp998I04618	ATP5G3		
IMAGp998E01617			
IMAGp998I10608			
IMAGp998E11622	UHRF2		
IMAGp998I09611	ZNF397		
IMAGp998E24621	LRP10		
IMAGp998G10612	SLC2A8		
IMAGp998I11613			
IMAGp998G13608			
IMAGp998J06613			
IMAGp998G02612	RHBDL6		
IMAGp998I05613	AGTPBP1		
IMAGp998M05615	NSE2		
IMAGp998I09624			
IMAGp998M15614	ARHGAP28		
IMAGp998I16620	P15RS		
IMAGp998J17615	"LOC221442,C6orf130"		
IMAGp998F11624	MGC17839		
IMAGp998K11614	RBM11		
IMAGp998I21617	DNCH1		
IMAGp998K19608	LOC158863		
IMAGp998K22624			
IMAGp998I24615	CH25H		
IMAGp998F23613	ANKRD27		
IMAGp998O01590	KIT		
IMAGp998L01612			
IMAGp998O05614	HS2ST1		
IMAGp998M02594	MMP14		
IMAGp998P05611			
IMAGp998P12594			
IMAGp998O09594	POP1		
IMAGp998K10595	JARID2		
IMAGp998O11615	TAF1A		
IMAGp998K18611			
IMAGp998I03599	SYNPR		
IMAGp998L10613	PRKCQ		
IMAGp998P19593	UBE1L		
IMAGp998I19608	RAD50		
IMAGp998O15593			
IMAGp998L17615			
IMAGp998J08594	"HSD17B1,CPA4"		
IMAGp998L16595	DNAJC13		
IMAGp998P24613	BBS2		
IMAGp998K23595	C17orf31		
IMAGp998N21598	"ARCN1,TMC3"		
IMAGp998P24615	KIAA0232		
IMAGp998P17597	EREG		
IMAGp998G19612			
IMAGp998N01615	ZNF434		
IMAGp998L01625			
IMAGp998F18611	SET7		
IMAGp998O08616	WDR26		
IMAGp998F08616			
IMAGp998J02614	SLC6A1		
IMAGp998L07604	H2AFY2		
IMAGp998N06617	PPP1R7		
IMAGp998G12610	SLC1A7		
IMAGp998K10613			
IMAGp998K17612	KIAA1604		
IMAGp998J09624	RIOK2		
IMAGp998L10617	C14orf154		
IMAGp998I11621	SORL1		
IMAGp998J16611	TCF4		
IMAGp998L07619	C21orf131		
IMAGp998I20612	TP53BP2		
IMAGp998K20620	BIRC4		
IMAGp998L20612	SMG1		
IMAGp998K21617	GABRA2		
IMAGp998K19617			
IMAGp998D13618	GABPB2		
IMAGp998K22616	FAT4		
IMAGp998L20624			
IMAGp998P02594	PPP1CB		
IMAGp998M09612	EGR3		
IMAGp998N07597	KIAA1950		
IMAGp998F06610	TXNL1		
IMAGp998M10601	THSD6		
IMAGp998N08611	EVE1		
IMAGp998N07602	LAF4		
IMAGp998O03600	AKT3		
IMAGp998M10597	COL24A1		
IMAGp998M09595	MGC4308		
IMAGp998N05597	IQCB1		
IMAGp998N23611			
IMAGp998F18600			
IMAGp998E08609			
IMAGp998L09600			
IMAGp998O17606			
IMAGp998K19612	NALP1		
IMAGp998H16616	TNFAIP2		
IMAGp998N21595	ANAPC10		
IMAGp998M19602	PIK3CA		
IMAGp998J03601	DUSP10		
IMAGp998I18612	CHST9		
IMAGp998M24598			
IMAGp998P20608	LOC283070		
IMAGp998O10615			
IMAGp998H04614	DOCK4		
IMAGp998F14612			
IMAGp998H03616	PERQ1		
IMAGp998N18610	FLJ36004		
IMAGp998N06612			
IMAGp998K03611	KIAA0888		
IMAGp998J07613	KIAA0141		
IMAGp998J09613			
IMAGp998O09617	LOC199800		
IMAGp998L14611			
IMAGp998K19616	SEMA4D		
IMAGp998I19610	SLC36A4		
IMAGp998N15614	ZADH2		
IMAGp998N13617	LOC283588		
IMAGp998M15620	RTCD1		
IMAGp998I20610			
IMAGp998M24618	KIAA1961		
IMAGp998G21611	UGT8		
IMAGp998P19617			
IMAGp998M13611	KIAA1183		
IMAGp998N23621	MAOB		
IMAGp998N23615	NXPH1		
IMAGp998J23613	DOCK10		
IMAGp998K03610	FLJ35036		
IMAGp998L01613			
IMAGp998O10597	BLZF1		
IMAGp998O12612			
IMAGp998O13602	TMEM16F		
IMAGp998O06604	DCN		
IMAGp998O08597	MKLN1		
IMAGp998O10594	ATP6V1C1		
IMAGp998P15595	SLC16A6		
IMAGp998P07596	C21orf4		
IMAGp998O12602			
IMAGp998P12604	ZNFN1A3		
IMAGp998P16595	TRIM14		
IMAGp998P14603	DNAJC6		
IMAGp998M19612			
IMAGp998G17596	SERPINB1		
IMAGp998M14601			
IMAGp998O18601	LYST		
IMAGp998H24600	CDC42BPA		
IMAGp998O19600			
IMAGp998P22597	NUCB1		
IMAGp998O18611	C9orf55		
IMAGp998J20593	PSD3		
IMAGp998A11597	MGC14816		
IMAGp998O19604	ZNRF3		
IMAGp998P02626			
IMAGp998O14606			
IMAGp998O08619	ZNF569		
IMAGp998M07612	FLJ36166		
IMAGp998O05616	GALNT1		
IMAGp998O04611	MAP3K5		
IMAGp998O05619	FLJ00012		
IMAGp998O23608	SDBCAG84		
IMAGp998P11621	CNTN3		
IMAGp998O21610			
IMAGp998O13616	HSPC182		
IMAGp998P13615	MYST4		
IMAGp998O14613	VPS16		
IMAGp998P15611	CGI-116		
IMAGp998O13619	C2orf3		
IMAGp998G13607	"PROSC,SDHAL2"		
IMAGp998P19612			
IMAGp998E19609	RBBP6		
IMAGp998K19618	C13orf7		
IMAGp998P21615	GOLGIN-67		
IMAGp998O22613	IK		
IMAGp998O24612	NECAP1		
IMAGp998O24613			
IMAGp998A08613	BCCIP		
IMAGp998D03623	ZNF230		
IMAGp998D01616	LOC286144		
IMAGp998B01625	CLSTN3		
IMAGp998D03616			
IMAGp998E01639	AP1S2		
IMAGp998A02614	TMEM10		
IMAGp998B09639	FLJ39822		
IMAGp998H01617	PPP1CC		
IMAGp998B14624			
IMAGp998H10615	PTPRD		
IMAGp998C23624	LRRC14		
IMAGp998A21624	FGF14		
IMAGp998B18624	MGC57827		
IMAGp998B19617	ABR		
IMAGp998A15620			
IMAGp998B18613	GNAI3		
IMAGp998B16620	NSMAF		
IMAGp998A17616			
IMAGp998A21616			
IMAGp998B20616	DKFZP564G2022		
IMAGp998E20624	NUP107		
IMAGp998A22624	GPR88		
IMAGp998A24620	NECAP1		
IMAGp998E04626			
IMAGp998E01623	LOC349136		
IMAGp998D04631	ATP11A		
IMAGp998B03629			
IMAGp998B18625			
IMAGp998C14631	RAB3GAP		
IMAGp998B23621	KLHL12		
IMAGp998C03624	IFIT3		
IMAGp998B10620	MANEA		
IMAGp998I20639	YPEL2		
IMAGp998C14620	ABCA8		
IMAGp998B14629	SH3GL3		
IMAGp998B15621			
IMAGp998A02626	COPA		
IMAGp998B18621	CTNND2		
IMAGp998A13629			
IMAGp998A21642			
IMAGp998C10643			
IMAGp998B22644	MGC26963		
IMAGp998D19621	FLJ33387		
IMAGp998E24631	SACS		
IMAGp998H14628	C6orf70		
IMAGp998I23629			
IMAGp998I22623	FLJ23878		
IMAGp998C04618	GAD1		
IMAGp998I02623			
IMAGp998C07617	LOC92129		
IMAGp998J01620			
IMAGp998D01614	ARPP-21		
IMAGp998E02623	LOC51136		
IMAGp998C05617			
IMAGp998C09631			
IMAGp998A02613			
IMAGp998K14639	CDC7		
IMAGp998C16613	PLEKHA6		
IMAGp998D10618	C14orf118		
IMAGp998J15617			
IMAGp998C07627			
IMAGp998H18613	CPEB2		
IMAGp998B10631			
IMAGp998D15616			
IMAGp998D14639	RIMS1		
IMAGp998D18616	COL8A1		
IMAGp998A19621	STN2		
IMAGp998F23616	PARG		
IMAGp998A24622	NRP2		
IMAGp998F20622	REV3L		
IMAGp998C23620	HPCAL4		
IMAGp998D01618			
IMAGp998D12626	CA11		
IMAGp998C11619			
IMAGp998D17623	PEX5L		
IMAGp998C08642	CHDH		
IMAGp998G13623	TRPM3		
IMAGp998C11622			
IMAGp998C07631	TLN2		
IMAGp998A09621	MEIS1		
IMAGp998F10626	C20orf26		
IMAGp998C12618	DLL3		
IMAGp998F19639	WDR35		
IMAGp998C18644	DKFZp761O0113		
IMAGp998C18643	CHCHD7		
IMAGp998D23619			
IMAGp998E17622			
IMAGp998C17644	C3orf17		
IMAGp998D17629			
IMAGp998H23621			
IMAGp998D19629	TREM2		
IMAGp998D15619	C6orf111		
IMAGp998E17624	SLC24A5		
IMAGp998G14628			
IMAGp998F23620	ANKIB1		
IMAGp998J05613	ELYS		
IMAGp998L07644	LAMA1		
IMAGp998L02615			
IMAGp998E04620	FLJ38973		
IMAGp998K03616	PACRG		
IMAGp998B03624			
IMAGp998C13618	ARMC2		
IMAGp998F06618	IPP		
IMAGp998D21624	SUHW4		
IMAGp998F01642	RAP2A		
IMAGp998F09617	HEY2		
IMAGp998E07639			
IMAGp998A10618	DKFZp564K142		
IMAGp998F05643	LOC57149		
IMAGp998F12617	EIF5B		
IMAGp998H22631	GARNL1		
IMAGp998E20618			
IMAGp998E14639	FLJ14249		
IMAGp998J16613	FLJ30596		
IMAGp998D11618			
IMAGp998F20623	SPG4		
IMAGp998F18639	ING1L		
IMAGp998B19624	TGFB2		
IMAGp998E24620			
IMAGp998E01644	PTPDC1		
IMAGp998K06626	SLC8A3		
IMAGp998G05619			
IMAGp998F04631	CRHBP		
IMAGp998A10622			
IMAGp998E08620	KIAA0998		
IMAGp998D20620	GLIS1		
IMAGp998C14628	SLCO1C1		
IMAGp998F09619	PPP1R14B		
IMAGp998H14631			
IMAGp998M11629	RIT2		
IMAGp998G17631			
IMAGp998I02621	KENAE		
IMAGp998H14626	STK38L		
IMAGp998E14644	FLJ40873		
IMAGp998H20622	ZNF291		
IMAGp998E20625	LPP		
IMAGp998B24629	TMEM39A		
IMAGp998B12621	LBR		
IMAGp998G18628	WASPIP		
IMAGp998F21618	PAPLN		
IMAGp998E09627			
IMAGp998I12621	ARMC2		
IMAGp998C24642	MGC3207		
IMAGp998H02617	CSTA		
IMAGp998A03630	TIP120B		
IMAGp998G04626	C11orf24		
IMAGp998E05621	MGA		
IMAGp998G04621	KIAA1432		
IMAGp998J18621	SLC14A1		
IMAGp998H11618			
IMAGp998B07616	TBCE		
IMAGp998I24621			
IMAGp998H05628	DOCK2		
IMAGp998H04617	C20orf58		
IMAGp998C02631	PNPT1		
IMAGp998H13615			
IMAGp998H12643	HSPC268		
IMAGp998G16626	OSTF1		
IMAGp998J16642	RHOF		
IMAGp998E24616	ETEA		
IMAGp998G11618	GRIN2A		
IMAGp998G12617	RFXANK		
IMAGp998H16627	TRIM9		
IMAGp998K23616	LRRC16		
IMAGp998G16642	SLAMF8		
IMAGp998G22624	HDAC11		
IMAGp998F24612	DDEFL1		
IMAGp998C02621			
IMAGp998H07639			
IMAGp998I05620	NEK3		
IMAGp998G03639	LIMD1		
IMAGp998G16622	SEC22L3		
IMAGp998C04631	RIT1		
IMAGp998E07620	TBC1D12		
IMAGp998F07628	TM4SF10		
IMAGp998I08624	ADRA1A		
IMAGp998A10629			
IMAGp998A14620			
IMAGp998A13627	FLJ21616		
IMAGp998I15619			
IMAGp998I16639	UBL3		
IMAGp998D15621	PPP1R12B		
IMAGp998O18630	CYorf15B		
IMAGp998G17644	NDP		
IMAGp998I18621	FCGR3B		
IMAGp998A14644			
IMAGp998E09628	MGC39633		
IMAGp998G21644	PCYOX1		
IMAGp998H15630	GRM3		
IMAGp998G23644			
IMAGp998J19627	KIAA0669		
IMAGp998G06617	ZNF404		
IMAGp998J01624			
IMAGp998J01615	TRIM33		
IMAGp998A02644			
IMAGp998I04614			
IMAGp998I11623	CG018		
IMAGp998I10617	MGC39715		
IMAGp998J06617			
IMAGp998J07615			
IMAGp998J09618			
IMAGp998D12616			
IMAGp998J13618			
IMAGp998I17617	DKFZP434F0318		
IMAGp998L15623			
IMAGp998J24621	ZHX2		
IMAGp998I11642	ALG5		
IMAGp998K23623			
IMAGp998I07627	NUP93		
IMAGp998L20626	HIVEP3		
IMAGp998I14642			
IMAGp998J19623			
IMAGp998L17625	FLJ32001		
IMAGp998I22624	PIP3-E		
IMAGp998J20639			
IMAGp998F02631			
IMAGp998J10639			
IMAGp998E04621			
IMAGp998K19625	KCNQ3		
IMAGp998F16630	VPS13C		
IMAGp998O10626	C13orf10		
IMAGp998J01619			
IMAGp998A09631	C13orf10		
IMAGp998G09621			
IMAGp998K10621	FLJ10178		
IMAGp998K16624			
IMAGp998L12626	PAG		
IMAGp998H13639	C14orf111		
IMAGp998G03628	KLK6		
IMAGp998G15621	DKFZp762K222		
IMAGp998F10628			
IMAGp998P05627	CDC14B		
IMAGp998K15627	KIAA1244		
IMAGp998F24622			
IMAGp998J17624			
IMAGp998K24620			
IMAGp998J12631	BRPF3		
IMAGp998K20624	MAP7		
IMAGp998K23624	SLC30A1		
IMAGp998I07617			
IMAGp998G02618			
IMAGp998N05616	SRPK2		
IMAGp998P05620	MBNL2		
IMAGp998J08614	RBJ		
IMAGp998E09622	SAV1		
IMAGp998L05623	FLJ40773		
IMAGp998N22623	Cab45		
IMAGp998K17624	NEGR1		
IMAGp998L08618			
IMAGp998F12625	"COLM,WIPI49"		
IMAGp998K10643	SLC16A9		
IMAGp998K04627			
IMAGp998M24639	LOC219347		
IMAGp998G11616	RBBP6		
IMAGp998H20628	RALBP1		
IMAGp998K15617	LOC91614		
IMAGp998K13642	SRA1		
IMAGp998P15618	ADARB2		
IMAGp998K15642	LOC284267		
IMAGp998F14623	POLE		
IMAGp998O17616			
IMAGp998H17618			
IMAGp998O20625			
IMAGp998K08621	DGKH		
IMAGp998E03622			
IMAGp998H04643	MGC26690		
IMAGp998H13626	ACBD5		
IMAGp998N06630			
IMAGp998K05642			
IMAGp998K07644	HSD17B3		
IMAGp998K07631	"MBP,CGI-69"		
IMAGp998N09644	EIF4E		
IMAGp998O04630			
IMAGp998K11644	RAGE		
IMAGp998J07639	ELMO1		
IMAGp998H06621	MAP4K3		
IMAGp998C10644	ABCC4		
IMAGp998P12620	PHAX		
IMAGp998J24642	FHOD3		
IMAGp998L16624	IRF2		
IMAGp998E19622			
IMAGp998M22620			
IMAGp998M19626	KLF7		
IMAGp998L23644	GALNT1		
IMAGp998N17639	NEK1		
IMAGp998L24621	ZDHHC9		
IMAGp998M22628			
IMAGp998L13624	DTNA		
IMAGp998L01624	FGD2		
IMAGp998N04617	ADK		
IMAGp998L03624	FLJ32452		
IMAGp998M08617	SLC25A15		
IMAGp998N12620	STXBP5		
IMAGp998K05615	GRM3		
IMAGp998M01618	LOC220074		
IMAGp998O11617	ELK3		
IMAGp998O16617	FLJ35740		
IMAGp998M09617	POGZ		
IMAGp998M12620	CTNNA3		
IMAGp998M09618	TMLHE		
IMAGp998N06631			
IMAGp998P13624	PALM2-AKAP2		
IMAGp998M09627	DYRK2		
IMAGp998P15616			
IMAGp998M13642			
IMAGp998M22618	MGC33584		
IMAGp998H19616			
IMAGp998H13616	"EIF2B1,DDX55"		
IMAGp998L13639	VPS54		
IMAGp998P22624	SVIL		
IMAGp998I07642	KBTBD7		
IMAGp998N04619			
IMAGp998O03618	LOC163233		
IMAGp998K03621			
IMAGp998E01631	NUP153		
IMAGp998P05644	KCNE2		
IMAGp998P02625	ZNF589		
IMAGp998P11639			
IMAGp998M07631	SLCO3A1		
IMAGp998P09644	SPATA6		
IMAGp998N09629	PURG		
IMAGp998M11619	TMED8		
IMAGp998N07628			
IMAGp998N16626			
IMAGp998N21631	RNF157		
IMAGp998O22621			
IMAGp998L11639			
IMAGp998O14624	FBXL13		
IMAGp998L19629	FLJ10350		
IMAGp998N15619	NLGN1		
IMAGp998O14627			
IMAGp998P22631			
IMAGp998P17620			
IMAGp998J19624	"AIP1,MGC34774"		
IMAGp998M14631	FLJ20581		
IMAGp998O04618			
IMAGp998P10625	C6orf65		
IMAGp998P04617	CKLFSF4		
IMAGp998P02618	C5		
IMAGp998O11614	PDK3		
IMAGp998M02618	LRRC3B		
IMAGp998P05615	C5orf11		
IMAGp998P06620	ARSD		
IMAGp998P20623	MPI		
IMAGp998P08617	HADHA		
IMAGp998P12613	LPIN1		
IMAGp998N07625	TMEM32		
IMAGp998O16618	NRIP1		
IMAGp998O08642	METAP2		
IMAGp998N09625	ARF4		
IMAGp998I18629			
IMAGp998M15615	WDR11		
IMAGp998P18618	ARL8		
IMAGp998F16622	ASH1L		
IMAGp998O14642	UBQLN2		
IMAGp998O14617			
IMAGp998L15626			
IMAGp998O22615			
IMAGp998O19642	ZNF318		
IMAGp998O03628			
IMAGp998K18639	ELMO1		
IMAGp998O08644	FLJ14627		
IMAGp998P16631	AKAP5		
IMAGp998P10644			
IMAGp998P12642			
IMAGp998I02644	KIAA1838		
IMAGp998P13642			
IMAGp998J21643	S100A3		
IMAGp998P10631	DCAMKL1		
IMAGp998J15621	C20orf103		
IMAGp998N12644	ALS2CR19		
IMAGp998G13621	MYCPBP		
IMAGp998O24631			
IMAGp998P18626	CLCN3		
IMAGp998P09630	POU3F3		
IMAGp998O22644	WDR7		
IMAGp998P17628			
IMAGp998N24621	TSLP		
IMAGp998H22643	RFPL1		
IMAGp998O23625			
IMAGp998G14623			
IMAGp998O23644	CCRK		
IMAGp998P21643	IGSF11		
IMAGp998B04642			
IMAGp998F01644	CCS		
IMAGp998B02644			
IMAGp998E16643	ZCWCC3		
IMAGp998B05652	CDAN1		
IMAGp998B03643			
IMAGp998B07652	C5orf12		
IMAGp998D03642	PLEKHM1		
IMAGp998A10651	RBM22		
IMAGp998C16649	KIAA1970		
IMAGp998A13644	NTRK2		
IMAGp998A14649	LOC90110		
IMAGp998A13650	TTRAP		
IMAGp998G23650	RIC8		
IMAGp998B15651	MCM3		
IMAGp998D18644	LOC201895		
IMAGp998A22642	KIAA1272		
IMAGp998D17628	KIAA1024		
IMAGp998B19652	MARCH-III		
IMAGp998C17643	ZFPM2		
IMAGp998C24650	MRPS23		
IMAGp998D21629	C9orf47		
IMAGp998O24649	CABC1		
IMAGp998D18653	PSMD10		
IMAGp998A01654	HSD17B12		
IMAGp998B01655	HBP1		
IMAGp998A02654			
IMAGp998A04653	ABC1		
IMAGp998B01654			
IMAGp998B12655			
IMAGp998D10655	TRIM23		
IMAGp998A09654			
IMAGp998A24651			
IMAGp998B15661	FLJ10159		
IMAGp998C09655	GPLD1		
IMAGp998A11655	MAT2A		
IMAGp998B03657	SLC10A1		
IMAGp998B20655	PBX1		
IMAGp998C19650	RBM16		
IMAGp998D16655	C22orf18		
IMAGp998B21655	FDFT1		
IMAGp998B17660			
IMAGp998A17650	IRF4		
IMAGp998A21654	RPS6KC1		
IMAGp998D16652	FBXL4		
IMAGp998A15659	ASXL2		
IMAGp998C04659	HSPB8		
IMAGp998C23654	KIAA0553		
IMAGp998J06648	EGFL5		
IMAGp998B08644	DAZAP2		
IMAGp998A14652			
IMAGp998E03644	ZNF650		
IMAGp998B06642	MGC40214		
IMAGp998J15652			
IMAGp998C09643	FLJ30726		
IMAGp998L18626	ABCA12		
IMAGp998C11651	ITSN1		
IMAGp998F23643			
IMAGp998F06653	XIST		
IMAGp998H11644	FLJ21159		
IMAGp998C14651	EPSTI1		
IMAGp998D15655	DDAH1		
IMAGp998C15650	DHRSX		
IMAGp998G11627			
IMAGp998G17651	FLJ10769		
IMAGp998D20644			
IMAGp998I14648	SEMA6A		
IMAGp998E19644			
IMAGp998F24651	CYP19A1		
IMAGp998C22652	ADK		
IMAGp998C23650	ERBB2IP		
IMAGp998E23644			
IMAGp998E12643	NAGA		
IMAGp998B11654			
IMAGp998B13654	"GAGEC1,ZNF526"		
IMAGp998F03662	COLEC10		
IMAGp998D10658			
IMAGp998B13653	ABLIM3		
IMAGp998B16654	FLJ11506		
IMAGp998L03661	DMXL1		
IMAGp998A12655			
IMAGp998E14656	ZNRF3		
IMAGp998E23655			
IMAGp998C11653	SNX5		
IMAGp998C11658			
IMAGp998A19654	CDKN3		
IMAGp998C19658	FLJ22761		
IMAGp998C16653	PSG7		
IMAGp998C22654	FYB		
IMAGp998E12659	FLJ12716		
IMAGp998D09654	EHHADH		
IMAGp998H12661	ITIH4		
IMAGp998D23662	TUBGCP5		
IMAGp998F09658	C17orf32		
IMAGp998F09657			
IMAGp998E24661	ADAM19		
IMAGp998F07649	"TDE2,TXNDC"		
IMAGp998J12648			
IMAGp998D06652	RHAG		
IMAGp998L07649	RSBN1L		
IMAGp998D05628	SORCS1		
IMAGp998J07649	PRO0149		
IMAGp998F03624	BTG1		
IMAGp998J19629	HYDIN		
IMAGp998D11649	GAB2		
IMAGp998H23643	C14orf109		
IMAGp998F18651	C20orf129		
IMAGp998J11644	HSPC049		
IMAGp998C06652	ACAT2		
IMAGp998I12654	MBD4		
IMAGp998B18651	PHC3		
IMAGp998F14648	C17orf25		
IMAGp998E15648	KIAA1287		
IMAGp998H11643			
IMAGp998E10648	CDKN2C		
IMAGp998F04653	SLC20A1		
IMAGp998F21652			
IMAGp998E21650	CRTAP		
IMAGp998C24652			
IMAGp998H21653			
IMAGp998E02656			
IMAGp998F01660	"GPSM2,MCLC"		
IMAGp998F02650	"IQWD1,GCSH"		
IMAGp998I04660	ST7		
IMAGp998F06654	ENPP1		
IMAGp998D06657			
IMAGp998E09657			
IMAGp998H08655	KIAA1238		
IMAGp998F05654	MTMR3		
IMAGp998J08660	PSMB4		
IMAGp998G09655	NUPL2		
IMAGp998F11655			
IMAGp998E12654	SORL1		
IMAGp998D11658	RYBP		
IMAGp998F11654	IGF1R		
IMAGp998D18658	MTX1		
IMAGp998F24653	WHSC1		
IMAGp998F08659	MCRS1		
IMAGp998E13658	NUPL1		
IMAGp998A14653	PARD6B		
IMAGp998G19655	TBC1D14		
IMAGp998K18656	SEC14L3		
IMAGp998D15653	C22orf8		
IMAGp998E21662	CGN		
IMAGp998G06652	"LIPC,TF"		
IMAGp998C02653			
IMAGp998H04651	"MRPL48,MAGOH"		
IMAGp998H06642			
IMAGp998A14631			
IMAGp998J11627	"LOC256021,BTG1"		
IMAGp998H07651	PRIM2A		
IMAGp998C23642	BET1L		
IMAGp998K09651	NFE2L1		
IMAGp998E11651			
IMAGp998H11652			
IMAGp998H10648			
IMAGp998H11631			
IMAGp998G11649	CD59		
IMAGp998I17651			
IMAGp998D17642	ABCG2		
IMAGp998H23644	IL15		
IMAGp998K20656	RASSF5		
IMAGp998H21651			
IMAGp998L20654			
IMAGp998H21621	BTN2A2		
IMAGp998H06653			
IMAGp998G23642	ANGPTL7		
IMAGp998C24653	06. Sep		
IMAGp998H01658	MXI1		
IMAGp998E01655	CA8		
IMAGp998E05658	IMP-2		
IMAGp998G12660	PPBP		
IMAGp998D13653	PPIL1		
IMAGp998N01659			
IMAGp998H08654	MGC22773		
IMAGp998G05659	BHMT2		
IMAGp998G23653	MGC29875		
IMAGp998J09662	PPP1R12A		
IMAGp998H07654	CR1		
IMAGp998J12655	CML66		
IMAGp998H14654			
IMAGp998H13654	TM4SF9		
IMAGp998G18654	M11S1		
IMAGp998M16655			
IMAGp998G15658			
IMAGp998G24661	SLC25A4		
IMAGp998H15654			
IMAGp998K12659	LTBP2		
IMAGp998H21654	RERE		
IMAGp998H21655			
IMAGp998F22657	FLJ20699		
IMAGp998F22663	SON		
IMAGp998H04644	MAPK8IP1		
IMAGp998J03643	EDIL3		
IMAGp998G02644	PTX1		
IMAGp998P09628			
IMAGp998G15651	PTPN9		
IMAGp998B06650	PEX26		
IMAGp998H05653	TLK1		
IMAGp998K15639	CACNA1D		
IMAGp998I18649			
IMAGp998L07648	NR4A3		
IMAGp998N11650	DAXX		
IMAGp998K14644	ZHX1		
IMAGp998L13653	RNF123		
IMAGp998P21650	TMEM14A		
IMAGp998I16625			
IMAGp998E15653	FLJ22104		
IMAGp998J18651	ANKRD10		
IMAGp998A22651	MAWBP		
IMAGp998K12649	DKFZp761B107		
IMAGp998K19649	MYO5A		
IMAGp998J21650	COTL1		
IMAGp998M21654	IREB2		
IMAGp998J23650	KLF10		
IMAGp998G22650	ACTR3		
IMAGp998I09659	LOC159090		
IMAGp998J03657	RFP2		
IMAGp998L11657			
IMAGp998M15655	HNRPC		
IMAGp998I06656			
IMAGp998M05658	CYP3A5		
IMAGp998N10655	KIAA0196		
IMAGp998K09659	NR1H4		
IMAGp998B06655			
IMAGp998G02659			
IMAGp998D04657	EIF4E2		
IMAGp998H12657	KIAA0376		
IMAGp998I11652			
IMAGp998I14660			
IMAGp998O16655			
IMAGp998B17664	PRKCA		
IMAGp998J24653	UNG		
IMAGp998B19664	ABI3BP		
IMAGp998H15656			
IMAGp998F24656	GPC3		
IMAGp998K21651	SCFD2		
IMAGp998I21655			
IMAGp998I10657	MBP		
IMAGp998J17657	MGC23280		
IMAGp998K01642	CL640		
IMAGp998K04644			
IMAGp998J24631	EIF5A2		
IMAGp998K16642	FBXW9		
IMAGp998L06651			
IMAGp998F21627	ARHGAP22		
IMAGp998E05628	ATP8B1		
IMAGp998N13652			
IMAGp998L12642			
IMAGp998P11654	NR1I2		
IMAGp998L13651			
IMAGp998L15643			
IMAGp998O13651	GLUD1		
IMAGp998N02652	ATP5J		
IMAGp998N24648	MYO5A		
IMAGp998M16643			
IMAGp998I06627			
IMAGp998O17650	WDFY1		
IMAGp998E20652	SSBP2		
IMAGp998I22626	BCL2		
IMAGp998F21651			
IMAGp998M24650	MSI2		
IMAGp998L24651	PACS1		
IMAGp998M22644			
IMAGp998K08654			
IMAGp998M02652			
IMAGp998E17649	SILV		
IMAGp998L03654	SATL1		
IMAGp998K02654	MAN1A1		
IMAGp998N08659			
IMAGp998L12658	SFRS2		
IMAGp998L06654			
IMAGp998N01653			
IMAGp998N02656	HBP1		
IMAGp998M09655			
IMAGp998H16656	CBX1		
IMAGp998P16659	POLR2B		
IMAGp998L15656	C10orf46		
IMAGp998K15654	GPHN		
IMAGp998J12658			
IMAGp998L17657	BHMT		
IMAGp998G10658	PKHD1		
IMAGp998L22661	LEPR		
IMAGp998K20660	C14orf143		
IMAGp998M11658	LONP		
IMAGp998L23656	TUBB1		
IMAGp998F22656	NUDC		
IMAGp998L24656			
IMAGp998K01644			
IMAGp998O08628			
IMAGp998K03652	KIAA0495		
IMAGp998L01649	HPRP8BP		
IMAGp998N08649	FUT8		
IMAGp998O19644			
IMAGp998M12643	XPA		
IMAGp998E12651			
IMAGp998M14643	TEAD1		
IMAGp998O09644			
IMAGp998H15627	ZMYND15		
IMAGp998P13644	GTF2F2		
IMAGp998N16624	ATXN3		
IMAGp998O13644	KIAA1912		
IMAGp998E12631	FLJ25477		
IMAGp998P12648			
IMAGp998N17644	ZNF38		
IMAGp998O17648	TAF4		
IMAGp998I15651	TM4SF4		
IMAGp998I18650	FREB		
IMAGp998M24651	THRAP2		
IMAGp998O15648	FIBP		
IMAGp998L19639	PCNXL2		
IMAGp998J10648	HSHIN1		
IMAGp998N05658	ADNP		
IMAGp998P03653	FBXL7		
IMAGp998O15655	LPGAT1		
IMAGp998H08656	PTAR1		
IMAGp998M10654			
IMAGp998O24660	C10orf45		
IMAGp998N03654			
IMAGp998N06654	MYL4		
IMAGp998N09652	ADM		
IMAGp998N08654	RSAD1		
IMAGp998O09655	DERA		
IMAGp998I06653	C9orf28		
IMAGp998M18654	ESCO2		
IMAGp998J18656	ABL2		
IMAGp998N21659	SYNJ2BP		
IMAGp998K16655			
IMAGp998J10653	TJP2		
IMAGp998L16657	AKAP10		
IMAGp998N18654	HAPIP		
IMAGp998M17659	FLJ20729		
IMAGp998N15643	TIA1		
IMAGp998K13658	SPAG9		
IMAGp998I22653	LOC51249		
IMAGp998L21657	FZD2		
IMAGp998P01651	FLJ23342		
IMAGp998P11644	THUMPD1		
IMAGp998N02648	PPP2R1B		
IMAGp998O07650	RABL4		
IMAGp998P06651	MRPS30		
IMAGp998O05650	COPB		
IMAGp998J13623			
IMAGp998I10652	SIAT4B		
IMAGp998F06627	PDE4DIP		
IMAGp998J13651	PTD015		
IMAGp998P12651	"MAX,HBA2"		
IMAGp998I11643	SAV1		
IMAGp998P13652	DHCR24		
IMAGp998P11643	AK3L1		
IMAGp998P15644			
IMAGp998I18652	FLJ22490		
IMAGp998M16644	ARID1A		
IMAGp998K17653	MYST4		
IMAGp998P19651	STN2		
IMAGp998K06648	HOXD1		
IMAGp998P23655	MLLT10		
IMAGp998L10643	PDHX		
IMAGp998J23651	ADIPOR1		
IMAGp998O16652			
IMAGp998I04655			
IMAGp998M06655	LOC283501		
IMAGp998P07649	HNRPH1		
IMAGp998P03660	PLCB1		
IMAGp998H23652	KIAA0355		
IMAGp998K07657	FLJ20772		
IMAGp998I07653	SNF1LK2		
IMAGp998M08662			
IMAGp998G19656	ADAR		
IMAGp998N10653	MGC39325		
IMAGp998J14656	C6orf111		
IMAGp998N09658			
IMAGp998J12656	GFRA1		
IMAGp998O15653	LOC159091		
IMAGp998P16654	DZIP3		
IMAGp998P15655			
IMAGp998O15654			
IMAGp998K21663	ELAC2		
IMAGp998O21657	MN7		
IMAGp998N17658			
IMAGp998P17654	C9orf3		
IMAGp998O22655			
IMAGp998O13658	FLJ10330		
IMAGp998P22654			
IMAGp998D07657	PSMA1		
IMAGp998C02668	"TXNDC6,ARMC8"		
IMAGp998J17653	PHYH		
IMAGp998C05668	SMYD1		
IMAGp998A05650	AP1S2		
IMAGp998C06668			
IMAGp998B07660			
IMAGp998A13664	M-RIP		
IMAGp998A09652			
IMAGp998D12672	ODC1		
IMAGp998C12664	ATR		
IMAGp998A13674	MGC13098		
IMAGp998H16659	USP45		
IMAGp998C14658	UGCG		
IMAGp998I05661	MGC15887		
IMAGp998A16667	TBX19		
IMAGp998D19660	LOC201895		
IMAGp998F19671			
IMAGp998F16660	RNMT		
IMAGp998B20673	BAMBI		
IMAGp998I19661	ETNK1		
IMAGp998A23674			
IMAGp998D24662	HMGN3		
IMAGp998B22668	VIM		
IMAGp998D02676	ZFP36L1		
IMAGp998B08660	RBP4		
IMAGp998C09657	FLJ12788		
IMAGp998M09671	MAGED4		
IMAGp998D20666	MRPL45		
IMAGp998A05669	ALDH1A1		
IMAGp998E07663	EGFR		
IMAGp998D20664	AKR1C1		
IMAGp998B09675	CST6		
IMAGp998D13659	CTNND2		
IMAGp998A11675	SNX2		
IMAGp998J15668			
IMAGp998A23663			
IMAGp998A13676	RAB1B		
IMAGp998B14663			
IMAGp998A24684	RBAK		
IMAGp998B18670	MGC14141		
IMAGp998K19670	ACTA1		
IMAGp998J22671	FOLR1		
IMAGp998A13690	ZF		
IMAGp998B23660	UTRN		
IMAGp998B15660	MAK		
IMAGp998A23671	RY1		
IMAGp998B23677	SOX4		
IMAGp998H18660			
IMAGp998F04672	FBXO11		
IMAGp998C02649	AXOT		
IMAGp998C11660			
IMAGp998F11658	RGS14		
IMAGp998E07668	PACSIN1		
IMAGp998E07658	COH1		
IMAGp998C04670	ZNF300		
IMAGp998C10658	TRAF6		
IMAGp998D08668	C6orf85		
IMAGp998C14660	ABHD3		
IMAGp998A10670	TRIP12		
IMAGp998A13659	POLR3B		
IMAGp998C15664	CREB3L2		
IMAGp998F09662	KHDRBS3		
IMAGp998A21669	WDR4		
IMAGp998C01653	LOC91526		
IMAGp998D14670	NUSAP1		
IMAGp998A20666	PPP1R12A		
IMAGp998E16668	DGCR6L		
IMAGp998B22670			
IMAGp998F20670	FGF12		
IMAGp998C23666	FGF18		
IMAGp998F07662	MGC7036		
IMAGp998C02657	AAA1		
IMAGp998C05664	EIF2B1		
IMAGp998F02658	SCML2		
IMAGp998N13665	PLA2G2A		
IMAGp998L08671	KBTBD4		
IMAGp998B05670			
IMAGp998H02671	CHC1L		
IMAGp998H13662	MYO9A		
IMAGp998D09675	"C6orf204,PLN"		
IMAGp998E15659	UBE2C		
IMAGp998D13676	MYL7		
IMAGp998C06664	RHAG		
IMAGp998C13671	LSM6		
IMAGp998C12657	ARHGEF7		
IMAGp998F15671	ABCA9		
IMAGp998C08667	CCL25		
IMAGp998A18675	PDCD6		
IMAGp998D19657	MOV10		
IMAGp998H22663	ABCB11		
IMAGp998B09669			
IMAGp998C22669	YTHDF2		
IMAGp998D21677	KIAA0143		
IMAGp998F13672	B4GALT2		
IMAGp998G23669			
IMAGp998G05665	FBXL12		
IMAGp998A03664	IRF2		
IMAGp998E03666	RP4-622L5		
IMAGp998G04668	LOC146174		
IMAGp998F07656	YT521		
IMAGp998E07673	KCNJ6		
IMAGp998L15650	"LMO6,PLP2"		
IMAGp998F09661	DLG1		
IMAGp998B10667	SNX13		
IMAGp998D11664	FLJ23311		
IMAGp998H20649			
IMAGp998F12673	WBSCR18		
IMAGp998B09659	BTK		
IMAGp998B14657	PAPPA2		
IMAGp998D18663	ANK3		
IMAGp998C15669	IRX5		
IMAGp998B17663			
IMAGp998A15660	ZNF588		
IMAGp998D22663	KIAA0251		
IMAGp998F11671	PDZK8		
IMAGp998E08660	SCAP2		
IMAGp998G08662	SULT1C1		
IMAGp998E14660			
IMAGp998H24676			
IMAGp998I02670	C20orf42		
IMAGp998G15665	SSP411		
IMAGp998H04676	DET1		
IMAGp998E04666			
IMAGp998B08657	OAS1		
IMAGp998F11662	FUS		
IMAGp998H09672	PGM5		
IMAGp998D10667	FLJ38451		
IMAGp998F10675	AVPR2		
IMAGp998A09669	FLJ42986		
IMAGp998G19667	SCIRP10		
IMAGp998F17656			
IMAGp998C14663	FLJ11996		
IMAGp998D12663			
IMAGp998I16670	MYL1		
IMAGp998B16657	FUBP3		
IMAGp998F19676	PIAS1		
IMAGp998C17662	FBXL14		
IMAGp998C20673	GPR132		
IMAGp998E19663	LOC144486		
IMAGp998F20674	LOC92235		
IMAGp998A09666			
IMAGp998I23670	TBCC		
IMAGp998O20667	ZNF537		
IMAGp998H01660	MAT1A		
IMAGp998O18671	PRKAB2		
IMAGp998H03662	FTCD		
IMAGp998G03662	ZNF83		
IMAGp998I19659	PPHLN1		
IMAGp998L05671	LOC285636		
IMAGp998G07661	HIP2		
IMAGp998D05669	FLJ11301		
IMAGp998E13670			
IMAGp998L07669			
IMAGp998I22650	PCNXL2		
IMAGp998G12672	ECM2		
IMAGp998H19666	MGEA5		
IMAGp998P21668	CCL19		
IMAGp998B12663	FARP1		
IMAGp998G23667	C6orf108		
IMAGp998J24664	MFHAS1		
IMAGp998B23674	KIAA0830		
IMAGp998H22667	SNRPN		
IMAGp998I18664	RBP5		
IMAGp998H09658	RGC32		
IMAGp998D21666	TNNI1		
IMAGp998G23668	KBTBD10		
IMAGp998M18672	HAN11		
IMAGp998J01672	KNS2		
IMAGp998K02665	NCOA5		
IMAGp998G01671	CHST2		
IMAGp998L04663	SON		
IMAGp998E07657	Cep192		
IMAGp998L10662	CD163		
IMAGp998K07672	HSPC176		
IMAGp998G21667	PLEKHM2		
IMAGp998E10673	COASY		
IMAGp998M11663	RPS23		
IMAGp998F13667	SMAD4		
IMAGp998D12657			
IMAGp998C17670			
IMAGp998D14666			
IMAGp998I11665	ZNF75A		
IMAGp998G10664	ZNF403		
IMAGp998K12672	SOX9		
IMAGp998H23656			
IMAGp998N20669			
IMAGp998E22670	TOR1A		
IMAGp998A17666	FLJ10700		
IMAGp998H18665	RQCD1		
IMAGp998O09672			
IMAGp998P24664	UQCRH		
IMAGp998I01661	C6orf102		
IMAGp998G01669			
IMAGp998H03670			
IMAGp998L04671	MYL2		
IMAGp998I24655			
IMAGp998B09670	RNASEH2A		
IMAGp998L01661			
IMAGp998I04659	JARID2		
IMAGp998G10666	ZNF227		
IMAGp998D09674	DAP3		
IMAGp998K16661	SLC35A1		
IMAGp998L11672	ARL10A		
IMAGp998G14666	PLEKHG1		
IMAGp998G13669			
IMAGp998I09660	FLJ32771		
IMAGp998K15671			
IMAGp998F23669	ZNF217		
IMAGp998N15659	ACACA		
IMAGp998J21661	RP2		
IMAGp998K21668	LDB3		
IMAGp998J22661	LTBP1		
IMAGp998H22669	C8orf22		
IMAGp998O22656	LOC284749		
IMAGp998I20670	C1R		
IMAGp998E19667			
IMAGp998K18667	DPCD		
IMAGp998H05672	RRAGD		
IMAGp998N04663			
IMAGp998L07672			
IMAGp998O09664	XIST		
IMAGp998I10672	DNAJB5		
IMAGp998H24666			
IMAGp998M18662			
IMAGp998J10666	FXN		
IMAGp998L24671	TITF1		
IMAGp998E13671			
IMAGp998F12671	C14orf9		
IMAGp998I12657	PIK3C2G		
IMAGp998K19676	CPA3		
IMAGp998J05661	DLGAP1		
IMAGp998I18662	KIAA0500		
IMAGp998N19671	FLJ45803		
IMAGp998F15668			
IMAGp998N23664	CDKN1B		
IMAGp998G22675	NGLY1		
IMAGp998K14659			
IMAGp998B14674	CD8A		
IMAGp998G20663			
IMAGp998K10656	PXMP2		
IMAGp998I22671			
IMAGp998I03669	CRI2		
IMAGp998E08656			
IMAGp998O13663	COL18A1		
IMAGp998L04668	GBP2		
IMAGp998N13660	LRRC16		
IMAGp998M04666	ACADM		
IMAGp998G07660	ASF1B		
IMAGp998M10664	PAPD1		
IMAGp998D17663			
IMAGp998M11666			
IMAGp998J14670			
IMAGp998M23673	TRIM4		
IMAGp998I16666	LOC157697		
IMAGp998F15674	TBX5		
IMAGp998J14668	MAP4K2		
IMAGp998F22670			
IMAGp998K17659			
IMAGp998L13657			
IMAGp998E24657			
IMAGp998H19669	KCNJ8		
IMAGp998I14661	ZNF563		
IMAGp998F01658			
IMAGp998P04667	CMYA1		
IMAGp998P13664	GOLGA2		
IMAGp998P13666	FILIP1		
IMAGp998M04684			
IMAGp998F01668	SMYD1		
IMAGp998I04668	ATP6V1D		
IMAGp998N03671			
IMAGp998D05663	CTNNA1		
IMAGp998D07674	"C19orf22,FMN2"		
IMAGp998K17667	TLOC1		
IMAGp998M12663	UREB1		
IMAGp998D09663	MAN1C1		
IMAGp998I14675			
IMAGp998M13666	HRMT1L1		
IMAGp998C08674	STX3A		
IMAGp998K05661			
IMAGp998K18671	NME1		
IMAGp998K16657	MGC24039		
IMAGp998I19674	"SEPP1,ANKRD23"		
IMAGp998O19669			
IMAGp998K22676	CKIP-1		
IMAGp998M22664	PTPLB		
IMAGp998L24676			
IMAGp998K23669	SIVA		
IMAGp998N04664			
IMAGp998N03672	FUBP3		
IMAGp998I12670			
IMAGp998N05673	PABPN1		
IMAGp998K22655	KIAA1970		
IMAGp998M05662	TXNRD1		
IMAGp998M12660	TDE1		
IMAGp998O07672	NPAS2		
IMAGp998K09660	GBAS		
IMAGp998N12667	PLOD3		
IMAGp998O12659			
IMAGp998H11674	LPHN1		
IMAGp998N14659			
IMAGp998N20668	MTA1		
IMAGp998A15664			
IMAGp998N17664	"OR2A9P,OR2A20P"		
IMAGp998G24663	RERE		
IMAGp998G23671			
IMAGp998I19671	TNNI3		
IMAGp998M20664	GPC6		
IMAGp998K21671	SLC35B3		
IMAGp998P09658			
IMAGp998K06661	SEC14L1		
IMAGp998O23672	TAF15		
IMAGp998H11672	DNAJC1		
IMAGp998A04664	STX5A		
IMAGp998K04666	TTC3		
IMAGp998M05679	KIAA1772		
IMAGp998J16656	ALDH8A1		
IMAGp998J06660	MGC9084		
IMAGp998M07675	RFK		
IMAGp998N11684	LASS2		
IMAGp998M02659			
IMAGp998O22665	RPS4X		
IMAGp998P10656	TFDP1		
IMAGp998O17665	SESN1		
IMAGp998O13669	DNCH2		
IMAGp998N20687	SIX1		
IMAGp998P15671	HSPC128		
IMAGp998M17677	H6PD		
IMAGp998N19676			
IMAGp998D24657			
IMAGp998M20676	FLJ20277		
IMAGp998F19666	CPSF4		
IMAGp998N21675	LOC130576		
IMAGp998O21666			
IMAGp998M24671	FLVCR		
IMAGp998P18665	PAPD4		
IMAGp998G01662	IMP-2		
IMAGp998M03670			
IMAGp998O06662	ADCK4		
IMAGp998F01675			
IMAGp998O23668	MID1		
IMAGp998O07673	DKFZp566O084		
IMAGp998O05659	VAPB		
IMAGp998J07674	APPL		
IMAGp998M07660	PPAT		
IMAGp998F19668	PEX14		
IMAGp998O10657			
IMAGp998O12673	GABBR1		
IMAGp998P22660	PCSK6		
IMAGp998L14657	SUCLG2		
IMAGp998M18663	KIAA0960		
IMAGp998N16667	ZCCHC6		
IMAGp998O21660	"ELAC2,RAP1B"		
IMAGp998P15670	APEH		
IMAGp998K21665			
IMAGp998M22663	DKFZP586P0123		
IMAGp998O24662	LUC7L2		
IMAGp998O22667	SLC9A3R2		
IMAGp998G23662	USF2		
IMAGp998P24667	RAB40A		
IMAGp998P08662	DR1		
IMAGp998K12665	ZNF273		
IMAGp998O03663	ZNF291		
IMAGp998L04657	LOC360030		
IMAGp998F10663	MRCL3		
IMAGp998M01670	CABC1		
IMAGp998O08663	IL13RA1		
IMAGp998O19678	HHIP		
IMAGp998P10676	PAK6		
IMAGp998N10659	ETV6		
IMAGp998P10663	BHMT2		
IMAGp998O06664	PKHD1		
IMAGp998P13675			
IMAGp998P13679	LRRFIP2		
IMAGp998M17657	E2F5		
IMAGp998P22670			
IMAGp998K22667	CETN2		
IMAGp998B23668	RARG		
IMAGp998M20675	HIC		
IMAGp998M19657	HBB		
IMAGp998N24672	JMJD1B		
IMAGp998O18659	CCT4		
IMAGp998O23675	ALKBH		
IMAGp998P22678	TMEM16E		
IMAGp998B14686	MDS009		
IMAGp998A02686	DGUOK		
IMAGp998B19691	MEIS1		
IMAGp998B06674	LOC401320		
IMAGp998A05694	"NDUFA10,NPL4"		
IMAGp998A13686	SBF2		
IMAGp998B10697	STS-1		
IMAGp998A11684	C10orf108		
IMAGp998B10695	PEPD		
IMAGp998A16685	NUPL1		
IMAGp998E13692	CREB3L4		
IMAGp998E24678	RHOH		
IMAGp998I11691	D21S2088E		
IMAGp998B15692	NDUFS6		
IMAGp998H16692			
IMAGp998B16688			
IMAGp998C17699	MGC34079		
IMAGp998B16687	B4GALT7		
IMAGp998A16694			
IMAGp998B09677	SPG7		
IMAGp998A11677	VPS4A		
IMAGp998B15687	ESRRG		
IMAGp998K15696			
IMAGp998A15691	TPST2		
IMAGp998D07684	TMEM37		
IMAGp998B04729	NME5		
IMAGp998D03679			
IMAGp998B01676	NOB1P		
IMAGp998F05679	SFTPB		
IMAGp998B06730			
IMAGp998B04670	AIG1		
IMAGp998A23730	CASR		
IMAGp998D01688	LOC285419		
IMAGp998D21678			
IMAGp998F11687	BRE		
IMAGp998B11727	MRPL50		
IMAGp998C18673			
IMAGp998B11728	KIAA1467		
IMAGp998C11677	CIB2		
IMAGp998A13730	CHGA		
IMAGp998D21684			
IMAGp998C22696	TRUB1		
IMAGp998C16677	GSTO2		
IMAGp998A16699	WDR20		
IMAGp998E19679	FLJ45244		
IMAGp998A22728	TUBD1		
IMAGp998E15677			
IMAGp998A21730	H2AFV		
IMAGp998L05693	LSM10		
IMAGp998D04695	CKS1B		
IMAGp998E16692	SNRPA1		
IMAGp998C24688	SLC27A6		
IMAGp998G19691	CGI-90		
IMAGp998A01687	ZZANK1		
IMAGp998H16693	"EPHB1,MRPS15"		
IMAGp998C02684	ZCCHC7		
IMAGp998E21692	RNF167		
IMAGp998D03687	KIAA0247		
IMAGp998A15692	TOP2B		
IMAGp998A01688	BENE		
IMAGp998C13694	MLL		
IMAGp998C12679	QKI		
IMAGp998C18696	RPS4Y1		
IMAGp998H17679	C13orf9		
IMAGp998E18695	"KCNAB3,MYO15B"		
IMAGp998C21690	CCNL2		
IMAGp998E21691	MGC45800		
IMAGp998C16692	HH114		
IMAGp998J21697	TOR1B		
IMAGp998D22688			
IMAGp998D24684	SLC2A10		
IMAGp998C03690			
IMAGp998F10679	C15orf17		
IMAGp998A02730	GCM2		
IMAGp998B01669			
IMAGp998C09727	ZFP161		
IMAGp998F08684			
IMAGp998D16728	FLJ13868		
IMAGp998F06678	JDP2		
IMAGp998C09679			
IMAGp998D13666	GDAP2		
IMAGp998C07730	CBFB		
IMAGp998A11686	C6orf182		
IMAGp998D13678	HUMMLC2B		
IMAGp998D06688			
IMAGp998C15728	NOVA2		
IMAGp998D14687	MS4A1		
IMAGp998D08728			
IMAGp998A12676	VAMP8		
IMAGp998J16728			
IMAGp998D15677	HRSP12		
IMAGp998C20729	TTC8		
IMAGp998F21679	CLIC3		
IMAGp998K15698	IL6		
IMAGp998I15691	C14orf78		
IMAGp998C24729	TMAP1		
IMAGp998H02691	PS1D		
IMAGp998F01688	STATIP1		
IMAGp998F07694	GLYCTK		
IMAGp998G11673	FEM1C		
IMAGp998O08695	PLA2G10		
IMAGp998E21690	COL3A1		
IMAGp998H09697	"ITGB1,EMR3"		
IMAGp998F10684	COL22A1		
IMAGp998L12696	DJ159A19.3		
IMAGp998G06687	FLJ12986		
IMAGp998J16694	ATXN7L2		
IMAGp998E05688	04. Sep		
IMAGp998I11692	C2orf30		
IMAGp998E07687			
IMAGp998D21724	DKFZp667B0210		
IMAGp998E23690	PPHLN1		
IMAGp998G22678			
IMAGp998A09692	POLK		
IMAGp998J24694	CTDSP1		
IMAGp998E13688	CLDN23		
IMAGp998C14695	SCAND1		
IMAGp998E19685	CEPT1		
IMAGp998I19696	NDUFA3		
IMAGp998E19689	SLC22A17		
IMAGp998H09692	PRSS16		
IMAGp998F08697			
IMAGp998D04686	DHRS6		
IMAGp998A04677	NAPSA		
IMAGp998F10686	C9orf10OS		
IMAGp998F16728	LOC285671		
IMAGp998E03670	CLTC		
IMAGp998F08730	C9orf5		
IMAGp998F11694	EXT2		
IMAGp998E17690	DNAPTP6		
IMAGp998F12690			
IMAGp998F09676			
IMAGp998F14690	WHSC1L1		
IMAGp998F17728	DXYS155E		
IMAGp998G17679	LAMA2		
IMAGp998F15679	MRPL13		
IMAGp998A20687	NFYB		
IMAGp998C18730			
IMAGp998M16679	CKAP4		
IMAGp998E23729	FLJ20259		
IMAGp998E18689	FLJ14712		
IMAGp998L21726	EIF3S12		
IMAGp998E24687	CDIPT		
IMAGp998C24730	TMEM30B		
IMAGp998P04684			
IMAGp998H07686	ACBD3		
IMAGp998G04692	C6orf97		
IMAGp998N02684			
IMAGp998L08685			
IMAGp998C06690			
IMAGp998K11696	ZDHHC4		
IMAGp998M13695	LPAR1		
IMAGp998H07676	SCGB3A2		
IMAGp998M20686	ADAM23		
IMAGp998K13692	TTF1		
IMAGp998H20684	PFAAP5		
IMAGp998G22697	LMCD1		
IMAGp998H13688	SLC35B4		
IMAGp998G15694	SOD1		
IMAGp998G08684			
IMAGp998I18695	HOOK1		
IMAGp998A16687	MDC1		
IMAGp998G20692	ZNF238		
IMAGp998C15686	EPHA1		
IMAGp998K18692			
IMAGp998G22689			
IMAGp998H23696			
IMAGp998C23684	CUL4B		
IMAGp998I08684	KIAA0318		
IMAGp998A01727	NQO3A2		
IMAGp998F06687	APG12L		
IMAGp998A05684	USP45		
IMAGp998I04684			
IMAGp998H06730	NOSIP		
IMAGp998L07687	SRPRB		
IMAGp998G07729	SNX8		
IMAGp998H10690	HSPB3		
IMAGp998F10728	TOE1		
IMAGp998E01688	FLJ35696		
IMAGp998E15687	RBM20		
IMAGp998G21690	LIPL3		
IMAGp998J14727	FARP2		
IMAGp998E16686			
IMAGp998H19725			
IMAGp998C20687	RER1		
IMAGp998H10728			
IMAGp998H20690	ARID1B		
IMAGp998N22698	PSMA6		
IMAGp998J22692			
IMAGp998M08725	BSPRY		
IMAGp998F21687	CYFIP1		
IMAGp998G03730			
IMAGp998N10693	LPHN3		
IMAGp998L06694	TIFA		
IMAGp998P04692			
IMAGp998E19688	LRRTM1		
IMAGp998B11692	"TBCA,DMD"		
IMAGp998C07674			
IMAGp998L20692	DNASE2		
IMAGp998G09679	RPL39		
IMAGp998E20687	TLE4		
IMAGp998J10688	DHRS3		
IMAGp998M07696	DKK1		
IMAGp998I12689	BDH		
IMAGp998I15695	LTBP1		
IMAGp998C16673	LOC253970		
IMAGp998L23694			
IMAGp998M13679	UPF2		
IMAGp998E18677	C21orf82		
IMAGp998J17688	KIAA1529		
IMAGp998I19695	HEBP1		
IMAGp998N19678	PRR6		
IMAGp998I21695	E2IG5		
IMAGp998G11688	LOC149478		
IMAGp998I23694	"RG9MTD3,LOC134147"		
IMAGp998N22677	HNRPA2B1		
IMAGp998P06677	"GUK1,HEXA"		
IMAGp998I07727	STK3		
IMAGp998K04690			
IMAGp998I05724	GPR160		
IMAGp998M02679	CYB561D1		
IMAGp998I21730	CXorf34		
IMAGp998I10691	MOSPD1		
IMAGp998I08728	C4orf9		
IMAGp998I12691	MYL3		
IMAGp998I07730			
IMAGp998B14677	PRPF18		
IMAGp998K09727	TMEM38B		
IMAGp998K17691	ATP5D		
IMAGp998A16729	FLJ22104		
IMAGp998J17691	KDELR3		
IMAGp998J20727	CAPN7		
IMAGp998J18690			
IMAGp998J18730	GRIP1		
IMAGp998I21692	VBP1		
IMAGp998J19690	SVH		
IMAGp998I23693	ZCCHC10		
IMAGp998J23698	PRKAR2B		
IMAGp998J20693	NHSL1		
IMAGp998K23726	AUH		
IMAGp998K01694	GNB2		
IMAGp998J20688	"GRK4,PGAM1"		
IMAGp998P03693	OXR1		
IMAGp998K23690	TNFSF8		
IMAGp998K04724			
IMAGp998N04687			
IMAGp998K07694	TTC18		
IMAGp998P08679	PFDN2		
IMAGp998K09679	SKIIP		
IMAGp998O07678			
IMAGp998K12693	CELSR3		
IMAGp998K05687	FLJ39370		
IMAGp998K13695	GPATC1		
IMAGp998K16693	C6orf107		
IMAGp998N23685			
IMAGp998O02693			
IMAGp998O15696	CAPZA1		
IMAGp998F10689	PLA2G12A		
IMAGp998K16694	KIAA1055		
IMAGp998D13688	NOLC1		
IMAGp998K18694			
IMAGp998G23678	MGC14288		
IMAGp998K23694	MGC14151		
IMAGp998G07673	THBS4		
IMAGp998K01662	TJP2		
IMAGp998J03727	GALNS		
IMAGp998P23678	BCAP29		
IMAGp998I04730			
IMAGp998G03685	BCAS2		
IMAGp998C08729	SLC25A20		
IMAGp998K08687	PHKA1		
IMAGp998K05725	TCF7L2		
IMAGp998L08684			
IMAGp998L14728	SMPDL3B		
IMAGp998K06694	CD1E		
IMAGp998K08699	TM7SF1		
IMAGp998N17678	SH2D1A		
IMAGp998L13730	MGC17330		
IMAGp998G17678	B7		
IMAGp998M14726			
IMAGp998I13687	SELK		
IMAGp998L18730	SLC35F3		
IMAGp998L19690	ZFP1		
IMAGp998M18726	DSCR1		
IMAGp998F14689			
IMAGp998K24726	RNASEL		
IMAGp998K15677	CXorf40		
IMAGp998M20727	TTLL3		
IMAGp998N01679			
IMAGp998G24679	C21orf49		
IMAGp998M03695	SCAP2		
IMAGp998F16687	GSTO2		
IMAGp998M14694			
IMAGp998M07689	SATB1		
IMAGp998O09692	GPR124		
IMAGp998M08685	ISGF3G		
IMAGp998P11697	FOXF2		
IMAGp998N16679	PDCD2		
IMAGp998M14696	LRRFIP2		
IMAGp998J07690			
IMAGp998K17724	MBNL2		
IMAGp998M14689	MAST4		
IMAGp998M16692	TRIF		
IMAGp998N23684	SP1		
IMAGp998N09695	JM11		
IMAGp998J19672	SMPX		
IMAGp998M21677	GFM1		
IMAGp998M20685			
IMAGp998M16725	MCPH1		
IMAGp998M11685	ERBB4		
IMAGp998M23694			
IMAGp998G22687	THAP4		
IMAGp998C19688	ZCCHC8		
IMAGp998M04726	KL		
IMAGp998F08686	NEDD8		
IMAGp998H14729	ZNF19		
IMAGp998O05679	APBA3		
IMAGp998O06727	C2orf13		
IMAGp998L09693	CGNL1		
IMAGp998N08730	SNAPC5		
IMAGp998P11678	NDUFA8		
IMAGp998O09679	NAALAD2		
IMAGp998G12692	C9orf123		
IMAGp998M13728	FLJ13150		
IMAGp998I07688	NDUFA6		
IMAGp998N14730	GAS5		
IMAGp998O19684	KREMEN1		
IMAGp998P11699			
IMAGp998L17663	ATE1		
IMAGp998M19677	NK4		
IMAGp998O20671	ABTB1		
IMAGp998E22729			
IMAGp998M22693			
IMAGp998N19728	SIAT8A		
IMAGp998M23691			
IMAGp998N24730			
IMAGp998N04689	CGI-12		
IMAGp998K17688	"COL6A1,LOC389677"		
IMAGp998P04693	PCANAP6		
IMAGp998M03686	FLJ20619		
IMAGp998O05694	PBK		
IMAGp998P10678			
IMAGp998L17693	LMTK2		
IMAGp998O09689	STX10		
IMAGp998O06694	"AP2A2,MYL2"		
IMAGp998K06690	EDG1		
IMAGp998O11695	HSPB7		
IMAGp998H05688	CRSP6		
IMAGp998P16697	M6PRBP1		
IMAGp998N14685			
IMAGp998P19694	NUP62		
IMAGp998O03684			
IMAGp998K20677	SIDT2		
IMAGp998O21692	PARP6		
IMAGp998J17692	SAT2		
IMAGp998E15674			
IMAGp998O05724	FLJ21687		
IMAGp998P21692	GAS2L2		
IMAGp998O23694	FLJ10539		
IMAGp998O18694	ARHGEF2		
IMAGp998P09695	ANKRD17		
IMAGp998M10728	dJ222E13.1		
IMAGp998B20686	AHI1		
IMAGp998P02728			
IMAGp998J10689	EEF1E1		
IMAGp998M06730	HSPA9B		
IMAGp998J12690	TSK		
IMAGp998L05736			
IMAGp998P16692	C1orf40		
IMAGp998O07730	CDK5RAP2		
IMAGp998H14677	IRX2		
IMAGp998O08679	CORO2B		
IMAGp998F14686			
IMAGp998H04729	RAP140		
IMAGp998L23684	LOC158257		
IMAGp998N07730			
IMAGp998I21689	"SHANK3,GPR133"		
IMAGp998N21724	TncRNA		
IMAGp998I24676	FLJ20014		
IMAGp998G22729			
IMAGp998I17687	KIAA1815		
IMAGp998N20699			
IMAGp998L18691	C6orf64		
IMAGp998O06698	ACSL3		
IMAGp998B04728			
IMAGp998E03727	IQGAP2		
IMAGp998A02697	DKFZp761D221		
IMAGp998B15697	HSCARG		
IMAGp998B07725	PACSIN2		
IMAGp998B07732	CXCL1		
IMAGp998B07696	ZNF599		
IMAGp998B05727	MGC3329		
IMAGp998A08724	PFDN4		
IMAGp998C11729	FLJ45455		
IMAGp998B12697	FLJ11305		
IMAGp998B21736	SSBP2		
IMAGp998D14696	SSH2		
IMAGp998A14742	PDZRN3		
IMAGp998B16697	STARD13		
IMAGp998A18727	ARL4A		
IMAGp998C19743	VPS16		
IMAGp998C24738	ZBTB4		
IMAGp998B20732	DOT1L		
IMAGp998E20731	FOXD1		
IMAGp998B10725	PPFIBP2		
IMAGp998D23734	CTL2		
IMAGp998A07697	WDR32		
IMAGp998H23734			
IMAGp998A05784	MGC40499		
IMAGp998A14737	SEPHS1		
IMAGp998C04733	CSRP2		
IMAGp998B04737	KRTHA4		
IMAGp998I03780			
IMAGp998A11779	WBSCR5		
IMAGp998A09738	MRPL33		
IMAGp998C10733	GTF2H1		
IMAGp998A09724	JMJD1A		
IMAGp998A07742	ASPH		
IMAGp998F11736	PARN		
IMAGp998C18738	D2S448		
IMAGp998B10731	CAMK1D		
IMAGp998B13735	TRUB2		
IMAGp998C19779	LOC201229		
IMAGp998A07740			
IMAGp998D22742	GPR155		
IMAGp998B18737			
IMAGp998B16779	ICOS		
IMAGp998A19736			
IMAGp998A10785	SLITRK5		
IMAGp998A24781	LHX6		
IMAGp998B12785	RAMP3		
IMAGp998B12731	SMCX		
IMAGp998B03733	MRAS		
IMAGp998B10732	HOMER3		
IMAGp998C01725	FLJ13639		
IMAGp998C01736	MGC16028		
IMAGp998D06697	BCL2L2		
IMAGp998C06742			
IMAGp998J05697	LOC400713		
IMAGp998C05727	PCDHA6		
IMAGp998A13699	TPM3		
IMAGp998H01737	FBXL18		
IMAGp998I11698	LOC150166		
IMAGp998H09736	STAC		
IMAGp998C14699	MGC17624		
IMAGp998A15728	"CECR4,CECR5"		
IMAGp998A19699	FLJ13391		
IMAGp998C18736			
IMAGp998F18724			
IMAGp998C16728	KIAA1715		
IMAGp998J17698	MESDC2		
IMAGp998H15734	LRRC20		
IMAGp998C22692	FLJ38281		
IMAGp998H23736	CSIG		
IMAGp998C21725			
IMAGp998D21729	CHGB		
IMAGp998C01743	COL23A1		
IMAGp998A04780	DAAM2		
IMAGp998F05786	LOC9884		
IMAGp998A02738	S100A13		
IMAGp998C06732	MMRP19		
IMAGp998A03781	MAN1B1		
IMAGp998C04780	HPGD		
IMAGp998B09737	TAGLN3		
IMAGp998C05732	ACBD4		
IMAGp998G05778			
IMAGp998D11730	AKR7A2		
IMAGp998B18778	FN1		
IMAGp998H21737			
IMAGp998A11743	UNKL		
IMAGp998B21783			
IMAGp998A14738	KIAA1049		
IMAGp998J02778	GOSR2		
IMAGp998D18781	TIGD7		
IMAGp998B24737	P4HA2		
IMAGp998C20738	SERPINE1		
IMAGp998H21778	PRPF8		
IMAGp998C21738	ACTG1		
IMAGp998P20781			
IMAGp998B14742	DLGAP1		
IMAGp998C02731	CCL7		
IMAGp998M05732	CASP6		
IMAGp998E03725	DECR1		
IMAGp998E06732	M160		
IMAGp998G18725	ZNF18		
IMAGp998G04727	COX7A2L		
IMAGp998C10724	PTTG1IP		
IMAGp998B15738	MGC71993		
IMAGp998E12742	MLC1SA		
IMAGp998E08736	CGI-115		
IMAGp998F22725			
IMAGp998E09736	SP100		
IMAGp998C15724	TSG101		
IMAGp998P12727	WTAP		
IMAGp998F16697	ORC4L		
IMAGp998E13732			
IMAGp998E20724	"NR1H3,DDB2"		
IMAGp998H24742			
IMAGp998E20696	C7orf10		
IMAGp998B19733			
IMAGp998D20727	KIAA0310		
IMAGp998E24732	LOC387882		
IMAGp998G13692	NPR3		
IMAGp998M24727			
IMAGp998B02738			
IMAGp998H04781	MAGED2		
IMAGp998J08782			
IMAGp998E03736	MGC11332		
IMAGp998F18732			
IMAGp998A06781	NSF		
IMAGp998A08730			
IMAGp998I03778	RORA		
IMAGp998E14736	CALU		
IMAGp998O10781	LPHN1		
IMAGp998E11743			
IMAGp998C09743	TDO2		
IMAGp998H18733	MPP3		
IMAGp998C21778			
IMAGp998E15783	FLJ11259		
IMAGp998C13743	CAPNS2		
IMAGp998A24783			
IMAGp998E20778			
IMAGp998G20778	ARHGEF19		
IMAGp998C18781	"FRG1,MGC72104"		
IMAGp998F03784	LOC162967		
IMAGp998J17781			
IMAGp998E20734			
IMAGp998C24781	ZNRD1		
IMAGp998L01695	AOAH		
IMAGp998I09731	C9orf127		
IMAGp998F07724	GTF3C2		
IMAGp998J08742	SMPD2		
IMAGp998I12697	FBXO34		
IMAGp998L10725	DGCR6L		
IMAGp998G17724	PAI-RBP1		
IMAGp998N12732	C9orf47		
IMAGp998I11736	DPP3		
IMAGp998N15736	LXN		
IMAGp998L01696	SCFD1		
IMAGp998C12731	FKBP8		
IMAGp998G14728			
IMAGp998E13737	LOC127262		
IMAGp998L07698	FLJ20989		
IMAGp998E18731	KIAA0194		
IMAGp998L19733	C5orf14		
IMAGp998I16727			
IMAGp998E21724	BTBD11		
IMAGp998E24729			
IMAGp998H17729	FLJ22531		
IMAGp998G20728	MALAT1		
IMAGp998I22697	CREBBP		
IMAGp998H21732	C20orf30		
IMAGp998G03734	ESM1		
IMAGp998C11782	FLJ22955		
IMAGp998E01730			
IMAGp998H04737	C6orf74		
IMAGp998O03780	SERPINB8		
IMAGp998E07731	MGC21654		
IMAGp998I12734	SSR1		
IMAGp998E06781	OACT2		
IMAGp998F13697	H6PD		
IMAGp998G12781	CXorf36		
IMAGp998F12730	HES1		
IMAGp998E10781	ACTN2		
IMAGp998H13780	GMPPA		
IMAGp998G14736	WNT5A		
IMAGp998E16729	HCFC2		
IMAGp998L09782	ENAH		
IMAGp998G18784			
IMAGp998D18738	MYPN		
IMAGp998K20778			
IMAGp998N22782			
IMAGp998H19734	MEF2D		
IMAGp998F19780			
IMAGp998I14780	PPP1R3B		
IMAGp998B10738	FGF2		
IMAGp998N03742			
IMAGp998N04735			
IMAGp998L05732	"TP53BP1,76P"		
IMAGp998N11732	ARFGAP1		
IMAGp998N09742			
IMAGp998P10732	SLC4A2		
IMAGp998P08698	F10		
IMAGp998I17743			
IMAGp998L10696			
IMAGp998D11738			
IMAGp998N14725	FLJ38109		
IMAGp998K11731	HMG2L1		
IMAGp998J13698	ZNF498		
IMAGp998G15733			
IMAGp998O04724	MADP-1		
IMAGp998J18726	LITAF		
IMAGp998I24697			
IMAGp998H19729			
IMAGp998I12725			
IMAGp998J18728	SLC25A21		
IMAGp998L23728	SMAD4		
IMAGp998J24728	PTH		
IMAGp998F22731	TRA1		
IMAGp998K21742	DNAJC4		
IMAGp998K04730	ZNF228		
IMAGp998N02735	HK2		
IMAGp998G10728			
IMAGp998F12742	ROR1		
IMAGp998I09783			
IMAGp998A12783	ZDHHC6		
IMAGp998J11782	HES5		
IMAGp998I21779			
IMAGp998I10783	SMARCD3		
IMAGp998H22778			
IMAGp998N10728	FLJ90709		
IMAGp998F09737	LOC126755		
IMAGp998P10780	FLJ10349		
IMAGp998G10736			
IMAGp998I14784	GFPT1		
IMAGp998I13742	SMAD3		
IMAGp998I18786			
IMAGp998E16742	CBX5		
IMAGp998J19785			
IMAGp998D23738	TXNL5		
IMAGp998K22781	IL2RG		
IMAGp998G20781	HAPLN4		
IMAGp998I23736	GALNT2		
IMAGp998I24733	MGC33887		
IMAGp998P02724	GLS2		
IMAGp998O03735	CDK9		
IMAGp998L04697	ZNF451		
IMAGp998K01727	ENPP4		
IMAGp998K07693			
IMAGp998H06738	FKBP11		
IMAGp998K05724	ALG10		
IMAGp998M06727	PAR1		
IMAGp998M09697	ARPP-19		
IMAGp998P15728	VENTX2		
IMAGp998L17730	PLA2R1		
IMAGp998L13731	CCDC10		
IMAGp998I22699	VPS39		
IMAGp998M16731	LYPLA3		
IMAGp998I18724	C2orf23		
IMAGp998P17726	CBX3		
IMAGp998O12724	SPIRE1		
IMAGp998K17726			
IMAGp998I23733	CHD9		
IMAGp998P21734	NQO1		
IMAGp998L22697	DLST		
IMAGp998D23728	UBE3C		
IMAGp998K24697			
IMAGp998O23698			
IMAGp998P15782	MTX3		
IMAGp998J08778			
IMAGp998C08781	FLJ12644		
IMAGp998O01781			
IMAGp998P11779	"UQCR,TRIM39"		
IMAGp998D01781	UNQ467		
IMAGp998P07778	SLN		
IMAGp998I05781	NMUR2		
IMAGp998K08784	ACAD10		
IMAGp998N08780	UHRF2		
IMAGp998N16738			
IMAGp998I12784	FBXW2		
IMAGp998M19735	BCAR1		
IMAGp998G13737	TGFB2		
IMAGp998L13735	FHL2		
IMAGp998O16780	THBS3		
IMAGp998K18732	RPP14		
IMAGp998D18782			
IMAGp998M12730	PTPN3		
IMAGp998P16781	EMILIN3		
IMAGp998J22785	LAMB4		
IMAGp998I19743	PBX1		
IMAGp998J24736	NSUN4		
IMAGp998I22781	S100A13		
IMAGp998I13733			
IMAGp998F18729	MGC955		
IMAGp998L05725	FMN2		
IMAGp998H02734	FLJ10979		
IMAGp998E01736	RPL37A		
IMAGp998M11728			
IMAGp998O14698			
IMAGp998O05743	LOC153682		
IMAGp998M08724	THAP7		
IMAGp998M08735	IL1B		
IMAGp998P12731			
IMAGp998M11730	FLJ21908		
IMAGp998O11732	HMGA1L4		
IMAGp998M16732	C7orf36		
IMAGp998O08725	PIK3R4		
IMAGp998O14727			
IMAGp998P17697	HK1		
IMAGp998N15727	TXNDC4		
IMAGp998K21724	IL31RA		
IMAGp998N20726	ZNF202		
IMAGp998P21697	ACVRL1		
IMAGp998M22726			
IMAGp998N08725			
IMAGp998M22731	FHOD3		
IMAGp998N01732	FLJ22353		
IMAGp998J06786	DDX26B		
IMAGp998M03725	MAPK13		
IMAGp998N05781	GRPEL2		
IMAGp998M06786	ADH5		
IMAGp998D11779			
IMAGp998O07742			
IMAGp998P10731	FBLP-1		
IMAGp998I13782	DNAJB12		
IMAGp998M06785	DNAL4		
IMAGp998I15782	CSRP3		
IMAGp998M12735	LOC202181		
IMAGp998M24784	04. Sep		
IMAGp998M16781	FLJ44670		
IMAGp998M18783	LOC283337		
IMAGp998K13743	CDH15		
IMAGp998M18735	C5orf13		
IMAGp998F19732	RGS3		
IMAGp998N19778	C14orf168		
IMAGp998O21782	EVE1		
IMAGp998N21785			
IMAGp998I22731	DLGAP4		
IMAGp998L23742	ZC3HC1		
IMAGp998N21742			
IMAGp998O01725	KIAA0056		
IMAGp998P02731	EIF2AK2		
IMAGp998N06728	GPI7		
IMAGp998L05742			
IMAGp998J02731	MAP3K8		
IMAGp998P07698	KIAA1462		
IMAGp998O19697	KCTD2		
IMAGp998J17733	DIA1		
IMAGp998M02724	MGC75360		
IMAGp998M12731	SLC43A2		
IMAGp998P14697	GADD45A		
IMAGp998P12726	TSAP6		
IMAGp998P13696	TSTA3		
IMAGp998O14726	"FLJ20605,ZNF142"		
IMAGp998M03724	FLJ38348		
IMAGp998O14728	TAX1BP1		
IMAGp998K12697	MYLK		
IMAGp998G11729	GFRA1		
IMAGp998O03697	ADPRHL2		
IMAGp998K17743	TMPIT		
IMAGp998P22697	IL7R		
IMAGp998O19727	SIX1		
IMAGp998O21725			
IMAGp998O20735	FOLR3		
IMAGp998P08736	ALPK2		
IMAGp998O04778	LOC91316		
IMAGp998O05734	BACH		
IMAGp998L01736	"HCG4P6,HLA-A"		
IMAGp998M02742	PIGM		
IMAGp998P09780	KRT13		
IMAGp998O08786	NOTCH2NL		
IMAGp998O05742	UNQ830		
IMAGp998O08698	RPL21		
IMAGp998O09736			
IMAGp998P11785	GFRA3		
IMAGp998O21778	"PPGB,LOC285831"		
IMAGp998N14781	MAP3K14		
IMAGp998P15778	CLPP		
IMAGp998K12742	KIAA0663		
IMAGp998L11782	C9orf54		
IMAGp998N17730			
IMAGp998P20742	XIST		
IMAGp998O22783			
IMAGp998L19742	MGC10731		
IMAGp998P21782	FARS2		
IMAGp998P14786	MGC20235		
IMAGp998M22780			
IMAGp998K20742	FLJ12525		
IMAGp998C01730	FLJ11712		
IMAGp998A02781	KLK11		
IMAGp998B08733	FGFR1OP2		
IMAGp998C03793	MCF2L		
IMAGp998C14779	ZNF516		
IMAGp998A21794	LEF1		
IMAGp998D12737	SLC27A3		
IMAGp998A06784	FUS		
IMAGp998B12734	IQCE		
IMAGp998B11784			
IMAGp998C19732	VCIP135		
IMAGp998I05778	K6IRS4		
IMAGp998A12731	LMCD1		
IMAGp998B07781	CXorf6		
IMAGp998A21780	AK2		
IMAGp998D17786			
IMAGp998C17785			
IMAGp998K20781			
IMAGp998A20733	NAV2		
IMAGp998A24789	DUSP13		
IMAGp998K21780	CHRNE		
IMAGp998D04791			
IMAGp998B19734	EMP3		
IMAGp998B23793	"MUSTN1,ITIH4"		
IMAGp998E02784	NFIL3		
IMAGp998E02788			
IMAGp998M03786	NID2		
IMAGp998B19781			
IMAGp998D18786			
IMAGp998B08742	TNFSF8		
IMAGp998A17742	MGC45806		
IMAGp998G12790	LOC338328		
IMAGp998A20787	GUCY1B3		
IMAGp998C23779			
IMAGp998B11793	TBC1D16		
IMAGp998B11786			
IMAGp998A09824			
IMAGp998B22788	C21orf45		
IMAGp998D13829	LOC253724		
IMAGp998B16783	RPLP2		
IMAGp998B13784	NR0B2		
IMAGp998B21787			
IMAGp998C21795	JAK3		
IMAGp998A16788	ATPIF1		
IMAGp998B06823	TRAM2		
IMAGp998B22787	C9orf93		
IMAGp998D23823	DHRS7		
IMAGp998B22789	SERPINB5		
IMAGp998D03730	ATP8A1		
IMAGp998A03785	CIT		
IMAGp998H01736	G1P3		
IMAGp998B08780	GPR61		
IMAGp998E05736	MFN1		
IMAGp998K11786			
IMAGp998C13785			
IMAGp998A10781	C10orf87		
IMAGp998D09784	BCORL1		
IMAGp998C12785			
IMAGp998N09735	C6orf62		
IMAGp998A11742			
IMAGp998J18735	MGC16291		
IMAGp998C16785			
IMAGp998A17736	BDKRB1		
IMAGp998F04780	CASP5		
IMAGp998D20734	CRLF1		
IMAGp998A20781	NFAT5		
IMAGp998E20730	EMP2		
IMAGp998C20792	H17		
IMAGp998E21785	CAST		
IMAGp998D19788			
IMAGp998P14736	HIF1A		
IMAGp998F24793	PP784		
IMAGp998F01825	IRX1		
IMAGp998F02787	FLJ12875		
IMAGp998C04825	LOC375449		
IMAGp998D08778	SFTPC		
IMAGp998A08789	EPHB2		
IMAGp998C09789			
IMAGp998F07778			
IMAGp998D09783	KCNRG		
IMAGp998F09824	FAM35A		
IMAGp998I09787	MGC2747		
IMAGp998C11819	MGC2749		
IMAGp998A10788			
IMAGp998B21790	ITM2C		
IMAGp998C09787	CIDEA		
IMAGp998A17825	C9orf75		
IMAGp998F12792	MGC52000		
IMAGp998C18829	FUT8		
IMAGp998C17793	TEAD4		
IMAGp998B14826			
IMAGp998D20786	RNPC2		
IMAGp998F23788	RIPK4		
IMAGp998E22788	MGC12197		
IMAGp998C23825	"DKFZp761L1518,LMNA"		
IMAGp998B16793	"BCL2L13,GGA2"		
IMAGp998D08782			
IMAGp998E16792	PGLYRP4		
IMAGp998C19786			
IMAGp998C01779	FAT		
IMAGp998B21784	LOC284371		
IMAGp998I09780	ADAMTS14		
IMAGp998B20783	SEC31L1		
IMAGp998E08784	ECH1		
IMAGp998D16783	NUBP1		
IMAGp998J11788	VAMP5		
IMAGp998H10731	IRF1		
IMAGp998H16824	"TERF2IP,SECISBP2"		
IMAGp998H18737	"STK11,C19orf26"		
IMAGp998F15783	LAMA5		
IMAGp998E17734	COL5A1		
IMAGp998E18792	C2F		
IMAGp998F13734	FLJ10204		
IMAGp998C20785			
IMAGp998D21737			
IMAGp998F20793	MCART1		
IMAGp998H24733	VEGF		
IMAGp998F22793	CTPS2		
IMAGp998M21737			
IMAGp998E23784	BTBD2		
IMAGp998D02824	NDUFV3		
IMAGp998G04786	CACNG1		
IMAGp998E09825	DAMS		
IMAGp998F03788	SCARF2		
IMAGp998F01824	PPM1F		
IMAGp998F03787	CPT1B		
IMAGp998E06788	PIK4CA		
IMAGp998F05787	FMR1		
IMAGp998B10792			
IMAGp998D10790	PIM1		
IMAGp998H12784			
IMAGp998C12793			
IMAGp998J11787	LETMD1		
IMAGp998C14789	COX7C		
IMAGp998F16829			
IMAGp998I14743			
IMAGp998E15827			
IMAGp998I18782	PDE5A		
IMAGp998C02789	MDS006		
IMAGp998A18791	PUM1		
IMAGp998F22829	FLJ21963		
IMAGp998K21787	KLK5		
IMAGp998D24824	MGC13183		
IMAGp998A21789			
IMAGp998N02785	PARK7		
IMAGp998H03792	FLJ13955		
IMAGp998G09780	SMAD2		
IMAGp998P03792	SFN		
IMAGp998I10736	FLJ30277		
IMAGp998P05792	NSE1		
IMAGp998I19786	"FLJ00312,LOC255326"		
IMAGp998H10787	PYC1		
IMAGp998J19780	HLA-DMB		
IMAGp998D07782	ROBO3		
IMAGp998D21785	C9orf103		
IMAGp998G10784	GPR115		
IMAGp998I16734	IL11		
IMAGp998M14789	UBXD1		
IMAGp998E21784			
IMAGp998G19782	COL7A1		
IMAGp998A20780			
IMAGp998F20785	"PLA2G4B,SPTBN5"		
IMAGp998B12738	LOC116236		
IMAGp998H24786	ZNF286		
IMAGp998B21733	WNT5B		
IMAGp998G23794	PDE4DIP		
IMAGp998O22780			
IMAGp998J23792	C6orf69		
IMAGp998I02778			
IMAGp998I01789	MGC31963		
IMAGp998G09825			
IMAGp998I06786	ADCY1		
IMAGp998K08788	STK32B		
IMAGp998A09791	PON2		
IMAGp998F14791			
IMAGp998F08790	PLCL2		
IMAGp998I08823	MYOZ2		
IMAGp998F17789	LTA		
IMAGp998G10820	ZNF205		
IMAGp998K11788	MGC64882		
IMAGp998K23781			
IMAGp998E13793	NFKBIA		
IMAGp998H17781	MAML2		
IMAGp998G17789	"CLUL1,TYMS"		
IMAGp998E15822			
IMAGp998F18793			
IMAGp998I18784			
IMAGp998H19786	TTC14		
IMAGp998L18825	NDUFB3		
IMAGp998B08778	PPARA		
IMAGp998A16825	PPP1R3D		
IMAGp998H23786	IGLL1		
IMAGp998I03734	FSCN1		
IMAGp998J01792	E2F2		
IMAGp998G06783	APLN		
IMAGp998G07785	TMEM39A		
IMAGp998D05738	RCN2		
IMAGp998J05792	EPB41L2		
IMAGp998B15785	C9orf90		
IMAGp998G14793	NMT2		
IMAGp998I20733			
IMAGp998I09792	MGC49942		
IMAGp998G17783	SERF1A		
IMAGp998J13784			
IMAGp998I13734			
IMAGp998I12794			
IMAGp998C17733	MMP2		
IMAGp998I16792	IL28RA		
IMAGp998E21781	FUT8		
IMAGp998C21785	C9orf78		
IMAGp998J24733	TSRC1		
IMAGp998H24791	TNFRSF11A		
IMAGp998O22731	FAP		
IMAGp998H23783	KRT1		
IMAGp998J19734	OPRS1		
IMAGp998N23779	"KLHDC2,C21orf9"		
IMAGp998N02782	ITGB2		
IMAGp998F03791	NFX1		
IMAGp998N04823	BNIP1		
IMAGp998J01787			
IMAGp998M12788	TBC1D13		
IMAGp998O06789	GPSM3		
IMAGp998O17788	STRC		
IMAGp998O16790	LAT		
IMAGp998J14830			
IMAGp998J10792	LRSAM1		
IMAGp998J20787	CCAR1		
IMAGp998M11788	NEK6		
IMAGp998K23788	PANK4		
IMAGp998E09789	ITGB3BP		
IMAGp998J21787	GNPAT		
IMAGp998H10793			
IMAGp998J17824	LOC286437		
IMAGp998J21793	TRPC6		
IMAGp998J19824			
IMAGp998I17781			
IMAGp998J22793	YTHDF2		
IMAGp998E23792	SREBF1		
IMAGp998J23793	PP2447		
IMAGp998H21789	ADCK1		
IMAGp998K14735	GRCC10		
IMAGp998L04787	KRT25A		
IMAGp998K02731	FAM53C		
IMAGp998B07785	TNFRSF19		
IMAGp998F06737	SLC2A9		
IMAGp998K03827			
IMAGp998L12733			
IMAGp998L02793			
IMAGp998K10732	FLJ12998		
IMAGp998G09782	CT120		
IMAGp998J21733	NMB		
IMAGp998G12782	EPC1		
IMAGp998M17735	SLC9A7		
IMAGp998N21793			
IMAGp998I20784			
IMAGp998E20740	CCT2		
IMAGp998K19735	TSFM		
IMAGp998K21784	ANGPTL1		
IMAGp998H22742			
IMAGp998P09779	"NUMB,EIF3S5"		
IMAGp998K21734			
IMAGp998O24787	AKT1S1		
IMAGp998L19734	DKFZp566C0424		
IMAGp998K24792	KCNK6		
IMAGp998P01823	ADAMTS10		
IMAGp998N14792			
IMAGp998M14786	SELM		
IMAGp998H04791			
IMAGp998J09789			
IMAGp998O04788	ELTD1		
IMAGp998K05790	IMAGE3451454		
IMAGp998N08792	FLJ12118		
IMAGp998M11738	FOXE1		
IMAGp998N20787	MCCC1		
IMAGp998K12781	RAB23		
IMAGp998J06793			
IMAGp998M24786	MGC33302		
IMAGp998L13786	ZNF364		
IMAGp998L15793	SUCLG2		
IMAGp998J10794			
IMAGp998M17783	ZNF136		
IMAGp998F18789			
IMAGp998K20792	PAK2		
IMAGp998K18793	PLEKHK1		
IMAGp998H17790	KRTAP13-2		
IMAGp998B13789	FLJ25471		
IMAGp998P20825	ADAM22		
IMAGp998K22788	C11orf8		
IMAGp998N09781	AUTS2		
IMAGp998N09778	ASB12		
IMAGp998P03780	LRRK1		
IMAGp998K03783	SUI1		
IMAGp998P03782			
IMAGp998N07786	KRTAP10-11		
IMAGp998K10736	RASSF1		
IMAGp998P19790	CRA		
IMAGp998P03784	BCL11B		
IMAGp998N11792	MCFD2		
IMAGp998M19736	MMP1		
IMAGp998M11793	FSTL1		
IMAGp998N06736	C20orf11		
IMAGp998D17785	C21orf18		
IMAGp998K10734	RARRES3		
IMAGp998K20783			
IMAGp998O17730	TRAF5		
IMAGp998N17785	LCE2B		
IMAGp998M19734	ADFP		
IMAGp998F21785	TETRAN		
IMAGp998L22736	AVO3		
IMAGp998I24780	KIAA0892		
IMAGp998N21781	LOC221143		
IMAGp998G23793	ALDH3B2		
IMAGp998P01794	CLN6		
IMAGp998P02784	KRTHB2		
IMAGp998O03824			
IMAGp998L18790	LOC284412		
IMAGp998O08788	LTB4DH		
IMAGp998N04793	ZNF211		
IMAGp998N15786	RNF13		
IMAGp998I12780	PCDH19		
IMAGp998M17826	TFCP2L1		
IMAGp998M08783	LZTS2		
IMAGp998M12783	GABPA		
IMAGp998O16789	PCDH18		
IMAGp998N20826	KRTAP19-3		
IMAGp998N12789			
IMAGp998K18789			
IMAGp998K16791			
IMAGp998M16742	ZNF85		
IMAGp998G01791			
IMAGp998P19824	MGC16121		
IMAGp998M19790	ICF45		
IMAGp998M22826			
IMAGp998M09792	TNFRSF11A		
IMAGp998L20789	SAS10		
IMAGp998G23790	KIF1B		
IMAGp998M02736	C9orf21		
IMAGp998P09778	HAGH		
IMAGp998O05735	MMP3		
IMAGp998P14789	MGC15476		
IMAGp998K16786			
IMAGp998N06791	HIRIP3		
IMAGp998O13785	ZNF183		
IMAGp998M09794	NFATC4		
IMAGp998J09733	RASAL2		
IMAGp998N10785	ELAVL1		
IMAGp998O11734	C11orf30		
IMAGp998L15783	IPO9		
IMAGp998J13733	HEPHL1		
IMAGp998P13792	KRT10		
IMAGp998O17735	RPS6KB2		
IMAGp998K18780	LMAN2		
IMAGp998O19735	ADIPOR2		
IMAGp998O20783	DNAJB11		
IMAGp998J19736	STAT3		
IMAGp998M20793	PHF20L1		
IMAGp998O21734	PDLIM4		
IMAGp998O21781	KIAA0663		
IMAGp998O19731	LOC255480		
IMAGp998C24791	SMAD3		
IMAGp998O05782	MGC40489		
IMAGp998M02792	VIT		
IMAGp998O16794	NGFRAP1		
IMAGp998O03792	SLC9A9		
IMAGp998P06829			
IMAGp998P05786			
IMAGp998O12787	C6orf89		
IMAGp998O21792	AGER		
IMAGp998L10792	RPL27A		
IMAGp998O05787	F8A1		
IMAGp998O13794	AKNA		
IMAGp998N18778			
IMAGp998P15788	WDR5		
IMAGp998O13788	RBP1		
IMAGp998P24787	CDKAL1		
IMAGp998N15792	WDR41		
IMAGp998J17789	ZDHHC14		
IMAGp998J11790	CA3		
IMAGp998M22789	RUFY2		
IMAGp998J03791	FEM1A		
IMAGp998F17791			
IMAGp998G06790	SPINT1		
IMAGp998O22824	CXCL14		
IMAGp998L20793			
IMAGp998A04824	ARHGEF6		
IMAGp998B02830	PLCB1		
IMAGp998A08824	ZNF286		
IMAGp998B09832	TFAP2B		
IMAGp998B10822	TP73L		
IMAGp998A11833	ADAM23		
IMAGp998B09794	FARP1		
IMAGp998C03794			
IMAGp998F01828	ZNF652		
IMAGp998B13821	C9orf126		
IMAGp998C11795	FLJ45744		
IMAGp998B11832	ATP8B1		
IMAGp998B08825	COMMD6		
IMAGp998D19827	NAV1		
IMAGp998B16822	CCNE1		
IMAGp998B13829			
IMAGp998B17795	ADSS		
IMAGp998A20830			
IMAGp998A21823	RSAFD1		
IMAGp998D22836	KIAA1244		
IMAGp998F17826	ANKRD31		
IMAGp998F21828	RGL1		
IMAGp998D24819	COG1		
IMAGp998O22830	FLJ32009		
IMAGp998A14819			
IMAGp998C01834	RAPGEFL1		
IMAGp998I06824	SLC19A3		
IMAGp998A02844	"LENG8,RAMP1"		
IMAGp998B14820			
IMAGp998J03843	"WBSCR18,TCF7L1"		
IMAGp998B20826	"LOC285690,PD2"		
IMAGp998G03835	SND1		
IMAGp998B10829	"ZNF608,RNF32"		
IMAGp998H18838			
IMAGp998B12825	FLJ10006		
IMAGp998B24829	"GRSF1,RGS9"		
IMAGp998D13795	"C10orf58,FAM45A"		
IMAGp998B20830			
IMAGp998A16819	TAOK1		
IMAGp998A17845	"PTHR1,DNAJD1"		
IMAGp998B18827	CPS1		
IMAGp998B18845	"CDH22,C1orf32"		
IMAGp998B11792	"PPP1R8,C6orf173"		
IMAGp998B21839	"TWIST2,CLCN4"		
IMAGp998B13795	"SDK2,LOC400581"		
IMAGp998B23835	"CNGB1,TJP2"		
IMAGp998A24840	C1QTNF3		
IMAGp998A23827	"LCAT,MCM5"		
IMAGp998C04822	LOC196541		
IMAGp998F05835	ZNF262		
IMAGp998C09820	PRRX1		
IMAGp998B03831	GRIP1		
IMAGp998B04829			
IMAGp998A08834	DKFZp761D221		
IMAGp998A05794	C21orf71		
IMAGp998H03794	SDC4		
IMAGp998C22828			
IMAGp998G11834	GABRR1		
IMAGp998C13823			
IMAGp998D09833	CHCHD3		
IMAGp998D13824	FYB		
IMAGp998D10821	DMRT2		
IMAGp998B15825			
IMAGp998E21831			
IMAGp998D17822	FLJ12716		
IMAGp998B18832	THY1		
IMAGp998D21794	VTI1A		
IMAGp998D15794	MRPL44		
IMAGp998C22827	LOC197322		
IMAGp998E20819	OIP5		
IMAGp998F20825	COL21A1		
IMAGp998L20834	BLVRA		
IMAGp998D02792	"SCUBE2,CCNA2"		
IMAGp998D11836	SYP		
IMAGp998E04839	"FLJ34077,CNTN3"		
IMAGp998F04843	"ZNF594,FREM1"		
IMAGp998C06840	"KUB3,WDR32"		
IMAGp998K08835	AGXT2L1		
IMAGp998C03834	"ZNF497,RPL24"		
IMAGp998F21836	"WAC,TGFBR3"		
IMAGp998D16827	MGA		
IMAGp998C14840	OSBPL10		
IMAGp998E13845	CDYL		
IMAGp998N05829	"PSMD11,LOC54103"		
IMAGp998C13842	MYBBP1A		
IMAGp998L11834	BRUNOL4		
IMAGp998C17841	"SLC22A5,MINPP1"		
IMAGp998L13843	"DKFZP564O0823,LOC112885"		
IMAGp998C17840	DTX3L		
IMAGp998B17837	POLRMT		
IMAGp998F19845	"KRTAP19-1,TRIM5"		
IMAGp998M17839	"UBE2E2,MAK"		
IMAGp998F23844	"LOC285548,FLJ23231"		
IMAGp998K23835	CYB5-M		
IMAGp998C21827	"MED9,NFAT5"		
IMAGp998K22829	DDIT4		
IMAGp998A14791	DYSF		
IMAGp998O01823	UGP2		
IMAGp998J05819	RIP		
IMAGp998F13819	HTPAP		
IMAGp998C16825	BRUNOL6		
IMAGp998F01795	BOC		
IMAGp998E05828			
IMAGp998E20794	TGFB3		
IMAGp998H19819	CNGA1		
IMAGp998E06794	C1QTNF1		
IMAGp998F16824			
IMAGp998C01794			
IMAGp998D23821			
IMAGp998F16827	C14orf46		
IMAGp998E02822	FLJ22222		
IMAGp998E15834	TTC8		
IMAGp998F24830	SLIC1		
IMAGp998O16795	FGR		
IMAGp998F20822	LOC157562		
IMAGp998C20831			
IMAGp998E22795	HIRIP5		
IMAGp998A19821			
IMAGp998B24823			
IMAGp998H24833	PBX3		
IMAGp998B04844	"C2orf7,LAMA5"		
IMAGp998B01838	ELF5		
IMAGp998E15839			
IMAGp998H03838	"INSIG1,ELOVL6"		
IMAGp998C06837	COMMD10		
IMAGp998G06827	ABCC5		
IMAGp998D06841	MAPK8IP3		
IMAGp998E02836	"C10orf18,SLC25A14"		
IMAGp998D05837	FOSL2		
IMAGp998N14836	"LMAN1,ARL2"		
IMAGp998E10820	AIPL1		
IMAGp998K19839	"PRRX1,MRPL27"		
IMAGp998E13842	TOP1MT		
IMAGp998G23840	"FLJ12998,KIAA1529"		
IMAGp998A10835	PHKA1		
IMAGp998G02844	"C14orf167,C10orf65"		
IMAGp998E20841	PLXNA3		
IMAGp998D21837	"CACNA1F,AVEN"		
IMAGp998E19840	"TOMM22,FYN"		
IMAGp998L20837	"SPG20,MYBL2"		
IMAGp998E21842	"KRT6IRS,FLJ32884"		
IMAGp998N14837	DHX33		
IMAGp998F18829	CHPPR		
IMAGp998F24836	"SAFB2,SAFB"		
IMAGp998I14823			
IMAGp998L03835	NCOR2		
IMAGp998D04823	SPTBN5		
IMAGp998L03828	MGC33926		
IMAGp998J01824	CTNS		
IMAGp998J05832			
IMAGp998O04795	TBRG1		
IMAGp998P04819	LOC134492		
IMAGp998G18823	SLC5A1		
IMAGp998D13820	C6orf66		
IMAGp998H08827	MRPL17		
IMAGp998G12832			
IMAGp998C21822			
IMAGp998J17835			
IMAGp998G23827	LSM2		
IMAGp998C16833	FLJ12994		
IMAGp998J18823	C3orf19		
IMAGp998G24828	NETO1		
IMAGp998G21823			
IMAGp998P18836	MAP2K7		
IMAGp998J18825			
IMAGp998P23829	AKT3		
IMAGp998F21823			
IMAGp998H23832			
IMAGp998B05841	FZD8		
IMAGp998H01834			
IMAGp998D07842	CD47		
IMAGp998G07840	"PARP11,ANAPC10"		
IMAGp998A06842	ABI3BP		
IMAGp998L14869	"SPTBN1,LOC91689"		
IMAGp998O03820	"HSDL2,ACYP2"		
IMAGp998J09869	"DLX6,LRRC4B"		
IMAGp998H04829	DAP3		
IMAGp998M01837	"GSK3B,CRIM1"		
IMAGp998P14820	"DLG7,PDCL"		
IMAGp998H20868	"TGM7,MTUS1"		
IMAGp998I16794	"LOC90321,SLC2A13"		
IMAGp998I13834	"MGC42090,CNNM2"		
IMAGp998J24868	"PTPN18,CUGBP2"		
IMAGp998G15833	CNNM4		
IMAGp998C19839	COL27A1		
IMAGp998J18833	IFI16		
IMAGp998A20842	TPH1		
IMAGp998J21845	XLKD1		
IMAGp998G21840	ADAMTS2		
IMAGp998M23844	BNIPL		
IMAGp998G24794	NDUFV2		
IMAGp998H23828	B4GALT6		
IMAGp998J01795	HHAT		
IMAGp998K06832	PUM2		
IMAGp998F05827	PIK3R1		
IMAGp998I04828			
IMAGp998L01824	NCOR1		
IMAGp998L12795	"DGCR14,STK22B"		
IMAGp998L17794			
IMAGp998I07834	ZNF407		
IMAGp998E05795			
IMAGp998I07791	ARPP-21		
IMAGp998N13819			
IMAGp998I12832			
IMAGp998J20830			
IMAGp998P17831			
IMAGp998G20824	FER1L3		
IMAGp998L18823	RXRG		
IMAGp998J17822	ZDHHC21		
IMAGp998L18837	FBXW11		
IMAGp998F20823	FN5		
IMAGp998D23820	C6orf80		
IMAGp998I22827			
IMAGp998K21835	PLEKHA2		
IMAGp998H21823	FLJ39378		
IMAGp998E22831	NCOR2		
IMAGp998G02840	CLTCL1		
IMAGp998L14839	FLJ34870		
IMAGp998I06841	MGC34923		
IMAGp998I04845	PRKCA		
IMAGp998B01840	"APIN,PCNX"		
IMAGp998L07869	CKLFSF3		
IMAGp998I02837	"TNFRSF14,FLJ12735"		
IMAGp998I08845	PCDH15		
IMAGp998P02841	PHAX		
IMAGp998B04836	"KLF6,C18orf23"		
IMAGp998H08840			
IMAGp998F17835	"TXNDC5,KIAA1345"		
IMAGp998H12841	"HOXC13,PTK2"		
IMAGp998L19838	CAMK2G		
IMAGp998C20842	FGF7		
IMAGp998D12834	"WBP5,SP192"		
IMAGp998G14838	MARCH-III		
IMAGp998A24836	"CKMT1,MNAT1"		
IMAGp998G24829			
IMAGp998J22840	"LYRIC,HOOK3"		
IMAGp998F22832			
IMAGp998I21835	"CSNK1E,HERC6"		
IMAGp998D22842	"EDEM1,ENTPD7"		
IMAGp998J01845	CARD15		
IMAGp998L01822	ELL2		
IMAGp998I02834	MCTP2		
IMAGp998J01823	LDOC1		
IMAGp998L23833	SOCS3		
IMAGp998N05827	NAALADL2		
IMAGp998L01820	ARHGAP28		
IMAGp998N16819	KRT25C		
IMAGp998N04822	KIAA0226		
IMAGp998K11829			
IMAGp998E03795	ANXA8		
IMAGp998M15824			
IMAGp998F12794	MTA3		
IMAGp998L13822	RPP38		
IMAGp998G12831			
IMAGp998L15822	SESN1		
IMAGp998F19834	PDPK1		
IMAGp998K20822	SPINK5		
IMAGp998J23834	WDFY2		
IMAGp998I19824	CSNK2A2		
IMAGp998J20832	LYPLA1		
IMAGp998L23830			
IMAGp998K18795	NFIX		
IMAGp998N20825	C20orf52		
IMAGp998L24833	"OR2A9P,CTAGE4"		
IMAGp998N06840	"KCNS3,LOC284058"		
IMAGp998L12830			
IMAGp998P04841	"EIF2B4,CSNK1G1"		
IMAGp998K03868	"NSD1,RGS6"		
IMAGp998L22838	"PCTK2,AKAP13"		
IMAGp998L03840	"MGC16824,PLS1"		
IMAGp998N23826	AOF1		
IMAGp998L16868	KIAA1571		
IMAGp998M08823	"F25965,GPC6"		
IMAGp998K11845	"KCNQ1OT1,ANK2"		
IMAGp998L13829	LRCH1		
IMAGp998F14844	ADPGK		
IMAGp998K13840			
IMAGp998M16845	"ZNF510,COG1"		
IMAGp998K20828	"DHDDS,FIBL-6"		
IMAGp998L02844	"KRT6B,FLJ14075"		
IMAGp998J16841	"CABYR,CRX"		
IMAGp998K15830	"CHES1,NCOA2"		
IMAGp998N19825	"CA4,2-PDE"		
IMAGp998N19844	YPEL1		
IMAGp998J20841	"PDE4DIP,ASXL2"		
IMAGp998K23841	"FBP2,ADORA2B"		
IMAGp998J22828	ZNF540		
IMAGp998L24836	EEF1D		
IMAGp998I09822	P15RS		
IMAGp998P17819	HSPC023		
IMAGp998P08795	FLJ14153		
IMAGp998N06827	IRX3		
IMAGp998P06823	FLJ21144		
IMAGp998N15795	HOXD8		
IMAGp998I10822	FLJ35258		
IMAGp998N10835	PPFIA2		
IMAGp998N14795	LOC92346		
IMAGp998O05830	FLJ23749		
IMAGp998P19795	GALNT10		
IMAGp998M11832	C1QTNF3		
IMAGp998N18794	GALNACT-2		
IMAGp998A12821	GLT8D2		
IMAGp998N19819	CUL7		
IMAGp998M19826	BMP2		
IMAGp998L17825	DHX40		
IMAGp998J24820	RPA3		
IMAGp998M18829	DNER		
IMAGp998A19826	SLC25A13		
IMAGp998N22822	TNNC2		
IMAGp998J10819	CD5		
IMAGp998L22829	SLC24A1		
IMAGp998M23834	KIAA1529		
IMAGp998M03839	MAP1D		
IMAGp998L01869	"XPNPEP2,CXorf33"		
IMAGp998M12820	CLN8		
IMAGp998N07839	"ADAMTS7,C6orf210"		
IMAGp998M01840	PKP1		
IMAGp998M04829	"COG2,ISL1"		
IMAGp998M24841			
IMAGp998O09845	"DGKA,EVPL"		
IMAGp998P09868	"FLJ10359,LGALS8"		
IMAGp998O19844	"GSPT2,NSFL1C"		
IMAGp998M08840	"LCHN,NUP210L"		
IMAGp998O13869	C9orf7		
IMAGp998G09836	"NEDD4L,LTF"		
IMAGp998M15831			
IMAGp998P13842	"D15Wsu75e,AP4B1"		
IMAGp998C19828	"KIAA0650,SEC3L1"		
IMAGp998M22827	"LOC348938,LOC286075"		
IMAGp998O20839	CTSO		
IMAGp998M15836	"UCHL5,DAB1"		
IMAGp998M23840	LOC387763		
IMAGp998L21840			
IMAGp998P23830	CAMK2D		
IMAGp998M23842	"SPINK5L1,GSG1"		
IMAGp998O20844	CARD8		
IMAGp998P14822	ULK1		
IMAGp998P04831	ZMAT1		
IMAGp998O12822			
IMAGp998O11834	BICD1		
IMAGp998O01824			
IMAGp998O11833	GRM7		
IMAGp998O05822	C18orf11		
IMAGp998N12829	RAP2C		
IMAGp998P11794	RAB15		
IMAGp998K16794	ST14		
IMAGp998P16795			
IMAGp998O14826			
IMAGp998O15823	LOC92017		
IMAGp998J10821	LOC286126		
IMAGp998O17823	APG3L		
IMAGp998E21822			
IMAGp998O19823	COL16A1		
IMAGp998P14829	KCNJ10		
IMAGp998O22822	EDD		
IMAGp998P16829	USH2A		
IMAGp998P24826	CENTG1		
IMAGp998K22833	SRP14		
IMAGp998O20826	LOC162073		
IMAGp998O23832	NTNG1		
IMAGp998J04842	CNGB3		
IMAGp998P05869	"FPGS,DPM1"		
IMAGp998O12841	B4GALT6		
IMAGp998P22828			
IMAGp998M02832	"HCMOGT-1,C14orf156"		
IMAGp998P05830	COL9A3		
IMAGp998O03840	"RANBP9,PTPN2"		
IMAGp998P20838	"COPA,FLJ36980"		
IMAGp998I14842	FLJ22471		
IMAGp998H01835			
IMAGp998P06840	HSPC159		
IMAGp998P11868	C9orf60		
IMAGp998P13819	ZNF84		
IMAGp998O16838	OMA1		
IMAGp998N19829	ZNF265		
IMAGp998P10840	"URB,ANKH"		
IMAGp998L12840	PCBP4		
IMAGp998N22840	TMEM29		
IMAGp998J22842	"SH3GLB2,C20orf17"		
IMAGp998O19869	ADAMTS5		
IMAGp998B21842	UTP14C		
IMAGp998K20833	ATR		
IMAGp998P15795	"LOC90557,CAMTA2"		
IMAGp998N24870	"C6orf109,GPR172B"		
IMAGp998D17833	"COPS8,SH3BGRL2"		
IMAGp998B13871	"SH3BGRL2,COPS8"		
IMAGp998A11870	"FLJ22709,CRSP8"		
IMAGp998H04873	"CRSP8,FLJ22709"		
IMAGp998B05839	PRUNE		
IMAGp998A06880	PRUNE		
IMAGp998A08828	"OS-9,CDKN1B"		
IMAGp998F08885	"CDKN1B,OS-9"		
IMAGp998B04827	"CSNK1A1,KIAA1970"		
IMAGp998A04844	"KIAA1970,CSNK1A1"		
IMAGp998A12840	"RUNX1T1,SFRS6"		
IMAGp998B03845	"SFRS6,RUNX1T1"		
IMAGp998J21835			
IMAGp998A14837			
IMAGp998B17834	"ZNF324,ARHGEF11"		
IMAGp998C19870	"ARHGEF11,ZNF324"		
IMAGp998A17869	"LOC283994,LOC387758"		
IMAGp998H13843	"LOC387758,LOC283994"		
IMAGp998A19870	"PML,ZNF652"		
IMAGp998A10872	"ZNF652,PML"		
IMAGp998B23841	"SRP68,ALS2CR3"		
IMAGp998C22885	"ALS2CR3,SRP68"		
IMAGp998B06834	DSG3		
IMAGp998B20871	DSG3		
IMAGp998E03886	RAPGEFL1		
IMAGp998B09912			
IMAGp998A07885	"RAMP1,LENG8"		
IMAGp998A06885	SLC19A3		
IMAGp998C05871	"TCF7L1,WBSCR18"		
IMAGp998C07912			
IMAGp998D14880	SND1		
IMAGp998D121006	"PD2,LOC285690"		
IMAGp998A24920			
IMAGp998F06975	"RNF32,ZNF608"		
IMAGp998A06889	"RGS9,GRSF1"		
IMAGp998B21979	FLJ10006		
IMAGp998A02886			
IMAGp998B11887	"FAM45A,C10orf58"		
IMAGp998P20872	"DNAJD1,PTHR1"		
IMAGp998B20911	TAOK1		
IMAGp998A16882	"C1orf32,CDH22"		
IMAGp998C24978	CPS1		
IMAGp998B21888	"CLCN4,TWIST2"		
IMAGp998D19974	"C6orf173,PPP1R8"		
IMAGp998B19882	"CNGB1,TJP2"		
IMAGp998D08930	"LOC400581,SDK2"		
IMAGp998A24871	"MCM5,LCAT"		
IMAGp998F23921	C1QTNF3		
IMAGp998I17873	CD3D		
IMAGp998B01872	CD3D		
IMAGp998H04878	ZNF622		
IMAGp998F01842	ZNF622		
IMAGp998E08839	"EXTL2,KIAA1804"		
IMAGp998D03921	"KIAA1804,EXTL2"		
IMAGp998D14885	"LSAMP,APOL3"		
IMAGp998D02844	"APOL3,LSAMP"		
IMAGp998D05882	"FLJ31842,ANKHD1"		
IMAGp998G17880	"ANKHD1,FLJ31842"		
IMAGp998C07884	VGLL4		
IMAGp998D09921	VGLL4		
IMAGp998D07890	"ABCC5,MGC40405"		
IMAGp998J16874	"MGC40405,ABCC5"		
IMAGp998C11884	"CARF,FAM3D"		
IMAGp998K20842	"FAM3D,CARF"		
IMAGp998C12887	"TRH,DPF3"		
IMAGp998J14965	"DPF3,TRH"		
IMAGp998B20841	"RNF138P1,PPL"		
IMAGp998D20844	"PPL,RNF138P1"		
IMAGp998D15890	"FLJ13941,FLJ38508"		
IMAGp998C12871	"FLJ38508,FLJ13941"		
IMAGp998F19868	"GPAM,GLCCI1"		
IMAGp998A24869	"GLCCI1,GPAM"		
IMAGp998K02881	SYP		
IMAGp998I101004	"CCNA2,SCUBE2"		
IMAGp998F04879	"FREM1,ZNF594"		
IMAGp998E06921	"CNTN3,FLJ34077"		
IMAGp998G09884	"MTMR9,AGXT2L1"		
IMAGp998D07891	"WDR32,KUB3"		
IMAGp998D10977	"TGFBR3,WAC"		
IMAGp998B07911	"RPL24,ZNF497"		
IMAGp998C03890	OSBPL10		
IMAGp998B09889	MGA		
IMAGp998C11885	"LOC54103,PSMD11"		
IMAGp998B12976	CDYL		
IMAGp998A21890	BRUNOL4		
IMAGp998D07921	MYBBP1A		
IMAGp998D23891	"LOC112885,DKFZP564O0823"		
IMAGp998D13922	"MINPP1,SLC22A5"		
IMAGp998D17873	POLRMT		
IMAGp998M16965	DTX3L		
IMAGp998B19885	"MAK,UBE2E2"		
IMAGp998C20888	"TRIM5,KRTAP19-1"		
IMAGp998F21879	CYB5-M		
IMAGp998B221009	"FLJ23231,LOC285548"		
IMAGp998E18872	DDIT4		
IMAGp998B23889	"NFAT5,MED9"		
IMAGp998D01827			
IMAGp998M05873			
IMAGp998A04828	EIF4G2		
IMAGp998H04930	EIF4G2		
IMAGp998F22828	"KCNAB1,C13orf11"		
IMAGp998O08883	"C13orf11,KCNAB1"		
IMAGp998A07840	"OSR1,RICS"		
IMAGp998G19892	"RICS,OSR1"		
IMAGp998B11827	"RHOJ,LOC124411"		
IMAGp998N12845	"LOC124411,RHOJ"		
IMAGp998A13838	"Cep164,FOXP1"		
IMAGp998C13872	"FOXP1,Cep164"		
IMAGp998C08872	LOC56964		
IMAGp998B06891	LOC56964		
IMAGp998A15841	PNMA2		
IMAGp998K17886	PNMA2		
IMAGp998E15828	"VPS29,NSMAF"		
IMAGp998C13871	"NSMAF,VPS29"		
IMAGp998D18828	"ASPN,SPR,RNASE1"		
IMAGp998G20844	"SPR,RNASE1,ASPN"		
IMAGp998A06839	FLJ13052		
IMAGp998C21883	FLJ13052		
IMAGp998F16882	"LOC348801,ZFR"		
IMAGp998J20925	"ZFR,LOC348801"		
IMAGp998H01873	ELF5		
IMAGp998E11979	"LAMA5,C2orf7"		
IMAGp998F06977	"ELOVL6,INSIG1"		
IMAGp998F04889			
IMAGp998E05977	ABCC5		
IMAGp998I05892	COMMD10		
IMAGp998G09883	"SLC25A14,C10orf18"		
IMAGp998C09888	MAPK8IP3		
IMAGp998A15872	"ARL2,LMAN1"		
IMAGp998F07911	FOSL2		
IMAGp998F10978	"MRPL27,PRRX1"		
IMAGp998F16912	AIPL1		
IMAGp998E081006	"KIAA1529,FLJ12998"		
IMAGp998C13979	TOP1MT		
IMAGp998D14920	"C10orf65,C14orf167"		
IMAGp998H15922	PHKA1		
IMAGp998A17873	"AVEN,CACNA1F"		
IMAGp998C11889	PLXNA3		
IMAGp998H18873	"MYBL2,SPG20"		
IMAGp998E20976	"FYN,TOMM22"		
IMAGp998F22978	DHX33		
IMAGp998B18888	"FLJ32884,KRT6IRS"		
IMAGp998A19922	"SAFB2,SAFB"		
IMAGp998A12892	CHPPR		
IMAGp998A02840	"IGFL3,DCN"		
IMAGp998L19872	"DCN,IGFL3"		
IMAGp998C09872	"NDEL1,IGSF4"		
IMAGp998G05880	"IGSF4,NDEL1"		
IMAGp998I09884	RP1L1		
IMAGp998I07912	RP1L1		
IMAGp998B07829	"KIN,FLJ21125"		
IMAGp998F14870	"FLJ21125,KIN"		
IMAGp998G20873			
IMAGp998D10883			
IMAGp998A03834	PPP1R3F		
IMAGp998K15882	PPP1R3F		
IMAGp998H17872	NDUFS4		
IMAGp998E13925	NDUFS4		
IMAGp998I19884	MAK		
IMAGp998P24892	MAK		
IMAGp998H15871	MGC1136		
IMAGp998C10881	MGC1136		
IMAGp998D24873	"LOC254128,DSCR2"		
IMAGp998H20873	"DSCR2,LOC254128"		
IMAGp998I21834	"FLJ46061,PSMD11"		
IMAGp998C18890	"PSMD11,FLJ46061"		
IMAGp998H21871	"RPS27L,RAD17,TAF9"		
IMAGp998H23880	"RAD17,TAF9,RPS27L"		
IMAGp998G01975			
IMAGp998I02912	FZD8		
IMAGp998F03885	"ANAPC10,PARP11"		
IMAGp998E03930	CD47		
IMAGp998D12872	"LOC91689,SPTBN1"		
IMAGp998D02888	ABI3BP		
IMAGp998J10929	"LRRC4B,DLX6"		
IMAGp998H12911	"ACYP2,HSDL2"		
IMAGp998B06877	"CRIM1,GSK3B"		
IMAGp998H111004	DAP3		
IMAGp998A14871	"MTUS1,TGM7"		
IMAGp998F09975	"PDCL,DLG7"		
IMAGp998G14977	"CNNM2,MGC42090"		
IMAGp998G17976	"SLC2A13,LOC90321"		
IMAGp998G16882	CNNM4		
IMAGp998H16921	"CUGBP2,PTPN18"		
IMAGp998A17878	IFI16		
IMAGp998D221004	COL27A1		
IMAGp998B19879	XLKD1		
IMAGp998D16888	TPH1		
IMAGp998B21879	BNIPL		
IMAGp998E21979	ADAMTS2		
IMAGp998G22884	B4GALT6		
IMAGp998E231006	NDUFV2		
IMAGp998E03839	"FLJ10081,PLCD4"		
IMAGp998J03871	"PLCD4,FLJ10081"		
IMAGp998L03870	"MGC5178,SULT1A3,LAT1-3TM,C14orf147"		
IMAGp998K07869	"C14orf147,MGC5178,SULT1A3,LAT1-3TM"		
IMAGp998J10836	PRDM8		
IMAGp998M05883	PRDM8		
IMAGp998I06829	"MPP4,CASQ2"		
IMAGp998I07872	"CASQ2,MPP4"		
IMAGp998K12839	LOC339005		
IMAGp998N06892	LOC339005		
IMAGp998D06837	PTPRD		
IMAGp998O12872	PTPRD		
IMAGp998K11868	STEAP		
IMAGp998G09871	STEAP		
IMAGp998F20872			
IMAGp998H22870			
IMAGp998E14885	"SIAT8C,LOC388906"		
IMAGp998O19886	"LOC388906,SIAT8C"		
IMAGp998G22868	"ZNF614,FCHSD1,C5orf16"		
IMAGp998K21912	"FCHSD1,C5orf16,ZNF614"		
IMAGp998N24890	CA13		
IMAGp998I18871	CA13		
IMAGp998E21874	"VAPB,C6orf130"		
IMAGp998L23886	"C6orf130,VAPB"		
IMAGp998B02889	FLJ34870		
IMAGp998I12892	CLTCL1		
IMAGp998I02884	PRKCA		
IMAGp998I03887	MGC34923		
IMAGp998C04978	CKLFSF3		
IMAGp998N06890	"PCNX,APIN"		
IMAGp998M09881	PCDH15		
IMAGp998H12976	"FLJ12735,TNFRSF14"		
IMAGp998L12886	"C18orf23,KLF6"		
IMAGp998G14921	PHAX		
IMAGp998C06891	"KIAA1345,TXNDC5"		
IMAGp998I18920			
IMAGp998M01924	CAMK2G		
IMAGp998I19889	"PTK2,HOXC13"		
IMAGp998I14978	"SP192,WBP5"		
IMAGp998I12979	FGF7		
IMAGp998K13881	"MNAT1,CKMT1"		
IMAGp998J07889	MARCH-III		
IMAGp998L21878	"HOOK3,LYRIC"		
IMAGp998K16925			
IMAGp998K23891	"HERC6,CSNK1E"		
IMAGp998K21890			
IMAGp998I21875	CARD15		
IMAGp998J13889	"ENTPD7,EDEM1"		
IMAGp998K14882	NS3TP1		
IMAGp998J02870	NS3TP1		
IMAGp998M13839	FLJ23476		
IMAGp998K03843	FLJ23476		
IMAGp998M07882	"SNX14,MAP4K3"		
IMAGp998O04884	"MAP4K3,SNX14"		
IMAGp998L10839	"KRTHB5,LRP6"		
IMAGp998I09872	"LRP6,KRTHB5"		
IMAGp998M05872	"SEMA6D,FLJ23091"		
IMAGp998M18886	"FLJ23091,SEMA6D"		
IMAGp998J20868	FBXO32		
IMAGp998N09891	FBXO32		
IMAGp998M12886	"DICER1,LAMB4"		
IMAGp998G02870	"LAMB4,DICER1"		
IMAGp998L19835	"NDUFA5,MGC2714"		
IMAGp998O16872	"MGC2714,NDUFA5"		
IMAGp998L09884	SSR1		
IMAGp998N21924	SSR1		
IMAGp998O16871	INSM2		
IMAGp998O21884	INSM2		
IMAGp998G19874	TTL		
IMAGp998J22870	TTL		
IMAGp998G24840	PANK3		
IMAGp998H20871	PANK3		
IMAGp998M09873			
IMAGp998C06890	"LOC284058,KCNS3"		
IMAGp998M07976	"RGS6,NSD1"		
IMAGp998E06979	"CSNK1G1,EIF2B4"		
IMAGp998K04884	"PLS1,MGC16824"		
IMAGp998H01976	"AKAP13,PCTK2"		
IMAGp998D05881	KIAA1571		
IMAGp998L08889	AOF1		
IMAGp998L21884	"ANK2,KCNQ1OT1"		
IMAGp998I111004	"GPC6,F25965"		
IMAGp998N14873	ADPGK		
IMAGp998L16977	LRCH1		
IMAGp998K22886	"COG1,ZNF510"		
IMAGp998I12889			
IMAGp998J20976	"FLJ14075,KRT6B"		
IMAGp998K09975	"FIBL-6,DHDDS"		
IMAGp998K19975	"NCOA2,CHES1"		
IMAGp998N15924	"CRX,CABYR"		
IMAGp998P22975	YPEL1		
IMAGp998P18890	"2-PDE,CA4"		
IMAGp998L21872	"ADORA2B,FBP2"		
IMAGp998I15889	"ASXL2,PDE4DIP"		
IMAGp998I10875	EEF1D		
IMAGp998H23922	ZNF540		
IMAGp998L04921	"FDFT1,PCBP3"		
IMAGp998L11920	"PCBP3,FDFT1"		
IMAGp998N05886	UNQ2430		
IMAGp998O03875	UNQ2430		
IMAGp998G07885			
IMAGp998P05886			
IMAGp998O04880	"PCDHB4,VPS41"		
IMAGp998M01872	"VPS41,PCDHB4"		
IMAGp998M10840	PF4		
IMAGp998G09911	PF4		
IMAGp998J23844	MAK		
IMAGp998D19885	MAK		
IMAGp998N13835	"MACF1,UVRAG"		
IMAGp998N12920	"UVRAG,MACF1"		
IMAGp998P13873	"MGC14595,ZNF15L1"		
IMAGp998O09890	"ZNF15L1,MGC14595"		
IMAGp998N16873			
IMAGp998O18883			
IMAGp998O16880	"SMAP1,MAP7"		
IMAGp998P05882	"MAP7,SMAP1"		
IMAGp998M17880	"DKFZp761D221,CNGB3"		
IMAGp998P13890	"CNGB3,DKFZp761D221"		
IMAGp998M22871	ZNF300		
IMAGp998O20871	ZNF300		
IMAGp998F02881	"CXorf33,XPNPEP2"		
IMAGp998L02975	MAP1D		
IMAGp998L08976	"C6orf210,ADAMTS7"		
IMAGp998K09929	CLN8		
IMAGp998B04883	"ISL1,COG2"		
IMAGp998N111004	PKP1		
IMAGp998J19845	"EVPL,DGKA"		
IMAGp998J10975			
IMAGp998G18871	"NSFL1C,GSPT2"		
IMAGp998M12921	"FLJ10359,LGALS8"		
IMAGp998M24882	C9orf7		
IMAGp998M12888	"NUP210L,LCHN"		
IMAGp998J07884			
IMAGp998N10974	"LTF,NEDD4L"		
IMAGp998N15886	"SEC3L1,KIAA0650"		
IMAGp998J16976	"AP4B1,D15Wsu75e"		
IMAGp998H16873	CTSO		
IMAGp998I13930	"LOC286075,LOC348938"		
IMAGp998K17920	LOC387763		
IMAGp998N17923	"DAB1,UCHL5"		
IMAGp998J101004	CAMK2D		
IMAGp998O21977			
IMAGp998P22876	CARD8		
IMAGp998M04924	"GSG1,SPINK5L1"		
IMAGp998I23920	"KIAA0564,SIAH1"		
IMAGp998N01881	"SIAH1,KIAA0564"		
IMAGp998M04827	FAM51A1		
IMAGp998M08882	FAM51A1		
IMAGp998L05829	"COMMD10,SLIT3"		
IMAGp998O08845	"SLIT3,COMMD10"		
IMAGp998P10837	FLJ10707		
IMAGp998O10880	FLJ10707		
IMAGp998M17832	PTPNS1		
IMAGp998N10870	PTPNS1		
IMAGp998L05827	"MYOM3,SLPI"		
IMAGp998O15845	"SLPI,MYOM3"		
IMAGp998P12833	PLXDC2		
IMAGp998O13843	PLXDC2		
IMAGp998L04871	"NFIB,KIAA1377"		
IMAGp998A12883	"KIAA1377,NFIB"		
IMAGp998P17840	"KIAA1754L,MGC4399"		
IMAGp998P18844	"MGC4399,KIAA1754L"		
IMAGp998N12884			
IMAGp998P15871			
IMAGp998M22924	FLJ40298		
IMAGp998F24885	FLJ40298		
IMAGp998K20885			
IMAGp998D24878			
IMAGp998N03975	"DPM1,FPGS"		
IMAGp998O05925	CNGB3		
IMAGp998O03978			
IMAGp998N03921	B4GALT6		
IMAGp998O05977	COL9A3		
IMAGp998H10972	"C14orf156,HCMOGT-1"		
IMAGp998O07975	"FLJ36980,COPA"		
IMAGp998N07924	"PTPN2,RANBP9"		
IMAGp998O07883			
IMAGp998H11890	FLJ22471		
IMAGp998O05871	C9orf60		
IMAGp998M13925	HSPC159		
IMAGp998P11882	OMA1		
IMAGp998N09924	ZNF84		
IMAGp998O17880	"ANKH,URB"		
IMAGp998O19979	ZNF265		
IMAGp998N07974	TMEM29		
IMAGp998O24976	PCBP4		
IMAGp998O23887	ADAMTS5		
IMAGp998N16974	"C20orf17,SH3GLB2"		
IMAGp998J15882	ATR		
IMAGp998L24923	UTP14C		
IMAGp998O24977	"GPR172B,C6orf109"		
IMAGp998M13965	"CAMTA2,LOC90557"		
IMAGp998F04975	HCRTR2		
IMAGp998H091007	FLJ38109		
IMAGp998B17921			
IMAGp998F031004			
IMAGp998B08977	BRE		
IMAGp998B03977	C20orf81		
IMAGp998A07977	MSRA		
IMAGp998E101004			
IMAGp998D23974	PXMP3		
IMAGp998B081005			
IMAGp998F05975	RALB		
IMAGp998B141008	ATAD3B		
IMAGp998B07930	ACVRL1		
IMAGp998B171010	ODF2		
IMAGp998L20979	GCS1		
IMAGp998A101007	FANCC		
IMAGp998A08976	HS3ST3B1		
IMAGp998B161005	CFDP1		
IMAGp998C20974	CDC16		
IMAGp998A231005	C20orf36		
IMAGp998J211007	PILRA		
IMAGp998B201005	CREB3L2		
IMAGp998F18975	CPS1		
IMAGp998A211006	C17orf31		
IMAGp998I111008	CICE		
IMAGp998K021016	LMO7		
IMAGp998A061009	FXR1		
IMAGp998G021023	DKFZP564A022		
IMAGp998B081026	SLC22A1		
IMAGp998I081008	C19orf27		
IMAGp998A091007	C5orf12		
IMAGp998A241066	PDE4D		
IMAGp998D011018			
IMAGp998B241066	SLC22A16		
IMAGp998D221008	KIRREL		
IMAGp998B131057	MSRA		
IMAGp998C051019	CDC2L6		
IMAGp998D091026	FOXO3A		
IMAGp998A191006	TAC3		
IMAGp998D191012	C10orf11		
IMAGp998B231008	CG018		
IMAGp998B161066	LDB2		
IMAGp998E191018			
IMAGp998B191058	SLC2A13		
IMAGp998D241023	PPP2R2B		
IMAGp998G211008	SMAD6		
IMAGp998B241009	MGC14376		
IMAGp998B191057	PFKFB1		
IMAGp998M11976	KIAA0317		
IMAGp998G161004	FOXP4		
IMAGp998H06975	PPP1R1C		
IMAGp998E061011	GYG2		
IMAGp998C05977			
IMAGp998F131004			
IMAGp998D10979	SLC1A5		
IMAGp998F071009	M11S1		
IMAGp998F12978	PMPCB		
IMAGp998J201008	UGCGL2		
IMAGp998C04977	C6orf102		
IMAGp998F161006	EGFR		
IMAGp998A22922			
IMAGp998D131009	C9orf12		
IMAGp998B15977	CACNB2		
IMAGp998F151009	YKT6		
IMAGp998D17978	FLJ12476		
IMAGp998F201004	IRS1		
IMAGp998B24976	SRP46		
IMAGp998C201010			
IMAGp998D15920	BCMO1		
IMAGp998D221007	RAPGEF2		
IMAGp998H13977	FLJ38101		
IMAGp998A241005	GPM6B		
IMAGp998J141008	CHD7		
IMAGp998F241013			
IMAGp998D041014	CDK5RAP2		
IMAGp998C051027	MEP50		
IMAGp998F191024	LOC158435		
IMAGp998A041015	RBBP8		
IMAGp998F091010	KLF12		
IMAGp998E241068	PARP4		
IMAGp998D051063	PHKA2		
IMAGp998F121055	TCBA1		
IMAGp998J111018			
IMAGp998C121009	KIAA0494		
IMAGp998A111008			
IMAGp998B021015			
IMAGp998C061015	TAX1BP1		
IMAGp998C021019	MAP17		
IMAGp998F171012	DELGEF		
IMAGp998C211015			
IMAGp998B201009	NDP52		
IMAGp998D231008	TRAPPC3		
IMAGp998B191066	AGPAT4		
IMAGp998E111019	LOC374569		
IMAGp998D201008	PHLDA3		
IMAGp998A181064	PFTK1		
IMAGp998E02977	DHODH		
IMAGp998F03979	FLJ10379		
IMAGp998F03978	BIN3		
IMAGp998E031005			
IMAGp998F15930			
IMAGp998E061010	TAX1BP1		
IMAGp998J07977			
IMAGp998F061005	CASP3		
IMAGp998G12975	TCF7L2		
IMAGp998J101010	RHOBTB3		
IMAGp998L02974	SLC17A4		
IMAGp998F221004	LOC196541		
IMAGp998F14978	e(y)2		
IMAGp998F131005	AKAP9		
IMAGp998P16979	C10orf11		
IMAGp998C161005	CD1C		
IMAGp998F20979			
IMAGp998F141008	HSPC129		
IMAGp998G231006	GSTT2		
IMAGp998E171006	PHF19		
IMAGp998D241009	TMEM18		
IMAGp998D191006	UREB1		
IMAGp998E24978	GLB1		
IMAGp998A231017			
IMAGp998E021025	SRPK2		
IMAGp998O081009	ZNF161		
IMAGp998I181016	TRA2A		
IMAGp998E021063			
IMAGp998F061025	MGC19604		
IMAGp998G111057	AZI2		
IMAGp998F071025			
IMAGp998A081008	"GNAQ,FBXO25"		
IMAGp998D091019			
IMAGp998E111064			
IMAGp998C081007	PEX13		
IMAGp998F091019	FBXL21		
IMAGp998I121018	LIMD1		
IMAGp998L181012	SNX1		
IMAGp998F191010			
IMAGp998A151067	ACAS2		
IMAGp998C131008	HSMPP8		
IMAGp998F191057	ABCC5		
IMAGp998D131064			
IMAGp998H011005	LOC51152		
IMAGp998G211013			
IMAGp998D231066	RAPGEF1		
IMAGp998E241014			
IMAGp998I141004	MI-ER1		
IMAGp998E01930	"PDE8B,WDR41"		
IMAGp998H091008	TLX1		
IMAGp998G05975			
IMAGp998G011006	MRPL30		
IMAGp998F10922	KCNQ3		
IMAGp998E031004			
IMAGp998H16976	CAPN5		
IMAGp998L09979	SNCA		
IMAGp998E15978	LOC128710		
IMAGp998B141004	PRKAG3		
IMAGp998J14978	OSBP2		
IMAGp998A091004	PDE6B		
IMAGp998A11921			
IMAGp998H15979	15. Sep		
IMAGp998B19979	JAG1		
IMAGp998E05979	LOC285178		
IMAGp998G18978			
IMAGp998F091015			
IMAGp998C20976			
IMAGp998D181065	ARIH1		
IMAGp998F20922			
IMAGp998G041006	GOLGA2		
IMAGp998G13976	SIRT3		
IMAGp998A221004			
IMAGp998L021010	LOC286440		
IMAGp998G061058	BBX		
IMAGp998J031013	CENTG2		
IMAGp998D031008	C6orf89		
IMAGp998D021062			
IMAGp998G091066	KIAA1958		
IMAGp998L081010			
IMAGp998L151018	LOC285928		
IMAGp998F081015			
IMAGp998H111057	ZDHHC2		
IMAGp998F061007			
IMAGp998L111014	FLJ32810		
IMAGp998E111066			
IMAGp998M131055	EVI5		
IMAGp998F231015	BLVRB		
IMAGp998H171057	TTL		
IMAGp998H151066	ZNF652		
IMAGp998M171055	MCTP2		
IMAGp998G171023			
IMAGp998H231063	HSD3B1		
IMAGp998H201065	CSS3		
IMAGp998G031025	FLJ35696		
IMAGp998D211026			
IMAGp998A211017	RERG		
IMAGp998I07976	NLK		
IMAGp998I051005	RPL24		
IMAGp998G05978	KIAA0877		
IMAGp998K05979	EPB41L4B		
IMAGp998J22929	PDCD11		
IMAGp998I071018			
IMAGp998J161004			
IMAGp998I091007	TREML2		
IMAGp998H14976			
IMAGp998J131010			
IMAGp998J01976	PPM1H		
IMAGp998H061007	RAD51L1		
IMAGp998I23929			
IMAGp998N201016	TBL1X		
IMAGp998G17930	FLJ13236		
IMAGp998I131006	GALNAC4S-6ST		
IMAGp998J18978	MGC17337		
IMAGp998J181009	MGC27434		
IMAGp998K23979	GALNT5		
IMAGp998I171006			
IMAGp998C18979			
IMAGp998L131007	STK36		
IMAGp998I23977	LRMP		
IMAGp998H231006	AARSL		
IMAGp998J071067			
IMAGp998K151007	MET		
IMAGp998I061023	RABL3		
IMAGp998I021008			
IMAGp998J071016	NIPBL		
IMAGp998I081067			
IMAGp998G081009	SPEN		
IMAGp998F131008	NARG1		
IMAGp998D141022	ENTPD4		
IMAGp998I101013	SLC43A2		
IMAGp998D061067			
IMAGp998F131023	DYRK1A		
IMAGp998O171026	LOC149351		
IMAGp998D061014	KNSL7		
IMAGp998D151022	LOC284669		
IMAGp998O181066			
IMAGp998K191024	PTP4A1		
IMAGp998I161063	BTBD14B		
IMAGp998J161025			
IMAGp998A131018			
IMAGp998I211018			
IMAGp998O211055			
IMAGp998I181007	PIGS		
IMAGp998H201057	KCTD13		
IMAGp998L07975	MFAP5		
IMAGp998N071008	PDCD8		
IMAGp998K06976	DDEF1		
IMAGp998K051007	MLSTD1		
IMAGp998C09978	DOCK9		
IMAGp998K061004			
IMAGp998F11979	APP		
IMAGp998N121006			
IMAGp998G06975			
IMAGp998L071007	HERC4		
IMAGp998L12978	MARK3		
IMAGp998I091066			
IMAGp998M20976	CEBPG		
IMAGp998L171010	SDCCAG8		
IMAGp998J01977	RRM2		
IMAGp998L191010	ZHX2		
IMAGp998P14977			
IMAGp998N171009	SLC22A9		
IMAGp998O01976	C14orf43		
IMAGp998N191009	PIGN		
IMAGp998E12925	EIF2AK4		
IMAGp998L181008	BOMB		
IMAGp998L22978	DLD		
IMAGp998K161008	NDUFC2		
IMAGp998L011009	3HEXO		
IMAGp998K031092	ACTR1B		
IMAGp998K081008	MGC4308		
IMAGp998G011018	F10		
IMAGp998C041025	NPEPPS		
IMAGp998K061010			
IMAGp998L031062	SLC8A1		
IMAGp998I151025	THRAP2		
IMAGp998F111068			
IMAGp998P091059			
IMAGp998K101018	HIS1		
IMAGp998E131068	MGC52010		
IMAGp998L241066	LOC389072		
IMAGp998C041014	TRIO		
IMAGp998L151025	RNF152		
IMAGp998K021068	RBP4		
IMAGp998I121022	CAMK1D		
IMAGp998M201009	CYP2C8		
IMAGp998L051012	DOCK11		
IMAGp998L231067			
IMAGp998G211009	NDUFA10		
IMAGp998K211018	NPC1		
IMAGp998I051016	REPS2		
IMAGp998O141089	ITGA9		
IMAGp998M02977	FLJ11029		
IMAGp998N061016	PFAAP5		
IMAGp998P101008	COL14A1		
IMAGp998M041004	ENPP3		
IMAGp998P05975	SLC25A21		
IMAGp998O06979	ZNF317		
IMAGp998M08978	SHBG		
IMAGp998M081010	BNIP3		
IMAGp998P11975	C8A		
IMAGp998P141006	PAXIP1L		
IMAGp998M01976	GPC3		
IMAGp998M151005			
IMAGp998N12930	LOC283050		
IMAGp998N241004	SLC16A10		
IMAGp998M16979			
IMAGp998K151008	SRCAP		
IMAGp998M17977	ABCC2		
IMAGp998L10979	FLJ11017		
IMAGp998F18976	GPC6		
IMAGp998M241009			
IMAGp998N24979	C14orf106		
IMAGp998N221009	FLJ43654		
IMAGp998N16921			
IMAGp998M231005	MRPS31		
IMAGp998N051009	PRNPIP		
IMAGp998L061019	PFTK1		
IMAGp998O041011	RAB22A		
IMAGp998O071016	TRIM8		
IMAGp998A021021			
IMAGp998M071014	TTC7A		
IMAGp998M101008	LRCH3		
IMAGp998P101055			
IMAGp998N101009	HAN11		
IMAGp998L041019	RFC3		
IMAGp998L241012	ARID5B		
IMAGp998P181008			
IMAGp998M201008	EPHX2		
IMAGp998O201008	ARFIP2		
IMAGp998N161025	ZNF517		
IMAGp998L211011	FLJ11184		
IMAGp998L171019	GOLGA5		
IMAGp998M181010			
IMAGp998K151025			
IMAGp998P191091	ARID1A		
IMAGp998L131016			
IMAGp998L191025			
IMAGp998N191007	C21orf91		
IMAGp998P181023			
IMAGp998O17976			
IMAGp998O021010	ETV4		
IMAGp998I01979			
IMAGp998H011006	FLJ46154		
IMAGp998N08976	LOC399715		
IMAGp998P111006	C14orf27		
IMAGp998P10975	SYT1		
IMAGp998F23979			
IMAGp998N14976	MGC62100		
IMAGp998H091005			
IMAGp998J15976	SMC4L1		
IMAGp998O11979	DTNA		
IMAGp998N01977	KIF13A		
IMAGp998P131005	GZMK		
IMAGp998O18977	GYPC		
IMAGp998H151005	EPS15		
IMAGp998N06925	KLHL11		
IMAGp998N17979	FLJ37659		
IMAGp998M21978	GPC6		
IMAGp998O121006	NPL		
IMAGp998I201006	SNCAIP		
IMAGp998O211009	BCL11B		
IMAGp998O16912	CDK6		
IMAGp998N211006	GPD2		
IMAGp998K031009	RANBP1		
IMAGp998N161010	LOC360030		
IMAGp998K031012	IKIP		
IMAGp998M021025	PRLR		
IMAGp998N051008	IL4R		
IMAGp998N051026	ABCB7		
IMAGp998O101009			
IMAGp998H091065	C5		
IMAGp998O091026	DNAJC3		
IMAGp998H051014	LOC283922		
IMAGp998P091016			
IMAGp998L141022	SREBF2		
IMAGp998O161009	RORA		
IMAGp998G131009	ZCCHC6		
IMAGp998N081009	CD58		
IMAGp998O161057	KBTBD9		
IMAGp998P131062	RIPK1		
IMAGp998H081008	NCOA1		
IMAGp998M141022			
IMAGp998P221062			
IMAGp998L201065	SE57-1		
IMAGp998N201024			
IMAGp998O081026			
IMAGp998O241010			
IMAGp998E241118	FLJ25692		
IMAGp998D091064	TNRC6B		
IMAGp998G011115	DRG1		
IMAGp998D081019	SIAH1		
IMAGp998D131092	CDK6		
IMAGp998D051070			
IMAGp998B171115	KIAA0073		
IMAGp998E121114	Ells1		
IMAGp998E111113	SITPEC		
IMAGp998B201092	INSR		
IMAGp998I151118	MX2		
IMAGp998B071072			
IMAGp998A101157	CD109		
IMAGp998C031067	ATP1A4		
IMAGp998B151088	MAN1A1		
IMAGp998E181115	MMP7		
IMAGp998A111116			
IMAGp998C201073			
IMAGp998B211069			
IMAGp998D191089	ROM1		
IMAGp998B221118	KIAA1377		
IMAGp998D241069	GRM8		
IMAGp998C221112	PKD2		
IMAGp998B231074	FLJ30092		
IMAGp998J151024	NOS3AS		
IMAGp998B071114			
IMAGp998N071012			
IMAGp998D051166	LUC7L2		
IMAGp998G101114	MAN2A1		
IMAGp998I031155	VMP1		
IMAGp998A201025	AGPAT4		
IMAGp998B051158	TLR8		
IMAGp998C031113	STARD8		
IMAGp998B081157	10. Sep		
IMAGp998B011026			
IMAGp998G111156	CRH		
IMAGp998H151074	SVIL		
IMAGp998B111156	BEAN		
IMAGp998E111025	CAPZA2		
IMAGp998B131156	PSME3		
IMAGp998B231095	GTF3A		
IMAGp998G171156			
IMAGp998H241115			
IMAGp998C201163	PTK9		
IMAGp998A231112	C18orf45		
IMAGp998B211166	KIF1C		
IMAGp998E211117	GARS		
IMAGp998B241155	GNB4		
IMAGp998B011162	BTN2A1		
IMAGp998C101114			
IMAGp998C141092	GPR18		
IMAGp998C081025	ATBF1		
IMAGp998C061074	AFM		
IMAGp998E071115	RABEP1		
IMAGp998D081114	LOC284542		
IMAGp998C061073	RAB2		
IMAGp998B101116	PPIE		
IMAGp998K081016	GGT1		
IMAGp998D141155	C10orf128		
IMAGp998L141088	LAT1-3TM		
IMAGp998C141114	DMAP1		
IMAGp998C131069	CACNA1H		
IMAGp998I061157	TSPAN2		
IMAGp998E231118	SMARCE1		
IMAGp998D131157	SDHB		
IMAGp998C221070	TMEM1		
IMAGp998C201153			
IMAGp998D031113	PDE7A		
IMAGp998N211118	CRYZL1		
IMAGp998D211069	FLJ21934		
IMAGp998D231113	EVE1		
IMAGp998G241089			
IMAGp998L101089	MSN		
IMAGp998B021156	HOM-TES-103		
IMAGp998E021112			
IMAGp998D011156	GPR81		
IMAGp998D111023	XRCC5		
IMAGp998K031155	SELPLG		
IMAGp998D021112	HUNK		
IMAGp998E031159	ATXN2		
IMAGp998J111074	ABTB2		
IMAGp998H081153	CDC37		
IMAGp998A091112	PFKFB2		
IMAGp998C011157	CLK1		
IMAGp998G241093	FLJ11806		
IMAGp998K191161	PTE2B		
IMAGp998E171090	MCART1		
IMAGp998H061157	FLJ90650		
IMAGp998M141092	SEC13L1		
IMAGp998M241063	ADH1B		
IMAGp998D201114	MINK1		
IMAGp998C191069			
IMAGp998D221092	C5orf12		
IMAGp998H231164			
IMAGp998J221088	CIT		
IMAGp998E241157	VTI1B		
IMAGp998L011159	BMPR2		
IMAGp998H051064	AIG1		
IMAGp998E061155	FLJ10587		
IMAGp998F031068	MARCH-III		
IMAGp998E071155	TRIM64		
IMAGp998H041091			
IMAGp998D071114	USP37		
IMAGp998L131072	HGD		
IMAGp998D101161	ZNF226		
IMAGp998F101114	LRRFIP2		
IMAGp998F121116			
IMAGp998L171072	TEC		
IMAGp998F141113			
IMAGp998F041070			
IMAGp998L061157	MGC5395		
IMAGp998E061068	B7		
IMAGp998B191161	SERPINE2		
IMAGp998E181064			
IMAGp998H171089			
IMAGp998E201063	PAN3		
IMAGp998E171156	PRKACB		
IMAGp998E241089			
IMAGp998E211118	TLE4		
IMAGp998G221118	API5		
IMAGp998G071024	MCM3AP		
IMAGp998F011167	CD58		
IMAGp998E171115			
IMAGp998D021119	NR2F1		
IMAGp998E181024	ANP32A		
IMAGp998H041156	THBS1		
IMAGp998F141025			
IMAGp998C071119	C13orf10		
IMAGp998H231115	WT1		
IMAGp998G051157	MGC14156		
IMAGp998D111094			
IMAGp998D181152			
IMAGp998E141113	TMEM8		
IMAGp998H231157	MRC1L1		
IMAGp998I091070			
IMAGp998E161025	C6orf185		
IMAGp998C111114	PRKCA		
IMAGp998E201165	USP1		
IMAGp998C181095			
IMAGp998M171155	MMP11		
IMAGp998E221113			
IMAGp998P111118	XPNPEP1		
IMAGp998C211112	SIAT8D		
IMAGp998G191115	MTCH2		
IMAGp998H021114	ST5		
IMAGp998O031071	IMP-2		
IMAGp998H101092	COG8		
IMAGp998H081115	CNDP2		
IMAGp998G061090	NDEL1		
IMAGp998G231094	C8B		
IMAGp998H041157	ORMDL1		
IMAGp998J171118	FBXO46		
IMAGp998F101116	GAB1		
IMAGp998H031025	KYNU		
IMAGp998J051153	MAP2K1IP1		
IMAGp998H221092	MGC57820		
IMAGp998G201155	RGS19		
IMAGp998I181118	RODH		
IMAGp998J091153	VPS18		
IMAGp998N011118	SIPA1L2		
IMAGp998H141157	LOC91689		
IMAGp998J171070			
IMAGp998H161157	SEMA3C		
IMAGp998E231113			
IMAGp998H171157	CDKL3		
IMAGp998H211094	SLC22A9		
IMAGp998G201114	FLNA		
IMAGp998L231089	TOLLIP		
IMAGp998G081025	DNAH8		
IMAGp998L021152	EFHC1		
IMAGp998K151089			
IMAGp998F031155	KCTD5		
IMAGp998F101021	LOC151963		
IMAGp998J041156			
IMAGp998O131063			
IMAGp998I061153			
IMAGp998I111090	PTK2		
IMAGp998L081153	C21orf70		
IMAGp998J211115			
IMAGp998F121156	GALNACT-2		
IMAGp998I151090	EIF4G3		
IMAGp998I241157	ZNF137		
IMAGp998H191114	MAPK7		
IMAGp998I161159	RASGRF2		
IMAGp998E111114	PTGIS		
IMAGp998F141170	C1S		
IMAGp998D231095			
IMAGp998H191157	KIAA1838		
IMAGp998E151114	VKORC1L1		
IMAGp998J201156	HIP2		
IMAGp998L211112	FH		
IMAGp998I241163	GLTSCR2		
IMAGp998N031073	OTC		
IMAGp998G021074			
IMAGp998H061162	MOV10L1		
IMAGp998G021112	C9orf3		
IMAGp998H091114	KIAA1991		
IMAGp998E031063			
IMAGp998I071153	ASPN		
IMAGp998M111113	IL17RE		
IMAGp998J081153			
IMAGp998J131023	SLAC2-B		
IMAGp998L051153	DF		
IMAGp998G101112	LLGL1		
IMAGp998M161114			
IMAGp998G231093			
IMAGp998J031155	PCDH20		
IMAGp998C091116	C7orf20		
IMAGp998H171116	"FLJ14825,CAPN1"		
IMAGp998I181064	ANK1		
IMAGp998H211019	LOC284591		
IMAGp998L231058	PRKCBP1		
IMAGp998D131114	RHEB		
IMAGp998I171118			
IMAGp998P131157	FLJ32370		
IMAGp998J181116	LOC339745		
IMAGp998I081025			
IMAGp998F021116	WDFY3		
IMAGp998M101115	C9orf61		
IMAGp998H021119	"IHPK3,PRDX2"		
IMAGp998H121118	"POLG,FLJ10719"		
IMAGp998J031156	SESN2		
IMAGp998J031113	PPA2		
IMAGp998H031164	PRIC285		
IMAGp998G091094	COL16A1		
IMAGp998K051157	KREMEN1		
IMAGp998H111114	PRNP		
IMAGp998O121170	SFRS11		
IMAGp998N201094	PPFIBP2		
IMAGp998N141152	CCDC5		
IMAGp998P241075	CDYL2		
IMAGp998J101161	PAPLN		
IMAGp998L161019	LIPC		
IMAGp998I051156	DNAJD1		
IMAGp998B121117	SOX4		
IMAGp998L231152			
IMAGp998P201116	KCNQ3		
IMAGp998G211119			
IMAGp998H241113	DKFZP566E144		
IMAGp998J241155	STS-1		
IMAGp998I011118	ZA20D3		
IMAGp998J071118	EIF3S3		
IMAGp998G031117	PRDM5		
IMAGp998N051073	SIAT10		
IMAGp998O161093	LRRC27		
IMAGp998F161068	GNG12		
IMAGp998K141155	ATXN10		
IMAGp998M081088			
IMAGp998L101118	PSMA3		
IMAGp998D051113	DNMBP		
IMAGp998L111113	PVRL4		
IMAGp998K121068	CBX5		
IMAGp998O161118	DHRSX		
IMAGp998B231116			
IMAGp998O181118	CPXM2		
IMAGp998N181069			
IMAGp998K181113	RP42		
IMAGp998C141116	OR51E2		
IMAGp998L201118	HCK		
IMAGp998K181063	ADH6		
IMAGp998K211153	TM4SF15		
IMAGp998J211113	MYO1E		
IMAGp998L201157	C17orf27		
IMAGp998D131073	CPD		
IMAGp998M131116	GALNT6		
IMAGp998M081119			
IMAGp998L181117	EMID1		
IMAGp998J071202			
IMAGp998J101114	TCTA		
IMAGp998O041157	C2orf28		
IMAGp998H081074	NAP1L4		
IMAGp998K181156	IQCG		
IMAGp998P181113	LDOC1L		
IMAGp998N241160	GPCR5A		
IMAGp998I151117	PDXK		
IMAGp998K101157	THSD3		
IMAGp998P161113			
IMAGp998M131113	LOC388962		
IMAGp998M241118	PGM3		
IMAGp998L131156	FXYD5		
IMAGp998L221114	FXR1		
IMAGp998L201165			
IMAGp998N191113	FABP7		
IMAGp998K181157	USP4		
IMAGp998I191112			
IMAGp998G221157	HOXD10		
IMAGp998O131116	PPIC		
IMAGp998G161156	SPOCD1		
IMAGp998P021113	IKBKB		
IMAGp998M191115	DIRC2		
IMAGp998L041161	SYNJ2		
IMAGp998E201025	SCAND2		
IMAGp998F141117			
IMAGp998N091118	ZBTB1		
IMAGp998M111157	PRDM2		
IMAGp998M071073	C6orf106		
IMAGp998I031112	GOPC		
IMAGp998I031115	RBM27		
IMAGp998N241116	ZNF606		
IMAGp998N121116	HPGD		
IMAGp998M141114	PPIG		
IMAGp998O051089	EPB42		
IMAGp998M161113	CD209		
IMAGp998G161112	HCG27		
IMAGp998N181114	VPS26		
IMAGp998N201068			
IMAGp998A111155	FAM33A		
IMAGp998K221116	LOC158572		
IMAGp998M191118	FLJ11286		
IMAGp998M061088	NR5A2		
IMAGp998M191068	CD36		
IMAGp998O211115	CRKL		
IMAGp998P221066			
IMAGp998I021157	FLJ10154		
IMAGp998L151112	RNF121		
IMAGp998O161161			
IMAGp998M121115			
IMAGp998P101163	PPP3R1		
IMAGp998N061073			
IMAGp998M021165	"RAB3-GAP150,FLJ10326"		
IMAGp998N051066			
IMAGp998I021156	PIGT		
IMAGp998N201092	C6orf55		
IMAGp998O131170	KCTD9		
IMAGp998P231070			
IMAGp998O151164	HIG2		
IMAGp998M121063			
IMAGp998N181165	FLJ20604		
IMAGp998N181089			
IMAGp998M201156			
IMAGp998L221113	CXorf9		
IMAGp998P231115			
IMAGp998N221092			
IMAGp998O151156	MGC4645		
IMAGp998M191114	KIAA1688		
IMAGp998N191160	C10orf46		
IMAGp998O021114	RGAG4		
IMAGp998P111023			
IMAGp998M011116	PRPF4B		
IMAGp998P241113	PSME2		
IMAGp998O061114	TRIM39		
IMAGp998O021116	REC14		
IMAGp998N071162	MAGEA8		
IMAGp998J161022			
IMAGp998N091114	MYO6		
IMAGp998P081088	NT5C2		
IMAGp998L101117	NAG		
IMAGp998K231068			
IMAGp998M071114	DKFZp434M202		
IMAGp998L241115			
IMAGp998P031155	FLJ20558		
IMAGp998O111088			
IMAGp998N181113	PON2		
IMAGp998P171069	LOC169355		
IMAGp998M241159	C6orf1		
IMAGp998M221116			
IMAGp998P221118			
IMAGp998P231094			
IMAGp998P231160	SBDSP		
IMAGp998K221118	ARMCX2		
IMAGp998O021113	CUL1		
IMAGp998M041119	AKAP10		
IMAGp998O011116	KIAA1458		
IMAGp998P021116	ROR1		
IMAGp998P021070	DMGDH		
IMAGp998J011156			
IMAGp998P161116	DKFZp434P0216		
IMAGp998K081157	RNF19		
IMAGp998O091095	ACTR3		
IMAGp998C011064			
IMAGp998P131113	POLD2		
IMAGp998L121157	CD59		
IMAGp998N201118	CRYZ		
IMAGp998P121114			
IMAGp998P161092	USP6NL		
IMAGp998M051169			
IMAGp998O061071	ASXL1		
IMAGp998O171170	KIAA0804		
IMAGp998P211089	C21orf63		
IMAGp998H161159	KIAA0274		
IMAGp998O231089			
IMAGp998O201157	HRASLS3		
IMAGp998P231116	UTX		
IMAGp998I171157	LOC401320		
IMAGp998B211158	SLA/LP		
IMAGp998B021168	FBXL17		
IMAGp998B201196	FKBP10		
IMAGp998F051165	KIAA0931		
IMAGp998E071162	TLE2		
IMAGp998C061198			
IMAGp998D141167			
IMAGp998B091199	CCT5		
IMAGp998A151166	LOC148189		
IMAGp998J081161			
IMAGp998A201162	PNAS-4		
IMAGp998D161165			
IMAGp998B131162	MACF1		
IMAGp998A121158	POLR3B		
IMAGp998D171169	SACM1L		
IMAGp998C161198	"PSORS1C2,PSORS1C1"		
IMAGp998E201157	FEZ2		
IMAGp998B171196	STAF42		
IMAGp998B201161	CPXM2		
IMAGp998D241165	FLJ10415		
IMAGp998A221154	TBX2		
IMAGp998D181158	SPAG1		
IMAGp998A231161	SPARCL1		
IMAGp998D161204	TEAD3		
IMAGp998C021198	FN1		
IMAGp998A131725	NMI		
IMAGp998D011198	RBP4		
IMAGp998A101203			
IMAGp998C081165	NRP1		
IMAGp998H181199	ABCB1		
IMAGp998A101726	FLJ11848		
IMAGp998H091722	SYK		
IMAGp998A091198	LMAN2L		
IMAGp998B061200			
IMAGp998E151200	C14orf132		
IMAGp998B161722	MAP2K4		
IMAGp998D201198	LAIR2		
IMAGp998E231725			
IMAGp998C231206			
IMAGp998G161208	PEX7		
IMAGp998C171165	MESDC1		
IMAGp998D221722	PHEMX		
IMAGp998A161168	PCOLCE2		
IMAGp998A201203	ZNF546		
IMAGp998K151203	FLT1		
IMAGp998E231722	ARHGAP27		
IMAGp998B111164	RBAK		
IMAGp998D221205	PDPK1		
IMAGp998K071161	WWTR1		
IMAGp998B041165	PRPS2		
IMAGp998B011161	GRINL1A		
IMAGp998B171168	KIAA1576		
IMAGp998C081161	RHOT2		
IMAGp998D111167	GBP5		
IMAGp998D041197	C4.4A		
IMAGp998B091119	PTPN12		
IMAGp998E161159	RGC32		
IMAGp998C101163	RPS6KA3		
IMAGp998D111158	SULF2		
IMAGp998E121197			
IMAGp998I161196	LOC91461		
IMAGp998E231196			
IMAGp998C151162	HRIHFB2122		
IMAGp998E141169	OCIAD1		
IMAGp998H201159			
IMAGp998G021164			
IMAGp998F161162	MSH5		
IMAGp998C061169	RAB11FIP2		
IMAGp998D171153	LOC148898		
IMAGp998D201168	KCNAB1		
IMAGp998L231159	CD34		
IMAGp998K241161	T1A-2		
IMAGp998B051204	RABL2A		
IMAGp998D031206	LOC151162		
IMAGp998I101200	LOC286148		
IMAGp998F131724			
IMAGp998E061198	TNC		
IMAGp998B061206	OBFC1		
IMAGp998F061198	Magmas		
IMAGp998I041201	ITGA8		
IMAGp998B111202	DKFZP564O0463		
IMAGp998A111726	ADNP		
IMAGp998A121202	LOC152078		
IMAGp998B151725	BTNL9		
IMAGp998F091199	RIS1		
IMAGp998B111206	CYP11A1		
IMAGp998C021197	HHEX		
IMAGp998B191725			
IMAGp998F101169	AK1		
IMAGp998B221726	FCHSD2		
IMAGp998C221165	HEXB		
IMAGp998F121203	HMGN2		
IMAGp998B181169	MGST2		
IMAGp998C221204	FLJ20457		
IMAGp998A241202	APG4A		
IMAGp998E171204	C20orf20		
IMAGp998B031116	UXS1		
IMAGp998F061163	PAK1		
IMAGp998F051167			
IMAGp998G081157			
IMAGp998J081165	DDX31		
IMAGp998M131155	CPSF3		
IMAGp998F091197	FOXL2		
IMAGp998C021165			
IMAGp998C131158	ADCY5		
IMAGp998A101114	SULF1		
IMAGp998K151159	C6orf93		
IMAGp998F121164	AER61		
IMAGp998C171158	NID67		
IMAGp998D141198	IFI16		
IMAGp998G161159			
IMAGp998E161206	UST		
IMAGp998E201119			
IMAGp998F131157	OR7E38P		
IMAGp998E191162			
IMAGp998E201206			
IMAGp998K191160	DCP2		
IMAGp998A231156			
IMAGp998F231162	UHMK1		
IMAGp998F131196	WDR5B		
IMAGp998F031199	CCL11		
IMAGp998E091200	NCBP2		
IMAGp998H031165	MGC5987		
IMAGp998J021204	DOK1		
IMAGp998I061170	MOSPD2		
IMAGp998D021203	SUCLA2		
IMAGp998H081169			
IMAGp998H081209			
IMAGp998F061167	FOXJ3		
IMAGp998E081206	WISP1		
IMAGp998F111199	MGC33584		
IMAGp998B031200	"JMJD2D,XYLT2"		
IMAGp998H121198	HEYL		
IMAGp998K221209			
IMAGp998G171726	TACC3		
IMAGp998I221200			
IMAGp998F141203	DFNA5		
IMAGp998H181205			
IMAGp998F161169			
IMAGp998H241722	C13orf3		
IMAGp998F211165	PTS		
IMAGp998C211205	HCP5		
IMAGp998J191197	LOC285458		
IMAGp998G241199	CEBPG		
IMAGp998J011161			
IMAGp998D011206	HSPC138		
IMAGp998I051163	SH3BGRL		
IMAGp998G091206	FLJ12529		
IMAGp998M081196	GATA5		
IMAGp998B051116	GEFT		
IMAGp998G161157	PDCL3		
IMAGp998G101203			
IMAGp998F071155	PDGFC		
IMAGp998E241165	ASTN2		
IMAGp998H111166	SEC5L1		
IMAGp998G161196			
IMAGp998L171157	MLH3		
IMAGp998E241169			
IMAGp998F201165	LGTN		
IMAGp998B171162	ADCY4		
IMAGp998G221159	EDNRA		
IMAGp998J241202	B7H3		
IMAGp998G191162	SIRT1		
IMAGp998I171196	NME3		
IMAGp998I191160	IRF6		
IMAGp998B091200	C9orf115		
IMAGp998G201162	TFB1M		
IMAGp998L241169	STAT5B		
IMAGp998A031164			
IMAGp998F051166	PNCK		
IMAGp998J031167	DCP2		
IMAGp998J031722			
IMAGp998B191197	CCNB2		
IMAGp998I091206	MCPH1		
IMAGp998G061163	C10orf137		
IMAGp998F061204			
IMAGp998F011165	ABCA6		
IMAGp998F081204	FNBP3		
IMAGp998K181725	FLJ11171		
IMAGp998G181203			
IMAGp998H011164	FLJ23518		
IMAGp998L131722	"C19orf6,VIL2"		
IMAGp998H071206	TJP2		
IMAGp998C151203	FBXO18		
IMAGp998P171722	C20orf19		
IMAGp998C101202	NFIC		
IMAGp998N231199	MGC8721		
IMAGp998E181725	YIF1		
IMAGp998G211197	"LOC128977,PDLIM5"		
IMAGp998E231726	PSMC1		
IMAGp998H201169	CYP20A1		
IMAGp998G241204	OSTF1		
IMAGp998L061160	RAI2		
IMAGp998I011158	NAV1		
IMAGp998I041161	KIAA0240		
IMAGp998L061167	SNX4		
IMAGp998O041158	DYM		
IMAGp998J041197	CYYR1		
IMAGp998J071170	ARID5B		
IMAGp998J071169	PANK2		
IMAGp998N121158	PTPRJ		
IMAGp998J111166	OIP106		
IMAGp998J121170	PRKCE		
IMAGp998I121206			
IMAGp998K151197			
IMAGp998J121205	LRRC5		
IMAGp998J071119	DAZAP2		
IMAGp998E161205	SFRP1		
IMAGp998F221159			
IMAGp998P151197	SAP30		
IMAGp998I201161	FLJ12787		
IMAGp998E201114	TD-60		
IMAGp998G221166			
IMAGp998K201169			
IMAGp998J231152	MGC5242		
IMAGp998J211206	FXC1		
IMAGp998J031166	FLJ36888		
IMAGp998I071725	TMEM2		
IMAGp998L031162			
IMAGp998J071165	ZNF30		
IMAGp998K071726	FLJ14681		
IMAGp998I051204			
IMAGp998J121200	BRD7		
IMAGp998H071204	RBM25		
IMAGp998J021165	PDE7B		
IMAGp998G081725	KLHL6		
IMAGp998I111169	FLJ12436		
IMAGp998G141203			
IMAGp998J161198	LTF		
IMAGp998J151206	CREB5		
IMAGp998I141163			
IMAGp998J171206	PITPNB		
IMAGp998J171165	LOC124512		
IMAGp998F101206	MAP3K7		
IMAGp998K211198	FHL1		
IMAGp998J241199	YWHAG		
IMAGp998K221198	FLJ32949		
IMAGp998J221204	DMN		
IMAGp998K241198	C1orf24		
IMAGp998E241205			
IMAGp998K031162	FBXO10		
IMAGp998I021726	CD53		
IMAGp998M011157	CXCR6		
IMAGp998H021197	ALPK1		
IMAGp998P081159	HK2		
IMAGp998O031168	TLN2		
IMAGp998M081157	GTPBP2		
IMAGp998C021200	IFI27		
IMAGp998O121198	PMM1		
IMAGp998I041165	RANBP2		
IMAGp998M081169	EGLN3		
IMAGp998K141203			
IMAGp998K081196	CRMP1		
IMAGp998L161203	CPT1C		
IMAGp998M121169	Gup1		
IMAGp998M201724	GAK		
IMAGp998G211164	MNAB		
IMAGp998K111163	LEFTY2		
IMAGp998J211161	CGI-48		
IMAGp998G161726	TA-PP2C		
IMAGp998K181162	PRICKLE1		
IMAGp998C181743	DHX36		
IMAGp998L231166			
IMAGp998P231167	NEO1		
IMAGp998N141199	IFI30		
IMAGp998L021203	HESX1		
IMAGp998M051198			
IMAGp998E031722	NAPSB		
IMAGp998N041725	"ZNFN1A5,YWHAQ"		
IMAGp998G071722	NIN		
IMAGp998E041200	HOXA10		
IMAGp998H101722	MGC12966		
IMAGp998M031200	GIMAP8		
IMAGp998H091163	UGP2		
IMAGp998L041165	IL10RB		
IMAGp998J101204	HPCL2		
IMAGp998J071199	STARD4		
IMAGp998C141202	COL12A1		
IMAGp998I161166			
IMAGp998K131203	ANUBL1		
IMAGp998K211201	RORA		
IMAGp998N091198	GTF2A1		
IMAGp998M231201	KIAA0804		
IMAGp998J121726			
IMAGp998L241199	PCBP2		
IMAGp998F041198	LOC339210		
IMAGp998L241197	ARSB		
IMAGp998G241205			
IMAGp998O091157	PDLIM2		
IMAGp998M011199	RPL27		
IMAGp998N041170	KIAA1409		
IMAGp998M061119	FABP3		
IMAGp998M071155			
IMAGp998M071199	CUL2		
IMAGp998F011164	TERF2		
IMAGp998P231726	ARL6IP2		
IMAGp998O171157			
IMAGp998L111119	GENX-3414		
IMAGp998M141160	MAFG		
IMAGp998M081197	FLJ39575		
IMAGp998M191167	HSPC132		
IMAGp998O201197	MGST3		
IMAGp998M151161	KIAA1913		
IMAGp998N131206			
IMAGp998L171198	GPNMB		
IMAGp998I171199	TBCA		
IMAGp998J201159	CLN5		
IMAGp998J081206	C9orf55		
IMAGp998A131155	FLJ35630		
IMAGp998H211164	MGC21518		
IMAGp998N231167	SORT1		
IMAGp998O241169	MAP1LC3A		
IMAGp998F031726	PTAR1		
IMAGp998N031206	TNFRSF8		
IMAGp998N031165	TREM1		
IMAGp998P061722			
IMAGp998O071165	KRT6A		
IMAGp998L031206	AK3L1		
IMAGp998N141165	HSF4		
IMAGp998L171202			
IMAGp998N091169	PRKD1		
IMAGp998N171724	EEF2		
IMAGp998K191167	TTC13		
IMAGp998F171743	PIGB		
IMAGp998P111198	WWP1		
IMAGp998J151203			
IMAGp998K241167	HSD3B1		
IMAGp998O241203	PPP2R2C		
IMAGp998O191198	SCN3B		
IMAGp998K211203			
IMAGp998O231200	ARG99		
IMAGp998N151205	C10orf9		
IMAGp998P201198	EIF5A2		
IMAGp998I221722	PRG1		
IMAGp998P221198	COPS4		
IMAGp998L221206	NDUFB2		
IMAGp998M051158	MAP4		
IMAGp998O031170	C20orf35		
IMAGp998P021162	MGC72001		
IMAGp998O041170	PNRC2		
IMAGp998O011197	DKC1		
IMAGp998P091165	C20orf17		
IMAGp998P191160			
IMAGp998P071156	MCEE		
IMAGp998M091162	C10orf4		
IMAGp998P081170	POGK		
IMAGp998O171158	"LOC375449,IRF7"		
IMAGp998H171204	ZNF262		
IMAGp998O161160	TCEAL1		
IMAGp998L211198	IRS2		
IMAGp998J141169	CSNK1E		
IMAGp998O161170	"ISG20,CRMP1"		
IMAGp998F161159	MARS2		
IMAGp998O171197	PRKAR2A		
IMAGp998O191160	HYPB		
IMAGp998K171205	MGC29463		
IMAGp998L191169	MGC48595		
IMAGp998P201168	ACP1		
IMAGp998O201162			
IMAGp998O241205	RBM18		
IMAGp998E081167	PIK3CA		
IMAGp998P021200	IL19		
IMAGp998P091197	KTN1		
IMAGp998P041722	CSNK1G1		
IMAGp998O221199	SYNPO2		
IMAGp998N071204	GGTLA1		
IMAGp998M041165			
IMAGp998N071205	BMPER		
IMAGp998E161167			
IMAGp998P031205	MYOCD		
IMAGp998N051204			
IMAGp998K121205	FLJ10853		
IMAGp998M071200	MKL2		
IMAGp998K151202			
IMAGp998O181199			
IMAGp998L151206	DUSP12		
IMAGp998O111165	CHFR		
IMAGp998I171722	FLJ12242		
IMAGp998N171164			
IMAGp998B021202	BAG5		
IMAGp998O131204	USP33		
IMAGp998L211166			
IMAGp998N161204	MGC52057		
IMAGp998I121202	UEV3		
IMAGp998D061782			
IMAGp998E021722	M96		
IMAGp998B051725	REL		
IMAGp998B081743			
IMAGp998L061201	FLJ14834		
IMAGp998B061747			
IMAGp998A221725	EYA3		
IMAGp998C131725	SYK		
IMAGp998C051204	UBAP2		
IMAGp998E081749	TFAP4		
IMAGp998F021748	RFC5		
IMAGp998A211778	PTK2		
IMAGp998B141725	BRDG1		
IMAGp998B181743	SLC11A1		
IMAGp998A161200			
IMAGp998B111776	NOL6		
IMAGp998C211200	ZNF20		
IMAGp998A131775	ARHGEF17		
IMAGp998B161203	PPP2R2A		
IMAGp998E241747	XPO4		
IMAGp998D141775	"RASA4,HSPC047"		
IMAGp998B231747	ELF1		
IMAGp998K171748	EIF4EBP1		
IMAGp998I151748	MBD2		
IMAGp998F011783	EYA1		
IMAGp998B021785			
IMAGp998D061781			
IMAGp998E081784	MGC26594		
IMAGp998F041776	SERTAD3		
IMAGp998E101782			
IMAGp998B061783	MFAP3L		
IMAGp998D121779	VPS45A		
IMAGp998D091782	IER3IP1		
IMAGp998B121781	PKP3		
IMAGp998C091747	"SNRPG,PCYOX1"		
IMAGp998B211783	TRIM36		
IMAGp998E141726	MBNL1		
IMAGp998A161781	NIPSNAP3B		
IMAGp998A241777	NFS1		
IMAGp998I181786	HN1		
IMAGp998A151725	CGI-94		
IMAGp998A171778	CYP4B1		
IMAGp998A091747	ANUBL1		
IMAGp998B011784			
IMAGp998B201785	MGC52110		
IMAGp998B161786			
IMAGp998B231779			
IMAGp998A021786	TTC10		
IMAGp998P011747	ZNF337		
IMAGp998B011747			
IMAGp998D051725			
IMAGp998A241776	C20orf119		
IMAGp998A011726	STIP1		
IMAGp998C081775	SNRPB		
IMAGp998E071725	PTGS1		
IMAGp998K241776	PACE-1		
IMAGp998A231743	PAPD4		
IMAGp998J011778	LOC253264		
IMAGp998G121722	MEF2C		
IMAGp998D121726	GOPC		
IMAGp998D141204	BCL2L1		
IMAGp998B131747			
IMAGp998B151204	KIAA1387		
IMAGp998C181779	ESR1		
IMAGp998H031199	IL1RL1		
IMAGp998C161784	NGEF		
IMAGp998C201206	NSUN4		
IMAGp998A131778	SPATA5L1		
IMAGp998E191165	ZCWCC2		
IMAGp998D141750	COMMD4		
IMAGp998C071775	RPN1		
IMAGp998D171775	MYC		
IMAGp998F131780	ZBTB34		
IMAGp998G021780	PDCD1LG1		
IMAGp998F031783			
IMAGp998F021786			
IMAGp998D111783	HSF2BP		
IMAGp998D051786	TEX12		
IMAGp998D051747	PEX6		
IMAGp998B071783	DKFZP586P0123		
IMAGp998C111747	DCP2		
IMAGp998A141779	SFRP4		
IMAGp998F141749	SEPW1		
IMAGp998D111781			
IMAGp998D151726	SATB1		
IMAGp998H161784	RCN1		
IMAGp998D111724	PC4		
IMAGp998C181781	MGC5508		
IMAGp998F081777	CHC1		
IMAGp998B151786	PRLR		
IMAGp998D151747	CPNE3		
IMAGp998G241784	PKD1		
IMAGp998D231724	PRKRA		
IMAGp998G181785	THRAP4		
IMAGp998B221777	WFDC2		
IMAGp998A051784	OTUB2		
IMAGp998E021204	CMIP		
IMAGp998G021748	MGC2941		
IMAGp998J171775	SFXN4		
IMAGp998M161747	CAMK2D		
IMAGp998F021777	PLXNC1		
IMAGp998E151724			
IMAGp998L091722	"MTIF3,GTF3A"		
IMAGp998F081722	KIAA1344		
IMAGp998H181725	C14orf135		
IMAGp998H101726	CXXC5		
IMAGp998M071748	CASC2		
IMAGp998D101747			
IMAGp998I181722			
IMAGp998B091780	TBL3		
IMAGp998I071779	CKS2		
IMAGp998G191747	MAP4K4		
IMAGp998E171725	MGC20398		
IMAGp998F181775	KRT16		
IMAGp998H101199			
IMAGp998C171775	PPARD		
IMAGp998I241775			
IMAGp998H231747	BIC		
IMAGp998J221748	ARIH1		
IMAGp998F241726	REPIN1		
IMAGp998G031747			
IMAGp998E031782			
IMAGp998E011780	CCNB1		
IMAGp998F061781			
IMAGp998G021743	PHF7		
IMAGp998F031781	NSDHL		
IMAGp998E071782			
IMAGp998F181783			
IMAGp998F111779	MPV17		
IMAGp998K121778	SLC39A9		
IMAGp998H141781	CAD		
IMAGp998E101784			
IMAGp998E091776	SIRT6		
IMAGp998J121786			
IMAGp998F181782	SEH1L		
IMAGp998D151783	SAP130		
IMAGp998G211782			
IMAGp998P221783			
IMAGp998K031726	FLJ32569		
IMAGp998E191781	TEAD2		
IMAGp998F241782			
IMAGp998A171779	SQSTM1		
IMAGp998B221779	MRCL3		
IMAGp998F021782	MTSS1		
IMAGp998G021166	SNRK		
IMAGp998F101743	C6orf60		
IMAGp998L021748	RAD9A		
IMAGp998A011776	ALS2CL		
IMAGp998L171726			
IMAGp998G211777	CD8B1		
IMAGp998L061748	SF3A2		
IMAGp998L161748	HHLA3		
IMAGp998H161200	KCNMB1		
IMAGp998E141779	GAS1		
IMAGp998N111206	MED8		
IMAGp998G111777	PARD3		
IMAGp998C141205	TRIP11		
IMAGp998J091779	RPL6		
IMAGp998J111779	RBBP4		
IMAGp998G091726	BTN1A1		
IMAGp998L081748	IFITM3		
IMAGp998H161747			
IMAGp998G201748	PCDHB6		
IMAGp998G061725	FLJ20647		
IMAGp998M011747	FLJ23059		
IMAGp998I121748	MSLN		
IMAGp998F211204	SLC39A2		
IMAGp998F231747	MGC10471		
IMAGp998G021779			
IMAGp998N051783			
IMAGp998H051786	PRKCE		
IMAGp998N061784	PRC1		
IMAGp998N071747	SMU1		
IMAGp998H031781			
IMAGp998N111781			
IMAGp998G081786	EFCBP1		
IMAGp998G051783			
IMAGp998H101785	FLJ14966		
IMAGp998G111781	NOD27		
IMAGp998G131782			
IMAGp998D121778	RXRB		
IMAGp998H121786	SYCP2		
IMAGp998G111775	M11S1		
IMAGp998E201782			
IMAGp998B171780	TFAP2C		
IMAGp998G201781	MRPL4		
IMAGp998H221782	FLJ32642		
IMAGp998I201786	WDR31		
IMAGp998G241779	ZNF292		
IMAGp998F061787	LOC128344		
IMAGp998J201776			
IMAGp998G041782	LOC283856		
IMAGp998E021776	BOP1		
IMAGp998K091725	SIAT7D		
IMAGp998L151775	CDCA3		
IMAGp998N071743	SKIL		
IMAGp998A051743	THTPA		
IMAGp998I051778	MGC2655		
IMAGp998K091726			
IMAGp998I121749	ZFP36		
IMAGp998I101204	PJA2		
IMAGp998I121775	SPON2		
IMAGp998I201200	FLJ12681		
IMAGp998I031778	PVRL2		
IMAGp998J131725	XPOT		
IMAGp998C141750	LOC339524		
IMAGp998H111748	LOC284402		
IMAGp998O101778	WDR24		
IMAGp998K131775	TAF10		
IMAGp998P221726	SLC24A1		
IMAGp998L211163			
IMAGp998O141778			
IMAGp998F141198			
IMAGp998M191743	COH1		
IMAGp998J241725	ZNF100		
IMAGp998C211777			
IMAGp998J031782	LZTFL1		
IMAGp998K091781	SSH3		
IMAGp998I031782			
IMAGp998O011779	PRSS2		
IMAGp998K101782	TNT		
IMAGp998H051782	DKFZP564D166		
IMAGp998K121782			
IMAGp998K061779	ZNF482		
IMAGp998N081748	FLJ34433		
IMAGp998I101781	SARG		
IMAGp998H081724	STX12		
IMAGp998F071780	LGALS9		
IMAGp998I111726			
IMAGp998N161784			
IMAGp998I181781	ZNF618		
IMAGp998H151782			
IMAGp998J141747			
IMAGp998H221783			
IMAGp998F061749			
IMAGp998F111784	CNIH3		
IMAGp998J241782			
IMAGp998K191779	TEX264		
IMAGp998I211775	TUBGCP2		
IMAGp998J241779	FLJ23518		
IMAGp998P011749			
IMAGp998E121777	LOC283849		
IMAGp998L051724	ZNF638		
IMAGp998L011743	C9orf39		
IMAGp998K051776	EIF4E2		
IMAGp998C051743	YPEL2		
IMAGp998L081724	MS4A1		
IMAGp998M061776	CTSW		
IMAGp998L101725	KLHL5		
IMAGp998F091743	CD99		
IMAGp998B121780			
IMAGp998N021747	CLC		
IMAGp998K161726			
IMAGp998J041779	PGLS		
IMAGp998I141785	KIAA0556		
IMAGp998L201776	SNRPC		
IMAGp998P191778			
IMAGp998O041747	RERE		
IMAGp998O171776	LGALS3BP		
IMAGp998D231777	RNF19		
IMAGp998A181776	RPP25		
IMAGp998L031724	TCF3		
IMAGp998L141206	ZFYVE9		
IMAGp998N231749	WDR34		
IMAGp998M061783	PRICKLE2		
IMAGp998M041787			
IMAGp998F011780	TJP3		
IMAGp998M061787			
IMAGp998L081782	CML66		
IMAGp998L051781	CRYAB		
IMAGp998L101782	CSE1L		
IMAGp998N081783			
IMAGp998F091780	AP1S1		
IMAGp998P121783	PPIL4		
IMAGp998O131782	FAM46C		
IMAGp998M191779	C20orf72		
IMAGp998L111749	PRKD2		
IMAGp998L191782	LOC283677		
IMAGp998K151782	C18orf1		
IMAGp998K071782			
IMAGp998N151781	NPEPL1		
IMAGp998K191782	CAMK2B		
IMAGp998L221782	KIAA1295		
IMAGp998O241781	NR4A1		
IMAGp998L241782			
IMAGp998L241781	NFKBIL2		
IMAGp998E181777	SLC39A11		
IMAGp998K241780	GEMIN7		
IMAGp998N121724	CD69		
IMAGp998N061743	FCRH1		
IMAGp998P011722	EEIG1		
IMAGp998N111775	FLJ39378		
IMAGp998N031749	UMPS		
IMAGp998M121775	ZNF32		
IMAGp998P081201	MARCKS		
IMAGp998P081724	CDKAL1		
IMAGp998L071204	CSPG6		
IMAGp998N191750	GAS6		
IMAGp998M111749	ZNF333		
IMAGp998L201747			
IMAGp998L091748	C10orf99		
IMAGp998P131747			
IMAGp998N161775	WDR33		
IMAGp998N151747	"RHOF,TA-PP2C"		
IMAGp998K211166	FBXO30		
IMAGp998L211776	ARRDC3		
IMAGp998M071743	DCTN1		
IMAGp998M221775	SLC35C1		
IMAGp998K191776	CABIN1		
IMAGp998M191747	KIAA0409		
IMAGp998I181776	"WDR33,MGC5391"		
IMAGp998K191725			
IMAGp998M011782			
IMAGp998M011781	WASPIP		
IMAGp998O081782	MRVI1		
IMAGp998J021779	KLRK1		
IMAGp998N081782	ELL		
IMAGp998M101782			
IMAGp998M081724	ZNF403		
IMAGp998N191780	"BCAP29,ShrmL"		
IMAGp998N121782	CD2AP		
IMAGp998K141782	KIAA1210		
IMAGp998N141782			
IMAGp998N141781	APG4B		
IMAGp998P151781	LOC92558		
IMAGp998O111784	OPTN		
IMAGp998N171787			
IMAGp998N161786	CGI-04		
IMAGp998N201782	GPATC2		
IMAGp998N131785			
IMAGp998N221781	XRN2		
IMAGp998P191787			
IMAGp998N241782			
IMAGp998M211781	ZWINT		
IMAGp998O221782	MPN2		
IMAGp998N211778	ZNF331		
IMAGp998O071205	TNNT3		
IMAGp998O031779	PHLDB1		
IMAGp998L041782	FLJ44005		
IMAGp998N041743	FLJ10652		
IMAGp998P061776	ATP9A		
IMAGp998G011743	APS		
IMAGp998O171206	CORIN		
IMAGp998O031776	C17orf25		
IMAGp998O081775	MFN2		
IMAGp998M071775	SCMH1		
IMAGp998N131777	ADAM12		
IMAGp998L111748	POLR1A		
IMAGp998P111206	DKFZP586A0522		
IMAGp998P141779	SFRS15		
IMAGp998I061777	KLK7		
IMAGp998M201749			
IMAGp998P071778	FLJ20105		
IMAGp998G181747	GZMA		
IMAGp998P201724	GCN1L1		
IMAGp998K151776	KRT19		
IMAGp998N171748	FLJ31528		
IMAGp998P081726			
IMAGp998F151749	USP39		
IMAGp998N181724	RRAGB		
IMAGp998O051785	C19orf7		
IMAGp998P041786	USP3		
IMAGp998H011722	PPP2R5C		
IMAGp998P041779	TRIM26		
IMAGp998O051778	PPP1R16A		
IMAGp998P081781	SNCG		
IMAGp998F021780	NUP54		
IMAGp998O101783			
IMAGp998P111782			
IMAGp998P151782			
IMAGp998P091749	LRP1		
IMAGp998O101784			
IMAGp998P161782	RACGAP1		
IMAGp998N131782	BCL2L14		
IMAGp998C201780	RASGRP1		
IMAGp998O141784	OVOL1		
IMAGp998O171778	HES6		
IMAGp998P201781	MGC2731		
IMAGp998P201779	TNC		
IMAGp998O201785			
IMAGp998P191784			
IMAGp998M221785			
IMAGp998P191782	C7orf25		
IMAGp998M241785	TMEM1		
IMAGp998A021784	PRPF3		
IMAGp998A051791	FLJ12436		
IMAGp998B031784			
IMAGp998A041793			
IMAGp998H041785			
IMAGp998N111787	LOC142893		
IMAGp998A041785			
IMAGp998E101793			
IMAGp998B111783			
IMAGp998E101792	THEDC1		
IMAGp998A141783			
IMAGp998B071782	"MGC40178,CGI-143"		
IMAGp998B081784	CKIP-1		
IMAGp998F141787			
IMAGp998C041785			
IMAGp998A221792	ALG3		
IMAGp998A111785	BANK1		
IMAGp998F191783	PDZK8		
IMAGp998B101785	ARRDC1		
IMAGp998A231779			
IMAGp998A221784	TDRD9		
IMAGp998B221786	MRPS33		
IMAGp998B231782	SALL4		
IMAGp998B081790			
IMAGp998G031783	PLCB1		
IMAGp998D091820			
IMAGp998A011786	PHF16		
IMAGp998A011795	MGC33948		
IMAGp998A031786			
IMAGp998E191792	PRO0149		
IMAGp998E171789			
IMAGp998A241793	APOBEC3C		
IMAGp998A131791	DDX4		
IMAGp998D121792			
IMAGp998A081790			
IMAGp998A111791	OFD1		
IMAGp998G011783	KIAA0999		
IMAGp998A191787	JMJD2D		
IMAGp998A151791	GALNT5		
IMAGp998E201792			
IMAGp998D211791			
IMAGp998C151790	02. Sep		
IMAGp998A171786			
IMAGp998A191791			
IMAGp998A161786			
IMAGp998A241786	"PPP1R2,VCY1B"		
IMAGp998D221790	KIAA1212		
IMAGp998D211786			
IMAGp998B021783			
IMAGp998A051793	SRP19		
IMAGp998D061784			
IMAGp998E051787	HIST1H3E		
IMAGp998F041785			
IMAGp998E051793	ECHDC3		
IMAGp998D081784	C7orf30		
IMAGp998H071786	FLJ13941		
IMAGp998D101784			
IMAGp998F121781			
IMAGp998B111784			
IMAGp998F141781	MGC10986		
IMAGp998D141784	MTHFD2L		
IMAGp998E041789	"ACO2,TTC12"		
IMAGp998B181782	MARK3		
IMAGp998E171792	LOC400794		
IMAGp998I211787	LOC51145		
IMAGp998D171792	ABI3BP		
IMAGp998N231787			
IMAGp998C221779	SEMA5A		
IMAGp998E201783			
IMAGp998D211792			
IMAGp998A191784			
IMAGp998C221787	C2orf3		
IMAGp998A121791			
IMAGp998C041786	SCGB2A1		
IMAGp998C031791	TXNL4A		
IMAGp998F061792	JARID1A		
IMAGp998J051787			
IMAGp998A041794	MGC29784		
IMAGp998C081785	DDEF1		
IMAGp998D061795	LUC7L2		
IMAGp998A081791	ANKRD12		
IMAGp998D161794			
IMAGp998C091786	"DKFZP564O0463,KIAA1257"		
IMAGp998O061787			
IMAGp998C151789	SERF2		
IMAGp998B011786	"GTF2H4,STX8"		
IMAGp998L221787	IPO4		
IMAGp998I111785	FLJ30679		
IMAGp998O141787	PLCZ1		
IMAGp998A201792	VAV2		
IMAGp998A181791	DDHD1		
IMAGp998D171794	HIRIP3		
IMAGp998H191794	TXNDC5		
IMAGp998I211822	TSN		
IMAGp998J221787	MGC4308		
IMAGp998F161817	KIF14		
IMAGp998D011784			
IMAGp998G031792	PPIL4		
IMAGp998E041784	SLC35F3		
IMAGp998I041792	LOC121952		
IMAGp998M081787			
IMAGp998E051782	DKFZP434I216		
IMAGp998C111779	IDUA		
IMAGp998F081794	LOC89894		
IMAGp998L101783	CDKL5		
IMAGp998F011787	FLJ11767		
IMAGp998E111786	YEATS2		
IMAGp998E121793	SGPL1		
IMAGp998A171785	ANKRD30A		
IMAGp998F141786			
IMAGp998H171785	PRKAA1		
IMAGp998H161787			
IMAGp998L121787			
IMAGp998D191794			
IMAGp998G091785	Bit1		
IMAGp998F221782			
IMAGp998D211784			
IMAGp998E231792	ALLC		
IMAGp998E241784	TRIM11		
IMAGp998H221786	C12orf22		
IMAGp998F011791			
IMAGp998E081793			
IMAGp998E011786	MBD3		
IMAGp998F101784	UXT		
IMAGp998H121789	DKFZp686I0554		
IMAGp998F061815	CTSF		
IMAGp998C021791	C14orf20		
IMAGp998I061793	DKFZp761P0423		
IMAGp998F081786	TFAM		
IMAGp998F081789	PSMA4		
IMAGp998H181789			
IMAGp998H111792			
IMAGp998N201787			
IMAGp998G121822	PQLC1		
IMAGp998E151787	ATF7IP		
IMAGp998E151786	PLEKHH2		
IMAGp998C181787	NPAS3		
IMAGp998C121791	TTC15		
IMAGp998C201787	TAP1		
IMAGp998F151787	ATF7IP2		
IMAGp998G141791	MGC4796		
IMAGp998F171794			
IMAGp998E241787	DRAP1		
IMAGp998F231783	LOC63929		
IMAGp998K041779	FLJ10292		
IMAGp998E011792			
IMAGp998H031782	IQCF3		
IMAGp998E081785	RBBP6		
IMAGp998E051784	MFAP3		
IMAGp998D131791			
IMAGp998I191787			
IMAGp998I101794	WBSCR16		
IMAGp998K181780	"ATF5,LANCL3"		
IMAGp998G161792	TIMP2		
IMAGp998G121784	SLC25A19		
IMAGp998H121785			
IMAGp998N141784	FLJ22624		
IMAGp998G091791	KCNJ10		
IMAGp998J191783	ADAMTS3		
IMAGp998E191793	ANGPT2		
IMAGp998J241783			
IMAGp998H171786			
IMAGp998M231787	LOC201243		
IMAGp998K201792	"SLC30A5,GPSN2"		
IMAGp998L151786			
IMAGp998J231794			
IMAGp998P151786	MGC39558		
IMAGp998J201789	DKFZP564B167		
IMAGp998G021789	RBBP9		
IMAGp998H071815	SSBP1		
IMAGp998J151787	KCNC4		
IMAGp998L031815	SERPINB6		
IMAGp998B081794	LEMD1		
IMAGp998I051787	BRIP1		
IMAGp998I081787			
IMAGp998G071791	RAD54L		
IMAGp998K201785	CCL27		
IMAGp998H181792	BPI		
IMAGp998N071787			
IMAGp998G111786			
IMAGp998G141789			
IMAGp998E141794	MGC5391		
IMAGp998G131786			
IMAGp998E221789	MGC15730		
IMAGp998N061793	C18orf34		
IMAGp998L201787	ZC3HAV1		
IMAGp998G171786	GOT1		
IMAGp998B151791	SRC		
IMAGp998D181791			
IMAGp998H081795	TMC1		
IMAGp998N111783	KIAA1462		
IMAGp998H221794			
IMAGp998I021784	SIGLEC11		
IMAGp998I021793			
IMAGp998I061786			
IMAGp998I041793			
IMAGp998J051782	C9orf110		
IMAGp998J051786			
IMAGp998I171779	LOC115294		
IMAGp998C021790	LOC283385		
IMAGp998P101783			
IMAGp998B061791			
IMAGp998K141785			
IMAGp998K161782	FLJ40311		
IMAGp998G131784	FLJ32934		
IMAGp998E141792			
IMAGp998P131786	ADAM6		
IMAGp998B121791	DDX48		
IMAGp998L201785	TDRD4		
IMAGp998L191793			
IMAGp998C221786			
IMAGp998E241793	KPNA5		
IMAGp998M231785	MGC15407		
IMAGp998F211793			
IMAGp998I221782			
IMAGp998G231792			
IMAGp998M031784	"LOC203413,ARL6IP5"		
IMAGp998I041786	RFPL3S		
IMAGp998E061791			
IMAGp998N051821	PCDH7		
IMAGp998K041789	CROP		
IMAGp998I021785	DUSP18		
IMAGp998I091789	"SHFM3,PACRG"		
IMAGp998G021791			
IMAGp998N101793	PHACTR4		
IMAGp998F111785	MGC14276		
IMAGp998I231789	ITGB3BP		
IMAGp998L131821	STX1A		
IMAGp998J031786	SENP5		
IMAGp998J121793	CENTB2		
IMAGp998I151787	"LOC112714,H2-ALPHA"		
IMAGp998G161820	FLJ14981		
IMAGp998D071791	SPRR2C		
IMAGp998G121791	FLJ45803		
IMAGp998D161790			
IMAGp998C181815	IGSF4		
IMAGp998B141786	CREB3L4		
IMAGp998J241789	FLJ32978		
IMAGp998N231784	APBB3		
IMAGp998O191785			
IMAGp998J021783	TSP-NY		
IMAGp998G021792	FTMT		
IMAGp998I041785	KIAA1407		
IMAGp998G041792			
IMAGp998O121789	ASXL2		
IMAGp998O061792			
IMAGp998N091786			
IMAGp998L011783	SYN3		
IMAGp998N091783	LOC400657		
IMAGp998L101794			
IMAGp998E111784	FLJ23834		
IMAGp998J131794			
IMAGp998J131784			
IMAGp998K141794	LAMP3		
IMAGp998I081785	URB		
IMAGp998P181787			
IMAGp998J201782			
IMAGp998I211793	SYN3		
IMAGp998J221782	CLECSF1		
IMAGp998L231784			
IMAGp998K221784	C9orf52		
IMAGp998K241789	DNAJC4		
IMAGp998O231783			
IMAGp998M231793	DECR2		
IMAGp998N081789			
IMAGp998D021791	KIAA0907		
IMAGp998C031790	RFX2		
IMAGp998N051792	"APPBP2,LOC90342"		
IMAGp998N121789	HNRNPG-T		
IMAGp998F011784	QIL1		
IMAGp998P041785	FLJ33768		
IMAGp998O071793	LOC285692		
IMAGp998I101787			
IMAGp998L201794			
IMAGp998B011790			
IMAGp998K091795	NFYA		
IMAGp998G151785	DKFZp761D221		
IMAGp998D241791	KIAA1324		
IMAGp998I071787			
IMAGp998K151786			
IMAGp998N241789			
IMAGp998N151821	SPON1		
IMAGp998I201787	C20orf194		
IMAGp998L221795			
IMAGp998I231784	PSEN1		
IMAGp998E201817	PRCP		
IMAGp998K231791			
IMAGp998P191795			
IMAGp998N051784	UBQLN1		
IMAGp998M081789	CTNNA3		
IMAGp998N041784	KCNQ2		
IMAGp998N041792	"ADD3,DKFZp547I048"		
IMAGp998K031786	MGC33371		
IMAGp998O081787	MGC33637		
IMAGp998M081784	CTMP		
IMAGp998N101782	ZFOC1		
IMAGp998P081784			
IMAGp998L111794	MGC42105		
IMAGp998M131783	RYK		
IMAGp998M071789	CYLD		
IMAGp998O161785			
IMAGp998N181784	SDCCAG10		
IMAGp998D161782			
IMAGp998J151793	GNB1		
IMAGp998E191782			
IMAGp998O161792	FABP5		
IMAGp998C151780	PLEKHA2		
IMAGp998N221793	UPF3A		
IMAGp998K221785			
IMAGp998C171794	C13orf23		
IMAGp998P231783			
IMAGp998D181792	MRPS30		
IMAGp998N011789			
IMAGp998O041793	ACE2		
IMAGp998M151787	SHANK3		
IMAGp998O061793			
IMAGp998P121789	UNQ6077		
IMAGp998P011793	MGC50721		
IMAGp998G031789	"INHA,PROCA1"		
IMAGp998N061821	MRPL49		
IMAGp998H071791	C18orf57		
IMAGp998M071794			
IMAGp998G141793	HDAC2		
IMAGp998N101795	SLC27A2		
IMAGp998O191789			
IMAGp998J151785	CYP20A1		
IMAGp998M111793			
IMAGp998N131789			
IMAGp998M181789	C14orf148		
IMAGp998K181794	CCIN		
IMAGp998P201787	BARD1		
IMAGp998P181785	GPATC3		
IMAGp998H111791	LOC90624		
IMAGp998N221786			
IMAGp998F241791	TBC1D5		
IMAGp998M231786	"C14orf166B,CRI1"		
IMAGp998O021784	MGC10993		
IMAGp998G221792			
IMAGp998M051785	MGC26856		
IMAGp998P111780	FAM13A1		
IMAGp998E061780	FLJ11235		
IMAGp998P051785	"FLJ10700,TMED8"		
IMAGp998P151784	ATP5G2		
IMAGp998G111794	CHORDC1		
IMAGp998N091784			
IMAGp998N181794			
IMAGp998O121783	CREB1		
IMAGp998P091786			
IMAGp998P141786	SLC25A15		
IMAGp998O171784			
IMAGp998N081784	SLC6A16		
IMAGp998I171794	ZA20D1		
IMAGp998O111789	LRP1B		
IMAGp998O221784	ZNF638		
IMAGp998O131785	PPP3R2		
IMAGp998P191792			
IMAGp998N201783			
IMAGp998O181792	PME-1		
IMAGp998F231782	C4orf17		
IMAGp998O201792			
IMAGp998M021787			
IMAGp998N071789	SH3MD1		
IMAGp998J211791			
IMAGp998O011793	MGC4368		
IMAGp998P021789	"RPL12,ZCSL3"		
IMAGp998P061784	DPP6		
IMAGp998O091789	ZNF91		
IMAGp998L121783			
IMAGp998O091787			
IMAGp998K131785	TP53I11		
IMAGp998H121791	C20orf111		
IMAGp998M161794	ROR2		
IMAGp998O141789			
IMAGp998O191787	NUDT2		
IMAGp998P151789	HNRPD		
IMAGp998O181787	TAGLN		
IMAGp998P161786	TYMS		
IMAGp998M191785	KCNK4		
IMAGp998M201787			
IMAGp998M241789			
IMAGp998O211786	"OPRK1,UBE2J2"		
IMAGp998N241787	SPAS1		
IMAGp998L201791			
IMAGp998P231784			
IMAGp998E011822	LRFN1		
IMAGp998F171793	ACVR1B		
IMAGp998A031826	DDX51		
IMAGp998B041820	SCAM-1		
IMAGp998B051794	GLRX2		
IMAGp998B091794			
IMAGp998A081794	WDR5		
IMAGp998B161821	HDLBP		
IMAGp998B091795	C13orf18		
IMAGp998B201795			
IMAGp998D071793	MAGEB1		
IMAGp998B121820	CORO2A		
IMAGp998G151792			
IMAGp998C221817	PMAIP1		
IMAGp998C121794	MGC40179		
IMAGp998A161819			
IMAGp998A151794	SDCCAG8		
IMAGp998B171819	BRI3		
IMAGp998A211824			
IMAGp998B211815	FBXW11		
IMAGp998A231795	RNF32		
IMAGp998B221820	CCND3		
IMAGp998B071820	FRMD3		
IMAGp998G241789	C20orf36		
IMAGp998B011817	PCYT2		
IMAGp998A111825	KIAA0804		
IMAGp998B041821			
IMAGp998P111825			
IMAGp998B071824			
IMAGp998A071825	LOC286148		
IMAGp998B101824	DOCK8		
IMAGp998A091825	FLJ40298		
IMAGp998F191818	"HT008,RPL31P8"		
IMAGp998A111826			
IMAGp998A051817	LOC360030		
IMAGp998P161825			
IMAGp998K151826	TDRD3		
IMAGp998F031825	ACRBP		
IMAGp998A171824	DEFB126		
IMAGp998A211825	"GGA1,ADAM29"		
IMAGp998A141818	GRK5		
IMAGp998B081826	USP49		
IMAGp998E221793	C12orf2		
IMAGp998G201829	LOC284276		
IMAGp998I221826			
IMAGp998A201828			
IMAGp998A211791			
IMAGp998B211828	ADAM5		
IMAGp998C031824	PSPC1		
IMAGp998D041815	CDH6		
IMAGp998C061795			
IMAGp998C091795			
IMAGp998D021795			
IMAGp998H201817	CLDN3		
IMAGp998C091824	ZNF451		
IMAGp998B041818	B4GALT1		
IMAGp998A061794	AURKC		
IMAGp998C231794	LOC112869		
IMAGp998D111794	MGC35194		
IMAGp998B051795			
IMAGp998C171825	H2AFZ		
IMAGp998A111795	DKFZp547K054		
IMAGp998D151794			
IMAGp998C151819			
IMAGp998B171792	EHD4		
IMAGp998B211819			
IMAGp998F151793	MAML2		
IMAGp998A191820	VprBP		
IMAGp998A241795	C14orf140		
IMAGp998I231791			
IMAGp998C211794			
IMAGp998B201818	MGC3162		
IMAGp998C011795			
IMAGp998L141825			
IMAGp998C051795			
IMAGp998G011828	GPR135		
IMAGp998A061826			
IMAGp998L011825			
IMAGp998E091825	DEFB108		
IMAGp998L121825	KIAA1799		
IMAGp998H191818	CTSL2		
IMAGp998K111826			
IMAGp998N111825			
IMAGp998F111824			
IMAGp998A141824	CCDC7		
IMAGp998C131824	SYTL5		
IMAGp998B151824			
IMAGp998F181825			
IMAGp998D141817	DGAT1		
IMAGp998F171824	PHC2		
IMAGp998A201824			
IMAGp998F241824	TMEM16A		
IMAGp998F231826	KIAA1661		
IMAGp998C211824	PRKAB2		
IMAGp998A241825	"MGC43036,UHSKerB"		
IMAGp998F231824			
IMAGp998H031824	PTPN22		
IMAGp998E031791			
IMAGp998H071817	FLJ13111		
IMAGp998D061791			
IMAGp998F051794			
IMAGp998E191794			
IMAGp998E091795	NYD-SP20		
IMAGp998C041791			
IMAGp998G101792	SNF7DC2		
IMAGp998H131818	FZD10		
IMAGp998E131792			
IMAGp998D091795	PB1		
IMAGp998J141795			
IMAGp998D191826	DMD		
IMAGp998N191825	DKFZp434I099		
IMAGp998A161825	PTTG1		
IMAGp998B181794	ADAM3A		
IMAGp998B191819	HRASLS		
IMAGp998F071822	C10orf61		
IMAGp998C181794	NALP4		
IMAGp998F181793	C7orf35		
IMAGp998A191824			
IMAGp998D231792	ALS2CR2		
IMAGp998A241820	FLJ31528		
IMAGp998C021826	POLE4		
IMAGp998P121825	LYZL6		
IMAGp998O061825			
IMAGp998H041829	FOXE3		
IMAGp998C061824	BOLL		
IMAGp998A181826			
IMAGp998E131817	FGFRL1		
IMAGp998E071824	ATP7B		
IMAGp998G221819	FLJ22729		
IMAGp998E091824	L3MBTL3		
IMAGp998I011814			
IMAGp998H111824			
IMAGp998E151793	MS4A5		
IMAGp998E131824	MMAB		
IMAGp998G151824	MGC52282		
IMAGp998F161824			
IMAGp998E201824	NDUFS5		
IMAGp998N141825	GGN		
IMAGp998D201795	FLJ20628		
IMAGp998F181828			
IMAGp998F191825			
IMAGp998D211830			
IMAGp998K021825	DEFB129		
IMAGp998G171825			
IMAGp998H101795			
IMAGp998M021794	MCC		
IMAGp998B041794			
IMAGp998C021795	AIG1		
IMAGp998G071792			
IMAGp998C131817	PKN3		
IMAGp998H151822	MRP63		
IMAGp998H101815			
IMAGp998I121795	FLJ13955		
IMAGp998D031825	C13orf21		
IMAGp998F111792	GPR113		
IMAGp998H191822	"SLC25A23,SLC29A2"		
IMAGp998H131794			
IMAGp998B211795			
IMAGp998N131795	C22orf19		
IMAGp998C101795			
IMAGp998N151795			
IMAGp998A221821	OAS2		
IMAGp998J211824			
IMAGp998I021794	FBLN5		
IMAGp998G231824	SPATC1		
IMAGp998H211820	H2AFX		
IMAGp998G241794	AD-020		
IMAGp998E231820	HPS3		
IMAGp998I031825	HSPBP1		
IMAGp998M041825			
IMAGp998I051825	TAF7L		
IMAGp998G031824	HSPC065		
IMAGp998H051817	UNQ473		
IMAGp998C061825	SSB4		
IMAGp998G071795	TTC18		
IMAGp998H081824			
IMAGp998N091825			
IMAGp998P101825	LRRIQ1		
IMAGp998E121824			
IMAGp998M141825	SYBL1		
IMAGp998E141825	LNX		
IMAGp998D191824	MLF1		
IMAGp998H121817	TSNAX		
IMAGp998M121825	LOC90835		
IMAGp998G171824			
IMAGp998F151825	EIF4A2		
IMAGp998M191821	ZNF652		
IMAGp998G241824			
IMAGp998H201815	C18orf4		
IMAGp998N241830			
IMAGp998K231822	DKFZp761A132		
IMAGp998B191824			
IMAGp998J011794	LOC138255		
IMAGp998L031821	TINF2		
IMAGp998I161787			
IMAGp998E031825			
IMAGp998J061794	CYP3A43		
IMAGp998I121821	LOC284739		
IMAGp998J041795	FLJ11004		
IMAGp998P151795	MGC21654		
IMAGp998J061795	KCNMA1		
IMAGp998J171820	NF1		
IMAGp998I131795	DKFZp761P211		
IMAGp998G091795			
IMAGp998J101795			
IMAGp998L151821			
IMAGp998O121795	CUZD1		
IMAGp998P181815	FLJ32745		
IMAGp998J171794	C6orf112		
IMAGp998E181821	LCN2		
IMAGp998K161794	IQCF2		
IMAGp998O201794			
IMAGp998J181793			
IMAGp998I171817	SCAMP4		
IMAGp998H231792			
IMAGp998H171817	NR2F6		
IMAGp998I061824	GPR64		
IMAGp998I021824	FLJ20718		
IMAGp998G051817	MRPL2		
IMAGp998E121825			
IMAGp998H061824	C14orf50		
IMAGp998I051824	FGF14		
IMAGp998J041817	FLJ14753		
IMAGp998I091825			
IMAGp998I111824	LOC284680		
IMAGp998I101824			
IMAGp998G101794			
IMAGp998O081825	TMEM34		
IMAGp998F181794			
IMAGp998I131824	SLC27A5		
IMAGp998J121817	TMED3		
IMAGp998I211825	PSMB1		
IMAGp998O201825	RAD9B		
IMAGp998H141829			
IMAGp998F131819	ZNF212		
IMAGp998I191824	TPP1		
IMAGp998I181818	CHST12		
IMAGp998L211824	C20orf152		
IMAGp998H071795	HRB		
IMAGp998J231824	BEAN		
IMAGp998L081794			
IMAGp998N031793			
IMAGp998M041818	CKLF		
IMAGp998H061815	FLJ21103		
IMAGp998K011793	SLIT3		
IMAGp998O051822			
IMAGp998K051794	FLJ10439		
IMAGp998L141821	MTX3		
IMAGp998L111795			
IMAGp998O091822	SEMA4B		
IMAGp998H121794	PKP4		
IMAGp998G221825	HPRP8BP		
IMAGp998L211820	FLJ10357		
IMAGp998G131825	TOB2		
IMAGp998F221816	SAP30L		
IMAGp998F211816	PDRG1		
IMAGp998M131825	FLJ12517		
IMAGp998H141791			
IMAGp998M221795	LASS5		
IMAGp998E221822	TFE3		
IMAGp998L211794	UBE2V2		
IMAGp998L091822	MDS010		
IMAGp998J151795	SUPT16H		
IMAGp998G091821	UNG2		
IMAGp998K011824	YPEL1		
IMAGp998O031825	C21orf54		
IMAGp998E061822	FAM3B		
IMAGp998M041828			
IMAGp998L031825			
IMAGp998L011829			
IMAGp998E071819			
IMAGp998L041825	NUDT10		
IMAGp998J101824			
IMAGp998M111824	LIN7A		
IMAGp998M241819			
IMAGp998M171824			
IMAGp998O131822	MGC22793		
IMAGp998K131824			
IMAGp998K201818	GTSE1		
IMAGp998M051825	C4orf6		
IMAGp998H211827	PCGF6		
IMAGp998K051824	MGC29898		
IMAGp998I211817	C6orf162		
IMAGp998K211826	C22orf23		
IMAGp998N091818	CCNL1		
IMAGp998N221824	UNC119		
IMAGp998M241795	RAI14		
IMAGp998L111830			
IMAGp998N031795			
IMAGp998P011821	EAF1		
IMAGp998K011794	C17orf39		
IMAGp998M021795			
IMAGp998N201795	CD38		
IMAGp998I031795			
IMAGp998M091792			
IMAGp998J011795			
IMAGp998J031795	C18orf43		
IMAGp998O041825	TPD52		
IMAGp998M221820	SCYL1		
IMAGp998A161815			
IMAGp998G151794	FLJ23033		
IMAGp998L141795			
IMAGp998O161795			
IMAGp998M221819	INDO		
IMAGp998M201824	KIAA1666		
IMAGp998L201824			
IMAGp998E131794			
IMAGp998L171824	CENPA		
IMAGp998N201825	CREB1		
IMAGp998M221822	CEL		
IMAGp998E171794	FLJ12604		
IMAGp998P221795	TMEM20		
IMAGp998E081815	CD68		
IMAGp998I021825	KLK13		
IMAGp998F021791	ACN9		
IMAGp998P041824			
IMAGp998M071827	NME7		
IMAGp998L021829			
IMAGp998N211818	TTC19		
IMAGp998M091825	AKAP14		
IMAGp998M091824	CUTC		
IMAGp998L071829			
IMAGp998O241819	SLC4A11		
IMAGp998N121824	EPB41L4A		
IMAGp998O151825	BIC		
IMAGp998P121829	FOXR1		
IMAGp998N151822	C14orf159		
IMAGp998M171825			
IMAGp998M081819			
IMAGp998N111826			
IMAGp998O211825	SH3GL3		
IMAGp998M211825	MRPS36		
IMAGp998N191824	EZH1		
IMAGp998N171829			
IMAGp998M241817	SLC25A12		
IMAGp998I241825	FLJ16237		
IMAGp998P011794	ANGPTL1		
IMAGp998P091822	C17orf28		
IMAGp998C011817	T1		
IMAGp998O031821			
IMAGp998O061794			
IMAGp998N031824	BAT4		
IMAGp998P041821	RNF10		
IMAGp998P151815	LOC55974		
IMAGp998O071794	SAMD4		
IMAGp998C021815	C2orf30		
IMAGp998O131795			
IMAGp998L061825			
IMAGp998I201817			
IMAGp998K041814	PGBD3		
IMAGp998O151795	TAF6L		
IMAGp998P231820	DDEF2		
IMAGp998M091795	MGC39827		
IMAGp998O231820	PARVA		
IMAGp998N191792	DKFZp547I048		
IMAGp998M181818			
IMAGp998O231795			
IMAGp998P231794	KIDINS220		
IMAGp998P231815	MX1		
IMAGp998N211795	CHST9		
IMAGp998H051824	FLJ25037		
IMAGp998O021822	PSCD2		
IMAGp998I051794	HIRA		
IMAGp998O031824			
IMAGp998H041791	LOC92689		
IMAGp998P011825	DKFZP434G1415		
IMAGp998O051826			
IMAGp998M081826			
IMAGp998O061818	KIAA1036		
IMAGp998O111824	ZNRF1		
IMAGp998O111795			
IMAGp998P121822	NCLN		
IMAGp998P141821	DKFZp547K1113		
IMAGp998O131824	CDC2		
IMAGp998J131814	CHMP1.5		
IMAGp998O131825	DDX54		
IMAGp998O171821	BTN3A3		
IMAGp998N151825			
IMAGp998N201824			
IMAGp998O171829			
IMAGp998O101795	C6orf118		
IMAGp998O191829			
IMAGp998O241822	TTC16		
IMAGp998P191829			
IMAGp998A011826			
IMAGp998F021855	RKHD2		
IMAGp998B041826	SIGLEC7		
IMAGp998B011853	NDUFC2		
IMAGp998A091831			
IMAGp998A131856	SNRP70		
IMAGp998D161826	PHC3		
IMAGp998A241856			
IMAGp998B031826	LOC474170		
IMAGp998A101855			
IMAGp998G091831	GCAT		
IMAGp998B091821	KIAA0258		
IMAGp998J201825			
IMAGp998F181831			
IMAGp998G181826			
IMAGp998A171819	UBE2Q		
IMAGp998D181827			
IMAGp998C171830			
IMAGp998O221825			
IMAGp998A191831			
IMAGp998J231825			
IMAGp998D231831	DKFZp761I2123		
IMAGp998B241826	THY28		
IMAGp998F221850	UTY		
IMAGp998A141860	ARHGEF16		
IMAGp998B071850	"HOXC10,BICD1"		
IMAGp998A061862	EIF4A2		
IMAGp998B041833	MYBL1		
IMAGp998A081862	DKFZP564J0123		
IMAGp998A051831	WFDC8		
IMAGp998B091853	HECW2		
IMAGp998H021831			
IMAGp998B131854	MLANA		
IMAGp998F081850			
IMAGp998F161853	DJ159A19.3		
IMAGp998A061850	LRCH2		
IMAGp998A141831			
IMAGp998B041850	SNX1		
IMAGp998F011854	FAD158		
IMAGp998H201851	CPSF5		
IMAGp998B201862			
IMAGp998B201831			
IMAGp998A151858	INADL		
IMAGp998A131827			
IMAGp998A241828			
IMAGp998C231853	SARS		
IMAGp998B211864	C13orf21		
IMAGp998E241852	PSMB10		
IMAGp998F071819	RW1		
IMAGp998M011822	DKFZp564I1922		
IMAGp998E081830	FLJ14351		
IMAGp998C101856	SLC3A2		
IMAGp998F041817	HIP1		
IMAGp998B161858	LOC92912		
IMAGp998C101828	TCF20		
IMAGp998A131855			
IMAGp998E101824	ASB8		
IMAGp998E031854	RPL35		
IMAGp998A101826	ADAM20		
IMAGp998D181859	COL5A1		
IMAGp998C131826	ITCH		
IMAGp998A161826	GUCA1A		
IMAGp998L221825	TCF4		
IMAGp998A161858	PIAS2		
IMAGp998J111850	GJB5		
IMAGp998D181828			
IMAGp998D201826	SPATS1		
IMAGp998D151850			
IMAGp998C241824	FLJ27505		
IMAGp998D221830			
IMAGp998L101825			
IMAGp998C231827			
IMAGp998O011851	MLPH		
IMAGp998B061831			
IMAGp998F111862			
IMAGp998C021852	AMOTL1		
IMAGp998D051859	TRPV1		
IMAGp998F051851	PCDH7		
IMAGp998C101862			
IMAGp998C081830	ULK4		
IMAGp998D141831			
IMAGp998F101828			
IMAGp998C161860	"IGH@,IGHG3"		
IMAGp998C101830			
IMAGp998C161862	CLDN11		
IMAGp998D141830	NEK9		
IMAGp998D151829	LOC120379		
IMAGp998F211827			
IMAGp998E211857	CD4		
IMAGp998E161854	KLHL7		
IMAGp998G221854	PPP2CA		
IMAGp998I141857	IFNAR1		
IMAGp998C241862	PPP2R5A		
IMAGp998D221852	SEC23A		
IMAGp998J241863			
IMAGp998C241830			
IMAGp998F041824	TFCP2		
IMAGp998C021858	GAPD		
IMAGp998L061831			
IMAGp998F031854	IKBKAP		
IMAGp998F081824	UBR1		
IMAGp998E161860	IGSF9		
IMAGp998E111827			
IMAGp998E121854	ADAMTS9		
IMAGp998F091825	TCF8		
IMAGp998B081855	PKNOX2		
IMAGp998F121826			
IMAGp998C121824	CDK5		
IMAGp998B171824			
IMAGp998G151825			
IMAGp998E171826	LOC151658		
IMAGp998M231856	REA		
IMAGp998M221825	NEF3		
IMAGp998E141850	HDAC10		
IMAGp998C081826	"SMA5,SMA3"		
IMAGp998D191818	UNQ501		
IMAGp998M081828	C1orf34		
IMAGp998G211830			
IMAGp998E131826			
IMAGp998B221855	STAU2		
IMAGp998F031853	CXCL13		
IMAGp998A241829			
IMAGp998I041831	EPHB1		
IMAGp998E021830			
IMAGp998E081854	ZDHHC14		
IMAGp998L071857	RANBP3		
IMAGp998E231833	AKAP11		
IMAGp998H071851			
IMAGp998D211852			
IMAGp998C091830	FLJ30851		
IMAGp998C121853			
IMAGp998D121830	KIAA0776		
IMAGp998E181860	FLJ22175		
IMAGp998E131831			
IMAGp998I151851	"WDR8,DEF6"		
IMAGp998G141854	C9orf95		
IMAGp998C211862	HEMGN		
IMAGp998F161833	LOC147991		
IMAGp998E181851	DATF1		
IMAGp998G221856			
IMAGp998C011833	KIAA0746		
IMAGp998E131829	NRXN1		
IMAGp998F221855	KIAA1305		
IMAGp998I181855	AHSA1		
IMAGp998H021826			
IMAGp998J011829			
IMAGp998O061827			
IMAGp998K081854	NLGN4X		
IMAGp998K091831			
IMAGp998H081857	PER1		
IMAGp998E061826	ASCC1		
IMAGp998H191855			
IMAGp998J101818	PCGF4		
IMAGp998J181853	FLJ34443		
IMAGp998G161830			
IMAGp998G131831			
IMAGp998C141826	DCTN3		
IMAGp998G141855	FAS		
IMAGp998A161827	TBCA		
IMAGp998D141855	MGC23985		
IMAGp998E161826			
IMAGp998E181824	C18orf51		
IMAGp998K171830			
IMAGp998D181855	ZNF135		
IMAGp998O201833	REV1L		
IMAGp998E221824			
IMAGp998H141826			
IMAGp998E201851	FLJ21963		
IMAGp998J021854	SGCD		
IMAGp998C051862	CARS		
IMAGp998C021833	HNRPUL1		
IMAGp998B011833	PELI2		
IMAGp998F121852	C6orf142		
IMAGp998I161829			
IMAGp998E111862			
IMAGp998O121830			
IMAGp998K101831	LOC284723		
IMAGp998G051831			
IMAGp998G061857	CHD6		
IMAGp998A031828			
IMAGp998I211853	C12orf14		
IMAGp998J141829			
IMAGp998E241853	SNCAIP		
IMAGp998I161831	FLJ40008		
IMAGp998G181857	C22orf16		
IMAGp998H131854			
IMAGp998I141856	UGCG		
IMAGp998H201830			
IMAGp998L221855	SEC22L2		
IMAGp998I121829			
IMAGp998M171854	FLJ41238		
IMAGp998H221828	UNQ830		
IMAGp998N021828			
IMAGp998M011851			
IMAGp998L041827			
IMAGp998N071854	LRP11		
IMAGp998N111831			
IMAGp998L081858	CAMK2G		
IMAGp998I101829	LMLN		
IMAGp998G131855			
IMAGp998I131831			
IMAGp998M171853	EPS15		
IMAGp998J121826	"C9orf20,C9orf148"		
IMAGp998P111856	SOX18		
IMAGp998J161824	NPHP1		
IMAGp998L221853			
IMAGp998J101830	KCND3		
IMAGp998K171829	SLIT3		
IMAGp998L221830	NRD1		
IMAGp998I141859	LLGL2		
IMAGp998L201827	RSN		
IMAGp998I171858			
IMAGp998I211826	TEKT3		
IMAGp998J221857	DDX42		
IMAGp998K221830			
IMAGp998L231830			
IMAGp998J041833			
IMAGp998H011831	GPR113		
IMAGp998N131851			
IMAGp998I091855	FIGN		
IMAGp998F011850			
IMAGp998P161860	HCK		
IMAGp998I071856			
IMAGp998H071833	"M11S1,ASB13"		
IMAGp998I091856	LOC284361		
IMAGp998K011850			
IMAGp998G021851	GBAS		
IMAGp998H111830			
IMAGp998J141859	KHDRBS3		
IMAGp998C091827			
IMAGp998M161852	DLEU1		
IMAGp998I131854			
IMAGp998G161858	TLE3		
IMAGp998G161833	"NEK6,INPP5D"		
IMAGp998H171852	MGC13114		
IMAGp998M201831			
IMAGp998J221853			
IMAGp998P161851	COL4A3		
IMAGp998N121854			
IMAGp998P231830			
IMAGp998L121824			
IMAGp998G031827			
IMAGp998G141825	GK2		
IMAGp998P011858	PLXNB1		
IMAGp998G081825			
IMAGp998J071856	RAD21		
IMAGp998G071827	MGC16121		
IMAGp998E031853	ZNF518		
IMAGp998N101824	LASS3		
IMAGp998M081851	PDE6D		
IMAGp998L121826			
IMAGp998K181830	WFDC6		
IMAGp998M211818	SCAMP2		
IMAGp998K111850	DONSON		
IMAGp998L091826	PDK1		
IMAGp998I241859	SLC25A25		
IMAGp998L111826	SIAT2		
IMAGp998D071855	NUP50		
IMAGp998N241828			
IMAGp998L181833	BAD		
IMAGp998O061828	FAM12B		
IMAGp998P171858	SUV39H1		
IMAGp998O221829			
IMAGp998N231857	MAPKAP1		
IMAGp998I051862	LOC285535		
IMAGp998P061831			
IMAGp998L051853	C12orf11		
IMAGp998O071853	FLJ20345		
IMAGp998K081862	C10orf137		
IMAGp998M051830	TFAP2A		
IMAGp998M031857	PART1		
IMAGp998K071829			
IMAGp998I191855	MYF5		
IMAGp998K091829	C6orf10		
IMAGp998K121864	EGR4		
IMAGp998N081853	FLJ22390		
IMAGp998K131856	FBXO44		
IMAGp998L141850	ADAMTSL1		
IMAGp998H181854	WINS1		
IMAGp998J121833	TIMELESS		
IMAGp998K221860	AP1M2		
IMAGp998G131853	SMURF2		
IMAGp998L191859			
IMAGp998I181851			
IMAGp998K151858	VARS2L		
IMAGp998M211829			
IMAGp998K181857	C14orf24		
IMAGp998J231833	HSPA14		
IMAGp998N041826			
IMAGp998M171858	"TRAF7,CASKIN1"		
IMAGp998N141824	USP12		
IMAGp998F031824	AMACR		
IMAGp998N071824			
IMAGp998M121856	ALOX12P2		
IMAGp998K101825	LOC91450		
IMAGp998M021828	EXT2		
IMAGp998N101826	MGC10067		
IMAGp998K101858	HLA-DPB1		
IMAGp998H241824			
IMAGp998M091858	SC65		
IMAGp998N071826	LOC348120		
IMAGp998K191855	RKHD1		
IMAGp998O161824			
IMAGp998M141828			
IMAGp998M171827	C9orf84		
IMAGp998N241859	C11orf2		
IMAGp998H181829			
IMAGp998M191854			
IMAGp998O221822	LOXL1		
IMAGp998N191857			
IMAGp998N051825			
IMAGp998M221830			
IMAGp998L141854	USP25		
IMAGp998M011831	UBE2E2		
IMAGp998N061854	NNMT		
IMAGp998P011854			
IMAGp998M101860	ZNF142		
IMAGp998P111827			
IMAGp998N081852	"ATP9B,NR2F2"		
IMAGp998P051828			
IMAGp998N101853	DEPDC2		
IMAGp998N021851	SMAD2		
IMAGp998O191853	SMURF2		
IMAGp998P071851	PCAF		
IMAGp998M161862	LOC153222		
IMAGp998N091854	FLJ39441		
IMAGp998O171852			
IMAGp998N161830			
IMAGp998N181859	HMGA1		
IMAGp998C221827	C6orf60		
IMAGp998M221862	STK11IP		
IMAGp998M211852	RPIA		
IMAGp998M201851	PTGER3		
IMAGp998M211831	CGI-62		
IMAGp998M071864			
IMAGp998N221833	"PTENP1,DTX1"		
IMAGp998P041827			
IMAGp998P031831			
IMAGp998P061827			
IMAGp998O091818	FCHO1		
IMAGp998K161826	KCNIP2		
IMAGp998N061824			
IMAGp998J011827			
IMAGp998O171824	CASC1		
IMAGp998I141827	LOC340239		
IMAGp998O101830			
IMAGp998O191830	C10orf56		
IMAGp998P131831	MPHOSPH6		
IMAGp998O181824			
IMAGp998M141858	FLJ20344		
IMAGp998P161828	SEC61A2		
IMAGp998P231833	GLUL		
IMAGp998J111827			
IMAGp998O221817	C20orf98		
IMAGp998O221824	"C21orf6,GEMIN4"		
IMAGp998N211856	XLHSRF-1		
IMAGp998M201826	NRXN3		
IMAGp998I221827			
IMAGp998H241827	UNQ6975		
IMAGp998O211857	PTPN23		
IMAGp998O091862	CST8		
IMAGp998N011862	IL10RA		
IMAGp998M071862	C21orf42		
IMAGp998N021854	DLG1		
IMAGp998G031853	EIF5		
IMAGp998N051831	C18orf54		
IMAGp998M161853	COL25A1		
IMAGp998O131854	UBE2V2		
IMAGp998O121862			
IMAGp998K081833	C14orf172		
IMAGp998M151862	FLJ22662		
IMAGp998D151855	FLJ22655		
IMAGp998M161859	ENTPD2		
IMAGp998O131831	KLC2		
IMAGp998P171833	SNX19		
IMAGp998K191862	MGC16664		
IMAGp998D231855	PAEP		
IMAGp998O051851	MGC10820		
IMAGp998M221859	HMGCL		
IMAGp998P141854	ARMCX4		
IMAGp998P231853	HOXD9		
IMAGp998P171831			
IMAGp998P211864			
IMAGp998P241830	MTMR9		
IMAGp998A021862	C14orf25		
IMAGp998C091864	RAFTLIN		
IMAGp998K091830			
IMAGp998A031862	CECR1		
IMAGp998A031864	LOC285671		
IMAGp998B051862	C20orf17		
IMAGp998A071864	C21orf7		
IMAGp998B141864	COMMD5		
IMAGp998B091864			
IMAGp998A221864			
IMAGp998D141858	LOC93343		
IMAGp998B111862	TSSC1		
IMAGp998A111858	FKSG24		
IMAGp998A171864			
IMAGp998A161855	C3orf6		
IMAGp998A111862	LOC414059		
IMAGp998B021855	NTN1		
IMAGp998B171862	LOC374973		
IMAGp998I211855	SMAP		
IMAGp998B191862			
IMAGp998B061855	KCNK15		
IMAGp998A241870	IHPK2		
IMAGp998K241855	GYPA		
IMAGp998B101862			
IMAGp998B011854	ICAM3		
IMAGp998C031888			
IMAGp998B071854			
IMAGp998D091862	FLJ32658		
IMAGp998C091854	TMEM42		
IMAGp998M031889			
IMAGp998G091854	KIF1B		
IMAGp998E051867	C19orf36		
IMAGp998B041854			
IMAGp998N201889	FLJ22318		
IMAGp998A221854			
IMAGp998B111864			
IMAGp998A131869	FLJ42986		
IMAGp998A161862	C19orf32		
IMAGp998A211855	ST7L		
IMAGp998F111864	SPATA4		
IMAGp998D231867	ITGB6		
IMAGp998B171864			
IMAGp998A181852	C14orf149		
IMAGp998B191864	GRIK4		
IMAGp998B081854	ETHE1		
IMAGp998A221862	BNC2		
IMAGp998C231866	DJ122O8.2		
IMAGp998E121862			
IMAGp998C121860	KIAA0415		
IMAGp998E031867			
IMAGp998C061864	MPHOSPH9		
IMAGp998F171867	SLC35A4		
IMAGp998A071833	METAP1		
IMAGp998D051861	RPS14		
IMAGp998C071864			
IMAGp998A121864			
IMAGp998C021865	WRB		
IMAGp998I081863	KIAA1836		
IMAGp998A121833			
IMAGp998F121864			
IMAGp998F231860	NUDT1		
IMAGp998J141863	C10orf40		
IMAGp998B091861	FNBP4		
IMAGp998D161861	MAPK6		
IMAGp998C211857	SSBP4		
IMAGp998F181864	STX12		
IMAGp998F191861	SBZF3		
IMAGp998D201861			
IMAGp998B211855	SUFU		
IMAGp998D061869	KIF9		
IMAGp998D241852			
IMAGp998A231864			
IMAGp998E031852	JAM2		
IMAGp998D011864	CROC4		
IMAGp998A141864			
IMAGp998B211903			
IMAGp998A071869	TRIO		
IMAGp998C081864	DKFZp434H2215		
IMAGp998B071870	AGR2		
IMAGp998B131904	LOC147965		
IMAGp998B091869	TRPC2		
IMAGp998B041898	SOX17		
IMAGp998C081853	KIAA0367		
IMAGp998A101862	LOC152573		
IMAGp998L131854	KIAA0146		
IMAGp998A121862	ARHN		
IMAGp998A081855	KIAA1462		
IMAGp998C241898			
IMAGp998G191867	FLJ20422		
IMAGp998A151888	NAALAD2		
IMAGp998E211867	NEK4		
IMAGp998G231890	PEG10		
IMAGp998A211869	ASB7		
IMAGp998D221924	USH2A		
IMAGp998B231870	BLOC1S2		
IMAGp998D231864			
IMAGp998F041864	UBE2J2		
IMAGp998L021863			
IMAGp998F031851	PARD3		
IMAGp998C171862	SFXN2		
IMAGp998G211833	DMTF1		
IMAGp998C041864	TM9SF1		
IMAGp998A201829			
IMAGp998F081861	TCIRG1		
IMAGp998N111854	PTGES		
IMAGp998F101861	PRKRIP1		
IMAGp998E121855			
IMAGp998F151861	LCT		
IMAGp998F151858	C21orf2		
IMAGp998K121863	BARX1		
IMAGp998G201861			
IMAGp998F151862			
IMAGp998G181831			
IMAGp998K161863			
IMAGp998B221854	THSD2		
IMAGp998K181863			
IMAGp998J171858	TNS		
IMAGp998F221861	LOC90379		
IMAGp998C211850			
IMAGp998K221863			
IMAGp998O021854	LOC90826		
IMAGp998C201869	FBXL19		
IMAGp998D041904	BXDC1		
IMAGp998B081903	MGC10198		
IMAGp998I101854	DNAJA3		
IMAGp998B021864			
IMAGp998K091854			
IMAGp998B211907	FGFR1		
IMAGp998E101866	HOXD11		
IMAGp998O131864			
IMAGp998B121903	SERTAD4		
IMAGp998E051865	CRYBA4		
IMAGp998F211852	CTHRC1		
IMAGp998E141862	C6orf194		
IMAGp998K161869			
IMAGp998F141869	PLSCR3		
IMAGp998D171853			
IMAGp998J181863			
IMAGp998E181866	VIT		
IMAGp998D131861	PEX1		
IMAGp998F191854			
IMAGp998E151888	"C9orf42,PPAPDC1"		
IMAGp998H171864	MED31		
IMAGp998E171864	TPM3		
IMAGp998J071862	LIMD1		
IMAGp998A011861	SIPA1L3		
IMAGp998F031862			
IMAGp998J151864	LOC377064		
IMAGp998F101862	C6orf105		
IMAGp998J131865	STK39		
IMAGp998I081861	KIAA1608		
IMAGp998H071861	C1QTNF6		
IMAGp998H121864			
IMAGp998H161864	OSTalpha		
IMAGp998D091854	SMAD4		
IMAGp998J111863	ZNF331		
IMAGp998C181854	DIABLO		
IMAGp998N071864	dJ39G22.2		
IMAGp998L161863	MSRA		
IMAGp998G151862	TRIM33		
IMAGp998G181855	PLCL1		
IMAGp998J171863			
IMAGp998H191864	BSN		
IMAGp998B021861	CHAF1B		
IMAGp998K231858	TIGA1		
IMAGp998K211863	ADAMTS18		
IMAGp998C231854	FNDC1		
IMAGp998J231863			
IMAGp998A061864	DC13		
IMAGp998B081864	KIAA1961		
IMAGp998G011854	BOK		
IMAGp998H051925			
IMAGp998F051869	KIF4A		
IMAGp998I041864			
IMAGp998G031864	FLJ40176		
IMAGp998B221864	NCBP1		
IMAGp998E061869	CENPC1		
IMAGp998B181865	CCL13		
IMAGp998G131852	SMPDL3A		
IMAGp998L121863	KIAA1731		
IMAGp998H121853	HSD3B7		
IMAGp998G111864	UTP14C		
IMAGp998J201853	PHLDB2		
IMAGp998J131888	CGI-62		
IMAGp998A191865	TOX		
IMAGp998J121897	COL13A1		
IMAGp998G191852			
IMAGp998G131895			
IMAGp998I151865	FLJ21106		
IMAGp998E231862	CDA08		
IMAGp998P031853	THPO		
IMAGp998H231864	RGS6		
IMAGp998O061863	CAPZB		
IMAGp998K101865	CUL5		
IMAGp998L131833			
IMAGp998L031863	ENPP3		
IMAGp998I031864			
IMAGp998L051863	EIF4E		
IMAGp998F201869			
IMAGp998C051865	SHCBP1		
IMAGp998I151862			
IMAGp998J091861	EFNB1		
IMAGp998I121862			
IMAGp998A131870	EMCN		
IMAGp998F101864	FLJ16641		
IMAGp998E121867	CALCRL		
IMAGp998G131833	STK17B		
IMAGp998K151897	WBSCR21		
IMAGp998F171833	TAF1B		
IMAGp998A171861	GJB3		
IMAGp998K171831			
IMAGp998C101864	TEX10		
IMAGp998I011833	DPP8		
IMAGp998L211863			
IMAGp998J231864	NDUFA4		
IMAGp998M091861	KRT8		
IMAGp998C021869	MMRN1		
IMAGp998D071888			
IMAGp998D111870	"TRIM54,FLJ10871"		
IMAGp998I041862	FLJ00193		
IMAGp998G031894	MCM4		
IMAGp998J021864	FLJ10326		
IMAGp998J061904	OLFML2B		
IMAGp998K101926			
IMAGp998H071864	KCNT1		
IMAGp998E161924	BUB1		
IMAGp998E161865	"TTC3,WISP1"		
IMAGp998J101898	IPP		
IMAGp998H151865	KCNJ2		
IMAGp998H021888			
IMAGp998D241870	DHTKD1		
IMAGp998E151862	WBSCR28		
IMAGp998J161864			
IMAGp998I171863	FLJ10300		
IMAGp998F171894	LENG4		
IMAGp998I211927	"BLCAP,LOC130502"		
IMAGp998L191853	LOC284058		
IMAGp998J241864	NS3TP2		
IMAGp998F201867	GPR126		
IMAGp998L231897	PTP4A3		
IMAGp998K091856	C14orf87		
IMAGp998N081865	ZNF84		
IMAGp998L031864			
IMAGp998L041862			
IMAGp998N091888	C10orf90		
IMAGp998K061861	LOC339231		
IMAGp998P031864			
IMAGp998H221895	KIAA0963		
IMAGp998M161858	C14orf161		
IMAGp998G091898	CYB561		
IMAGp998H101855	PYCRL		
IMAGp998J221862			
IMAGp998J151856	IL18R1		
IMAGp998I091863	C7		
IMAGp998N171851	C20orf17		
IMAGp998I111863			
IMAGp998I191833	FLJ22582		
IMAGp998E171861	PLEKHF1		
IMAGp998K201855	GNG4		
IMAGp998K201861	STAG2		
IMAGp998K191864	DNAH9		
IMAGp998F181867	ANKRA2		
IMAGp998P231851			
IMAGp998L171864	ZNF214		
IMAGp998M121887	PITPNB		
IMAGp998K031895	MLL5		
IMAGp998G181869	MRPL53		
IMAGp998K041864	LOC91137		
IMAGp998L061859			
IMAGp998L081904	FLJ21816		
IMAGp998F061864			
IMAGp998I231864			
IMAGp998K021894	PPP1R2		
IMAGp998E201868	RASSF4		
IMAGp998D011861	ARCH		
IMAGp998K141864	FLJ34047		
IMAGp998O181854	BLOC1S3		
IMAGp998P141863			
IMAGp998I141869			
IMAGp998D131864			
IMAGp998D151865	TRDN		
IMAGp998M191887	ILVBL		
IMAGp998K201853	CXCR4		
IMAGp998K221864			
IMAGp998I191898	FLJ11806		
IMAGp998P241904	BTBD6		
IMAGp998H211852	EIF2C2		
IMAGp998K231863			
IMAGp998K031862	ZNF34		
IMAGp998N061861	TMEM39B		
IMAGp998J031833	"FLJ10287,MGC14816"		
IMAGp998P031863	SMBP		
IMAGp998O211850	FLJ10781		
IMAGp998N061862	DT1P1A10		
IMAGp998M081862			
IMAGp998N141864	MGC34728		
IMAGp998M011865			
IMAGp998M091862			
IMAGp998M121829	MGC40042		
IMAGp998O151863			
IMAGp998K081861	C9orf94		
IMAGp998M211869	"CTNNA1,OAT"		
IMAGp998C131855	IL6R		
IMAGp998P161864	MGC62094		
IMAGp998H211861	NLK		
IMAGp998K131863	ZAK		
IMAGp998M201862	NKX3-1		
IMAGp998F201861	MGC3200		
IMAGp998N191862	MFTC		
IMAGp998K231859	GTF2IRD1		
IMAGp998K231833	ZNF287		
IMAGp998O181861			
IMAGp998N011852	DAPK1		
IMAGp998F021925	TRY1		
IMAGp998P051854			
IMAGp998N031864			
IMAGp998N131852	FOXO3A		
IMAGp998P021864	SGKL		
IMAGp998O081864			
IMAGp998O031866	MGC15606		
IMAGp998M091852	IRS2		
IMAGp998O121889	KIAA1862		
IMAGp998P121854			
IMAGp998H121861	FBXO5		
IMAGp998O121854	LYPLA1		
IMAGp998F151869	LOC339862		
IMAGp998O241888	"DISC1,GFI1"		
IMAGp998M041861	TP53I5		
IMAGp998N181852			
IMAGp998G231869			
IMAGp998J221855	ZDHHC3		
IMAGp998M201903			
IMAGp998M111862			
IMAGp998O201864			
IMAGp998N101854	ANAPC4		
IMAGp998I181888	C20orf29		
IMAGp998M021858	AQP5		
IMAGp998O051862	DDX47		
IMAGp998O031852	"MPPE1,ZC3HDC6"		
IMAGp998O031862	SPA17		
IMAGp998O141853			
IMAGp998P101861	ESM1		
IMAGp998O111859	SERTAD1		
IMAGp998K131888	LOC286437		
IMAGp998N111869			
IMAGp998P061898	DKFZP564M082		
IMAGp998P141864	HSD17B3		
IMAGp998P161862	SARA2		
IMAGp998N031861	PBX2		
IMAGp998L181898	MAFK		
IMAGp998E171862			
IMAGp998N011865	IBTK		
IMAGp998I221861	PHF2		
IMAGp998O111863			
IMAGp998O021864	PPM1E		
IMAGp998C171868	ZNF585A		
IMAGp998N201862			
IMAGp998M131861	FLJ20257		
IMAGp998G171861	PCSK1		
IMAGp998H111865	ATP2A1		
IMAGp998O151860			
IMAGp998O011863	FLJ46354		
IMAGp998O021887	SOX10		
IMAGp998O101862			
IMAGp998K061869	FLJ11029		
IMAGp998O061865	LANCL1		
IMAGp998O071869	RIN2		
IMAGp998P041864			
IMAGp998N031865			
IMAGp998P041865	CIZ1		
IMAGp998P121869	DKFZP761C1711		
IMAGp998P051892	WDR44		
IMAGp998O121852	SPEN		
IMAGp998M071907			
IMAGp998O231887	MMP27		
IMAGp998N171898			
IMAGp998N201869	GNPAT		
IMAGp998G171864	ARHGAP12		
IMAGp998O191854			
IMAGp998M151898	FLJ10808		
IMAGp998L081860	ELF3		
IMAGp998O191901			
IMAGp998I201865	OSBPL8		
IMAGp998K211869	CLDN12		
IMAGp998B081898	FLJ11730		
IMAGp998A011896	ASXL2		
IMAGp998N051897	TAX1BP3		
IMAGp998F021890	MPPE1		
IMAGp998A061905	UGT2B10		
IMAGp998C051898	KIAA1201		
IMAGp998C041907			
IMAGp998H211890	TIGD6		
IMAGp998A051924	D2LIC		
IMAGp998F011924	LOC400027		
IMAGp998A071924	LOC285835		
IMAGp998A141897	MGC11332		
IMAGp998D171903	IGSF4		
IMAGp998L201889	HRK		
IMAGp998B141904	C18orf11		
IMAGp998B131903	FLJ13479		
IMAGp998E221895	SLC39A4		
IMAGp998B201896	RNASE3L		
IMAGp998B181907	RAP2B		
IMAGp998N201892	"AKAP8L,AKAP8"		
IMAGp998C241906	ZDHHC5		
IMAGp998E231896	FLJ25222		
IMAGp998A241906	UBE2V2		
IMAGp998K231897	RBMX		
IMAGp998B131928	KIAA1977		
IMAGp998B041931	ZC3HDC5		
IMAGp998G201933	APRIN		
IMAGp998B031961	FLJ23588		
IMAGp998B101927			
IMAGp998B111937	CLK4		
IMAGp998A061931	GNL2		
IMAGp998A101934	TRIM55		
IMAGp998B101961	LOC285679		
IMAGp998C091944	CNOT3		
IMAGp998A131942	DCAMKL2		
IMAGp998I021937	KIAA1559		
IMAGp998B101936	MAGEE1		
IMAGp998B141943	"MEP1A,RPS21"		
IMAGp998E151934	PDE5A		
IMAGp998B151942	UHMK1		
IMAGp998B181936	B4GalNac-T3		
IMAGp998A141942	DYRK2		
IMAGp998A201942	C20orf155		
IMAGp998B181942			
IMAGp998L171937	U2AF1		
IMAGp998A191945	MAPK8		
IMAGp998A241936			
IMAGp998F241935	OIP5		
IMAGp998C131907	TPM2		
IMAGp998F221891	GCC2		
IMAGp998F031906	PTGIR		
IMAGp998H051890	EIF3S9		
IMAGp998D081888			
IMAGp998C041888	LYAR		
IMAGp998B121898	IFITM1		
IMAGp998D071904	PPIL3		
IMAGp998P061892	PIK4CB		
IMAGp998G071896			
IMAGp998A151907	DTYMK		
IMAGp998M171889	GSTA4		
IMAGp998B071905	FLJ13154		
IMAGp998A181924	C20orf141		
IMAGp998D101924	EGR2		
IMAGp998B221907	DIRAS1		
IMAGp998A171905	DKFZP564O123		
IMAGp998E241898	TMEM38A		
IMAGp998D141924	RNF138		
IMAGp998D221891	CBLN1		
IMAGp998M131889	EFTUD1		
IMAGp998C221888	MOXD1		
IMAGp998B171905	LOC147299		
IMAGp998C231891	"PP1201,PURB"		
IMAGp998C051945			
IMAGp998E041961	"RNF151,KIAA0153"		
IMAGp998I031933	THAP9		
IMAGp998A031937	HOXA4		
IMAGp998M081935	GPR125		
IMAGp998D051943	CCPG1		
IMAGp998H071935	TRIP4		
IMAGp998H081935	MNAB		
IMAGp998K101938	PGAP1		
IMAGp998P101942	LOC134218		
IMAGp998H111935	BCKDHB		
IMAGp998B081942	C10orf35		
IMAGp998D151937	WASL		
IMAGp998D111928	MYST4		
IMAGp998M181935	MGC11324		
IMAGp998D171932	KIAA1212		
IMAGp998G161936	LOC253039		
IMAGp998B201932	RGS5		
IMAGp998M221935	C6orf192		
IMAGp998D161928			
IMAGp998K221935			
IMAGp998G131936	ACCN3		
IMAGp998I221937	NSUN2		
IMAGp998B201942	NOL5A		
IMAGp998G061898	ZDHHC8		
IMAGp998B031942	ZNF198		
IMAGp998F031924	SIRPB2		
IMAGp998I051896	FLJ38984		
IMAGp998F041906	FAT3		
IMAGp998J181891	CCL18		
IMAGp998H071906	KIAA0828		
IMAGp998L061888	CAV3		
IMAGp998M071892	JTB		
IMAGp998C071898	RERE		
IMAGp998J121904	MRPS28		
IMAGp998N211892	PSEN1		
IMAGp998H091925	PUS3		
IMAGp998J061897	TMEM19		
IMAGp998D091907	SMYD5		
IMAGp998J101889	AD031		
IMAGp998C171905	"KIAA0663,RCOR2"		
IMAGp998G141890	DAPP1		
IMAGp998C161903	LRRC8		
IMAGp998L231889			
IMAGp998E221905	CCNB2		
IMAGp998C191898	RNF126		
IMAGp998J201896	STAM2		
IMAGp998L241895			
IMAGp998G011934	ZNF419		
IMAGp998E111937			
IMAGp998D021936	SURB7		
IMAGp998F031943			
IMAGp998H191933	HOXB9		
IMAGp998C021944	RAPSN		
IMAGp998C051936			
IMAGp998C021928	CPNE8		
IMAGp998E101961			
IMAGp998E211933	FLJ39502		
IMAGp998E101931	ERBB2		
IMAGp998D061926			
IMAGp998E141961			
IMAGp998K101937	"ABI1,TPRT"		
IMAGp998E131961	ALS2CR12		
IMAGp998B041937	ASRGL1		
IMAGp998D151961	C10orf51		
IMAGp998K111943	LOC126167		
IMAGp998M221938	LOC85865		
IMAGp998L211938	CKLFSF5		
IMAGp998G211936	CYP2R1		
IMAGp998D191928	ARHGAP9		
IMAGp998M221936	TIMM13		
IMAGp998G211945			
IMAGp998N021903	LOC338799		
IMAGp998J031903	ANAPC5		
IMAGp998G011904			
IMAGp998K021889	RAB4B		
IMAGp998H061906			
IMAGp998F111891			
IMAGp998F061905	HOXB6		
IMAGp998H161888	NF2		
IMAGp998E091905			
IMAGp998A111937	VAPA		
IMAGp998J081897	FLJ31306		
IMAGp998A131937	MYOZ1		
IMAGp998G091924	LOC87769		
IMAGp998E051891	HSZFP36		
IMAGp998H181904	LOC90522		
IMAGp998E131898	RP42		
IMAGp998H171901	GADD45B		
IMAGp998O171889			
IMAGp998H191924			
IMAGp998H201924	LOC387763		
IMAGp998I181924	NT5M		
IMAGp998I051897	ZNHIT1		
IMAGp998K201889			
IMAGp998H231891	CPEB4		
IMAGp998E031936	DSCR5		
IMAGp998G101931	FBN1		
IMAGp998E011937	FLJ14624		
IMAGp998E061937	MMP13		
IMAGp998J111935	GTF2H5		
IMAGp998M101935	DACT1		
IMAGp998H121936	PRSS12		
IMAGp998F031937	UROS		
IMAGp998G101961	COQ4		
IMAGp998F051925	POLDIP2		
IMAGp998F041944	MGC5309		
IMAGp998G081942	RAB30		
IMAGp998C241932	FAHD1		
IMAGp998H241962	MGC17791		
IMAGp998J161933	ZNF192		
IMAGp998H141937	MAN1A2		
IMAGp998J191942			
IMAGp998H171933	ZNF613		
IMAGp998P181936	SMARCA1		
IMAGp998J191938	CENPJ		
IMAGp998N221935			
IMAGp998G081935	DDIT3		
IMAGp998F111936	NY-REN-41		
IMAGp998A081943	TOB1		
IMAGp998B011906	PYCARD		
IMAGp998O071897	ELF3		
IMAGp998J041907	KIAA1345		
IMAGp998N021887	FLJ41841		
IMAGp998K041896	KCND2		
IMAGp998I031889	MOBKL1A		
IMAGp998J031895	C10orf119		
IMAGp998N031888			
IMAGp998I051924	PTPRG		
IMAGp998I211933			
IMAGp998N121904	C2orf3		
IMAGp998K061895			
IMAGp998H061890	SDFR1		
IMAGp998M121924			
IMAGp998B151906	DSPG3		
IMAGp998L151895	LCP1		
IMAGp998B171906	ATP6V0A4		
IMAGp998J201888			
IMAGp998P131907	TBRG1		
IMAGp998O191892	FLJ22938		
IMAGp998J221906	CLECSF6		
IMAGp998D191937	DOC-1R		
IMAGp998I191924			
IMAGp998O221889	ADPRH		
IMAGp998I071962			
IMAGp998P041943			
IMAGp998I011961			
IMAGp998I041945			
IMAGp998G021937			
IMAGp998M031943	NAGK		
IMAGp998J071938	LOC284412		
IMAGp998K101943	SSPN		
IMAGp998I071961	C14orf103		
IMAGp998H101937	PRKDC		
IMAGp998G171933	RFC3		
IMAGp998I111937	IFNAR1		
IMAGp998G131935	C9orf119		
IMAGp998J171962	DDX20		
IMAGp998D111933	NFATC1		
IMAGp998K181943	MAFA		
IMAGp998G231933	POLR2D		
IMAGp998H141927	LOC155060		
IMAGp998L181961			
IMAGp998L181926	FLJ35848		
IMAGp998M201936	FLJ35382		
IMAGp998O181937	RHD		
IMAGp998N211962			
IMAGp998D191926			
IMAGp998A061906	GSPT1		
IMAGp998L011894	LOC285458		
IMAGp998O091906			
IMAGp998A021888	C10orf18		
IMAGp998E061924	ARL6IP5		
IMAGp998K041888			
IMAGp998I011898	LAMB1		
IMAGp998N241888	"SECP43,LOC85028,GLI3"		
IMAGp998I021906	ZIC3		
IMAGp998P091890	"MAP4K3,STRN"		
IMAGp998O061892			
IMAGp998M041889	MAGEL2		
IMAGp998J181897	ZNF192		
IMAGp998M181933	LOC147650		
IMAGp998A201906	EFNA1		
IMAGp998J231907	FLJ25476		
IMAGp998L171903	C10orf112		
IMAGp998A161888	SSR3		
IMAGp998D141925	APPBP2		
IMAGp998O181924			
IMAGp998O161892			
IMAGp998K231895	ZNF598		
IMAGp998N211897	LTBR		
IMAGp998M071897	VEGFB		
IMAGp998N031942	C1orf1		
IMAGp998K011928	MAP3K2		
IMAGp998M031945	RAB9A		
IMAGp998M041943	DC-UbP		
IMAGp998P011936	YEATS4		
IMAGp998J061936	"MUSK,MGC20262"		
IMAGp998I061933	MMP15		
IMAGp998K051938	SNRPD3		
IMAGp998O081936	C10orf84		
IMAGp998G101937	PBX3		
IMAGp998P121934	SLC25A15		
IMAGp998M061942	XPA		
IMAGp998K151962	LPIN1		
IMAGp998O161933			
IMAGp998J131961	HIC2		
IMAGp998J111937	LMOD3		
IMAGp998I181937	WNT10B		
IMAGp998L241943			
IMAGp998N191936	NUDT9		
IMAGp998O221933	STAT1		
IMAGp998I211935	MR1		
IMAGp998K221962	PRR3		
IMAGp998N231934	ZNF655		
IMAGp998H121937			
IMAGp998C061906	LOC96610		
IMAGp998L011896	FLJ42957		
IMAGp998L021905	MRPS22		
IMAGp998M061889	HSRG1		
IMAGp998M011891	CLOCK		
IMAGp998M081890	KLRF1		
IMAGp998L021889	DKFZP434B168		
IMAGp998M021897			
IMAGp998M141897	C20orf116		
IMAGp998D091898	FLJ10359		
IMAGp998L051907	PFN2		
IMAGp998P111892	STXBP6		
IMAGp998M101892	NVL		
IMAGp998F201904	C6orf216		
IMAGp998M061907	ACCN2		
IMAGp998M151888	XPO5		
IMAGp998K101907			
IMAGp998I221938			
IMAGp998I201924	PRCP		
IMAGp998N201901	LOC116211		
IMAGp998J241924			
IMAGp998L211896	PPP1R9B		
IMAGp998M201890	ZZANK1		
IMAGp998L221889			
IMAGp998N031933	CD83		
IMAGp998A021937	ANTXR2		
IMAGp998P041933	WDR22		
IMAGp998M061938	HSPA4L		
IMAGp998P051936	KIAA0391		
IMAGp998O081943	C10orf24		
IMAGp998K051936			
IMAGp998L031937			
IMAGp998N211942	AMACR		
IMAGp998N091943	AMY2B		
IMAGp998O161938	SYTL4		
IMAGp998N121943	ZZZ3		
IMAGp998K121936	C6orf211		
IMAGp998N161934	RRP22		
IMAGp998M151961	ROPN1L		
IMAGp998N211938	SPATA5L1		
IMAGp998P071934	B4GalNac-T3		
IMAGp998P191938	HSU79274		
IMAGp998N171933	PRC1		
IMAGp998H221936	FLJ12892		
IMAGp998M211961			
IMAGp998M211962			
IMAGp998K211936	CECR5		
IMAGp998N221933	GRP58		
IMAGp998P031907			
IMAGp998J061888	LYCAT		
IMAGp998H031906	DEK		
IMAGp998O031890			
IMAGp998M011897	DKFZP564D0478		
IMAGp998P031887	KIAA0286		
IMAGp998L241898	KIAA0367		
IMAGp998O231891	G3BP		
IMAGp998L051894	HTLF		
IMAGp998I181944	C20orf35		
IMAGp998O071891			
IMAGp998O091904	CTNND1		
IMAGp998N071907	PPIF		
IMAGp998M241897	8D6A		
IMAGp998P171904			
IMAGp998N141889	EDNRA		
IMAGp998N211889	HPS1		
IMAGp998N191887	INSR		
IMAGp998P201906			
IMAGp998K221945	ATAD2		
IMAGp998O171888	GATA3		
IMAGp998O211891	DKFZP564D172		
IMAGp998M171898	PSMB2		
IMAGp998M211898	KIAA0913		
IMAGp998P081937			
IMAGp998M171933	TP53I3		
IMAGp998P031938	"A2M,SOX2"		
IMAGp998O041942	CTNNBIP1		
IMAGp998O241937	COPS7B		
IMAGp998O051942			
IMAGp998P051933	AGL		
IMAGp998P131937			
IMAGp998M081962			
IMAGp998O091942	PTHLH		
IMAGp998N081962	COPS5		
IMAGp998P111937			
IMAGp998P101936	ODZ4		
IMAGp998M131938			
IMAGp998P151938	SP6		
IMAGp998J121937	DVL2		
IMAGp998P181935	ELMOD1		
IMAGp998O171942	FRMPD1		
IMAGp998P171933	HSPC129		
IMAGp998L121943	MGC40397		
IMAGp998P111945			
IMAGp998P211933	AKAP12		
IMAGp998M221962			
IMAGp998O201945	OMD		
IMAGp998L061962	FLJ21159		
IMAGp998A101961	B1		
IMAGp998B131962	LOC284361		
IMAGp998A071963	KIAA1340		
IMAGp998O051926	Tenr		
IMAGp998B151964			
IMAGp998G191928	DKFZp779O175		
IMAGp998B161963	FLJ13855		
IMAGp998B221928			
IMAGp998B011961			
IMAGp998A151962	HNRNPG-T		
IMAGp998E161964	EED		
IMAGp998E241928	SPTAN1		
IMAGp998A131961	TRPC4AP		
IMAGp998I161938	FBN2		
IMAGp998A241963			
IMAGp998B191937	RPIA		
IMAGp998B152009	SPRR1B		
IMAGp998A231962	LOC114984		
IMAGp998A172005			
IMAGp998B181961	XPR1		
IMAGp998D212009	PREX1		
IMAGp998C121962	DNAJD1		
IMAGp998A172012			
IMAGp998J021963	FLJ45455		
IMAGp998E202036	VAMP4		
IMAGp998B031963			
IMAGp998A082036	EIF2C3		
IMAGp998H112004	"TSPYL4,PPIH"		
IMAGp998D012004	FIP1L1		
IMAGp998H062002	FMO2		
IMAGp998B221999	CRTAP		
IMAGp998B161998			
IMAGp998D142035	LAMA4		
IMAGp998C082008			
IMAGp998I122037	PSCDBP		
IMAGp998N161964	C6orf139		
IMAGp998C192008	PTEN		
IMAGp998B192001	C20orf75		
IMAGp998A192002	PIP3AP		
IMAGp998C242008	DKFZp547E052		
IMAGp998E182036	SUSD3		
IMAGp998A092002	PITPNA		
IMAGp998L102037	TLE4		
IMAGp998D142004	DKFZp434K2435		
IMAGp998C172036			
IMAGp998A211963	HMMR		
IMAGp998A192013			
IMAGp998A021962	STX6		
IMAGp998E081961	RPL24		
IMAGp998K041928	BBS5		
IMAGp998L171962			
IMAGp998F061961	LOC81569		
IMAGp998E072005	POFUT2		
IMAGp998D171926	C20orf79		
IMAGp998G012005	LOC137886		
IMAGp998C072001	PSMC4		
IMAGp998D101945	GPR51		
IMAGp998D132004	ITGA2		
IMAGp998I081964			
IMAGp998D131932			
IMAGp998B121962	LOC375759		
IMAGp998A181928			
IMAGp998C152008	F2R		
IMAGp998F191942			
IMAGp998F241962	ZNF607		
IMAGp998D191933	NKIRAS2		
IMAGp998B111962	SMC4L1		
IMAGp998G231928			
IMAGp998D201965			
IMAGp998B181944	C6orf115		
IMAGp998E151999	LOC285768		
IMAGp998D072009	TH		
IMAGp998A132001	TDP1		
IMAGp998A012002	CWF19L2		
IMAGp998G222036	ZFHX1B		
IMAGp998E102005	"DPP8,MTMR1"		
IMAGp998E091999	CGI-09		
IMAGp998D092000	RAD1		
IMAGp998G051964	TTID		
IMAGp998D152008	TTLL1		
IMAGp998B112035	C18orf55		
IMAGp998C131962	FBXL17		
IMAGp998K122037	PKHD1L1		
IMAGp998P161964			
IMAGp998I162008	CHES1		
IMAGp998C082002	POLR3A		
IMAGp998O192037	FLJ10874		
IMAGp998E181963	DCX		
IMAGp998D112004	CHEK1		
IMAGp998B041961	GALNT11		
IMAGp998P231961	BRDT		
IMAGp998C231962	EPC1		
IMAGp998I242008	EMID2		
IMAGp998H231998			
IMAGp998C242036	PPP1R12A		
IMAGp998J061944	KIAA1729		
IMAGp998P041963	LOC145820		
IMAGp998A081928			
IMAGp998G061961	LOC149837		
IMAGp998H061961	LOC201243		
IMAGp998E051963	RUNX1		
IMAGp998C061963	CKMT2		
IMAGp998E031998	MGC4293		
IMAGp998I201944	GAS8		
IMAGp998N181965	FLJ36760		
IMAGp998L221928	MGC26598		
IMAGp998K031945	CD1D		
IMAGp998K241945			
IMAGp998C111962			
IMAGp998I181998	SMUG1		
IMAGp998G081965	PHEX		
IMAGp998J181932	KIAA1377		
IMAGp998I141963	MGC2963		
IMAGp998N241942	WNT2B		
IMAGp998L191962			
IMAGp998C221962	KARCA1		
IMAGp998H241961	FLJ25415		
IMAGp998J231962	SUV420H2		
IMAGp998F211961	C9orf57		
IMAGp998K141998			
IMAGp998F022035	C10orf22		
IMAGp998N071964	EPHA5		
IMAGp998D031999	TRIM29		
IMAGp998E102002			
IMAGp998G012036			
IMAGp998F032005	AKAP7		
IMAGp998B052036	EIF4G3		
IMAGp998I102008	SSBP2		
IMAGp998I101964	MCTS1		
IMAGp998E091961			
IMAGp998L132037	UBE2G1		
IMAGp998A142000			
IMAGp998A092035			
IMAGp998H182004	NTN4		
IMAGp998C081965	LARS		
IMAGp998C202001	ACACA		
IMAGp998L172004	RNF31		
IMAGp998A231965	GLMN		
IMAGp998F202035	HCMOGT-1		
IMAGp998C201962	SLC2A5		
IMAGp998C212035	FRMD4B		
IMAGp998E181965	"LIMS1,STMN3"		
IMAGp998E222012	SLC9A9		
IMAGp998K031926			
IMAGp998I041961			
IMAGp998A061962	LOC130355		
IMAGp998N081963	THUMPD3		
IMAGp998L061945	DNAJB4		
IMAGp998G121998	HCFC1R1		
IMAGp998B161999	GSTM2		
IMAGp998J071962	MGC9850		
IMAGp998N071945	CCNC		
IMAGp998H091998			
IMAGp998E141928	DZIP1		
IMAGp998P101964	TP53RK		
IMAGp998L141945	HBLD1		
IMAGp998C142009	DNAH9		
IMAGp998G171961	C6orf10		
IMAGp998I201963	SMPD3		
IMAGp998I151942	CAV3		
IMAGp998A181962	USP12		
IMAGp998B211926			
IMAGp998K151963	PALM2-AKAP2		
IMAGp998G211961			
IMAGp998H221945	TERE1		
IMAGp998E211945			
IMAGp998G202012			
IMAGp998N061965	TBL1XR1		
IMAGp998H041961	FLJ41131		
IMAGp998M022008	HOXB13		
IMAGp998I071963	SMARCAL1		
IMAGp998P041999	KIAA1217		
IMAGp998K022004	MKL1		
IMAGp998N121965			
IMAGp998I111999	TACSTD2		
IMAGp998G112005	"APEX2,ALAS2"		
IMAGp998G142009	RTN4RL1		
IMAGp998K232004	BTBD3		
IMAGp998I131998	TXNL2		
IMAGp998P151964	MATN3		
IMAGp998G112008			
IMAGp998E161961			
IMAGp998C112035			
IMAGp998G192008	C18orf8		
IMAGp998J172035	ShrmL		
IMAGp998H191961	NR1D1		
IMAGp998F192001	ARPC1B		
IMAGp998J211999	PMS2		
IMAGp998J212008	VANGL2		
IMAGp998H231999	"SLC39A5,FLJ34236"		
IMAGp998F222012			
IMAGp998G021945	HMGN3		
IMAGp998K031961			
IMAGp998P031936	BZW2		
IMAGp998P081964	DNAJC14		
IMAGp998G061936	LOC128153		
IMAGp998I042004	PACS1		
IMAGp998J111928			
IMAGp998K141961			
IMAGp998D051998	SEC11L1		
IMAGp998C081964	LOC51123		
IMAGp998P041964	LECT1		
IMAGp998N171962	BPY2IP1		
IMAGp998H111963	"NEIL1,MAN2C1"		
IMAGp998K181945	MFAP2		
IMAGp998I171938	PDCD6IP		
IMAGp998G171945	HKR1		
IMAGp998G161963	SVIL		
IMAGp998K241961			
IMAGp998M181942			
IMAGp998L201961	SERF2		
IMAGp998J241928	PCDHB1		
IMAGp998O171964	NBEA		
IMAGp998K211962	MYO3A		
IMAGp998J201963	PLEKHH1		
IMAGp998P101998	BACE2		
IMAGp998J042036			
IMAGp998L031999	CKLFSF7		
IMAGp998M042036	CEP1		
IMAGp998M132003			
IMAGp998J031963			
IMAGp998L152009	PURA		
IMAGp998G041999	PDIK1L		
IMAGp998P221999	ANXA11		
IMAGp998G202035			
IMAGp998P161962			
IMAGp998F112035	GGTA1		
IMAGp998I141961			
IMAGp998M122008	SLC3A1		
IMAGp998A241962	SENP1		
IMAGp998I122004			
IMAGp998P221962	DOLPP1		
IMAGp998F182013	RUNX3		
IMAGp998K012005	CREBBP		
IMAGp998N192014	KLF12		
IMAGp998I191963	MELK		
IMAGp998E172035	DHX29		
IMAGp998E242000	FLJ31164		
IMAGp998I222038			
IMAGp998L081962	ELMO2		
IMAGp998M081961			
IMAGp998P051945			
IMAGp998N101962	MYO3B		
IMAGp998N101938	SORBS1		
IMAGp998M021963	MGC26717		
IMAGp998H111927			
IMAGp998K032004	ZDHHC21		
IMAGp998L091937			
IMAGp998L101945	NAB1		
IMAGp998N131943	THOC2		
IMAGp998D021964	FLJ45212		
IMAGp998I151928	WDR45L		
IMAGp998L171963	PPIL2		
IMAGp998N051962			
IMAGp998G162009	DCHS1		
IMAGp998O191961	ABHD2		
IMAGp998M131961			
IMAGp998I201962	FATE1		
IMAGp998I171962	FKBP6		
IMAGp998O241933			
IMAGp998I191962	GNG10		
IMAGp998I221962	LOC136242		
IMAGp998L241945	KLRA1		
IMAGp998M012004			
IMAGp998K061962	RAB31		
IMAGp998M041963	RALGPS2		
IMAGp998G062009	MBNL2		
IMAGp998J062005			
IMAGp998N052035	PPP2CB		
IMAGp998K051963	PPARA		
IMAGp998L161999			
IMAGp998K071961	LCMT1		
IMAGp998M152008	CREB1		
IMAGp998K091961			
IMAGp998M201961	DEFB127		
IMAGp998N172003	FOXJ1		
IMAGp998M201962			
IMAGp998G182009	LOC90139		
IMAGp998L242004	SCEL		
IMAGp998O092001	UBE2I		
IMAGp998L172009	MGC22265		
IMAGp998K171998	THG-1		
IMAGp998H162009			
IMAGp998L122001	SLC31A2		
IMAGp998M222008			
IMAGp998O202012	C19orf13		
IMAGp998N212003	MLLT6		
IMAGp998M051962	SPINK5L3		
IMAGp998O011962	TGIF2LY		
IMAGp998N061928	AVPR1A		
IMAGp998M041945	FUT4		
IMAGp998M051961	ZNRF2		
IMAGp998M061945	IMP-2		
IMAGp998N141962	HBS1L		
IMAGp998P131964			
IMAGp998L111932			
IMAGp998L022004			
IMAGp998M131943	CRKL		
IMAGp998L031962			
IMAGp998M171938			
IMAGp998M141945	GALT		
IMAGp998N062001	DSIPI		
IMAGp998M161945	VDP		
IMAGp998L171961			
IMAGp998M142003	RASL10B		
IMAGp998K211926			
IMAGp998K101962	KIAA1466		
IMAGp998K241928	LOC116238		
IMAGp998K191962			
IMAGp998P201962	ZNF533		
IMAGp998M181962	ARIH2		
IMAGp998G091961	CCNH		
IMAGp998N082004	IGSF2		
IMAGp998O071963	PREP		
IMAGp998M022003	MGC29729		
IMAGp998N122003	FLOT1		
IMAGp998N201999			
IMAGp998M131999	NCOA2		
IMAGp998M072000	DPAGT1		
IMAGp998N091964	GATM		
IMAGp998K052005			
IMAGp998F152002	VPS16		
IMAGp998M011965	OSBPL5		
IMAGp998M232001	IBRDC3		
IMAGp998M241998	RGL2		
IMAGp998M131963	PEX6		
IMAGp998M142037	MBNL3		
IMAGp998H122009	FLJ45880		
IMAGp998M162037	LRRK1		
IMAGp998I211964	KIAA0690		
IMAGp998N102000	FER1L3		
IMAGp998M222003	LOC144347		
IMAGp998L241963	AHI1		
IMAGp998N142001	PRSS23		
IMAGp998K132002	CHP		
IMAGp998N051934	GOLGB1		
IMAGp998O051962	SOX15		
IMAGp998N041926	C9orf11		
IMAGp998M171965	CYBB		
IMAGp998O091943	DRP2		
IMAGp998N041962	C6orf164		
IMAGp998M061961	RSNL2		
IMAGp998L042009			
IMAGp998N071963	SGCA		
IMAGp998P151965	TBX15		
IMAGp998M091961			
IMAGp998O131963	BRMS1L		
IMAGp998M141962			
IMAGp998I022004	ZNF655		
IMAGp998P181961			
IMAGp998G111945			
IMAGp998P201945	JAK2		
IMAGp998O191963			
IMAGp998O221938	HAPLN1		
IMAGp998P202004	LOC136306		
IMAGp998N102001	LOC146439		
IMAGp998P191961	TAF1C		
IMAGp998N241936	C9orf9		
IMAGp998O231961			
IMAGp998K102009	"SCYL1,LTBP3"		
IMAGp998K042009	KIAA1423		
IMAGp998N041965			
IMAGp998O052014	FLJ12519		
IMAGp998P091999	PLCB2		
IMAGp998H032013	SLC35A1		
IMAGp998K111962	OBP2B		
IMAGp998P091965	BMP4		
IMAGp998P102001	SCNN1A		
IMAGp998J032036	PAQR3		
IMAGp998J112001	C14orf148		
IMAGp998O161963	PGCP		
IMAGp998K142005	MDM1		
IMAGp998M101999	NRGN		
IMAGp998K162002			
IMAGp998P182014	SELT		
IMAGp998M231964	CDV1		
IMAGp998K122035	NRP2		
IMAGp998M222001	S100A2		
IMAGp998N182035	C6orf152		
IMAGp998M241963	FLJ20254		
IMAGp998J092001	ZD52F10		
IMAGp998P192007	BZRP		
IMAGp998H212013	DNCL1		
IMAGp998L192037			
IMAGp998L082233	FLJ22588		
IMAGp998B032009	DKFZp434H2226		
IMAGp998L042008	GTF2E1		
IMAGp998A092036	SC4MOL		
IMAGp998C052009	SCN2B		
IMAGp998A072009	FLJ41841		
IMAGp998H022014			
IMAGp998B122009	HOXD4		
IMAGp998C012036			
IMAGp998D112036	LOC220869		
IMAGp998B232037	PAN3		
IMAGp998G181998	LOC56181		
IMAGp998C102008	SEC22L1		
IMAGp998B202013	HDAC8		
IMAGp998E242300			
IMAGp998G162010	DHX8		
IMAGp998H212004	LOC163590		
IMAGp998A232013			
IMAGp998H142002	ESCO2		
IMAGp998C212008	GNB4		
IMAGp998C182008	CALD1		
IMAGp998C162002	MTERF		
IMAGp998C232012	ALDH1A3		
IMAGp998H032233	C7orf3		
IMAGp998H012455	PRV1		
IMAGp998B042038	MGC23908		
IMAGp998A102297	HBP1		
IMAGp998G082040	ALOX5		
IMAGp998F072040	KIF11		
IMAGp998E242234	IQGAP2		
IMAGp998D122575			
IMAGp998B182177	SOX3		
IMAGp998E072586			
IMAGp998F082039	HOP		
IMAGp998E092586	KSP37		
IMAGp998G122038	PTPRK		
IMAGp998A132576			
IMAGp998D192042	APBB1IP		
IMAGp998D142579			
IMAGp998C182042			
IMAGp998A232576			
IMAGp998C232238			
IMAGp998B172577	MOV10L1		
IMAGp998C172234			
IMAGp998F172587			
IMAGp998F052037	"KIAA1191,CXorf53"		
IMAGp998C192621			
IMAGp998C012009	ALDH3A2		
IMAGp998A121999	FRAT1		
IMAGp998F092010	ARMCX3		
IMAGp998A132000	RNU22		
IMAGp998E072012	EVC2		
IMAGp998B162014	TCOF1		
IMAGp998C072010	ZNF184		
IMAGp998B012035	EDA		
IMAGp998C102009			
IMAGp998N102008	"INPP4B,KIAA1328"		
IMAGp998D122000			
IMAGp998C221964	RECQL		
IMAGp998C122012	PCTK2		
IMAGp998C192038	GLRA3		
IMAGp998E201998	SARS2		
IMAGp998A232300	FLJ23420		
IMAGp998C182009	COBL		
IMAGp998F242040	ANP32A		
IMAGp998A172002	CCDC8		
IMAGp998A222009	DJ122O8.2		
IMAGp998F232012	SERPINB1		
IMAGp998A172035	CDA08		
IMAGp998A142002	TMEM23		
IMAGp998F232009	KIAA1447		
IMAGp998D042183	XPA		
IMAGp998D022576	C9orf68		
IMAGp998G022041	CTNNB1		
IMAGp998C102577			
IMAGp998I012038			
IMAGp998A092621	CST9L		
IMAGp998A062177	JAG2		
IMAGp998E012404	FLJ37874		
IMAGp998G092236			
IMAGp998C112576	FLJ32926		
IMAGp998H152235	PMS2L1		
IMAGp998D112575	BCAS3		
IMAGp998E042039	ULK2		
IMAGp998C152574			
IMAGp998E152040	XYLT1		
IMAGp998D162575	C14orf123		
IMAGp998F122297			
IMAGp998D152575	IRAK1BP1		
IMAGp998F092040			
IMAGp998C242576	EHMT1		
IMAGp998K212039	SNAG1		
IMAGp998H172233	EVER2		
IMAGp998E182038			
IMAGp998G222580			
IMAGp998G012001	FIGNL1		
IMAGp998B022001			
IMAGp998E022010			
IMAGp998A022037			
IMAGp998F132012	FLJ39616		
IMAGp998E042037	ITPKB		
IMAGp998H041998	APOC2		
IMAGp998I052037	SLC35B1		
IMAGp998E112010	FLJ30656		
IMAGp998F082011	PREI3		
IMAGp998E132010	RASA2		
IMAGp998E152008			
IMAGp998N102035			
IMAGp998I212230			
IMAGp998A161999			
IMAGp998D032014	SDCCAG8		
IMAGp998E172009			
IMAGp998C232011	HSPC148		
IMAGp998F222009	AASDH		
IMAGp998B172014	MMD		
IMAGp998F242009			
IMAGp998A182035	MGC23918		
IMAGp998A242002	SLC34A2		
IMAGp998F222011			
IMAGp998G022296			
IMAGp998G052621			
IMAGp998G032039	FLJ32130		
IMAGp998C012580	CDO1		
IMAGp998B142297	RGMB		
IMAGp998B052580	SAMD9		
IMAGp998L102302	C1orf35		
IMAGp998B162570			
IMAGp998G082038	RBBP5		
IMAGp998E092616	DCP1A		
IMAGp998E122300			
IMAGp998K092577			
IMAGp998H102038	MYH11		
IMAGp998E112577			
IMAGp998G042040	ZDHHC13		
IMAGp998C142621			
IMAGp998E052187	KRT20		
IMAGp998E182413	ZFYVE9		
IMAGp998I182041			
IMAGp998N092615			
IMAGp998F232298			
IMAGp998I222577	FLJ43950		
IMAGp998M222187			
IMAGp998F172454			
IMAGp998N011998			
IMAGp998I082004	COX6C		
IMAGp998E102012	ENTPD4		
IMAGp998J082004			
IMAGp998P011964	DDX56		
IMAGp998J201964			
IMAGp998L112014	YY1		
IMAGp998C052013			
IMAGp998E122001	LOC220594		
IMAGp998A242014	TUSC1		
IMAGp998P032000	MAN2B1		
IMAGp998B092011			
IMAGp998H162002	C14orf118		
IMAGp998J022037			
IMAGp998K192010	SPATS2		
IMAGp998D192183			
IMAGp998H172009			
IMAGp998F172002	BST2		
IMAGp998G222002	LOC149603		
IMAGp998I212004			
IMAGp998H212009			
IMAGp998H202011	"RAD51C,TPM4"		
IMAGp998G242009	DLX5		
IMAGp998I192008	REN		
IMAGp998F032039			
IMAGp998J012569			
IMAGp998G022231	FANCB		
IMAGp998D052412			
IMAGp998I052177			
IMAGp998K172574	MYOM2		
IMAGp998L012235	ZNF564		
IMAGp998E062621	MAGI-3		
IMAGp998I102039			
IMAGp998G162577			
IMAGp998E052040			
IMAGp998E152621	ZDHHC19		
IMAGp998G062236	ISG20		
IMAGp998H132576	FLJ36874		
IMAGp998J142299			
IMAGp998H152576	VKORC1L1		
IMAGp998F022038			
IMAGp998I242574	ARHGAP10		
IMAGp998C042012	PHIP		
IMAGp998E122575	MGC26733		
IMAGp998C092298			
IMAGp998G212576	LOC283050		
IMAGp998O092014	SCYE1		
IMAGp998G202616			
IMAGp998E021999	SUPT4H1		
IMAGp998E022177			
IMAGp998B162013	PRKCE		
IMAGp998G012002			
IMAGp998H071998	SEMA3F		
IMAGp998G081999	LOC51204		
IMAGp998N072012	SPIB		
IMAGp998G142183			
IMAGp998F081999			
IMAGp998F032036	MOPT		
IMAGp998H152037	CGI-128		
IMAGp998K122306			
IMAGp998J162011	FLJ11273		
IMAGp998I112011	PSCD1		
IMAGp998D112002	RCBTB1		
IMAGp998J012037	BPNT1		
IMAGp998I152012	FLJ90013		
IMAGp998L242039	TLK1		
IMAGp998J222009	DCP1B		
IMAGp998L192009	ATP6V0A2		
IMAGp998G242001	FLJ22269		
IMAGp998F202010			
IMAGp998G232011	RANBP9		
IMAGp998H222012	CR2		
IMAGp998J062184			
IMAGp998K152579	AP3B1		
IMAGp998O082236	CEPT1		
IMAGp998K032458	ASMTL		
IMAGp998M042041			
IMAGp998G072621	MGC42638		
IMAGp998L082302	MUC12		
IMAGp998B162459	SEMG1		
IMAGp998H242039	TNFSF11		
IMAGp998L112621			
IMAGp998I082040			
IMAGp998P112576			
IMAGp998L192231			
IMAGp998M142587			
IMAGp998L172235			
IMAGp998I142575			
IMAGp998G142011			
IMAGp998G212621	MGC26647		
IMAGp998B052298			
IMAGp998E232581	FKBP14		
IMAGp998J232038	VTI1A		
IMAGp998L222581	POLR2A		
IMAGp998L202038			
IMAGp998H242621			
IMAGp998L042012	SGOL2		
IMAGp998K072039	GSG2		
IMAGp998F222013			
IMAGp998L042010			
IMAGp998J092037	CD99L2		
IMAGp998L062001	KIAA0590		
IMAGp998C081999	DATF1		
IMAGp998L092041	SLC20A1		
IMAGp998H112011	MGC41816		
IMAGp998L242178	PABPC5		
IMAGp998N152011	ZNF15L1		
IMAGp998K131999	MRPS10		
IMAGp998H131999	"LOC284106,PCGF2"		
IMAGp998A151965	BIRC5		
IMAGp998K172012	FLJ22028		
IMAGp998G062035	MEOX2		
IMAGp998I241999	HNRPU		
IMAGp998K182036	CHR2SYT		
IMAGp998C202009	FLJ11710		
IMAGp998H132036	MTMR1		
IMAGp998D211999	E2F5		
IMAGp998L192014	GSH-2		
IMAGp998H202012	STRBP		
IMAGp998D212011	PGS1		
IMAGp998K032039			
IMAGp998M022576			
IMAGp998N132299			
IMAGp998P052575	DCC		
IMAGp998M032041	BCL10		
IMAGp998M012621			
IMAGp998J112301			
IMAGp998O072579	GABRA2		
IMAGp998M092039			
IMAGp998K082577			
IMAGp998K122184	KIAA1720		
IMAGp998K042574	NFYC		
IMAGp998O172236	MICAL3		
IMAGp998K202577			
IMAGp998C042178	C19orf26		
IMAGp998L162576			
IMAGp998L172184	CDX1		
IMAGp998K232575			
IMAGp998M032305	STARD4		
IMAGp998K192576			
IMAGp998M202234			
IMAGp998I202621	FLJ11088		
IMAGp998H192039	DKFZP586L0724		
IMAGp998I192621	DDX50		
IMAGp998K022011	G3BP		
IMAGp998I102226	KCNK9		
IMAGp998M092001	FLJ22301		
IMAGp998P032014	DOCK8		
IMAGp998N102012	PDHB		
IMAGp998J092038	Cep290		
IMAGp998M132014			
IMAGp998M022037	C18orf9		
IMAGp998K142014	SPTLC2		
IMAGp998H172036			
IMAGp998O152014	KLHL6		
IMAGp998K082014	FLJ40629		
IMAGp998M162012	C21orf7		
IMAGp998O102008	C18orf8		
IMAGp998N172000	ERO1L		
IMAGp998B092013			
IMAGp998N202011	KBTBD6		
IMAGp998J082001	CLIC5		
IMAGp998M182010	MSN		
IMAGp998O192012	LOC401052		
IMAGp998M182012			
IMAGp998O152235			
IMAGp998G231999	PPP2R5E		
IMAGp998P242008	POLR1B		
IMAGp998K072040	PMS1		
IMAGp998M012576	KIF9		
IMAGp998D052234			
IMAGp998J132574			
IMAGp998N052175	DCTN4		
IMAGp998L012576			
IMAGp998P052040	"MAML1,SORL1"		
IMAGp998O112621			
IMAGp998K142235	CADPS2		
IMAGp998M162577			
IMAGp998N032183	BNIPL		
IMAGp998L132621	STXBP3		
IMAGp998M122038	ZNF519		
IMAGp998I082573	CXCL11		
IMAGp998C012010	SIP1		
IMAGp998J192574			
IMAGp998P072010			
IMAGp998L182621			
IMAGp998M062035			
IMAGp998I112574	SAGE1		
IMAGp998N092329			
IMAGp998P212457	ITGB3BP		
IMAGp998K182234	TCEA3		
IMAGp998K232574			
IMAGp998F112013	ABCC5		
IMAGp998N031999	HNRPAB		
IMAGp998D042002	TSSC4		
IMAGp998K092039			
IMAGp998M142012	ACMSD		
IMAGp998O012037	PPP2R2A		
IMAGp998F092035	MAN1A1		
IMAGp998O112010	TPD52		
IMAGp998O112011	POLD3		
IMAGp998P102042	ARPC2		
IMAGp998J131999	CSRP1		
IMAGp998M012014	PACS1		
IMAGp998O152037	ADA		
IMAGp998O172041	CPNE5		
IMAGp998N151999			
IMAGp998D072035	MTRF1		
IMAGp998N132012	KIAA0376		
IMAGp998O192007	FLJ30668		
IMAGp998M192011			
IMAGp998O232008	NCOR2		
IMAGp998P212010			
IMAGp998M241999	ASCC2		
IMAGp998D192035	SNAPC1		
IMAGp998F092001	COL6A2		
IMAGp998N062039			
IMAGp998N032621			
IMAGp998O122040	LOC283337		
IMAGp998O032576	MGC40179		
IMAGp998K022039			
IMAGp998O102576			
IMAGp998H172177			
IMAGp998O122576			
IMAGp998M022299			
IMAGp998O112575	SREBF1		
IMAGp998O022303	UTS2		
IMAGp998O102575			
IMAGp998B062332			
IMAGp998K152577	RNASE11		
IMAGp998N172332			
IMAGp998O092576			
IMAGp998J052307	TCF2		
IMAGp998M162621			
IMAGp998P122043	FGD6		
IMAGp998M182621	C14orf42		
IMAGp998P242235	LOC151534		
IMAGp998F212621			
IMAGp998O152300			
IMAGp998O242575	ELMO1		
IMAGp998E132455	FOXA1		
IMAGp998B082580			
IMAGp998A072456	TGM4		
IMAGp998A012577			
IMAGp998H052404			
IMAGp998A072574			
IMAGp998A082407	PRLR		
IMAGp998E022577			
IMAGp998H102411	MGC35338		
IMAGp998B072455	ANKH		
IMAGp998E122412	TDGF1		
IMAGp998D022574			
IMAGp998B082573	CBWD1		
IMAGp998A142577			
IMAGp998A132306	EHF		
IMAGp998D122574	FLJ36198		
IMAGp998A062405	HIST1H3H		
IMAGp998B182413	STK25		
IMAGp998E182573			
IMAGp998A202332	DKFZp779B1540		
IMAGp998B202402	"POGZ,TUFT1"		
IMAGp998D152454	SCLY		
IMAGp998D242333			
IMAGp998A242576			
IMAGp998C022577			
IMAGp998A222639	FAM24A		
IMAGp998C062577			
IMAGp998F083513	OBSCN		
IMAGp998A022639			
IMAGp998A103513	LOC158257		
IMAGp998D052621	ARL6		
IMAGp998F032977	FLJ20280		
IMAGp998A142622			
IMAGp998B092640			
IMAGp998D122578	PPIE		
IMAGp998A183504	MGC21874		
IMAGp998H142574			
IMAGp998J212646	PAQR3		
IMAGp998A112577	LIMS3		
IMAGp998A052643			
IMAGp998F172577			
IMAGp998I182640			
IMAGp998B202577	PPM1F		
IMAGp998O222640			
IMAGp998E202577			
IMAGp998A092622	FLJ25439		
IMAGp998A092578	BAZ1A		
IMAGp998B232639	RPESP		
IMAGp998E022331			
IMAGp998E042574			
IMAGp998E182574	PF6		
IMAGp998B032640	C20orf141		
IMAGp998C112401			
IMAGp998I112570	LSM8		
IMAGp998D082575			
IMAGp998G102639	COL25A1		
IMAGp998E082574	LRRC6		
IMAGp998C182413			
IMAGp998D042329	RBL1		
IMAGp998E162622	LOC389715		
IMAGp998C202401	MGC13017		
IMAGp998C122333	LOC134285		
IMAGp998C062574	RKHD3		
IMAGp998A192587			
IMAGp998B142570			
IMAGp998D162621			
IMAGp998G222409			
IMAGp998D212583			
IMAGp998C222411	PPIA		
IMAGp998M052570			
IMAGp998D112573	UCHL5		
IMAGp998G232575	CRIM1		
IMAGp998C012577			
IMAGp998B092976	PAPLN		
IMAGp998A222622	PFAAP5		
IMAGp998M052640	NMES1		
IMAGp998A162936	LEPROTL1		
IMAGp998E113148	CHEK2		
IMAGp998D082577			
IMAGp998C092640			
IMAGp998B082576	FLJ38944		
IMAGp998P222640			
IMAGp998D182576			
IMAGp998E132584			
IMAGp998C212622			
IMAGp998J212640			
IMAGp998A192621	ANKMY2		
IMAGp998C143515			
IMAGp998C162576			
IMAGp998A132622	KIF27		
IMAGp998B232621	PARP11		
IMAGp998A182621	MGC39584		
IMAGp998E222577			
IMAGp998H023150	MGC40214		
IMAGp998D222576			
IMAGp998F093119			
IMAGp998H032459	LYPLAL1		
IMAGp998E012583	C22orf15		
IMAGp998A022234	CAPN13		
IMAGp998K062574	C6orf146		
IMAGp998E202303			
IMAGp998D122643	ARFRP2		
IMAGp998B102330	FLJ32115		
IMAGp998E102643	BCL2L1		
IMAGp998A032332	COBL		
IMAGp998F132456	STAC2		
IMAGp998A212231	PLEKHM1		
IMAGp998E132647			
IMAGp998I142577			
IMAGp998I162639			
IMAGp998D202408	FLJ35093		
IMAGp998H132639			
IMAGp998B022455			
IMAGp998I202639			
IMAGp998A162306			
IMAGp998H212304			
IMAGp998J232411			
IMAGp998B242639			
IMAGp998F232409	FLJ39873		
IMAGp998E192615	DGAT2L4		
IMAGp998H232639	DKFZp564N2472		
IMAGp998H063166	ATP8B1		
IMAGp998C062578			
IMAGp998J073513	UNQ9391		
IMAGp998C032576	PAPOLB		
IMAGp998E073150	FLJ32028		
IMAGp998D202973	RAPGEF5		
IMAGp998E072577	FBXO15		
IMAGp998E022621	FLJ36119		
IMAGp998J232973	GSK3B		
IMAGp998G122577	HAPIP		
IMAGp998K072973	P4HA1		
IMAGp998G142577	LOC339778		
IMAGp998L103150			
IMAGp998F122622	STARD9		
IMAGp998L203104	FLJ10618		
IMAGp998F152576	ATR		
IMAGp998L142973	CLIC4		
IMAGp998D152639	TAF1B		
IMAGp998K203514			
IMAGp998E212577			
IMAGp998J132974			
IMAGp998D212639	DNAH7		
IMAGp998D203103	CICE		
IMAGp998L032302			
IMAGp998H032639	AOAH		
IMAGp998H052452			
IMAGp998J022622			
IMAGp998J052403			
IMAGp998J062584			
IMAGp998H042302	SLCO4A1		
IMAGp998J082577	STARD13		
IMAGp998H012573	GNAS		
IMAGp998I092622			
IMAGp998F092575	FLJ20309		
IMAGp998H122233			
IMAGp998F072576			
IMAGp998I132615	AQP9		
IMAGp998H112574	KIAA0828		
IMAGp998F042616	IRAK1BP1		
IMAGp998E062411	GMDS		
IMAGp998D152622			
IMAGp998B102307	UCHL3		
IMAGp998H212639	CPA5		
IMAGp998B222302			
IMAGp998H212303			
IMAGp998J232575			
IMAGp998H232574			
IMAGp998K022576			
IMAGp998G013512	RSBN1L		
IMAGp998B042622	FLJ25955		
IMAGp998J143104	MOSPD2		
IMAGp998L062576			
IMAGp998D062639	LOC92346		
IMAGp998E182649			
IMAGp998J072640			
IMAGp998P132640			
IMAGp998N092622			
IMAGp998O132973			
IMAGp998K052640	NDFIP2		
IMAGp998B092638	ARL8		
IMAGp998H162692	FLJ12606		
IMAGp998H212577	FHL2		
IMAGp998F112621	MAP3K5		
IMAGp998C012578	MAPKAP1		
IMAGp998B102621	LRRN3		
IMAGp998H182576	DKFZp547K054		
IMAGp998C182622	CLGN		
IMAGp998I242615			
IMAGp998F232585	PPP2R5C		
IMAGp998F192621	IGSF11		
IMAGp998B142616			
IMAGp998B062329	CHN2		
IMAGp998L012582	ANK3		
IMAGp998F162452	ACPP		
IMAGp998I052640			
IMAGp998I152328			
IMAGp998B042332	"P4HA2,SLC22A4"		
IMAGp998E042410			
IMAGp998H212652			
IMAGp998N102330			
IMAGp998J182456	PIP		
IMAGp998C142331			
IMAGp998P092622	ATP7B		
IMAGp998G022236	TGIF		
IMAGp998I142622			
IMAGp998J152570			
IMAGp998M092577			
IMAGp998I222403	PLS3		
IMAGp998I152621	PRKCE		
IMAGp998H222574			
IMAGp998K162616	"CCRN4L,ELF2"		
IMAGp998M202307	CARKL		
IMAGp998J212575			
IMAGp998M222574	VMD2L1		
IMAGp998M222569	SERP1		
IMAGp998O182640			
IMAGp998B142639			
IMAGp998J042577	C10orf79		
IMAGp998F073120			
IMAGp998C062621	FLJ46419		
IMAGp998N032622	BTBD14A		
IMAGp998H092639			
IMAGp998I122642	TRIB1		
IMAGp998A192578			
IMAGp998B232620	PARG1		
IMAGp998K092575			
IMAGp998G092622			
IMAGp998G172622	GNG2		
IMAGp998I033120	MGC4170		
IMAGp998I142576			
IMAGp998J182692	SET7		
IMAGp998N062640			
IMAGp998L173148	"EPHA1,ZYX"		
IMAGp998H122622			
IMAGp998I142621			
IMAGp998G172639	NYD-SP18		
IMAGp998K212985	MOCOS		
IMAGp998F212639			
IMAGp998I192622			
IMAGp998L022575	MCSP		
IMAGp998M022622			
IMAGp998B182455	NAALAD2		
IMAGp998M022621	SQSTM1		
IMAGp998G112305	ASPH		
IMAGp998M052622	MAEA		
IMAGp998D122307			
IMAGp998L152577	FLJ37659		
IMAGp998I112575	AIG1		
IMAGp998L112575			
IMAGp998I022574			
IMAGp998L162403	LOC360030		
IMAGp998J222233			
IMAGp998L152642	PAPD4		
IMAGp998G222575			
IMAGp998O112615			
IMAGp998L192410	C14orf106		
IMAGp998G082577			
IMAGp998K062456			
IMAGp998B192690			
IMAGp998H242231	POU5F1P1		
IMAGp998J242333			
IMAGp998F242409	LISCH7		
IMAGp998O182577			
IMAGp998J022572	KIAA1608		
IMAGp998N022586			
IMAGp998G012622	C14orf153		
IMAGp998O032621			
IMAGp998M052584	RNF12		
IMAGp998D092646	NUP210		
IMAGp998H122680	IKBKB		
IMAGp998K072622	MTHFD2L		
IMAGp998J052640	VAV1		
IMAGp998L142584			
IMAGp998N182621			
IMAGp998K112639	KIAA0674		
IMAGp998L052575			
IMAGp998L153514	SIAT7A		
IMAGp998I112622			
IMAGp998L023103			
IMAGp998I152576	LRRC7		
IMAGp998L183514			
IMAGp998F232622			
IMAGp998N142622			
IMAGp998I192640	BTBD9		
IMAGp998K233150	MALT1		
IMAGp998J192642	FLJ37549		
IMAGp998J212639			
IMAGp998K032575	C10orf59		
IMAGp998J022639			
IMAGp998L062574			
IMAGp998M042576			
IMAGp998E022457	MICAL-L2		
IMAGp998P062621	MGC35118		
IMAGp998J072409	BCAS3		
IMAGp998D042234	TMPRSS4		
IMAGp998H102409			
IMAGp998L172329	LOC285708		
IMAGp998O222456			
IMAGp998P112615	KIAA2010		
IMAGp998J172302			
IMAGp998E082577			
IMAGp998D232329	RETNLB		
IMAGp998C112296			
IMAGp998I242330	MGC26989		
IMAGp998N242639	FLJ25791		
IMAGp998N192407			
IMAGp998M122621			
IMAGp998P152454			
IMAGp998P182577	LOC154222		
IMAGp998P192408	PHF17		
IMAGp998K232973	UBE2J1		
IMAGp998K062622			
IMAGp998B042616			
IMAGp998N092577			
IMAGp998E162621			
IMAGp998N112578			
IMAGp998G062638	C9orf85		
IMAGp998L032639	HELLS		
IMAGp998M133119	NRG2		
IMAGp998G012616	FLJ36749		
IMAGp998G072576			
IMAGp998L142639	URG4		
IMAGp998P103104	TMEM1		
IMAGp998K192640			
IMAGp998N132975			
IMAGp998N162577			
IMAGp998E183515			
IMAGp998M212581			
IMAGp998M192640	LRRTM3		
IMAGp998N182622			
IMAGp998N193515	SORCS3		
IMAGp998M172577			
IMAGp998M222973	TMED9		
IMAGp998K102640	CCM1		
IMAGp998N242640			
IMAGp998F022236	C3orf1		
IMAGp998J052333	C21orf7		
IMAGp998P042402	SQRDL		
IMAGp998P012577	HIST1H2BA		
IMAGp998O162575	ENPP5		
IMAGp998M092402	TUBGCP3		
IMAGp998P082412	DDAH1		
IMAGp998N052584	GPR23		
IMAGp998J162570			
IMAGp998O022640	RFX3		
IMAGp998F022406	TXNDC5		
IMAGp998P122407	TPD52		
IMAGp998P092303			
IMAGp998O152639			
IMAGp998P192401	NAG18		
IMAGp998J122307	SLC12A2		
IMAGp998L202330			
IMAGp998O102621			
IMAGp998O122413			
IMAGp998P202621			
IMAGp998J232574			
IMAGp998O232575			
IMAGp998J142406	SMARCC1		
IMAGp998L212576			
IMAGp998M022973			
IMAGp998P012640			
IMAGp998G242639			
IMAGp998O032639	LOC199899		
IMAGp998M082576			
IMAGp998G202622			
IMAGp998J032622			
IMAGp998O022639	MGC27434		
IMAGp998N022622			
IMAGp998P212579	LOC114977		
IMAGp998L132622	RIPX		
IMAGp998P163511	C11orf17		
IMAGp998N142639	NDFIP2		
IMAGp998M152638			
IMAGp998M022640			
IMAGp998O133514	SH3RF2		
IMAGp998N202639			
IMAGp998N142976	FBXL20		
IMAGp998K122639			
IMAGp998L132982	C1orf8		
IMAGp998O242578	"BMP8B,BMP8A"		
IMAGp998N143105			
IMAGp998P152575			
IMAGp998P073513			
IMAGp998A063504	SHPRH		
IMAGp998D123120	WIPI-2		
IMAGp998G023504	FLJ36665		
IMAGp998E173514	EPHA10		
IMAGp998B063119	LOC51760		
IMAGp998D042978			
IMAGp998A073148			
IMAGp998C022979	BACH2		
IMAGp998A102974	USP8		
IMAGp998H183120	GGCX		
IMAGp998B072974	FLJ10618		
IMAGp998F072974	CTPS2		
IMAGp998F173165	SHC3		
IMAGp998C023105			
IMAGp998A173159	ROBO1		
IMAGp998A163514	RSBN1L		
IMAGp998E023514	DEFB123		
IMAGp998B233514			
IMAGp998A193149	HECW2		
IMAGp998B243514			
IMAGp998A162975	EPS15L1		
IMAGp998A203515	PAM		
IMAGp998M113118	TRIP11		
IMAGp998A213512	ZNF425		
IMAGp998A063519	NMNAT3		
IMAGp998D053515	GALNTL2		
IMAGp998B033516			
IMAGp998C063577	C20orf19		
IMAGp998A063558	NAALADL2		
IMAGp998C043558	C7orf13		
IMAGp998B083517	LOC157381		
IMAGp998D043559			
IMAGp998A103558			
IMAGp998G143561	MGC34034		
IMAGp998A163558	CRISP2		
IMAGp998D083559	LOC199899		
IMAGp998A143518			
IMAGp998C113561	C10orf82		
IMAGp998B113561			
IMAGp998F213165	AIRE		
IMAGp998L183557	LOC283745		
IMAGp998E213514			
IMAGp998B163517			
IMAGp998D133559			
IMAGp998A223522	LOC339456		
IMAGp998D193567	CLPS		
IMAGp998C123561	FLJ35867		
IMAGp998G173517	DKFZp666G057		
IMAGp998D013149			
IMAGp998F153519			
IMAGp998C112979	PDCD8		
IMAGp998B222974			
IMAGp998D102973	FAM49B		
IMAGp998E132692			
IMAGp998A063148	TCERG1		
IMAGp998C073515			
IMAGp998F113514	TTTY11		
IMAGp998A072975	YPEL2		
IMAGp998B182974	06. Sep		
IMAGp998C193120			
IMAGp998D053505			
IMAGp998C123515	C9orf4		
IMAGp998C173504			
IMAGp998C133567	PNLIP		
IMAGp998B202974	SRISNF2L		
IMAGp998B183558			
IMAGp998C133511	SFRS11		
IMAGp998B193510	VPS45A		
IMAGp998J123514	PAGE-5		
IMAGp998H232974	MGC40574		
IMAGp998A023106	CRBN		
IMAGp998B242982	VPS16		
IMAGp998D043521			
IMAGp998H073514			
IMAGp998C033517			
IMAGp998C213515	LOC340178		
IMAGp998F043558			
IMAGp998I113510	RASGEF1A		
IMAGp998D093515	MAPK10		
IMAGp998D133521	MGC48628		
IMAGp998A103578			
IMAGp998G143514	KIAA0792		
IMAGp998D083558			
IMAGp998A123561			
IMAGp998A123517			
IMAGp998H193513			
IMAGp998E193560			
IMAGp998D203167	LIN28		
IMAGp998A123521	MAN1C1		
IMAGp998A203521	DCDC1		
IMAGp998H113559			
IMAGp998A183517	ZCCHC11		
IMAGp998D233515			
IMAGp998A163521	C20orf38		
IMAGp998N243513			
IMAGp998C143518	SLC2A8		
IMAGp998F192653			
IMAGp998E093120	TBC1D10		
IMAGp998H172974	NETO2		
IMAGp998D043558			
IMAGp998E032976	MDM4		
IMAGp998C103561			
IMAGp998E062977			
IMAGp998A083568	PNLIPRP1		
IMAGp998E213513			
IMAGp998F183119			
IMAGp998F143166			
IMAGp998B063515	ELMO1		
IMAGp998E133148			
IMAGp998A143568	CPA2		
IMAGp998J172974	SLC6A6		
IMAGp998O113558			
IMAGp998C113106	NUP153		
IMAGp998K173579			
IMAGp998J133106			
IMAGp998C173105			
IMAGp998F213160	NRXN3		
IMAGp998K233515			
IMAGp998N233105			
IMAGp998D243558			
IMAGp998E023518	FGFR1OP		
IMAGp998I033161	FLJ12363		
IMAGp998B023518			
IMAGp998K013576	OTP		
IMAGp998P153517			
IMAGp998F023561			
IMAGp998A053518	AS3MT		
IMAGp998F073558	FBXO36		
IMAGp998C113516	MLR1		
IMAGp998H073560	TSGA10		
IMAGp998M083517			
IMAGp998H053559			
IMAGp998E143558	MYST3		
IMAGp998C163162			
IMAGp998E153517	KIF27		
IMAGp998E163561	FGFR1OP		
IMAGp998D123558	KIAA0146		
IMAGp998C213568	REG1B		
IMAGp998N183517	ANKRD12		
IMAGp998I123514			
IMAGp998F183558	DKFZP434F122		
IMAGp998E123519			
IMAGp998E183517	TP73		
IMAGp998H173559			
IMAGp998H042639			
IMAGp998A092974	LOC285148		
IMAGp998I052985	BRWD3		
IMAGp998E223573	BCR		
IMAGp998I102984	KIBRA		
IMAGp998K032985			
IMAGp998F102974			
IMAGp998G083514	ZDHHC21		
IMAGp998E083148			
IMAGp998G093515			
IMAGp998E183150	FLJ10858		
IMAGp998H133166			
IMAGp998G072979	GLS		
IMAGp998D113104	RBL2		
IMAGp998C172983	C9orf42		
IMAGp998J152985	ZNF395		
IMAGp998I213505	CAPN3		
IMAGp998J202979	PARP11		
IMAGp998I243505	CENTB5		
IMAGp998G203161			
IMAGp998J183104	PLCG2		
IMAGp998G203515			
IMAGp998M242975	PTPRB		
IMAGp998I233120	ACSL3		
IMAGp998N073558	SIAT4B		
IMAGp998A073518			
IMAGp998P013517			
IMAGp998E103560	FAM48B1		
IMAGp998G103558	FLJ32440		
IMAGp998B063578			
IMAGp998N133558	TRPM1		
IMAGp998G073560			
IMAGp998F093522	BTBD9		
IMAGp998H013518			
IMAGp998L033559			
IMAGp998L123559	CTCF		
IMAGp998G143558	SYCP1		
IMAGp998E173568	GP2		
IMAGp998G163558			
IMAGp998H143162			
IMAGp998G183515			
IMAGp998F193561			
IMAGp998C243521			
IMAGp998K213161	GAGE2		
IMAGp998F203518	ACTL7A		
IMAGp998H223558			
IMAGp998I243560	LOC387911		
IMAGp998B223581	KIAA2025		
IMAGp998I033512	CASR		
IMAGp998J033514	MEF2A		
IMAGp998L213150	TTC19		
IMAGp998I022937	DKFZP434P1750		
IMAGp998I023162			
IMAGp998K043105	MARCH-I		
IMAGp998G143150	SEC3L1		
IMAGp998K072985	FLJ23451		
IMAGp998O113513	GRID2		
IMAGp998N193105			
IMAGp998H142974	ANKRD11		
IMAGp998K132985	SEMG2		
IMAGp998K063106			
IMAGp998K023119	COPS4		
IMAGp998I153147			
IMAGp998C122979	SSBP2		
IMAGp998E173509	TCF7L1		
IMAGp998P192977	TLR10		
IMAGp998L213513			
IMAGp998J212983	MSMB		
IMAGp998L203160			
IMAGp998C182979			
IMAGp998G233150	PFDN2		
IMAGp998J233515	VPS41		
IMAGp998H093560			
IMAGp998I133561			
IMAGp998G103560	KIAA0350		
IMAGp998P043560	KLF14		
IMAGp998K043516	DKFZp434B1231		
IMAGp998I093504	RAB6IP1		
IMAGp998I073558			
IMAGp998G143560			
IMAGp998P153558	DLEU2		
IMAGp998K133560	OXCT2		
IMAGp998J113516			
IMAGp998K153579			
IMAGp998I133522			
IMAGp998H133568	ELA2A		
IMAGp998E203521			
IMAGp998O223514			
IMAGp998I173522			
IMAGp998J093513			
IMAGp998I203515			
IMAGp998G223162			
IMAGp998I213558			
IMAGp998K163579			
IMAGp998I183517			
IMAGp998N233577			
IMAGp998N032974			
IMAGp998J142978	BACH2		
IMAGp998L162983	F11R		
IMAGp998K033104	WHSC1		
IMAGp998L083149	BTNL9		
IMAGp998L033560			
IMAGp998J083513	PTCH2		
IMAGp998K063515	FLJ13840		
IMAGp998K073119			
IMAGp998H102974			
IMAGp998K113147			
IMAGp998P063103	LOC64744		
IMAGp998K073511			
IMAGp998M163120			
IMAGp998L192983	SH3BGR		
IMAGp998I103517			
IMAGp998N033515			
IMAGp998B143579			
IMAGp998L232983	SFMBT2		
IMAGp998L193515	RNF133		
IMAGp998N203105			
IMAGp998G232638	ANGPTL1		
IMAGp998M243513			
IMAGp998K243513			
IMAGp998J013522	SDK1		
IMAGp998N013560	NUT		
IMAGp998M013517			
IMAGp998O113561			
IMAGp998N063521			
IMAGp998K023513	DNAJC11		
IMAGp998M053561	FLJ26443		
IMAGp998K093558	BACH		
IMAGp998K083519			
IMAGp998J163560			
IMAGp998L113557	OPN5		
IMAGp998K093515			
IMAGp998J133522			
IMAGp998K043519			
IMAGp998B153521	TCF8		
IMAGp998J073561			
IMAGp998N163518			
IMAGp998K173560	TPTE		
IMAGp998J193522	SMARCA2		
IMAGp998N243521	"DKFZp451J0118,MGC1203"		
IMAGp998K213558			
IMAGp998J063515			
IMAGp998J183558	CRB1		
IMAGp998O163515			
IMAGp998I023505	GPR64		
IMAGp998O043513			
IMAGp998N083165			
IMAGp998H132982	PDK4		
IMAGp998P092973	LOC285636		
IMAGp998O042977			
IMAGp998I032985			
IMAGp998P183147			
IMAGp998L182984			
IMAGp998M202978			
IMAGp998K183150	AUTS2		
IMAGp998E033560			
IMAGp998P073160	"GRP58,CACNA2D3"		
IMAGp998M123558	CBLN4		
IMAGp998N133513			
IMAGp998P113561	ATOX1		
IMAGp998I182979	CAPN3		
IMAGp998N163513	TCTE3		
IMAGp998B153165			
IMAGp998M223576			
IMAGp998P093514	SPACA1		
IMAGp998N143513	FLJ13614		
IMAGp998M193106			
IMAGp998K243561			
IMAGp998L043522			
IMAGp998K083560			
IMAGp998K053516	DKFZP434I2117		
IMAGp998N103513	CSMD3		
IMAGp998P043558			
IMAGp998H123560			
IMAGp998N033513	TMEM2		
IMAGp998O023579			
IMAGp998M073522	LASS3		
IMAGp998K103568	SPINK1		
IMAGp998M113522	OSR2		
IMAGp998N043519			
IMAGp998N163521			
IMAGp998L213163	SHD		
IMAGp998L223561	ELSPBP1		
IMAGp998O073514			
IMAGp998L123517			
IMAGp998M083522	CACNA2D4		
IMAGp998P243515	KIAA0100		
IMAGp998K013511	MIPEP		
IMAGp998M223558			
IMAGp998J133577	NLF2		
IMAGp998M073519			
IMAGp998P193561	MGC22773		
IMAGp998P043512	MGC4562		
IMAGp998N012982	NFATC3		
IMAGp998P012973	PTGER4		
IMAGp998M053519	ZCCHC13		
IMAGp998O053148	TCERG1		
IMAGp998P082652	PLAC8L1		
IMAGp998O093504			
IMAGp998M022984			
IMAGp998O072975			
IMAGp998M233103			
IMAGp998P093148			
IMAGp998I092983			
IMAGp998O093119			
IMAGp998O143513			
IMAGp998P233150	ALOX5		
IMAGp998N153558	EXT1		
IMAGp998K242985	AUH		
IMAGp998M123517			
IMAGp998O232976	ALOX12B		
IMAGp998J223104	LOC401494		
IMAGp998N193104	LOC92558		
IMAGp998K213567	CTRC		
IMAGp998O193119	LEPREL1		
IMAGp998J242974	C2orf3		
IMAGp998G243517	C20orf20		
IMAGp998P013580			
IMAGp998K073517			
IMAGp998N063577	TRIM38		
IMAGp998N103558			
IMAGp998O063522			
IMAGp998O093515	HS6ST2		
IMAGp998O093519	TRIM36		
IMAGp998O133578	ASCL1		
IMAGp998F133560	CTAGE1		
IMAGp998N213511	MGC20983		
IMAGp998O063517	C21orf8		
IMAGp998I113517	LOC148418		
IMAGp998M123560	C20orf54		
IMAGp998N153522	SULF1		
IMAGp998P123561			
IMAGp998P143517	FLJ32955		
IMAGp998O173560			
IMAGp998N223522			
IMAGp998L173560	LOC153561		
IMAGp998O223558	PDE6B		
IMAGp998J103581	NPHS1		
IMAGp998P203558	CDK6		
IMAGp998O153560			
IMAGp998A033713			
IMAGp998E053696	KIAA1961		
IMAGp998C033708	HHLA3		
IMAGp998A053713	MAL2		
IMAGp998A013712			
IMAGp998A083681	DAO		
IMAGp998D103521			
IMAGp998D043715			
IMAGp998K243514	SPACA4		
IMAGp998A113680			
IMAGp998A103519	FLJ20160		
IMAGp998F023725			
IMAGp998B133627	PCDH7		
IMAGp998B153727	PTCH		
IMAGp998N203514			
IMAGp998D093559	LEF1		
IMAGp998D083513			
IMAGp998C093710			
IMAGp998B193519			
IMAGp998A233711	HNRPU		
IMAGp998A213561			
IMAGp998B233728			
IMAGp998A213708			
IMAGp998F243561			
IMAGp998I233715			
IMAGp998E033852			
IMAGp998D063714	PTK9		
IMAGp998C013811	PPP2R2B		
IMAGp998J163694	EPB41L3		
IMAGp998A013813	ASPH		
IMAGp998H203682			
IMAGp998A123813			
IMAGp998A153714	TULP2		
IMAGp998H103854	RBMS3		
IMAGp998B103714			
IMAGp998K023681	TRIP11		
IMAGp998B023693			
IMAGp998A233577			
IMAGp998H213714			
IMAGp998B153814			
IMAGp998C173713	DKFZP434J0113		
IMAGp998E043627	MGC45491		
IMAGp998A223711			
IMAGp998A183814			
IMAGp998B173715			
IMAGp998C233578	SLC28A2		
IMAGp998B213715	SCN11A		
IMAGp998B243850	OBSCN		
IMAGp998F043521			
IMAGp998E043712			
IMAGp998A063513			
IMAGp998C043711	CYP11B1		
IMAGp998C053521			
IMAGp998C023517			
IMAGp998J033561	SERPINA2		
IMAGp998C113711			
IMAGp998O153522			
IMAGp998E173713	CPEB2		
IMAGp998B083711	FLJ25715		
IMAGp998C173710	IGLC2		
IMAGp998B143710			
IMAGp998F133711			
IMAGp998B063517	BLCAP		
IMAGp998L153716			
IMAGp998B113516			
IMAGp998F173560	DDX26		
IMAGp998G093514			
IMAGp998H203559	EPS8L3		
IMAGp998C213521			
IMAGp998F213711			
IMAGp998C173522			
IMAGp998F073561			
IMAGp998D023558			
IMAGp998D023812	C14orf108		
IMAGp998D033693			
IMAGp998A023715	HE9		
IMAGp998L183627			
IMAGp998D013806			
IMAGp998B033709	DZIP1		
IMAGp998H083681			
IMAGp998B113708			
IMAGp998H113708	FLJ21415		
IMAGp998E183582	PRDM10		
IMAGp998C103578			
IMAGp998D173714	DOCK5		
IMAGp998D123807			
IMAGp998A183708			
IMAGp998B083715			
IMAGp998C233715			
IMAGp998H023693			
IMAGp998A223708	RAP1GA1		
IMAGp998J193708	SLC8A1		
IMAGp998C223712	MAN2A1		
IMAGp998H213708			
IMAGp998O073715	MGC10561		
IMAGp998C223714			
IMAGp998A023709			
IMAGp998F033710			
IMAGp998H063521			
IMAGp998K063696			
IMAGp998J043150			
IMAGp998N073576	PTPRN		
IMAGp998H113695	LPP		
IMAGp998F153712			
IMAGp998D083518			
IMAGp998B123734	RORC		
IMAGp998E133167			
IMAGp998B043723	C6orf163		
IMAGp998B203521			
IMAGp998N033714	SPOP		
IMAGp998E163518	KLRD1		
IMAGp998F193715			
IMAGp998E183518	ZFPM2		
IMAGp998A173724	IGHG1		
IMAGp998F133579			
IMAGp998I133725			
IMAGp998C193511	AFG3L1		
IMAGp998D223729	PVRL1		
IMAGp998F233521			
IMAGp998H213778	CDH16		
IMAGp998M103627	REA		
IMAGp998I013812	LOC340094		
IMAGp998G153580	MTHFD2L		
IMAGp998B053710			
IMAGp998L113601			
IMAGp998G093719	LOC283332		
IMAGp998F243582			
IMAGp998G033863	ARPC1A		
IMAGp998E133560			
IMAGp998H173715	"SYVN1,MRPL49"		
IMAGp998E093695	PLA2G1B		
IMAGp998F163859			
IMAGp998G153695	MSH4		
IMAGp998F143683			
IMAGp998H153696			
IMAGp998F193695	HIST1H4C		
IMAGp998E073715			
IMAGp998E203684	CYP3A5		
IMAGp998G233684			
IMAGp998I033627	ABCG1		
IMAGp998D233561			
IMAGp998G233709	MBNL2		
IMAGp998G233713	EIF4G2		
IMAGp998F243859	CGI-119		
IMAGp998M023693	SON		
IMAGp998G063561	GRIK2		
IMAGp998H183513			
IMAGp998F043733	C21orf18		
IMAGp998G063518	SETDB2		
IMAGp998D023722	CTLA4		
IMAGp998I083519	KIF3A		
IMAGp998G103726	CHD6		
IMAGp998G093521	FLJ20449		
IMAGp998C053721			
IMAGp998F103514	PHF11		
IMAGp998D033723	"PBEF1,KIAA0934"		
IMAGp998B033518	SYCN		
IMAGp998D053723	BCL6		
IMAGp998E143713			
IMAGp998C183723			
IMAGp998G173521			
IMAGp998G153712			
IMAGp998F183518	GNG10		
IMAGp998F133721	LOC149018		
IMAGp998D233578			
IMAGp998C173721			
IMAGp998H093513			
IMAGp998D103777			
IMAGp998J033712			
IMAGp998L043696			
IMAGp998A023694			
IMAGp998L163708			
IMAGp998N113714			
IMAGp998D073813	LOC54103		
IMAGp998I043715	CAMTA1		
IMAGp998H023814	CCM2		
IMAGp998G163693	RCOR3		
IMAGp998D033710			
IMAGp998C123709			
IMAGp998G123863	COH1		
IMAGp998A123694			
IMAGp998K173861			
IMAGp998E223713	DDAH1		
IMAGp998G173715	GORASP2		
IMAGp998H163629			
IMAGp998L153800			
IMAGp998I193713			
IMAGp998E203712	GTF2E1		
IMAGp998B243709			
IMAGp998K163708	MAML2		
IMAGp998J183715			
IMAGp998G223814			
IMAGp998I203519	STGC3		
IMAGp998K013680	SCGB1C1		
IMAGp998H033713			
IMAGp998J073715			
IMAGp998I073684	LOC91942		
IMAGp998L083714			
IMAGp998I013522	GALNS		
IMAGp998L133712	LATS2		
IMAGp998I103522	KIAA1509		
IMAGp998G043709	ZNF395		
IMAGp998K113713			
IMAGp998E053709			
IMAGp998I143166	CDKN2A		
IMAGp998P023708	MFAP3L		
IMAGp998A113576	TRIP11		
IMAGp998K203778	PPP1CB		
IMAGp998J163695			
IMAGp998J083725	LGALS2		
IMAGp998J123159			
IMAGp998D143715			
IMAGp998H223710	PIK3CA		
IMAGp998J243725	KIF21A		
IMAGp998J243558			
IMAGp998J223714			
IMAGp998C013695			
IMAGp998I063860	HIST1H3E		
IMAGp998M133680			
IMAGp998J083560			
IMAGp998P203694			
IMAGp998G103821	DKFZP586P0123		
IMAGp998J013696	LOC92270		
IMAGp998I073716			
IMAGp998K123696			
IMAGp998M083821			
IMAGp998L133560			
IMAGp998A183853	DKFZP761C1711		
IMAGp998E143709			
IMAGp998L153696	LOC284798		
IMAGp998I163577			
IMAGp998H143714			
IMAGp998I193522			
IMAGp998H103715			
IMAGp998L213696	"LOC348120,OR4N4"		
IMAGp998O223856			
IMAGp998J133709	PPFIA1		
IMAGp998J223812			
IMAGp998C233695			
IMAGp998G223811			
IMAGp998B013521			
IMAGp998M023558	CLECSF7		
IMAGp998L073512	TMEM35		
IMAGp998M153693			
IMAGp998I033515			
IMAGp998L023711			
IMAGp998K053582	BTBD9		
IMAGp998O103712	BIRC6		
IMAGp998I073515			
IMAGp998M083710			
IMAGp998I233504	ESRRG		
IMAGp998L113710			
IMAGp998I103513			
IMAGp998M223694			
IMAGp998K133695	LPIN2		
IMAGp998K203803			
IMAGp998D163713	PDE6D		
IMAGp998J213713			
IMAGp998K133161	CNTN4		
IMAGp998J143724			
IMAGp998G213167			
IMAGp998L183711			
IMAGp998P243511			
IMAGp998N233712	NYD-SP12		
IMAGp998M073693	LRAP		
IMAGp998M063681			
IMAGp998L023629			
IMAGp998K043714	C19orf7		
IMAGp998L053695	MSRA		
IMAGp998I053850	PCNXL2		
IMAGp998I103709	SLC22A15		
IMAGp998N123715			
IMAGp998D213713	STARD10		
IMAGp998K113715			
IMAGp998P153559			
IMAGp998L113814			
IMAGp998L143582			
IMAGp998I113811			
IMAGp998J173522			
IMAGp998I153850	CXorf35		
IMAGp998K203684	DKFZP564D172		
IMAGp998L183813	SIMP		
IMAGp998P193708			
IMAGp998N103811	FMR1NB		
IMAGp998I243715			
IMAGp998F243713			
IMAGp998P133580			
IMAGp998N223714	LOC129881		
IMAGp998D053560	PIGB		
IMAGp998O223777	TBC1D1		
IMAGp998N033519			
IMAGp998O103696	MIB1		
IMAGp998N053159	DOCK1		
IMAGp998N043517			
IMAGp998L103515			
IMAGp998D013721			
IMAGp998I053513			
IMAGp998O153715			
IMAGp998O123696			
IMAGp998J123811			
IMAGp998O143696	AXIN1		
IMAGp998I023724			
IMAGp998N113519			
IMAGp998J053735			
IMAGp998A083159	NODAL		
IMAGp998P173712	SFRS10		
IMAGp998K033715			
IMAGp998O203714			
IMAGp998O213713			
IMAGp998G163712			
IMAGp998F223713			
IMAGp998M073715	GPNMB		
IMAGp998G053693			
IMAGp998M043683			
IMAGp998N023694	CYP19A1		
IMAGp998L053561			
IMAGp998N053695			
IMAGp998P143852			
IMAGp998N153714	ZFPL1		
IMAGp998H103561			
IMAGp998M043714			
IMAGp998J043685			
IMAGp998O183696	CTF1		
IMAGp998M203722	BTBD5		
IMAGp998M133715			
IMAGp998L093852	C14orf171		
IMAGp998F143713			
IMAGp998O103778	MINPP1		
IMAGp998L053693			
IMAGp998K153685			
IMAGp998M223714	SEMA6A		
IMAGp998N193714	UNC5C		
IMAGp998M243681	ITGAE		
IMAGp998B063852			
IMAGp998L173581			
IMAGp998N023858			
IMAGp998O223710			
IMAGp998N163710			
IMAGp998P083561			
IMAGp998P173581	FLJ35700		
IMAGp998I243519			
IMAGp998E093726			
IMAGp998M123521	C20orf51		
IMAGp998N073713			
IMAGp998O123513			
IMAGp998O093776	RHOB		
IMAGp998O123518	BCL2		
IMAGp998H043710	TTC7A		
IMAGp998O223628	SMCX		
IMAGp998B033725			
IMAGp998M043517			
IMAGp998J043710			
IMAGp998K183709			
IMAGp998P173627	TAF4B		
IMAGp998N123519			
IMAGp998P203717	DOK2		
IMAGp998P053513	LDB2		
IMAGp998F203575	PPAT		
IMAGp998N163519			
IMAGp998I183712	RABGAP1		
IMAGp998G163710	KIAA1194		
IMAGp998L013856	USP54		
IMAGp998N063696	MGC57341		
IMAGp998K053715	TTTY6		
IMAGp998P183582	HS3ST4		
IMAGp998P083850			
IMAGp998P063711			
IMAGp998P163712			
IMAGp998O143710			
IMAGp998A013735			
IMAGp998M103713	FLJ46363		
IMAGp998P113813			
IMAGp998H223715			
IMAGp998P083711			
IMAGp998H143713			
IMAGp998P163813	ALDOAP2		
IMAGp998E133561	ST7OT2		
IMAGp998P173862			
IMAGp998P173582	MGC4399		
IMAGp998L213710			
IMAGp998I213680			
IMAGp998N153582			
IMAGp998N233713			
IMAGp998K053812			
IMAGp998B023808			
IMAGp998A073814	GPD2		
IMAGp998A143711			
IMAGp998A013796			
IMAGp998B093779	ZNF81		
IMAGp998E153815			
IMAGp998A083811	LOC283352		
IMAGp998B233809	KIAA0650		
IMAGp998B193715	ETV2		
IMAGp998D093813			
IMAGp998A133844			
IMAGp998C163813	SUCLG2		
IMAGp998A143813			
IMAGp998B203814			
IMAGp998L163718	DHRS3		
IMAGp998B163801	ACP1		
IMAGp998B203808			
IMAGp998N233714			
IMAGp998B203812			
IMAGp998B013777	HSPD1		
IMAGp998B203801	UMOD		
IMAGp998B173814			
IMAGp998B243715			
IMAGp998F223852	NEBL		
IMAGp998A193908			
IMAGp998I083848	ETV5		
IMAGp998B113867	KCNMB3		
IMAGp998B053857	GAB2		
IMAGp998B083865			
IMAGp998C123858			
IMAGp998A073866	WDR32		
IMAGp998B033906	C6orf167		
IMAGp998A043866	PPP2R2B		
IMAGp998B163847			
IMAGp998N053855	ADAMTS18		
IMAGp998H193861			
IMAGp998D123852	LOC126661		
IMAGp998B203846			
IMAGp998A113887			
IMAGp998I133863			
IMAGp998B173866	LOC91948		
IMAGp998B243858	USP29		
IMAGp998C233859	FLJ39441		
IMAGp998A023863			
IMAGp998A073853			
IMAGp998A013858	JUB		
IMAGp998A063864	MMP20		
IMAGp998D203902	KIF17		
IMAGp998C203815			
IMAGp998C043806	C9orf111		
IMAGp998C053797	PAX3		
IMAGp998I033856			
IMAGp998D113822			
IMAGp998D033813	LOC143241		
IMAGp998D093810	SPOCK		
IMAGp998D083779			
IMAGp998B143729	TBL1XR1		
IMAGp998B023863			
IMAGp998D183719			
IMAGp998C143812			
IMAGp998A153853			
IMAGp998E203841	DDX50		
IMAGp998A153807			
IMAGp998J173863	MGC15882		
IMAGp998A063798	ZNF257		
IMAGp998A163820	FBXW2		
IMAGp998L173726			
IMAGp998E243813	FHIT		
IMAGp998C243778			
IMAGp998B233840	KIAA1961		
IMAGp998E083818	NOPE		
IMAGp998E233802	MGAM		
IMAGp998C083902			
IMAGp998D043846	PANK1		
IMAGp998D133902			
IMAGp998B043858	EPC1		
IMAGp998G013909	C9orf12		
IMAGp998H133863			
IMAGp998D143867			
IMAGp998H083856	KIAA1889		
IMAGp998H113892			
IMAGp998G233904	MGC39681		
IMAGp998C113884			
IMAGp998C123860	HSFY1		
IMAGp998N193863			
IMAGp998L163866	CASP8AP2		
IMAGp998C123889			
IMAGp998D243847	C2orf3		
IMAGp998E173901	NT5C2		
IMAGp998C243863			
IMAGp998D203864			
IMAGp998J183901			
IMAGp998A243910			
IMAGp998E243845	CAMK1D		
IMAGp998J213906	PDHA2		
IMAGp998E223867	DGKG		
IMAGp998F023808			
IMAGp998E063802	SNAP25		
IMAGp998E163796			
IMAGp998E053842	EFNA5		
IMAGp998F193821			
IMAGp998F083808			
IMAGp998I063724	PAN3		
IMAGp998E123807	FLJ20273		
IMAGp998C173820			
IMAGp998L063863	TRIM44		
IMAGp998E113811			
IMAGp998B113810			
IMAGp998C193777			
IMAGp998A103814	RANBP17		
IMAGp998D183779			
IMAGp998A163811			
IMAGp998F223796			
IMAGp998F143798	UMOD		
IMAGp998C133813	LOC221814		
IMAGp998D233814	CGI-115		
IMAGp998C143720	RAP2C		
IMAGp998H223778			
IMAGp998E243807			
IMAGp998B213806			
IMAGp998H033811			
IMAGp998D063904			
IMAGp998L093843			
IMAGp998P023863	HCK		
IMAGp998A033812	FLJ32915		
IMAGp998E113854	LOC137392		
IMAGp998G053887	EDA2R		
IMAGp998D083859			
IMAGp998K193906	DNAJC3		
IMAGp998A073858			
IMAGp998H203891	MHC2TA		
IMAGp998F093888	SLC10A2		
IMAGp998F133866			
IMAGp998B123853	KIAA0826		
IMAGp998E053890			
IMAGp998E243860	C6orf155		
IMAGp998A063886	LOC199964		
IMAGp998D183859	KIAA1109		
IMAGp998H173905	MAP4K5		
IMAGp998L223860	KIAA0146		
IMAGp998J173855			
IMAGp998E153901			
IMAGp998E193907			
IMAGp998J243856			
IMAGp998L053725	TRPA1		
IMAGp998E063808			
IMAGp998A033733			
IMAGp998H043806			
IMAGp998J143818	CDA08		
IMAGp998C083811			
IMAGp998H093815	LOC255189		
IMAGp998D133813			
IMAGp998J143779			
IMAGp998E083814			
IMAGp998L053720	TMEM1		
IMAGp998G163807	ATR		
IMAGp998J243811	DHX29		
IMAGp998D133803	DMGDH		
IMAGp998G113733	ZNF124		
IMAGp998H123798			
IMAGp998E173842	TDE2		
IMAGp998H153849			
IMAGp998L243812			
IMAGp998B213822			
IMAGp998H143813			
IMAGp998N173853	FBXO10		
IMAGp998I023709	REV3L		
IMAGp998G153733			
IMAGp998I033812			
IMAGp998H033866	PRDM2		
IMAGp998E013815			
IMAGp998G013906			
IMAGp998H113902	LOC153561		
IMAGp998C233860			
IMAGp998B043908	"SRPK2,MLL5"		
IMAGp998I053861	C6orf105		
IMAGp998E083866			
IMAGp998H163902			
IMAGp998H133867			
IMAGp998H113856			
IMAGp998C023886			
IMAGp998I103856	LYST		
IMAGp998F143884			
IMAGp998H133905			
IMAGp998C113886			
IMAGp998B173860			
IMAGp998L233863			
IMAGp998G213851	MCCC1		
IMAGp998J243812			
IMAGp998G213857			
IMAGp998M233865			
IMAGp998G233861			
IMAGp998I043811	BCKDHB		
IMAGp998G023807	DEPDC4		
IMAGp998I143734	CETN1		
IMAGp998P053863			
IMAGp998I023716	MAGEC2		
IMAGp998E133811			
IMAGp998J073810	BBX		
IMAGp998O043797	TTF2		
IMAGp998J113815			
IMAGp998J103802	FOSL2		
IMAGp998I173815	TIF1		
IMAGp998L223818			
IMAGp998J203846	LOC348926		
IMAGp998K133797			
IMAGp998I173719	PPP1R2P9		
IMAGp998K093863			
IMAGp998A153852			
IMAGp998F033735	HGNT-IV-H		
IMAGp998J213815	FLJ11200		
IMAGp998F153815			
IMAGp998D233811			
IMAGp998D243821	EIF4E2		
IMAGp998G223807			
IMAGp998M213811			
IMAGp998I023814	MPRG		
IMAGp998K023861			
IMAGp998L043814	TRIAD3		
IMAGp998N043859	TRIM60		
IMAGp998L133904			
IMAGp998N153904			
IMAGp998K063887	NEGR1		
IMAGp998K183906	BCL2		
IMAGp998G093910	EGFL4		
IMAGp998J123901	PDE5A		
IMAGp998J143888	DLG3		
IMAGp998I173840			
IMAGp998H193886			
IMAGp998M093856	EDNRA		
IMAGp998M173852			
IMAGp998G113859	LOC284804		
IMAGp998H173907			
IMAGp998K233858			
IMAGp998H183884			
IMAGp998L173889			
IMAGp998I163865	XPO6		
IMAGp998J233858			
IMAGp998K233822			
IMAGp998K163865			
IMAGp998N013811			
IMAGp998F073856			
IMAGp998I023807			
IMAGp998I053807			
IMAGp998L053716	IRF4		
IMAGp998G013846			
IMAGp998E053717	THRAP3		
IMAGp998M013806	LOC90246		
IMAGp998N193846			
IMAGp998H163847	ESD		
IMAGp998L133818	MGC43690		
IMAGp998L083858			
IMAGp998L243809	C6orf139		
IMAGp998L133802			
IMAGp998N223724	TXNDC9		
IMAGp998N183807	DEPC-1		
IMAGp998E203811	XLHSRF-1		
IMAGp998L183814			
IMAGp998E243811			
IMAGp998M203863	C8orf13		
IMAGp998P233821			
IMAGp998E233820	IMMT		
IMAGp998L243808	PDE7B		
IMAGp998L233796			
IMAGp998N023811			
IMAGp998N023860	FLJ46082		
IMAGp998I063909			
IMAGp998O063860	WIT-1		
IMAGp998J063909			
IMAGp998P193859			
IMAGp998K073907			
IMAGp998P183860			
IMAGp998N113866	MFNG		
IMAGp998K163863			
IMAGp998L113865			
IMAGp998K193861			
IMAGp998L143858			
IMAGp998I163903			
IMAGp998D223885	UPP2		
IMAGp998J083861			
IMAGp998D243885	MGC10854		
IMAGp998P183859			
IMAGp998N123910			
IMAGp998L203865	USP40		
IMAGp998N143910			
IMAGp998I243853			
IMAGp998L233864	LOC92017		
IMAGp998N163901			
IMAGp998K013815	RBM17		
IMAGp998M103862			
IMAGp998C023842	ZNF530		
IMAGp998P163842	COL14A1		
IMAGp998L073797	AXOT		
IMAGp998O063814	FXR1		
IMAGp998H053820	ABTB2		
IMAGp998H053818			
IMAGp998L103798	ADRA2B		
IMAGp998J053815			
IMAGp998K133853	PGBD3		
IMAGp998M063822	MAFK		
IMAGp998M203726	HIST1H2BN		
IMAGp998K193856			
IMAGp998B013717	CML2		
IMAGp998O173863	LOC149830		
IMAGp998N163815	KIAA1608		
IMAGp998N173797			
IMAGp998O153813			
IMAGp998N203803	CLYBL		
IMAGp998L193813	DEAF1		
IMAGp998L073856	ATF2		
IMAGp998C213733	SYK		
IMAGp998N243806	C9orf52		
IMAGp998O053905			
IMAGp998L023862			
IMAGp998I033886			
IMAGp998M043859	FCGR2B		
IMAGp998O043888			
IMAGp998N053856			
IMAGp998K033936	GPR107		
IMAGp998N033902			
IMAGp998O083889	"B3GNT4,DIABLO"		
IMAGp998M113888	ORC4L		
IMAGp998N063937	DHX15		
IMAGp998N103905			
IMAGp998J133906			
IMAGp998K153902	PRDM10		
IMAGp998N103937	FLJ31164		
IMAGp998O083865			
IMAGp998O143907	HTR1B		
IMAGp998N183909	FLJ41327		
IMAGp998I183937	FLJ12750		
IMAGp998P153906			
IMAGp998N213865	CDH23		
IMAGp998N103858			
IMAGp998I123886			
IMAGp998M213890	RASGRP4		
IMAGp998M083807			
IMAGp998I193821	SIAT8B		
IMAGp998P073797			
IMAGp998I153811	TAS1R3		
IMAGp998P063810			
IMAGp998P063802			
IMAGp998P083720			
IMAGp998E153821	ADAM12		
IMAGp998M173855			
IMAGp998L053815	FXYD2		
IMAGp998H013713	SLIT3		
IMAGp998P083813			
IMAGp998P153815			
IMAGp998D173822			
IMAGp998O203778			
IMAGp998H203806			
IMAGp998G243797			
IMAGp998I183797			
IMAGp998J163735			
IMAGp998O193811			
IMAGp998K213808	TCF4		
IMAGp998E223801	TLR1		
IMAGp998P013776	MGC34647		
IMAGp998P233802	LOC149832		
IMAGp998P043813	C16orf45		
IMAGp998O083863			
IMAGp998O023907			
IMAGp998O023857	DEPDC2		
IMAGp998O093865	DNAI1		
IMAGp998M073853	DTX3		
IMAGp998I043865	AP1S2		
IMAGp998P153909	DNAJC3		
IMAGp998M073866	MRPS22		
IMAGp998O123892			
IMAGp998O133866			
IMAGp998P183907			
IMAGp998K113901	KIAA1715		
IMAGp998O193856			
IMAGp998O153866	FLJ10134		
IMAGp998O213853			
IMAGp998M053892			
IMAGp998P193909			
IMAGp998P193811			
IMAGp998P193856			
IMAGp998N233910			
IMAGp998K103816	CHAD		
IMAGp998L203853			
IMAGp998O243862			
IMAGp998E033903			
IMAGp998C063949	POLR2A		
IMAGp998A023906	CACNA2D3		
IMAGp998A033938	RPH3AL		
IMAGp998G073903			
IMAGp998B223948			
IMAGp998B073911	USP32		
IMAGp998A013934	SLC25A16		
IMAGp998F013904			
IMAGp998B103910			
IMAGp998E123841	IL2RA		
IMAGp998A153932			
IMAGp998B223906			
IMAGp998C163954			
IMAGp998J153906	NEUGRIN		
IMAGp998B143934	MGC27016		
IMAGp998B173852	FTS		
IMAGp998A213904			
IMAGp998L193906	MYO3A		
IMAGp998B203938	"SERPINF2,FLJ38564"		
IMAGp998E183889	KIBRA		
IMAGp998C113942			
IMAGp998B223866	PCGF5		
IMAGp998B213936			
IMAGp998F093949			
IMAGp998C153941	GLS		
IMAGp998A033965			
IMAGp998I083904			
IMAGp998A053965			
IMAGp998C153909	PRDM5		
IMAGp998C073966			
IMAGp998B113955			
IMAGp998B013965			
IMAGp998C093947	HRPT2		
IMAGp998B033966	SNTG2		
IMAGp998A183953			
IMAGp998C043974			
IMAGp998B183933	NRXN1		
IMAGp998B133968			
IMAGp998E173957			
IMAGp998D143945			
IMAGp998K073904	TMEM23		
IMAGp998B093974	FLJ11331		
IMAGp998F243903			
IMAGp998A243967	MARK3		
IMAGp998F243954			
IMAGp998A143965			
IMAGp998C243954			
IMAGp998P183906			
IMAGp998C053911			
IMAGp998H103867	ODZ3		
IMAGp998H083936	SLC12A1		
IMAGp998B043905			
IMAGp998E063930	KIAA1618		
IMAGp998F033864			
IMAGp998K083941			
IMAGp998D203860	EPIM		
IMAGp998F073954			
IMAGp998G123851	INSR		
IMAGp998D023932	GBX2		
IMAGp998C133943	C14orf168		
IMAGp998C043937			
IMAGp998F153863	PPHLN1		
IMAGp998D173933			
IMAGp998C173910	ATP8B3		
IMAGp998B123949			
IMAGp998C223910			
IMAGp998D183935	SLC6A19		
IMAGp998P063866	FLJ22555		
IMAGp998C243936	MGC26694		
IMAGp998D163945	LOC375295		
IMAGp998D143932			
IMAGp998D073973			
IMAGp998K043954			
IMAGp998A123949	TGFB1I4		
IMAGp998C063952	C20orf39		
IMAGp998F183964	DHDH		
IMAGp998C083938	TXNIP		
IMAGp998A203961			
IMAGp998D083951	PRKCBP1		
IMAGp998D013965			
IMAGp998E123949	LOC90133		
IMAGp998F103966	HIF1AN		
IMAGp998F143949	C19orf30		
IMAGp998C113970	KCNK15		
IMAGp998D243943			
IMAGp998A173943	LOC145837		
IMAGp998F223911	SLC36A3		
IMAGp998D183973			
IMAGp998B153930	HKR2		
IMAGp998F183966			
IMAGp998H243944	LOH12CR1		
IMAGp998A233943	PDE1A		
IMAGp998E143949	MYR8		
IMAGp998D193970			
IMAGp998C233951			
IMAGp998G123910			
IMAGp998F043938			
IMAGp998G053846	PARD3		
IMAGp998E173953			
IMAGp998E113855	GALNT2		
IMAGp998F043935			
IMAGp998C143858			
IMAGp998C103956	ALS2CR2		
IMAGp998L123863			
IMAGp998F083935	C10orf118		
IMAGp998D123855			
IMAGp998F123911	PFKL		
IMAGp998E153856			
IMAGp998A093931	FGD6		
IMAGp998F143909	C20orf121		
IMAGp998G173954			
IMAGp998M073910			
IMAGp998F203931			
IMAGp998E223910			
IMAGp998D223911	MPPE1		
IMAGp998F233852			
IMAGp998D203954			
IMAGp998F243904	XRRA1		
IMAGp998G123930			
IMAGp998F023911			
IMAGp998C013947			
IMAGp998B103963			
IMAGp998K103904			
IMAGp998B063965	SEC23IP		
IMAGp998E073911			
IMAGp998G073966			
IMAGp998H033954			
IMAGp998C113943	KIAA1409		
IMAGp998M023937			
IMAGp998C063911	LOC147646		
IMAGp998D133952	ITGA2		
IMAGp998E203966			
IMAGp998H243938			
IMAGp998B143944	SYN2		
IMAGp998H173944	LOC283143		
IMAGp998N073907	PARP9		
IMAGp998P133907			
IMAGp998J143959			
IMAGp998E173956			
IMAGp998J123946	AVO3		
IMAGp998H233944			
IMAGp998D123965			
IMAGp998D233905			
IMAGp998C023908			
IMAGp998I133935			
IMAGp998H093909			
IMAGp998H103906	PKHD1		
IMAGp998J033885	LPAR1		
IMAGp998G093911	ZNF645		
IMAGp998M053865			
IMAGp998H113944			
IMAGp998N123863			
IMAGp998G123936	ACMSD		
IMAGp998J083857			
IMAGp998H123911	GLCCI1		
IMAGp998E083854			
IMAGp998H133930			
IMAGp998N233863	GPR18		
IMAGp998P013906	C13orf18		
IMAGp998G223938			
IMAGp998H203944			
IMAGp998A153910			
IMAGp998L183942	MGC4308		
IMAGp998B193855	GNPTG		
IMAGp998C183937			
IMAGp998H223903	PSD3		
IMAGp998D233943	MICL		
IMAGp998H013903	C6orf32		
IMAGp998I023948	URG4		
IMAGp998H153961	HMFN0672		
IMAGp998I123950			
IMAGp998G113968			
IMAGp998J103949			
IMAGp998I103943	CXCL3		
IMAGp998G033974	NOS1		
IMAGp998G103966			
IMAGp998B013955			
IMAGp998I123973			
IMAGp998M113945			
IMAGp998O083905			
IMAGp998C133936	SLC6A19		
IMAGp998G113967			
IMAGp998C123947	TCERG1L		
IMAGp998H153958			
IMAGp998G233955			
IMAGp998J183966	ADAM15		
IMAGp998E103955	CYLC1		
IMAGp998O223969	ZNF653		
IMAGp998H243943			
IMAGp998F093967			
IMAGp998I113928			
IMAGp998E023842			
IMAGp998L073944	FLJ12975		
IMAGp998H053860			
IMAGp998G063911			
IMAGp998K163860	LOC285819		
IMAGp998J053936	CUBN		
IMAGp998B123866	LATS1		
IMAGp998I193911			
IMAGp998D083865			
IMAGp998J103911	KBTBD2		
IMAGp998J013892	LOC387593		
IMAGp998J123911			
IMAGp998K033845			
IMAGp998G143911	CAMK1D		
IMAGp998N063863			
IMAGp998K173933	LR8		
IMAGp998N103910			
IMAGp998G013933	UBQLN3		
IMAGp998L083851			
IMAGp998J203911			
IMAGp998K243945	EAP30		
IMAGp998F153941			
IMAGp998L013910			
IMAGp998G243911			
IMAGp998K013966	GCDH		
IMAGp998N043943	EPHA5		
IMAGp998F053956			
IMAGp998J073944			
IMAGp998L043966	C18orf14		
IMAGp998K073954			
IMAGp998I133968			
IMAGp998J083955			
IMAGp998F223961			
IMAGp998G013904			
IMAGp998I163968	TTC12		
IMAGp998H133952	SIM2		
IMAGp998G133971	PDPK1		
IMAGp998C123937	MGC24039		
IMAGp998D183974			
IMAGp998J093953	LY6G6D		
IMAGp998I223967	CUGBP2		
IMAGp998C053946			
IMAGp998N163968			
IMAGp998G103955			
IMAGp998D153955	WASPIP		
IMAGp998L173949			
IMAGp998K233966	IGSF10		
IMAGp998H203954	ARMC4		
IMAGp998O063886			
IMAGp998L013930	ZBTB1		
IMAGp998P113904			
IMAGp998N013954			
IMAGp998N053910	METAP2		
IMAGp998J093955			
IMAGp998L093910			
IMAGp998H073911			
IMAGp998I133940			
IMAGp998L093911			
IMAGp998O133863			
IMAGp998L143931	VAV2		
IMAGp998K143946			
IMAGp998L133911			
IMAGp998H163941	TJP2		
IMAGp998L063945	NOS1		
IMAGp998L193910			
IMAGp998J163928	FLJ25078		
IMAGp998K233850	LOC283130		
IMAGp998I133936			
IMAGp998B083814			
IMAGp998L223911			
IMAGp998O183901	KIAA0103		
IMAGp998F093932	SLC14A2		
IMAGp998N053940			
IMAGp998L043943	FLJ37118		
IMAGp998H083911			
IMAGp998P073905			
IMAGp998M013967			
IMAGp998D113933	ACOXL		
IMAGp998E143906			
IMAGp998H093962			
IMAGp998K043967	PRRG4		
IMAGp998L083946	NUBP1		
IMAGp998L173973			
IMAGp998L053953			
IMAGp998K153945	VPS13A		
IMAGp998O083955			
IMAGp998D133945			
IMAGp998N203979			
IMAGp998G023969	B3GNT5		
IMAGp998I203911			
IMAGp998M193966	TRIM42		
IMAGp998I103954			
IMAGp998D173955			
IMAGp998J183954	FLJ37099		
IMAGp998J023943	PB1		
IMAGp998L243955			
IMAGp998N223855	PCDHA6		
IMAGp998M153953	DKFZP564C196		
IMAGp998P103846			
IMAGp998M033937	SLC5A12		
IMAGp998H023905			
IMAGp998N053935	BTBD9		
IMAGp998H043905			
IMAGp998N073935			
IMAGp998L083928	TRIM60		
IMAGp998O133954			
IMAGp998K133938	CPNE2		
IMAGp998M113906			
IMAGp998L213904			
IMAGp998O163954			
IMAGp998M183910	LOC283501		
IMAGp998M153937			
IMAGp998N013886			
IMAGp998M173956			
IMAGp998K223860	FLJ12584		
IMAGp998P043933			
IMAGp998K013863	HIF1A		
IMAGp998M123948			
IMAGp998P013910			
IMAGp998L183933	COL4A2		
IMAGp998N013911	PRNPIP		
IMAGp998P063945	MLSTD1		
IMAGp998M053972	TGDS		
IMAGp998O023948	C1orf16		
IMAGp998L113955			
IMAGp998N063953	SLC25A24		
IMAGp998M083965	FLJ31810		
IMAGp998K053948			
IMAGp998O073948			
IMAGp998M133940			
IMAGp998N193909			
IMAGp998N153963	AP1GBP1		
IMAGp998M183968	LOC152742		
IMAGp998H013946			
IMAGp998J203905			
IMAGp998K243948	TPMT		
IMAGp998M173965			
IMAGp998L153958			
IMAGp998M153968	TCF12		
IMAGp998N133949	HERC2		
IMAGp998N193960	FLJ32675		
IMAGp998M213933	DLG3		
IMAGp998L183971	ACVR2		
IMAGp998L223929			
IMAGp998O023888	PTGER3		
IMAGp998C093954			
IMAGp998O073903	SMARCA4		
IMAGp998P063952	SLC26A3		
IMAGp998O093911			
IMAGp998N063955			
IMAGp998O103910			
IMAGp998I133943	AACS		
IMAGp998M133936	"C2orf18,GOSR2"		
IMAGp998P103911	ACP6		
IMAGp998N023945			
IMAGp998A213937	SSTR2		
IMAGp998D113950	C6orf166		
IMAGp998K103937	SYT1		
IMAGp998E173867			
IMAGp998O163939			
IMAGp998P193910	POLR3D		
IMAGp998L073946			
IMAGp998P193865	TAF4B		
IMAGp998N203955	POU2F1		
IMAGp998M243906	ERCC2		
IMAGp998M093933	NRP1		
IMAGp998N223909	PTPRG		
IMAGp998J043943			
IMAGp998J033911			
IMAGp998C073954			
IMAGp998J033941	BHMT2		
IMAGp998O063956			
IMAGp998L063965	CABIN1		
IMAGp998N073956			
IMAGp998K033948	LPL		
IMAGp998K033959	RHBDL2		
IMAGp998P073965			
IMAGp998N083955	PTPNS1		
IMAGp998M173955	C5orf18		
IMAGp998N103955			
IMAGp998P053966	NOTCH2NL		
IMAGp998K023941	TTN		
IMAGp998M093964	LOC151878		
IMAGp998O113979			
IMAGp998O223968			
IMAGp998L143946			
IMAGp998J223974			
IMAGp998N213955			
IMAGp998H093932	EXT1		
IMAGp998K093948	FXR1		
IMAGp998P133974			
IMAGp998O163955	SEC15L1		
IMAGp998B013946	LCN12		
IMAGp998A034009	AMPH		
IMAGp998I053964	CTNNA2		
IMAGp998B233961	UVRAG		
IMAGp998B073960			
IMAGp998C064015	MGC87631		
IMAGp998A083970	M17S2		
IMAGp998B064002			
IMAGp998A083972			
IMAGp998D144012			
IMAGp998A093970	KIAA1727		
IMAGp998B134009			
IMAGp998B133984	METTL4		
IMAGp998A114002			
IMAGp998B163958	PTPN11		
IMAGp998D114000	PRDM12		
IMAGp998H203957			
IMAGp998C174014			
IMAGp998D173969			
IMAGp998B094002			
IMAGp998A183989			
IMAGp998A224003	PXK		
IMAGp998A233946			
IMAGp998C234007	ADPGK		
IMAGp998D043999			
IMAGp998A244008	AGPAT4		
IMAGp998B023948	ZNF333		
IMAGp998D044016			
IMAGp998B044007			
IMAGp998D064018	ACOX2		
IMAGp998I073959			
IMAGp998D114013	NAALADL2		
IMAGp998G104070	RASEF		
IMAGp998E014016			
IMAGp998B114000			
IMAGp998D244014			
IMAGp998D223959			
IMAGp998D134019			
IMAGp998F133999	LAMC1		
IMAGp998B134018	AMMECR1		
IMAGp998B204006			
IMAGp998C134062	WDR43		
IMAGp998B193958			
IMAGp998D244068	FLJ10159		
IMAGp998E233963			
IMAGp998F234014			
IMAGp998D213981	C6orf157		
IMAGp998D234019	MFI2		
IMAGp998C023958	KIAA1068		
IMAGp998C093956	ELAC1		
IMAGp998A053961	NMNAT3		
IMAGp998D033959			
IMAGp998F143964	LARGE		
IMAGp998B054004			
IMAGp998C053970	KIAA0802		
IMAGp998H034011	VTI1A		
IMAGp998D083986			
IMAGp998D064002			
IMAGp998C123970			
IMAGp998D134010	ZNF624		
IMAGp998A113955	DGAT2L4		
IMAGp998C134013			
IMAGp998B103971	ACRC		
IMAGp998F184011	NOX5		
IMAGp998D233986	KCNIP4		
IMAGp998E184009			
IMAGp998J203957	FLJ90231		
IMAGp998C194015			
IMAGp998A123988	NOS3		
IMAGp998G234012	CHD6		
IMAGp998C233960			
IMAGp998D224004			
IMAGp998D014000			
IMAGp998A074069			
IMAGp998N023959			
IMAGp998I034014			
IMAGp998G034016	RORA		
IMAGp998C023999	RNF121		
IMAGp998D194007			
IMAGp998E074019	KIAA1442		
IMAGp998D044000			
IMAGp998F104012	SMAF1		
IMAGp998C113962			
IMAGp998D104004			
IMAGp998D144005			
IMAGp998F034076	IER3IP1		
IMAGp998F154063	CD38		
IMAGp998H113999	FLT1		
IMAGp998B203961	WASL		
IMAGp998D184002			
IMAGp998F203999			
IMAGp998E173979			
IMAGp998B083962	ADRB1		
IMAGp998H194062	RGS17		
IMAGp998C173956			
IMAGp998E244060			
IMAGp998G024006			
IMAGp998C093961			
IMAGp998E243983			
IMAGp998J153963	KCNJ3		
IMAGp998P053958			
IMAGp998H023999	DZIP1		
IMAGp998E023971	MYO9A		
IMAGp998G084015			
IMAGp998B123969			
IMAGp998F104009			
IMAGp998J143968	CILP2		
IMAGp998G193982			
IMAGp998E143977	LOC283824		
IMAGp998F134012			
IMAGp998H203980			
IMAGp998E214011			
IMAGp998H203956	AKAP13		
IMAGp998C164000	OXR1		
IMAGp998C203945			
IMAGp998D114004	ATXN3		
IMAGp998F193978			
IMAGp998I154001	SENP6		
IMAGp998K243986	SLC5A10		
IMAGp998E233949			
IMAGp998G024020			
IMAGp998E224012			
IMAGp998F044074			
IMAGp998I074001			
IMAGp998K053980			
IMAGp998F044004	FLJ31978		
IMAGp998G074029	ADAMTS10		
IMAGp998F084003			
IMAGp998C104061	CSF2		
IMAGp998H134030	ITPR1		
IMAGp998C123960	MAGEB3		
IMAGp998I153999			
IMAGp998E143958			
IMAGp998G124020			
IMAGp998J133999	SLC35B3		
IMAGp998L244001			
IMAGp998F174068			
IMAGp998L174002			
IMAGp998E204074			
IMAGp998F173980			
IMAGp998G214063	OTP		
IMAGp998I153978			
IMAGp998H224003	C21orf21		
IMAGp998H204000			
IMAGp998H113974	KIAA1553		
IMAGp998E074000	IGSF4		
IMAGp998K073963	STK32B		
IMAGp998E073979	DKFZp434N062		
IMAGp998H083958			
IMAGp998E164006	COPS2		
IMAGp998H063988	NOD3		
IMAGp998I134001			
IMAGp998P103973			
IMAGp998H144010			
IMAGp998H153955	LOC90342		
IMAGp998C234000			
IMAGp998H133959	RNGTT		
IMAGp998J064000			
IMAGp998M163986	KIAA0241		
IMAGp998E164011			
IMAGp998H203959	SHANK2		
IMAGp998H224010	GAJ		
IMAGp998J213971			
IMAGp998L224008	SEC8L1		
IMAGp998H193961			
IMAGp998H174006			
IMAGp998C243958			
IMAGp998H244004	LOC339768		
IMAGp998I193959			
IMAGp998G044008	C10orf42		
IMAGp998L053958			
IMAGp998H093978	KIAA1991		
IMAGp998G054005			
IMAGp998I054019			
IMAGp998I164066			
IMAGp998O024003			
IMAGp998G133958	FLJ21128		
IMAGp998J153980	IL22RA2		
IMAGp998H144077	MACF1		
IMAGp998H104015	MRPS25		
IMAGp998I184005			
IMAGp998J114017	KIAA1843		
IMAGp998L163962			
IMAGp998F154004			
IMAGp998J174063	VPS13C		
IMAGp998G054004			
IMAGp998I204060			
IMAGp998M224015	STK32B		
IMAGp998A194006			
IMAGp998G094004	ZDHHC13		
IMAGp998B224002			
IMAGp998G223997	LILRB1		
IMAGp998K103978	IL17RB		
IMAGp998E144005	RORA		
IMAGp998I043970			
IMAGp998D023962	DKFZp434P055		
IMAGp998J073957	FLJ35954		
IMAGp998P014002	FLJ11712		
IMAGp998F013969	PTPN2		
IMAGp998E093957	HIST1H2BJ		
IMAGp998J093959	MGC32020		
IMAGp998I104012			
IMAGp998H063971	DJ462O23.2		
IMAGp998I063999			
IMAGp998I213986			
IMAGp998I154011	MGC23401		
IMAGp998P243962			
IMAGp998M124007	CXorf43		
IMAGp998J163980			
IMAGp998M204004			
IMAGp998P223957			
IMAGp998K204009	LOC220929		
IMAGp998G213971	KIAA0685		
IMAGp998J223948			
IMAGp998F173959			
IMAGp998J234013			
IMAGp998P214015			
IMAGp998P023999			
IMAGp998I033959	WDR20		
IMAGp998J024004	SYN3		
IMAGp998I054063	OR51E1		
IMAGp998I023999			
IMAGp998E034025			
IMAGp998I153986	LOC283624		
IMAGp998M144055	EOMES		
IMAGp998K123980			
IMAGp998I123959			
IMAGp998E164004	RAB6IP2		
IMAGp998D124002			
IMAGp998I244001	MYB		
IMAGp998L163944	SPTBN2		
IMAGp998M194003			
IMAGp998G054080			
IMAGp998N133999	ADCY5		
IMAGp998E214002			
IMAGp998M244018			
IMAGp998J244078			
IMAGp998E154075	ETS1		
IMAGp998M173962			
IMAGp998N144061			
IMAGp998L033960			
IMAGp998G123999			
IMAGp998M103968			
IMAGp998L024002	LOC340515		
IMAGp998J033970	MIB1		
IMAGp998J054004			
IMAGp998L083958			
IMAGp998K044005	CASC1		
IMAGp998J093989			
IMAGp998L144010	IMP-2		
IMAGp998K173963			
IMAGp998L084002			
IMAGp998J203964	FLJ12604		
IMAGp998J214005	FLJ20605		
IMAGp998O214003			
IMAGp998O124007			
IMAGp998L183958	LOC91316		
IMAGp998L224010			
IMAGp998C133971			
IMAGp998L194014	COL4A3		
IMAGp998P203955			
IMAGp998E124012	FLJ42102		
IMAGp998J213970	LOC113444		
IMAGp998K234015	GAGEB1		
IMAGp998K014063			
IMAGp998D053988	FLJ13448		
IMAGp998N074030	PRODH2		
IMAGp998E014012	LOC157657		
IMAGp998K094000	C10orf90		
IMAGp998M033982			
IMAGp998K094070			
IMAGp998N194000			
IMAGp998M114001	ZFYVE28		
IMAGp998L084001	GRIK4		
IMAGp998F084022	CESK1		
IMAGp998K043979			
IMAGp998G154069			
IMAGp998K073980	NHLH1		
IMAGp998K214000			
IMAGp998N233982			
IMAGp998K233963	FLJ42418		
IMAGp998D244001	PTPRE		
IMAGp998I143960			
IMAGp998G204017	ZSWIM5		
IMAGp998K223959			
IMAGp998K024017			
IMAGp998L234006	SDK1		
IMAGp998I114002			
IMAGp998F013970			
IMAGp998M043958			
IMAGp998M083951			
IMAGp998K044013	GRIA4		
IMAGp998N083970			
IMAGp998P014006			
IMAGp998N073985	CETN3		
IMAGp998O084015	ASTN2		
IMAGp998M093960			
IMAGp998M094003	RAPGEF1		
IMAGp998M113958			
IMAGp998L103977			
IMAGp998O053958			
IMAGp998K144011			
IMAGp998B183962			
IMAGp998M154015			
IMAGp998N194006			
IMAGp998P204011	GPHN		
IMAGp998I233958			
IMAGp998P163999			
IMAGp998O213969			
IMAGp998O094006			
IMAGp998O233959	IRS1		
IMAGp998L204000			
IMAGp998P063956			
IMAGp998G074015	FLJ14966		
IMAGp998N084004			
IMAGp998K034002			
IMAGp998M073946	EIF3S3		
IMAGp998P084001			
IMAGp998P074025	FLJ33318		
IMAGp998L073985	LRRC19		
IMAGp998E104069	MGC52022		
IMAGp998O123986	CTSC		
IMAGp998O074057	PRM1		
IMAGp998O083979	LEMD1		
IMAGp998M224016	MRPL30		
IMAGp998C103989			
IMAGp998P163958	KCNC2		
IMAGp998M074021			
IMAGp998M184068	LOC283551		
IMAGp998M054004			
IMAGp998H154077			
IMAGp998L213987	"GTF2IP1,PMS2L5"		
IMAGp998G193958			
IMAGp998J224062	CSMD2		
IMAGp998M234015			
IMAGp998P184062	TULP3		
IMAGp998P043970	BCAP29		
IMAGp998K224012			
IMAGp998O053968	LOC202460		
IMAGp998P074004	"MGC5242,LOC340351"		
IMAGp998P194007			
IMAGp998O123959	GLB1		
IMAGp998O094005			
IMAGp998O014000	CCDC7		
IMAGp998P113974	LIPA		
IMAGp998O093985	NTN1		
IMAGp998P113962	ADAMTSL3		
IMAGp998K203959	LOC254559		
IMAGp998O153979	ZNF638		
IMAGp998P204015	SLC25A24		
IMAGp998P053979	CCL1		
IMAGp998O154015	ARID3B		
IMAGp998P093957	HOXC11		
IMAGp998I084012	SRrp35		
IMAGp998J223971	STEAP2		
IMAGp998N194004			
IMAGp998O183989	GRM3		
IMAGp998P214013			
IMAGp998N233989	ANKRD12		
IMAGp998O124002			
IMAGp998J044050			
IMAGp998O033979	KLF12		
IMAGp998D024080	SLIT3		
IMAGp998P023986	LOC254808		
IMAGp998O114000			
IMAGp998P054029			
IMAGp998P074064	PARD6G		
IMAGp998P144064			
IMAGp998O134064	GRM8		
IMAGp998O104000	TAF1B		
IMAGp998P124007	ATP10A		
IMAGp998O173979			
IMAGp998P033960			
IMAGp998N214005			
IMAGp998P164001			
IMAGp998O173999	KCTD8		
IMAGp998M144002			
IMAGp998O234005			
IMAGp998O224070			
IMAGp998P203999			
IMAGp998O213962			
IMAGp998O183999	ORF1-FL49		
IMAGp998P243960			
IMAGp998J063999			
IMAGp998E024015			
IMAGp998C024060			
IMAGp998E114077	MCC		
IMAGp998A024109			
IMAGp998M114065			
IMAGp998A054111	SLC30A7		
IMAGp998D084030	SCNM1		
IMAGp998B214105	LOC285957		
IMAGp998J134011			
IMAGp998D124105			
IMAGp998F044017			
IMAGp998E034106	LMTK2		
IMAGp998G164063	FLJ20397		
IMAGp998B114113			
IMAGp998F064014			
IMAGp998C094070			
IMAGp998M204062			
IMAGp998B184109	PFAAP5		
IMAGp998P204055	ACPL2		
IMAGp998A164107	FLJ35757		
IMAGp998G214014			
IMAGp998A244082			
IMAGp998J204057	PRM2		
IMAGp998A204106	SORL1		
IMAGp998K174130			
IMAGp998D034090	JMJD2C		
IMAGp998A044129			
IMAGp998A124080			
IMAGp998K214130	MGC3234		
IMAGp998C094061			
IMAGp998C094127			
IMAGp998F054106			
IMAGp998M084126			
IMAGp998B104069			
IMAGp998A094082	RASGEF1C		
IMAGp998A074108			
IMAGp998D144123	TEKT1		
IMAGp998F144083			
IMAGp998B204123			
IMAGp998D144108	LOC116437		
IMAGp998F154123	SOX2OT		
IMAGp998L194066			
IMAGp998D204132			
IMAGp998B204106	FLCN		
IMAGp998K164126	FLJ16641		
IMAGp998B114063			
IMAGp998A244129	TNKS		
IMAGp998F234083			
IMAGp998C074024	IL12RB2		
IMAGp998C024068	C21orf5		
IMAGp998H044065			
IMAGp998A174105			
IMAGp998F164069			
IMAGp998G094060	ATXN2		
IMAGp998C124026			
IMAGp998E124104	BTBD9		
IMAGp998B014063			
IMAGp998F034114	COPG		
IMAGp998D164029	ZC3HDC6		
IMAGp998A114109	LRRN6A		
IMAGp998I154018	MLLT10		
IMAGp998F124068			
IMAGp998D234021	MNT		
IMAGp998C154111			
IMAGp998A214071			
IMAGp998D154113			
IMAGp998H214015	11. Sep		
IMAGp998C184109	GMPS		
IMAGp998B194062	CROP		
IMAGp998E234105			
IMAGp998L234015			
IMAGp998G244106	DAZAP2		
IMAGp998D244108			
IMAGp998A064156			
IMAGp998D014129			
IMAGp998D114108	PAPLN		
IMAGp998D054091			
IMAGp998H054083	T		
IMAGp998N014065			
IMAGp998E074109	FLJ25402		
IMAGp998C104082	BARX2		
IMAGp998D114156	UNKL		
IMAGp998D194130			
IMAGp998C224070			
IMAGp998B164092			
IMAGp998D094156			
IMAGp998A154106	CAB39L		
IMAGp998A164097			
IMAGp998D164125			
IMAGp998F174105			
IMAGp998A244070	EPHA5		
IMAGp998D234105			
IMAGp998C204108			
IMAGp998C224149			
IMAGp998C234125			
IMAGp998G234083			
IMAGp998J074018	EVE1		
IMAGp998M094065			
IMAGp998I034020			
IMAGp998L024104	PKD1L1		
IMAGp998B114031			
IMAGp998D064113			
IMAGp998G054007			
IMAGp998C114108	MGC34732		
IMAGp998L224027	FSCN3		
IMAGp998H124063			
IMAGp998E124074	CLDN14		
IMAGp998G044106	RANBP17		
IMAGp998C124061	ELAVL1		
IMAGp998E144113			
IMAGp998L174055			
IMAGp998P054062			
IMAGp998E184008			
IMAGp998E134068			
IMAGp998B054015	C6orf204		
IMAGp998E204110			
IMAGp998F164015	C5orf11		
IMAGp998F184113	DKFZP564J0863		
IMAGp998C114080	JRKL		
IMAGp998E244113	KCNQ2		
IMAGp998O034128	"RP11-529L18.1,WDR37"		
IMAGp998K094150	SLC5A12		
IMAGp998F104123			
IMAGp998F034083			
IMAGp998A044130	LOC220929		
IMAGp998K064107			
IMAGp998E114112	MTL5		
IMAGp998F084106			
IMAGp998H134106	CDH13		
IMAGp998H214105			
IMAGp998D164131	KIAA0825		
IMAGp998E224090			
IMAGp998E134104			
IMAGp998H224107			
IMAGp998E104125	DDEF1		
IMAGp998C194156	HIPK4		
IMAGp998F174091			
IMAGp998K184107			
IMAGp998I214121	BLZF1		
IMAGp998E214105	FCHO2		
IMAGp998B194126			
IMAGp998E234106	KIAA1613		
IMAGp998G244107			
IMAGp998J164106	KIAA0318		
IMAGp998G024024			
IMAGp998H024109			
IMAGp998N024016	HARS2		
IMAGp998I144104	EGLN1		
IMAGp998H104029	PGBD3		
IMAGp998E044061	EFHA2		
IMAGp998J104013			
IMAGp998N054113			
IMAGp998H174018			
IMAGp998M104113			
IMAGp998J124030			
IMAGp998H074106	DIAPH3		
IMAGp998L134014	CDA08		
IMAGp998H134109			
IMAGp998G164074			
IMAGp998H214110			
IMAGp998D234031			
IMAGp998H114108	HSPC063		
IMAGp998H224031	ATP6V1G3		
IMAGp998B234109	VAMP4		
IMAGp998H214009	LOC284688		
IMAGp998H214109			
IMAGp998E124017	MGC20481		
IMAGp998I244105	LOC255025		
IMAGp998H024127	NPAS3		
IMAGp998M024108			
IMAGp998N054125			
IMAGp998G024068			
IMAGp998G124105			
IMAGp998C054069			
IMAGp998G024125	FLJ46321		
IMAGp998B084062			
IMAGp998P064126	OPA1		
IMAGp998D124108			
IMAGp998H144124			
IMAGp998H104110	JMJD2B		
IMAGp998O134128			
IMAGp998J204065			
IMAGp998H144125			
IMAGp998K184104			
IMAGp998E114104			
IMAGp998C084110			
IMAGp998L184104	MRO		
IMAGp998C114109			
IMAGp998F194105			
IMAGp998I224104	MYCBPAP		
IMAGp998F164068			
IMAGp998F224121			
IMAGp998P074068			
IMAGp998G014109	RAB2		
IMAGp998J044015	CHRM5		
IMAGp998K054107			
IMAGp998G094020	LOC374946		
IMAGp998D124071			
IMAGp998I124026	DMD		
IMAGp998J164105			
IMAGp998G094073			
IMAGp998I034111			
IMAGp998H124011			
IMAGp998G094112			
IMAGp998L184065	IL20RA		
IMAGp998J134112	MGC35169		
IMAGp998J154050	ACACA		
IMAGp998I164110	ZNF630		
IMAGp998L214030			
IMAGp998I074113			
IMAGp998I184013			
IMAGp998D204111			
IMAGp998H224068			
IMAGp998H144110			
IMAGp998L144016	ATP8A2		
IMAGp998B224110			
IMAGp998I074105	ATP12A		
IMAGp998L054147	ELP4		
IMAGp998K014107	NIN		
IMAGp998J044106	TDP1		
IMAGp998H044126			
IMAGp998I084148			
IMAGp998J074129	KNS2		
IMAGp998I084105			
IMAGp998G094108	FLJ32796		
IMAGp998I174105			
IMAGp998O044129	OSRF		
IMAGp998I194105	DHX57		
IMAGp998M154107			
IMAGp998J184157	C10orf27		
IMAGp998I164129			
IMAGp998G194156			
IMAGp998G204106	RLBP1		
IMAGp998I184057			
IMAGp998J194127	KIAA1191		
IMAGp998K204106			
IMAGp998H214112			
IMAGp998I224105			
IMAGp998K244125	MORC		
IMAGp998I244110	MGC39584		
IMAGp998L154075	FSIP1		
IMAGp998M024110			
IMAGp998L034026	PHF3		
IMAGp998I044113	C9orf18		
IMAGp998L104029	SLC28A1		
IMAGp998C074110			
IMAGp998K184065			
IMAGp998K084113			
IMAGp998M074027	IMP-1		
IMAGp998H084062	C20orf29		
IMAGp998J184021	CPA6		
IMAGp998A024112			
IMAGp998N104027	DAB2		
IMAGp998C224110			
IMAGp998L224031			
IMAGp998C244110			
IMAGp998E174012	CRI1		
IMAGp998I214106			
IMAGp998G154075			
IMAGp998M214055	LOC157697		
IMAGp998O244008			
IMAGp998J184112			
IMAGp998B214007	ARHGAP4		
IMAGp998L234109			
IMAGp998K014130	PHTF2		
IMAGp998O114104			
IMAGp998N124130			
IMAGp998O054091	FLJ43806		
IMAGp998K054130	RFX3		
IMAGp998P084104			
IMAGp998L054129			
IMAGp998K074156	LOC317671		
IMAGp998L104104			
IMAGp998L034107	LOC151174		
IMAGp998N044104			
IMAGp998J124113			
IMAGp998L134129			
IMAGp998L174105	PRDM2		
IMAGp998G154108			
IMAGp998M194061	C21orf87		
IMAGp998M224125			
IMAGp998O184104			
IMAGp998I144113	LOC130576		
IMAGp998L244157	C6orf204		
IMAGp998L124106			
IMAGp998H104151			
IMAGp998K244129	MEF2A		
IMAGp998K244105			
IMAGp998O074060	FLJ39005		
IMAGp998G104110	CBARA1		
IMAGp998H224080			
IMAGp998O044105			
IMAGp998P134007	FLJ10052		
IMAGp998I014075	AP3S1		
IMAGp998P094013			
IMAGp998L054110			
IMAGp998N084059			
IMAGp998M104110	HMP19		
IMAGp998P064017	C16orf28		
IMAGp998M134106			
IMAGp998A134014			
IMAGp998L114106			
IMAGp998L074015			
IMAGp998K074021	LOC151171		
IMAGp998M104015			
IMAGp998E124110			
IMAGp998G194012	ARFGEF2		
IMAGp998C204111			
IMAGp998M234061			
IMAGp998D194111	ZNF318		
IMAGp998J213979			
IMAGp998M224113	VTI1A		
IMAGp998N244091	BICD1		
IMAGp998H094109	MYR8		
IMAGp998P134132	ZNF600		
IMAGp998N204153	C1QA		
IMAGp998P074107	ITIH4		
IMAGp998N044105	LOC126295		
IMAGp998M074107	LOC283143		
IMAGp998P124156			
IMAGp998P084107			
IMAGp998O124128			
IMAGp998N114125	HIAT1		
IMAGp998N144149	MARVELD2		
IMAGp998P184108	TRIM66		
IMAGp998K114107			
IMAGp998N154091			
IMAGp998N134113			
IMAGp998M154129			
IMAGp998P204105			
IMAGp998K114106			
IMAGp998M184124	LRP12		
IMAGp998M224129	PSMD9		
IMAGp998J184107			
IMAGp998M214126			
IMAGp998K214107			
IMAGp998P094016			
IMAGp998N064107	KIAA1036		
IMAGp998G084014			
IMAGp998N144108			
IMAGp998M114017	TNRC6A		
IMAGp998O064110	NCBP1		
IMAGp998M064027			
IMAGp998N054110	LHCGR		
IMAGp998L014015			
IMAGp998G104069			
IMAGp998K184008	FLJ45872		
IMAGp998O234105	C6orf198		
IMAGp998D124080			
IMAGp998P094018	AUH		
IMAGp998D144080	RG9MTD3		
IMAGp998P084106	PSFL		
IMAGp998J184013			
IMAGp998P154016			
IMAGp998P224015			
IMAGp998M104107	NEB		
IMAGp998P214074			
IMAGp998P214109			
IMAGp998O244027	METAP2		
IMAGp998O234111			
IMAGp998M204110	KBTBD9		
IMAGp998P054132			
IMAGp998K024130			
IMAGp998I044159			
IMAGp998P104131			
IMAGp998O074105	SCAP2		
IMAGp998N044129			
IMAGp998I044104			
IMAGp998A024110			
IMAGp998P224151			
IMAGp998P114129			
IMAGp998O104124	KIAA0892		
IMAGp998M124106			
IMAGp998L144104			
IMAGp998K144130	CUL3		
IMAGp998J164062	ASB4		
IMAGp998M114104	C15orf26		
IMAGp998H014112	FAM54A		
IMAGp998P174123	QSCN6		
IMAGp998M214158	FLJ25393		
IMAGp998K204130			
IMAGp998P244067			
IMAGp998I214125			
IMAGp998P204124			
IMAGp998A034123	PTPRC		
IMAGp998K134150			
IMAGp998B124157			
IMAGp998E104148			
IMAGp998G054160			
IMAGp998A064118			
IMAGp998F064125			
IMAGp998C204113	RNF36		
IMAGp998D054160			
IMAGp998N044128			
IMAGp998B104124			
IMAGp998M094126	MTM1		
IMAGp998G134160	ATP1A1		
IMAGp998B184115	STN2		
IMAGp998B234157			
IMAGp998A154110	ITSN2		
IMAGp998B194160	MBNL3		
IMAGp998B034119			
IMAGp998A194161	RAB22A		
IMAGp998A204118	NTS		
IMAGp998B224160			
IMAGp998A154120			
IMAGp998A234111			
IMAGp998C144157			
IMAGp998E024154	AMMECR1		
IMAGp998D014169			
IMAGp998B044131			
IMAGp998F044165			
IMAGp998D194113			
IMAGp998D054169	FLT1		
IMAGp998A084155	PGR		
IMAGp998C064163	SART3		
IMAGp998A044153			
IMAGp998B214165			
IMAGp998A114148			
IMAGp998D124162			
IMAGp998I064129	CDK6		
IMAGp998E134163			
IMAGp998B194131	NHLRC2		
IMAGp998F084163			
IMAGp998A194149			
IMAGp998A144159	KCNV2		
IMAGp998B134113			
IMAGp998F164161	FLJ44048		
IMAGp998D224152			
IMAGp998I214165	FOXD4L1		
IMAGp998B234148	SLC2A9		
IMAGp998B234162	FMO2		
IMAGp998A064123			
IMAGp998I174137	EXOSC4		
IMAGp998D104157			
IMAGp998C024156	LOC145945		
IMAGp998B054159	R30953_1		
IMAGp998M194114	LOC90693		
IMAGp998D144157			
IMAGp998A074156			
IMAGp998B024147	C6orf70		
IMAGp998I184128			
IMAGp998D124160			
IMAGp998D134117			
IMAGp998D134160	GNB1		
IMAGp998L214150	SLC22A12		
IMAGp998B204116			
IMAGp998F164116	KNSL7		
IMAGp998D184160			
IMAGp998C194117	FLJ35119		
IMAGp998C014158			
IMAGp998D174119			
IMAGp998C104123			
IMAGp998F224132	WNT2		
IMAGp998F234161			
IMAGp998A224132			
IMAGp998E024125			
IMAGp998D014162			
IMAGp998A034163	OCA2		
IMAGp998B054157	LOC197322		
IMAGp998A054162	KCNK10		
IMAGp998B064151			
IMAGp998D064124			
IMAGp998C054161			
IMAGp998E034116	FLJ12650		
IMAGp998B114159	KIAA0685		
IMAGp998E144163	LOC375295		
IMAGp998E164158			
IMAGp998A164156	KIAA1718		
IMAGp998A054155			
IMAGp998B094156			
IMAGp998C134161			
IMAGp998E184125	LHFPL3		
IMAGp998P204147	LOC283485		
IMAGp998C234120	C10orf49		
IMAGp998F244159			
IMAGp998D234163			
IMAGp998F244160	TTTY7		
IMAGp998D234160			
IMAGp998D244157	C20orf132		
IMAGp998D034124			
IMAGp998I024113	ITPR1		
IMAGp998J064155	TPM1		
IMAGp998D034111			
IMAGp998A064160	SVIL		
IMAGp998F074126			
IMAGp998B064159			
IMAGp998D114121	FAM13C1		
IMAGp998H054160	PRKACG		
IMAGp998G104131	RAD52		
IMAGp998H074160	ADAM5		
IMAGp998I154125			
IMAGp998D154124			
IMAGp998H144116			
IMAGp998E154161			
IMAGp998C154156			
IMAGp998D194160			
IMAGp998H234117			
IMAGp998F204160			
IMAGp998J234125	PDE11A		
IMAGp998F244125			
IMAGp998G174132			
IMAGp998E114126			
IMAGp998E244155	REP15		
IMAGp998D024157	PTPN22		
IMAGp998B024149	PEX26		
IMAGp998D014158	PDILT		
IMAGp998H044157			
IMAGp998C124160			
IMAGp998J084166	PDCD6		
IMAGp998C214113	LOC401022		
IMAGp998E194158	DKK3		
IMAGp998C094162			
IMAGp998C234149	KIAA1387		
IMAGp998E104150	KIAA1161		
IMAGp998C134154			
IMAGp998H144161			
IMAGp998F154164			
IMAGp998A214159	KIAA1223		
IMAGp998E234157			
IMAGp998D174157			
IMAGp998E184161	LOC285827
[truncated: 456,206 more chars]
