# Supplementary material for: Array data extractor (ADE): a LabVIEW program to extract and merge gene array data
Source: BMC Res Notes. 2013 Dec 1;6:496. doi: 10.1186/1756-0500-6-496 (PMC4222097; doi:10.1186/1756-0500-6-496)
Supplement: Additional file 1 — Contains a text file describing how the files have to be formatted, aswell as the program and sample files. Sample files include three data files downloaded from the GEO database [30,31]. With these files ADE can be directly tested without further modification. [file 1756-0500-6-496-S1.zip › Data Extractor/Data/1 GSE3586GPL3050/1 Data Description.txt]

!Sample_characteristics_ch1	Ctrl	Ctrl	Ctrl	Ctrl	Ctrl	Ctrl	Ctrl	Ctrl	Ctrl	Ctrl	Ctrl	Ctrl	Ctrl	Ctrl	Ctrl	DCM	DCM	DCM	DCM	DCM	DCM	DCM	DCM	DCM	DCM	DCM	DCM	DCM
ID_REF	GSM82393	GSM82394	GSM82395	GSM82396	GSM82397	GSM82398	GSM82399	GSM82400	GSM82401	GSM82402	GSM82403	GSM82404	GSM82405	GSM82406	GSM82407	GSM82408	GSM82409	GSM82410	GSM82411	GSM82412	GSM82413	GSM82414	GSM82415	GSM82416	GSM82417	GSM82418	GSM82419	GSM82420
																												
																												
																												
																												
Dilated Cardiomyopathy			DCM																									
