# Supplementary material for: Array data extractor (ADE): a LabVIEW program to extract and merge gene array data
Source: BMC Res Notes. 2013 Dec 1;6:496. doi: 10.1186/1756-0500-6-496 (PMC4222097; doi:10.1186/1756-0500-6-496)
Supplement: Additional file 1 — Contains a text file describing how the files have to be formatted, aswell as the program and sample files. Sample files include three data files downloaded from the GEO database [30,31]. With these files ADE can be directly tested without further modification. [file 1756-0500-6-496-S1.zip › Data Extractor/Data/1 GSE3586GPL3050/1 Data.txt]

!Series_title	Dilated Cardiomyopathy and Non Failing Septal Biopsies
!Series_geo_accession	GSE3586
!Series_status	Public on Aug 01 2006
!Series_submission_date	Nov 09 2005
!Series_last_update_date	Mar 16 2012
!Series_pubmed_id	17045896
!Series_summary	Dilated cardiomyopathy (DCM) is a common cause of heart failure and a leading cause of cardiac transplantation in western countries. The robust predictive expression profile of cardiomyopathic and NF hearts as well as the functional classification can help to identify promising candidates for DCM and may improve the early diagnosis of 
!Series_summary	cardiomyopathy.
!Series_summary	Keywords: disease state analysis
!Series_overall_design	This series includes dual channel hybridizations of 28 independent 
!Series_overall_design	heart biopsy samples on Unigene3.1 cDNA Arrays. The 28 septal myocardial tissue samples were collected from 13 DCM hearts at the time of transplantation and 15 NF donor hearts which were not transplanted because of palpable coronary calcifications. For every independent sample, two technical replicates were performed and further processed as mean values.
!Series_type	Expression profiling by array
!Series_contributor	Ruprecht,,Kuner
!Series_contributor	Holger,,Sultmann
!Series_contributor	Andreas,,Buness
!Series_contributor	Markus,,Ruschhaupt
!Series_contributor	Andreas,S,Barth
!Series_contributor	Michael,,Nabauer
!Series_sample_id	GSM82393 GSM82394 GSM82395 GSM82396 GSM82397 GSM82398 GSM82399 GSM82400 GSM82401 GSM82402 GSM82403 GSM82404 GSM82405 GSM82406 GSM82407 GSM82408 GSM82409 GSM82410 GSM82411 GSM82412 GSM82413 GSM82414 GSM82415 GSM82416 GSM82417 GSM82418 GSM82419 GSM82420 
!Series_contact_name	Ruprecht,,Kuner
!Series_contact_email	r.kuner@dkfz.de
!Series_contact_laboratory	Unit Cancer Genome Research
!Series_contact_department	Molecular Genetics
!Series_contact_institute	German Cancer Research Center and National Center of Tumor Diseases
!Series_contact_address	Im Neuenheimer Feld 460
!Series_contact_city	Heidelberg
!Series_contact_zip/postal_code	69120
!Series_contact_country	Germany
!Series_contact_web_link	http://www.dkfz.de/en/genetics/TranslationalOncogenomics/cancer-genome-research.html/groups.asp?siteID=93
!Series_supplementary_file	ftp://ftp.ncbi.nih.gov/pub/geo/DATA/supplementary/series/GSE3586/GSE3586_RAW.tar
!Series_platform_id	GPL3050
!Series_platform_taxid	9606
!Series_sample_taxid	9606
!Series_relation	BioProject: http://www.ncbi.nlm.nih.gov/bioproject/93677

!Sample_title	P50 Non failing heart biopsy	P52 Non failing heart biopsy	P53 Non failing heart biopsy	P54 Non failing heart biopsy	P55 Non failing heart biopsy	P57 Non failing heart biopsy	P58 Non failing heart biopsy	P59 Non failing heart biopsy	P61 Non failing heart biopsy	P62 Non failing heart biopsy	P63 Non failing heart biopsy	P64 Non failing heart biopsy	P65 Non failing heart biopsy	P67 Non failing heart biopsy	P70 Non failing heart biopsy	P72 dilated cardiomyopathy heart biopsy	P73 dilated cardiomyopathy heart biopsy	P74 dilated cardiomyopathy heart biopsy	P75 dilated cardiomyopathy heart biopsy	P76 dilated cardiomyopathy heart biopsy	P77 dilated cardiomyopathy heart biopsy	P78 dilated cardiomyopathy heart biopsy	P79 dilated cardiomyopathy heart biopsy	P80 dilated cardiomyopathy heart biopsy	P81 dilated cardiomyopathy heart biopsy	P82 dilated cardiomyopathy heart biopsy	P83 dilated cardiomyopathy heart biopsy	P85 dilated cardiomyopathy heart biopsy
!Sample_geo_accession	GSM82393	GSM82394	GSM82395	GSM82396	GSM82397	GSM82398	GSM82399	GSM82400	GSM82401	GSM82402	GSM82403	GSM82404	GSM82405	GSM82406	GSM82407	GSM82408	GSM82409	GSM82410	GSM82411	GSM82412	GSM82413	GSM82414	GSM82415	GSM82416	GSM82417	GSM82418	GSM82419	GSM82420
!Sample_status	Public on Aug 01 2006	Public on Aug 01 2006	Public on Aug 01 2006	Public on Aug 01 2006	Public on Aug 01 2006	Public on Aug 01 2006	Public on Aug 01 2006	Public on Aug 01 2006	Public on Aug 01 2006	Public on Aug 01 2006	Public on Aug 01 2006	Public on Aug 01 2006	Public on Aug 01 2006	Public on Aug 01 2006	Public on Aug 01 2006	Public on Aug 01 2006	Public on Aug 01 2006	Public on Aug 01 2006	Public on Aug 01 2006	Public on Aug 01 2006	Public on Aug 01 2006	Public on Aug 01 2006	Public on Aug 01 2006	Public on Aug 01 2006	Public on Aug 01 2006	Public on Aug 01 2006	Public on Aug 01 2006	Public on Aug 01 2006
!Sample_submission_date	Nov 08 2005	Nov 08 2005	Nov 08 2005	Nov 08 2005	Nov 08 2005	Nov 08 2005	Nov 08 2005	Nov 08 2005	Nov 08 2005	Nov 08 2005	Nov 08 2005	Nov 08 2005	Nov 08 2005	Nov 08 2005	Nov 08 2005	Nov 08 2005	Nov 08 2005	Nov 08 2005	Nov 08 2005	Nov 08 2005	Nov 08 2005	Nov 08 2005	Nov 08 2005	Nov 08 2005	Nov 08 2005	Nov 08 2005	Nov 08 2005	Nov 08 2005
!Sample_last_update_date	Jun 06 2006	Jun 06 2006	Jun 06 2006	Jun 06 2006	Jun 06 2006	Jun 06 2006	Jun 06 2006	Jun 06 2006	Jun 06 2006	Jun 06 2006	Jun 06 2006	Jun 06 2006	Jun 06 2006	Jun 06 2006	Jun 06 2006	Jun 06 2006	Jun 06 2006	Jun 06 2006	Jun 06 2006	Jun 06 2006	Jun 06 2006	Jun 06 2006	Jun 06 2006	Jun 06 2006	Jun 06 2006	Jun 06 2006	Jun 06 2006	Jun 06 2006
!Sample_type	RNA	RNA	RNA	RNA	RNA	RNA	RNA	RNA	RNA	RNA	RNA	RNA	RNA	RNA	RNA	RNA	RNA	RNA	RNA	RNA	RNA	RNA	RNA	RNA	RNA	RNA	RNA	RNA
!Sample_channel_count	2	2	2	2	2	2	2	2	2	2	2	2	2	2	2	2	2	2	2	2	2	2	2	2	2	2	2	2
!Sample_source_name_ch1	heart, middle septum	heart, middle septum	heart, middle septum	heart, middle septum	heart, middle septum	heart, middle septum	heart, middle septum	heart, middle septum	heart, middle septum	heart, middle septum	heart, middle septum	heart, middle septum	heart, middle septum	heart, middle septum	heart, middle septum	heart, middle septum	heart, middle septum	heart, middle septum	heart, middle septum	heart, middle septum	heart, middle septum	heart, middle septum	heart, middle septum	heart, middle septum	heart, middle septum	heart, middle septum	heart, middle septum	heart, middle septum
!Sample_organism_ch1	Homo sapiens	Homo sapiens	Homo sapiens	Homo sapiens	Homo sapiens	Homo sapiens	Homo sapiens	Homo sapiens	Homo sapiens	Homo sapiens	Homo sapiens	Homo sapiens	Homo sapiens	Homo sapiens	Homo sapiens	Homo sapiens	Homo sapiens	Homo sapiens	Homo sapiens	Homo sapiens	Homo sapiens	Homo sapiens	Homo sapiens	Homo sapiens	Homo sapiens	Homo sapiens	Homo sapiens	Homo sapiens
!Sample_characteristics_ch1	Non failing	Non failing	Non failing	Non failing	Non failing	Non failing	Non failing	Non failing	Non failing	Non failing	Non failing	Non failing	Non failing	Non failing	Non failing	Dilated cardiomyopathy	Dilated cardiomyopathy	Dilated cardiomyopathy	Dilated cardiomyopathy	Dilated cardiomyopathy	Dilated cardiomyopathy	Dilated cardiomyopathy	Dilated cardiomyopathy	Dilated cardiomyopathy	Dilated cardiomyopathy	Dilated cardiomyopathy	Dilated cardiomyopathy	Dilated cardiomyopathy
!Sample_biomaterial_provider_ch1	Department of Medicine I, University Hospital Grosshadern, Ludwig-Maximilians-University, Munich, Germany	Department of Medicine I, University Hospital Grosshadern, Ludwig-Maximilians-University, Munich, Germany	Department of Medicine I, University Hospital Grosshadern, Ludwig-Maximilians-University, Munich, Germany	Department of Medicine I, University Hospital Grosshadern, Ludwig-Maximilians-University, Munich, Germany	Department of Medicine I, University Hospital Grosshadern, Ludwig-Maximilians-University, Munich, Germany	Department of Medicine I, University Hospital Grosshadern, Ludwig-Maximilians-University, Munich, Germany	Department of Medicine I, University Hospital Grosshadern, Ludwig-Maximilians-University, Munich, Germany	Department of Medicine I, University Hospital Grosshadern, Ludwig-Maximilians-University, Munich, Germany	Department of Medicine I, University Hospital Grosshadern, Ludwig-Maximilians-University, Munich, Germany	Department of Medicine I, University Hospital Grosshadern, Ludwig-Maximilians-University, Munich, Germany	Department of Medicine I, University Hospital Grosshadern, Ludwig-Maximilians-University, Munich, Germany	Department of Medicine I, University Hospital Grosshadern, Ludwig-Maximilians-University, Munich, Germany	Department of Medicine I, University Hospital Grosshadern, Ludwig-Maximilians-University, Munich, Germany	Department of Medicine I, University Hospital Grosshadern, Ludwig-Maximilians-University, Munich, Germany	Department of Medicine I, University Hospital Grosshadern, Ludwig-Maximilians-University, Munich, Germany	Department of Medicine I, University Hospital Grosshadern, Ludwig-Maximilians-University, Munich, Germany	Department of Medicine I, University Hospital Grosshadern, Ludwig-Maximilians-University, Munich, Germany	Department of Medicine I, University Hospital Grosshadern, Ludwig-Maximilians-University, Munich, Germany	Department of Medicine I, University Hospital Grosshadern, Ludwig-Maximilians-University, Munich, Germany	Department of Medicine I, University Hospital Grosshadern, Ludwig-Maximilians-University, Munich, Germany	Department of Medicine I, University Hospital Grosshadern, Ludwig-Maximilians-University, Munich, Germany	Department of Medicine I, University Hospital Grosshadern, Ludwig-Maximilians-University, Munich, Germany	Department of Medicine I, University Hospital Grosshadern, Ludwig-Maximilians-University, Munich, Germany	Department of Medicine I, University Hospital Grosshadern, Ludwig-Maximilians-University, Munich, Germany	Department of Medicine I, University Hospital Grosshadern, Ludwig-Maximilians-University, Munich, Germany	Department of Medicine I, University Hospital Grosshadern, Ludwig-Maximilians-University, Munich, Germany	Department of Medicine I, University Hospital Grosshadern, Ludwig-Maximilians-University, Munich, Germany	Department of Medicine I, University Hospital Grosshadern, Ludwig-Maximilians-University, Munich, Germany
!Sample_treatment_protocol_ch1	none	none	none	none	none	none	none	none	none	none	none	none	none	none	none	none	none	none	none	none	none	none	none	none	none	none	none	none
!Sample_growth_protocol_ch1	none	none	none	none	none	none	none	none	none	none	none	none	none	none	none	none	none	none	none	none	none	none	none	none	none	none	none	none
!Sample_molecule_ch1	total RNA	total RNA	total RNA	total RNA	total RNA	total RNA	total RNA	total RNA	total RNA	total RNA	total RNA	total RNA	total RNA	total RNA	total RNA	total RNA	total RNA	total RNA	total RNA	total RNA	total RNA	total RNA	total RNA	total RNA	total RNA	total RNA	total RNA	total RNA
!Sample_extract_protocol_ch1	total RNA was extracted using Qiagen RNeasy Midi Kit reagents; 2µg total RNA was amplified one round based on T7 RNA Polymerase (Ambion Message Amplification Kit Reagents, 6h IVT)	total RNA was extracted using Qiagen RNeasy Midi Kit reagents; 2µg total RNA was amplified one round based on T7 RNA Polymerase (Ambion Message Amplification Kit Reagents, 6h IVT)	total RNA was extracted using Qiagen RNeasy Midi Kit reagents; 2µg total RNA was amplified one round based on T7 RNA Polymerase (Ambion Message Amplification Kit Reagents, 6h IVT)	total RNA was extracted using Qiagen RNeasy Midi Kit reagents; 2µg total RNA was amplified one round based on T7 RNA Polymerase (Ambion Message Amplification Kit Reagents, 6h IVT)	total RNA was extracted using Qiagen RNeasy Midi Kit reagents; 2µg total RNA was amplified one round based on T7 RNA Polymerase (Ambion Message Amplification Kit Reagents, 6h IVT)	total RNA was extracted using Qiagen RNeasy Midi Kit reagents; 2µg total RNA was amplified one round based on T7 RNA Polymerase (Ambion Message Amplification Kit Reagents, 6h IVT)	total RNA was extracted using Qiagen RNeasy Midi Kit reagents; 2µg total RNA was amplified one round based on T7 RNA Polymerase (Ambion Message Amplification Kit Reagents, 6h IVT)	total RNA was extracted using Qiagen RNeasy Midi Kit reagents; 2µg total RNA was amplified one round based on T7 RNA Polymerase (Ambion Message Amplification Kit Reagents, 6h IVT)	total RNA was extracted using Qiagen RNeasy Midi Kit reagents; 2µg total RNA was amplified one round based on T7 RNA Polymerase (Ambion Message Amplification Kit Reagents, 6h IVT)	total RNA was extracted using Qiagen RNeasy Midi Kit reagents; 2µg total RNA was amplified one round based on T7 RNA Polymerase (Ambion Message Amplification Kit Reagents, 6h IVT)	total RNA was extracted using Qiagen RNeasy Midi Kit reagents; 2µg total RNA was amplified one round based on T7 RNA Polymerase (Ambion Message Amplification Kit Reagents, 6h IVT)	total RNA was extracted using Qiagen RNeasy Midi Kit reagents; 2µg total RNA was amplified one round based on T7 RNA Polymerase (Ambion Message Amplification Kit Reagents, 6h IVT)	total RNA was extracted using Qiagen RNeasy Midi Kit reagents; 2µg total RNA was amplified one round based on T7 RNA Polymerase (Ambion Message Amplification Kit Reagents, 6h IVT)	total RNA was extracted using Qiagen RNeasy Midi Kit reagents; 2µg total RNA was amplified one round based on T7 RNA Polymerase (Ambion Message Amplification Kit Reagents, 6h IVT)	total RNA was extracted using Qiagen RNeasy Midi Kit reagents; 2µg total RNA was amplified one round based on T7 RNA Polymerase (Ambion Message Amplification Kit Reagents, 6h IVT)	total RNA was extracted using Qiagen RNeasy Midi Kit reagents; 2µg total RNA was amplified one round based on T7 RNA Polymerase (Ambion Message Amplification Kit Reagents, 6h IVT)	total RNA was extracted using Qiagen RNeasy Midi Kit reagents; 2µg total RNA was amplified one round based on T7 RNA Polymerase (Ambion Message Amplification Kit Reagents, 6h IVT)	total RNA was extracted using Qiagen RNeasy Midi Kit reagents; 2µg total RNA was amplified one round based on T7 RNA Polymerase (Ambion Message Amplification Kit Reagents, 6h IVT)	total RNA was extracted using Qiagen RNeasy Midi Kit reagents; 2µg total RNA was amplified one round based on T7 RNA Polymerase (Ambion Message Amplification Kit Reagents, 6h IVT)	total RNA was extracted using Qiagen RNeasy Midi Kit reagents; 2µg total RNA was amplified one round based on T7 RNA Polymerase (Ambion Message Amplification Kit Reagents, 6h IVT)	total RNA was extracted using Qiagen RNeasy Midi Kit reagents; 2µg total RNA was amplified one round based on T7 RNA Polymerase (Ambion Message Amplification Kit Reagents, 6h IVT)	total RNA was extracted using Qiagen RNeasy Midi Kit reagents; 2µg total RNA was amplified one round based on T7 RNA Polymerase (Ambion Message Amplification Kit Reagents, 6h IVT)	total RNA was extracted using Qiagen RNeasy Midi Kit reagents; 2µg total RNA was amplified one round based on T7 RNA Polymerase (Ambion Message Amplification Kit Reagents, 6h IVT)	total RNA was extracted using Qiagen RNeasy Midi Kit reagents; 2µg total RNA was amplified one round based on T7 RNA Polymerase (Ambion Message Amplification Kit Reagents, 6h IVT)	total RNA was extracted using Qiagen RNeasy Midi Kit reagents; 2µg total RNA was amplified one round based on T7 RNA Polymerase (Ambion Message Amplification Kit Reagents, 6h IVT)	total RNA was extracted using Qiagen RNeasy Midi Kit reagents; 2µg total RNA was amplified one round based on T7 RNA Polymerase (Ambion Message Amplification Kit Reagents, 6h IVT)	total RNA was extracted using Qiagen RNeasy Midi Kit reagents; 2µg total RNA was amplified one round based on T7 RNA Polymerase (Ambion Message Amplification Kit Reagents, 6h IVT)	total RNA was extracted using Qiagen RNeasy Midi Kit reagents; 2µg total RNA was amplified one round based on T7 RNA Polymerase (Ambion Message Amplification Kit Reagents, 6h IVT)
!Sample_label_ch1	Cy3	Cy3	Cy3	Cy3	Cy3	Cy3	Cy3	Cy3	Cy3	Cy3	Cy3	Cy3	Cy3	Cy3	Cy3	Cy3	Cy3	Cy3	Cy3	Cy3	Cy3	Cy3	Cy3	Cy3	Cy3	Cy3	Cy3	Cy3
!Sample_label_protocol_ch1	direct fluorescent labelling of 2 µg amplified RNA, anneling of 0.5µg Random Primer and reverse-transcribed into cDNA with Superscript III reverse transcriptase for 1h at 42°C in the presence of 0.4 mM dGTP, 0.4 mM dATP, 0.4 mM dTTP, 0.24 mM dCTP, 0.125 mM Cy3-dCTP. After hydrolysis of RNA in 0.2 M NaOH, Cy3-labeled probes were purified with Microcon YM-30 column.	direct fluorescent labelling of 2 µg amplified RNA, anneling of 0.5µg Random Primer and reverse-transcribed into cDNA with Superscript III reverse transcriptase for 1h at 42°C in the presence of 0.4 mM dGTP, 0.4 mM dATP, 0.4 mM dTTP, 0.24 mM dCTP, 0.125 mM Cy3-dCTP. After hydrolysis of RNA in 0.2 M NaOH, Cy3-labeled probes were purified with Microcon YM-30 column.	direct fluorescent labelling of 2 µg direct fluorescent labelling of 2 µg amplified RNA, anneling of 0.5µg Random Primer and reverse-transcribed into cDNA with Superscript III reverse transcriptase for 1h at 42°C in the presence of 0.4 mM dGTP, 0.4 mM dATP, 0.4 mM dTTP, 0.24 mM dCTP, 0.125 mM Cy3-dCTP. After hydrolysis of RNA in 0.2 M NaOH, Cy3-labeled probes were purified with Microcon YM-30 column.	direct fluorescent labelling of 2 µg amplified RNA, anneling of 0.5µg Random Primer and reverse-transcribed into cDNA with Superscript III reverse transcriptase for 1h at 42°C in the presence of 0.4 mM dGTP, 0.4 mM dATP, 0.4 mM dTTP, 0.24 mM dCTP, 0.125 mM Cy3-dCTP. After hydrolysis of RNA in 0.2 M NaOH, Cy3-labeled probes were purified with Microcon YM-30 column.	direct fluorescent labelling of 2 µg amplified RNA, anneling of 0.5µg Random Primer and reverse-transcribed into cDNA with Superscript III reverse transcriptase for 1h at 42°C in the presence of 0.4 mM dGTP, 0.4 mM dATP, 0.4 mM dTTP, 0.24 mM dCTP, 0.125 mM Cy3-dCTP. After hydrolysis of RNA in 0.2 M NaOH, Cy3-labeled probes were purified with Microcon YM-30 column.	direct fluorescent labelling of 2 µg amplified RNA, anneling of 0.5µg Random Primer and reverse-transcribed into cDNA with Superscript III reverse transcriptase for 1h at 42°C in the presence of 0.4 mM dGTP, 0.4 mM dATP, 0.4 mM dTTP, 0.24 mM dCTP, 0.125 mM Cy3-dCTP. After hydrolysis of RNA in 0.2 M NaOH, Cy3-labeled probes were purified with Microcon YM-30 column.	direct fluorescent labelling of 2 µg amplified RNA, anneling of 0.5µg Random Primer and reverse-transcribed into cDNA with Superscript III reverse transcriptase for 1h at 42°C in the presence of 0.4 mM dGTP, 0.4 mM dATP, 0.4 mM dTTP, 0.24 mM dCTP, 0.125 mM Cy3-dCTP. After hydrolysis of RNA in 0.2 M NaOH, Cy3-labeled probes were purified with Microcon YM-30 column.	direct fluorescent labelling of 2 µg amplified RNA, anneling of 0.5µg Random Primer and reverse-transcribed into cDNA with Superscript III reverse transcriptase for 1h at 42°C in the presence of 0.4 mM dGTP, 0.4 mM dATP, 0.4 mM dTTP, 0.24 mM dCTP, 0.125 mM Cy3-dCTP. After hydrolysis of RNA in 0.2 M NaOH, Cy3-labeled probes were purified with Microcon YM-30 column.	direct fluorescent labelling of 2 µg amplified RNA, anneling of 0.5µg Random Primer and reverse-transcribed into cDNA with Superscript III reverse transcriptase for 1h at 42°C in the presence of 0.4 mM dGTP, 0.4 mM dATP, 0.4 mM dTTP, 0.24 mM dCTP, 0.125 mM Cy3-dCTP. After hydrolysis of RNA in 0.2 M NaOH, Cy3-labeled probes were purified with Microcon YM-30 column.	direct fluorescent labelling of 2 µg amplified RNA, anneling of 0.5µg Random Primer and reverse-transcribed into cDNA with Superscript III reverse transcriptase for 1h at 42°C in the presence of 0.4 mM dGTP, 0.4 mM dATP, 0.4 mM dTTP, 0.24 mM dCTP, 0.125 mM Cy3-dCTP. After hydrolysis of RNA in 0.2 M NaOH, Cy3-labeled probes were purified with Microcon YM-30 column.	direct fluorescent labelling of 2 µg amplified RNA, anneling of 0.5µg Random Primer and reverse-transcribed into cDNA with Superscript III reverse transcriptase for 1h at 42°C in the presence of 0.4 mM dGTP, 0.4 mM dATP, 0.4 mM dTTP, 0.24 mM dCTP, 0.125 mM Cy3-dCTP. After hydrolysis of RNA in 0.2 M NaOH, Cy3-labeled probes were purified with Microcon YM-30 column.	direct fluorescent labelling of 2 µg amplified RNA, anneling of 0.5µg Random Primer and reverse-transcribed into cDNA with Superscript III reverse transcriptase for 1h at 42°C in the presence of 0.4 mM dGTP, 0.4 mM dATP, 0.4 mM dTTP, 0.24 mM dCTP, 0.125 mM Cy3-dCTP. After hydrolysis of RNA in 0.2 M NaOH, Cy3-labeled probes were purified with Microcon YM-30 column.	direct fluorescent labelling of 2 µg amplified RNA, anneling of 0.5µg Random Primer and reverse-transcribed into cDNA with Superscript III reverse transcriptase for 1h at 42°C in the presence of 0.4 mM dGTP, 0.4 mM dATP, 0.4 mM dTTP, 0.24 mM dCTP, 0.125 mM Cy3-dCTP. After hydrolysis of RNA in 0.2 M NaOH, Cy3-labeled probes were purified with Microcon YM-30 column.	direct fluorescent labelling of 2 µg amplified RNA, anneling of 0.5µg Random Primer and reverse-transcribed into cDNA with Superscript III reverse transcriptase for 1h at 42°C in the presence of 0.4 mM dGTP, 0.4 mM dATP, 0.4 mM dTTP, 0.24 mM dCTP, 0.125 mM Cy3-dCTP. After hydrolysis of RNA in 0.2 M NaOH, Cy3-labeled probes were purified with Microcon YM-30 column.	direct fluorescent labelling of 2 µg amplified RNA, anneling of 0.5µg Random Primer and reverse-transcribed into cDNA with Superscript III reverse transcriptase for 1h at 42°C in the presence of 0.4 mM dGTP, 0.4 mM dATP, 0.4 mM dTTP, 0.24 mM dCTP, 0.125 mM Cy3-dCTP. After hydrolysis of RNA in 0.2 M NaOH, Cy3-labeled probes were purified with Microcon YM-30 column.	direct fluorescent labelling of 2 µg amplified RNA, anneling of 0.5µg Random Primer and reverse-transcribed into cDNA with Superscript III reverse transcriptase for 1h at 42°C in the presence of 0.4 mM dGTP, 0.4 mM dATP, 0.4 mM dTTP, 0.24 mM dCTP, 0.125 mM Cy3-dCTP. After hydrolysis of RNA in 0.2 M NaOH, Cy3-labeled probes were purified with Microcon YM-30 column.	direct fluorescent labelling of 2 µg amplified RNA, anneling of 0.5µg Random Primer and reverse-transcribed into cDNA with Superscript III reverse transcriptase for 1h at 42°C in the presence of 0.4 mM dGTP, 0.4 mM dATP, 0.4 mM dTTP, 0.24 mM dCTP, 0.125 mM Cy3-dCTP. After hydrolysis of RNA in 0.2 M NaOH, Cy3-labeled probes were purified with Microcon YM-30 column.	direct fluorescent labelling of 2 µg amplified RNA, anneling of 0.5µg Random Primer and reverse-transcribed into cDNA with Superscript III reverse transcriptase for 1h at 42°C in the presence of 0.4 mM dGTP, 0.4 mM dATP, 0.4 mM dTTP, 0.24 mM dCTP, 0.125 mM Cy3-dCTP. After hydrolysis of RNA in 0.2 M NaOH, Cy3-labeled probes were purified with Microcon YM-30 column.	direct fluorescent labelling of 2 µg direct fluorescent labelling of 2 µg amplified RNA, anneling of 0.5µg Random Primer and reverse-transcribed into cDNA with Superscript III reverse transcriptase for 1h at 42°C in the presence of 0.4 mM dGTP, 0.4 mM dATP, 0.4 mM dTTP, 0.24 mM dCTP, 0.125 mM Cy3-dCTP. After hydrolysis of RNA in 0.2 M NaOH, Cy3-labeled probes were purified with Microcon YM-30 column.	direct fluorescent labelling of 2 µg amplified RNA, anneling of 0.5µg Random Primer and reverse-transcribed into cDNA with Superscript III reverse transcriptase for 1h at 42°C in the presence of 0.4 mM dGTP, 0.4 mM dATP, 0.4 mM dTTP, 0.24 mM dCTP, 0.125 mM Cy3-dCTP. After hydrolysis of RNA in 0.2 M NaOH, Cy3-labeled probes were purified with Microcon YM-30 column.	direct fluorescent labelling of 2 µg amplified RNA, anneling of 0.5µg Random Primer and reverse-transcribed into cDNA with Superscript III reverse transcriptase for 1h at 42°C in the presence of 0.4 mM dGTP, 0.4 mM dATP, 0.4 mM dTTP, 0.24 mM dCTP, 0.125 mM Cy3-dCTP. After hydrolysis of RNA in 0.2 M NaOH, Cy3-labeled probes were purified with Microcon YM-30 column.	direct fluorescent labelling of 2 µg amplified RNA, anneling of 0.5µg Random Primer and reverse-transcribed into cDNA with Superscript III reverse transcriptase for 1h at 42°C in the presence of 0.4 mM dGTP, 0.4 mM dATP, 0.4 mM dTTP, 0.24 mM dCTP, 0.125 mM Cy3-dCTP. After hydrolysis of RNA in 0.2 M NaOH, Cy3-labeled probes were purified with Microcon YM-30 column.	direct fluorescent labelling of 2 µg amplified RNA, anneling of 0.5µg Random Primer and reverse-transcribed into cDNA with Superscript III reverse transcriptase for 1h at 42°C in the presence of 0.4 mM dGTP, 0.4 mM dATP, 0.4 mM dTTP, 0.24 mM dCTP, 0.125 mM Cy3-dCTP. After hydrolysis of RNA in 0.2 M NaOH, Cy3-labeled probes were purified with Microcon YM-30 column.	direct fluorescent labelling of 2 µg amplified RNA, anneling of 0.5µg Random Primer and reverse-transcribed into cDNA with Superscript III reverse transcriptase for 1h at 42°C in the presence of 0.4 mM dGTP, 0.4 mM dATP, 0.4 mM dTTP, 0.24 mM dCTP, 0.125 mM Cy3-dCTP. After hydrolysis of RNA in 0.2 M NaOH, Cy3-labeled probes were purified with Microcon YM-30 column.	direct fluorescent labelling of 2 µg amplified RNA, anneling of 0.5µg Random Primer and reverse-transcribed into cDNA with Superscript III reverse transcriptase for 1h at 42°C in the presence of 0.4 mM dGTP, 0.4 mM dATP, 0.4 mM dTTP, 0.24 mM dCTP, 0.125 mM Cy3-dCTP. After hydrolysis of RNA in 0.2 M NaOH, Cy3-labeled probes were purified with Microcon YM-30 column.	direct fluorescent labelling of 2 µg amplified RNA, anneling of 0.5µg Random Primer and reverse-transcribed into cDNA with Superscript III reverse transcriptase for 1h at 42°C in the presence of 0.4 mM dGTP, 0.4 mM dATP, 0.4 mM dTTP, 0.24 mM dCTP, 0.125 mM Cy3-dCTP. After hydrolysis of RNA in 0.2 M NaOH, Cy3-labeled probes were purified with Microcon YM-30 column.	direct fluorescent labelling of 2 µg amplified RNA, anneling of 0.5µg Random Primer and reverse-transcribed into cDNA with Superscript III reverse transcriptase for 1h at 42°C in the presence of 0.4 mM dGTP, 0.4 mM dATP, 0.4 mM dTTP, 0.24 mM dCTP, 0.125 mM Cy3-dCTP. After hydrolysis of RNA in 0.2 M NaOH, Cy3-labeled probes were purified with Microcon YM-30 column.	direct fluorescent labelling of 2 µg amplified RNA, anneling of 0.5µg Random Primer and reverse-transcribed into cDNA with Superscript III reverse transcriptase for 1h at 42°C in the presence of 0.4 mM dGTP, 0.4 mM dATP, 0.4 mM dTTP, 0.24 mM dCTP, 0.125 mM Cy3-dCTP. After hydrolysis of RNA in 0.2 M NaOH, Cy3-labeled probes were purified with Microcon YM-30 column.
!Sample_taxid_ch1	9606	9606	9606	9606	9606	9606	9606	9606	9606	9606	9606	9606	9606	9606	9606	9606	9606	9606	9606	9606	9606	9606	9606	9606	9606	9606	9606	9606
!Sample_source_name_ch2	Universal human reference RNA (Stratagene), one round amplified	Universal human reference RNA (Stratagene), one round amplified	Universal human reference RNA (Stratagene), one round amplified	Universal human reference RNA (Stratagene), one round amplified	Universal human reference RNA (Stratagene), one round amplified	Universal human reference RNA (Stratagene), one round amplified	Universal human reference RNA (Stratagene), one round amplified	Universal human reference RNA (Stratagene), one round amplified	Universal human reference RNA (Stratagene), one round amplified	Universal human reference RNA (Stratagene), one round amplified	Universal human reference RNA (Stratagene), one round amplified	Universal human reference RNA (Stratagene), one round amplified	Universal human reference RNA (Stratagene), one round amplified	Universal human reference RNA (Stratagene), one round amplified	Universal human reference RNA (Stratagene), one round amplified	Universal human reference RNA (Stratagene), one round amplified	Universal human reference RNA (Stratagene), one round amplified	Universal human reference RNA (Stratagene), one round amplified	Universal human reference RNA (Stratagene), one round amplified	Universal human reference RNA (Stratagene), one round amplified	Universal human reference RNA (Stratagene), one round amplified	Universal human reference RNA (Stratagene), one round amplified	Universal human reference RNA (Stratagene), one round amplified	Universal human reference RNA (Stratagene), one round amplified	Universal human reference RNA (Stratagene), one round amplified	Universal human reference RNA (Stratagene), one round amplified	Universal human reference RNA (Stratagene), one round amplified	Universal human reference RNA (Stratagene), one round amplified
!Sample_organism_ch2	Homo sapiens	Homo sapiens	Homo sapiens	Homo sapiens	Homo sapiens	Homo sapiens	Homo sapiens	Homo sapiens	Homo sapiens	Homo sapiens	Homo sapiens	Homo sapiens	Homo sapiens	Homo sapiens	Homo sapiens	Homo sapiens	Homo sapiens	Homo sapiens	Homo sapiens	Homo sapiens	Homo sapiens	Homo sapiens	Homo sapiens	Homo sapiens	Homo sapiens	Homo sapiens	Homo sapiens	Homo sapiens
!Sample_characteristics_ch2	common reference sample	common reference sample	common reference sample	common reference sample	common reference sample	common reference sample	common reference sample	common reference sample	common reference sample	common reference sample	common reference sample	common reference sample	common reference sample	common reference sample	common reference sample	common reference sample	common reference sample	common reference sample	common reference sample	common reference sample	common reference sample	common reference sample	common reference sample	common reference sample	common reference sample	common reference sample	common reference sample	common reference sample
!Sample_biomaterial_provider_ch2	Stratagene	Stratagene	Stratagene	Stratagene	Stratagene	Stratagene	Stratagene	Stratagene	Stratagene	Stratagene	Stratagene	Stratagene	Stratagene	Stratagene	Stratagene	Stratagene	Stratagene	Stratagene	Stratagene	Stratagene	Stratagene	Stratagene	Stratagene	Stratagene	Stratagene	Stratagene	Stratagene	Stratagene
!Sample_treatment_protocol_ch2	none	none	none	none	none	none	none	none	none	none	none	none	none	none	none	none	none	none	none	none	none	none	none	none	none	none	none	none
!Sample_growth_protocol_ch2	none	none	none	none	none	none	none	none	none	none	none	none	none	none	none	none	none	none	none	none	none	none	none	none	none	none	none	none
!Sample_molecule_ch2	total RNA	total RNA	total RNA	total RNA	total RNA	total RNA	total RNA	total RNA	total RNA	total RNA	total RNA	total RNA	total RNA	total RNA	total RNA	total RNA	total RNA	total RNA	total RNA	total RNA	total RNA	total RNA	total RNA	total RNA	total RNA	total RNA	total RNA	total RNA
!Sample_extract_protocol_ch2	2µg total RNA was amplified one round based on T7 RNA Polymerase (Ambion Message Amplification Kit Reagents, 6h IVT)	2µg total RNA was amplified one round based on T7 RNA Polymerase (Ambion Message Amplification Kit Reagents, 6h IVT)	2µg total RNA was amplified one round based on T7 RNA Polymerase (Ambion Message Amplification Kit Reagents, 6h IVT)	2µg total RNA was amplified one round based on T7 RNA Polymerase (Ambion Message Amplification Kit Reagents, 6h IVT)	2µg total RNA was amplified one round based on T7 RNA Polymerase (Ambion Message Amplification Kit Reagents, 6h IVT)	2µg total RNA was amplified one round based on T7 RNA Polymerase (Ambion Message Amplification Kit Reagents, 6h IVT)	2µg total RNA was amplified one round based on T7 RNA Polymerase (Ambion Message Amplification Kit Reagents, 6h IVT)	2µg total RNA was amplified one round based on T7 RNA Polymerase (Ambion Message Amplification Kit Reagents, 6h IVT)	2µg total RNA was amplified one round based on T7 RNA Polymerase (Ambion Message Amplification Kit Reagents, 6h IVT)	2µg total RNA was amplified one round based on T7 RNA Polymerase (Ambion Message Amplification Kit Reagents, 6h IVT)	2µg total RNA was amplified one round based on T7 RNA Polymerase (Ambion Message Amplification Kit Reagents, 6h IVT)	2µg total RNA was amplified one round based on T7 RNA Polymerase (Ambion Message Amplification Kit Reagents, 6h IVT)	2µg total RNA was amplified one round based on T7 RNA Polymerase (Ambion Message Amplification Kit Reagents, 6h IVT)	2µg total RNA was amplified one round based on T7 RNA Polymerase (Ambion Message Amplification Kit Reagents, 6h IVT)	2µg total RNA was amplified one round based on T7 RNA Polymerase (Ambion Message Amplification Kit Reagents, 6h IVT)	2µg total RNA was amplified one round based on T7 RNA Polymerase (Ambion Message Amplification Kit Reagents, 6h IVT)	2µg total RNA was amplified one round based on T7 RNA Polymerase (Ambion Message Amplification Kit Reagents, 6h IVT)	2µg total RNA was amplified one round based on T7 RNA Polymerase (Ambion Message Amplification Kit Reagents, 6h IVT)	2µg total RNA was amplified one round based on T7 RNA Polymerase (Ambion Message Amplification Kit Reagents, 6h IVT)	2µg total RNA was amplified one round based on T7 RNA Polymerase (Ambion Message Amplification Kit Reagents, 6h IVT)	2µg total RNA was amplified one round based on T7 RNA Polymerase (Ambion Message Amplification Kit Reagents, 6h IVT)	2µg total RNA was amplified one round based on T7 RNA Polymerase (Ambion Message Amplification Kit Reagents, 6h IVT)	2µg total RNA was amplified one round based on T7 RNA Polymerase (Ambion Message Amplification Kit Reagents, 6h IVT)	2µg total RNA was amplified one round based on T7 RNA Polymerase (Ambion Message Amplification Kit Reagents, 6h IVT)	2µg total RNA was amplified one round based on T7 RNA Polymerase (Ambion Message Amplification Kit Reagents, 6h IVT)	2µg total RNA was amplified one round based on T7 RNA Polymerase (Ambion Message Amplification Kit Reagents, 6h IVT)	2µg total RNA was amplified one round based on T7 RNA Polymerase (Ambion Message Amplification Kit Reagents, 6h IVT)	2µg total RNA was amplified one round based on T7 RNA Polymerase (Ambion Message Amplification Kit Reagents, 6h IVT)
!Sample_label_ch2	Cy5	Cy5	Cy5	Cy5	Cy5	Cy5	Cy5	Cy5	Cy5	Cy5	Cy5	Cy5	Cy5	Cy5	Cy5	Cy5	Cy5	Cy5	Cy5	Cy5	Cy5	Cy5	Cy5	Cy5	Cy5	Cy5	Cy5	Cy5
!Sample_label_protocol_ch2	direct fluorescent labelling of 2 µg amplified RNA, anneling of 0.5µg Random Primer and reverse-transcribed into cDNA with Superscript III reverse transcriptase for 1h at 42°C in the presence of 0.4 mM dGTP, 0.4 mM dATP, 0.4 mM dTTP, 0.24 mM dCTP, 0.125 mM Cy5-dCTP. After hydrolysis of RNA in 0.2 M NaOH, Cy5-labeled probes were purified with Microcon YM-30 column.	direct fluorescent labelling of 2 µg amplified RNA, anneling of 0.5µg Random Primer and reverse-transcribed into cDNA with Superscript III reverse transcriptase for 1h at 42°C in the presence of 0.4 mM dGTP, 0.4 mM dATP, 0.4 mM dTTP, 0.24 mM dCTP, 0.125 mM Cy5-dCTP. After hydrolysis of RNA in 0.2 M NaOH, Cy5-labeled probes were purified with Microcon YM-30 column.	direct fluorescent labelling of 2 µg amplified RNA, anneling of 0.5µg Random Primer and reverse-transcribed into cDNA with Superscript III reverse transcriptase for 1h at 42°C in the presence of 0.4 mM dGTP, 0.4 mM dATP, 0.4 mM dTTP, 0.24 mM dCTP, 0.125 mM Cy5-dCTP. After hydrolysis of RNA in 0.2 M NaOH, Cy5-labeled probes were purified with Microcon YM-30 column.	direct fluorescent labelling of 2 µg amplified RNA, anneling of 0.5µg Random Primer and reverse-transcribed into cDNA with Superscript III reverse transcriptase for 1h at 42°C in the presence of 0.4 mM dGTP, 0.4 mM dATP, 0.4 mM dTTP, 0.24 mM dCTP, 0.125 mM Cy5-dCTP. After hydrolysis of RNA in 0.2 M NaOH, Cy5-labeled probes were purified with Microcon YM-30 column.	direct fluorescent labelling of 2 µg amplified RNA, anneling of 0.5µg Random Primer and reverse-transcribed into cDNA with Superscript III reverse transcriptase for 1h at 42°C in the presence of 0.4 mM dGTP, 0.4 mM dATP, 0.4 mM dTTP, 0.24 mM dCTP, 0.125 mM Cy5-dCTP. After hydrolysis of RNA in 0.2 M NaOH, Cy5-labeled probes were purified with Microcon YM-30 column.	direct fluorescent labelling of 2 µg amplified RNA, anneling of 0.5µg Random Primer and reverse-transcribed into cDNA with Superscript III reverse transcriptase for 1h at 42°C in the presence of 0.4 mM dGTP, 0.4 mM dATP, 0.4 mM dTTP, 0.24 mM dCTP, 0.125 mM Cy5-dCTP. After hydrolysis of RNA in 0.2 M NaOH, Cy5-labeled probes were purified with Microcon YM-30 column.	direct fluorescent labelling of 2 µg amplified RNA, anneling of 0.5µg Random Primer and reverse-transcribed into cDNA with Superscript III reverse transcriptase for 1h at 42°C in the presence of 0.4 mM dGTP, 0.4 mM dATP, 0.4 mM dTTP, 0.24 mM dCTP, 0.125 mM Cy5-dCTP. After hydrolysis of RNA in 0.2 M NaOH, Cy5-labeled probes were purified with Microcon YM-30 column.	direct fluorescent labelling of 2 µg amplified RNA, anneling of 0.5µg Random Primer and reverse-transcribed into cDNA with Superscript III reverse transcriptase for 1h at 42°C in the presence of 0.4 mM dGTP, 0.4 mM dATP, 0.4 mM dTTP, 0.24 mM dCTP, 0.125 mM Cy5-dCTP. After hydrolysis of RNA in 0.2 M NaOH, Cy5-labeled probes were purified with Microcon YM-30 column.	direct fluorescent labelling of 2 µg amplified RNA, anneling of 0.5µg Random Primer and reverse-transcribed into cDNA with Superscript III reverse transcriptase for 1h at 42°C in the presence of 0.4 mM dGTP, 0.4 mM dATP, 0.4 mM dTTP, 0.24 mM dCTP, 0.125 mM Cy5-dCTP. After hydrolysis of RNA in 0.2 M NaOH, Cy5-labeled probes were purified with Microcon YM-30 column.	direct fluorescent labelling of 2 µg amplified RNA, anneling of 0.5µg Random Primer and reverse-transcribed into cDNA with Superscript III reverse transcriptase for 1h at 42°C in the presence of 0.4 mM dGTP, 0.4 mM dATP, 0.4 mM dTTP, 0.24 mM dCTP, 0.125 mM Cy5-dCTP. After hydrolysis of RNA in 0.2 M NaOH, Cy5-labeled probes were purified with Microcon YM-30 column.	direct fluorescent labelling of 2 µg amplified RNA, anneling of 0.5µg Random Primer and reverse-transcribed into cDNA with Superscript III reverse transcriptase for 1h at 42°C in the presence of 0.4 mM dGTP, 0.4 mM dATP, 0.4 mM dTTP, 0.24 mM dCTP, 0.125 mM Cy5-dCTP. After hydrolysis of RNA in 0.2 M NaOH, Cy5-labeled probes were purified with Microcon YM-30 column.	direct fluorescent labelling of 2 µg amplified RNA, anneling of 0.5µg Random Primer and reverse-transcribed into cDNA with Superscript III reverse transcriptase for 1h at 42°C in the presence of 0.4 mM dGTP, 0.4 mM dATP, 0.4 mM dTTP, 0.24 mM dCTP, 0.125 mM Cy5-dCTP. After hydrolysis of RNA in 0.2 M NaOH, Cy5-labeled probes were purified with Microcon YM-30 column.	direct fluorescent labelling of 2 µg amplified RNA, anneling of 0.5µg Random Primer and reverse-transcribed into cDNA with Superscript III reverse transcriptase for 1h at 42°C in the presence of 0.4 mM dGTP, 0.4 mM dATP, 0.4 mM dTTP, 0.24 mM dCTP, 0.125 mM Cy5-dCTP. After hydrolysis of RNA in 0.2 M NaOH, Cy5-labeled probes were purified with Microcon YM-30 column.	direct fluorescent labelling of 2 µg amplified RNA, anneling of 0.5µg Random Primer and reverse-transcribed into cDNA with Superscript III reverse transcriptase for 1h at 42°C in the presence of 0.4 mM dGTP, 0.4 mM dATP, 0.4 mM dTTP, 0.24 mM dCTP, 0.125 mM Cy5-dCTP. After hydrolysis of RNA in 0.2 M NaOH, Cy5-labeled probes were purified with Microcon YM-30 column.	direct fluorescent labelling of 2 µg amplified RNA, anneling of 0.5µg Random Primer and reverse-transcribed into cDNA with Superscript III reverse transcriptase for 1h at 42°C in the presence of 0.4 mM dGTP, 0.4 mM dATP, 0.4 mM dTTP, 0.24 mM dCTP, 0.125 mM Cy5-dCTP. After hydrolysis of RNA in 0.2 M NaOH, Cy5-labeled probes were purified with Microcon YM-30 column.	direct fluorescent labelling of 2 µg amplified RNA, anneling of 0.5µg Random Primer and reverse-transcribed into cDNA with Superscript III reverse transcriptase for 1h at 42°C in the presence of 0.4 mM dGTP, 0.4 mM dATP, 0.4 mM dTTP, 0.24 mM dCTP, 0.125 mM Cy5-dCTP. After hydrolysis of RNA in 0.2 M NaOH, Cy5-labeled probes were purified with Microcon YM-30 column.	direct fluorescent labelling of 2 µg amplified RNA, anneling of 0.5µg Random Primer and reverse-transcribed into cDNA with Superscript III reverse transcriptase for 1h at 42°C in the presence of 0.4 mM dGTP, 0.4 mM dATP, 0.4 mM dTTP, 0.24 mM dCTP, 0.125 mM Cy5-dCTP. After hydrolysis of RNA in 0.2 M NaOH, Cy5-labeled probes were purified with Microcon YM-30 column.	direct fluorescent labelling of 2 µg amplified RNA, anneling of 0.5µg Random Primer and reverse-transcribed into cDNA with Superscript III reverse transcriptase for 1h at 42°C in the presence of 0.4 mM dGTP, 0.4 mM dATP, 0.4 mM dTTP, 0.24 mM dCTP, 0.125 mM Cy5-dCTP. After hydrolysis of RNA in 0.2 M NaOH, Cy5-labeled probes were purified with Microcon YM-30 column.	direct fluorescent labelling of 2 µg amplified RNA, anneling of 0.5µg Random Primer and reverse-transcribed into cDNA with Superscript III reverse transcriptase for 1h at 42°C in the presence of 0.4 mM dGTP, 0.4 mM dATP, 0.4 mM dTTP, 0.24 mM dCTP, 0.125 mM Cy5-dCTP. After hydrolysis of RNA in 0.2 M NaOH, Cy5-labeled probes were purified with Microcon YM-30 column.	direct fluorescent labelling of 2 µg amplified RNA, anneling of 0.5µg Random Primer and reverse-transcribed into cDNA with Superscript III reverse transcriptase for 1h at 42°C in the presence of 0.4 mM dGTP, 0.4 mM dATP, 0.4 mM dTTP, 0.24 mM dCTP, 0.125 mM Cy5-dCTP. After hydrolysis of RNA in 0.2 M NaOH, Cy5-labeled probes were purified with Microcon YM-30 column.	direct fluorescent labelling of 2 µg amplified RNA, anneling of 0.5µg Random Primer and reverse-transcribed into cDNA with Superscript III reverse transcriptase for 1h at 42°C in the presence of 0.4 mM dGTP, 0.4 mM dATP, 0.4 mM dTTP, 0.24 mM dCTP, 0.125 mM Cy5-dCTP. After hydrolysis of RNA in 0.2 M NaOH, Cy5-labeled probes were purified with Microcon YM-30 column.	direct fluorescent labelling of 2 µg amplified RNA, anneling of 0.5µg Random Primer and reverse-transcribed into cDNA with Superscript III reverse transcriptase for 1h at 42°C in the presence of 0.4 mM dGTP, 0.4 mM dATP, 0.4 mM dTTP, 0.24 mM dCTP, 0.125 mM Cy5-dCTP. After hydrolysis of RNA in 0.2 M NaOH, Cy5-labeled probes were purified with Microcon YM-30 column.	direct fluorescent labelling of 2 µg amplified RNA, anneling of 0.5µg Random Primer and reverse-transcribed into cDNA with Superscript III reverse transcriptase for 1h at 42°C in the presence of 0.4 mM dGTP, 0.4 mM dATP, 0.4 mM dTTP, 0.24 mM dCTP, 0.125 mM Cy5-dCTP. After hydrolysis of RNA in 0.2 M NaOH, Cy5-labeled probes were purified with Microcon YM-30 column.	direct fluorescent labelling of 2 µg amplified RNA, anneling of 0.5µg Random Primer and reverse-transcribed into cDNA with Superscript III reverse transcriptase for 1h at 42°C in the presence of 0.4 mM dGTP, 0.4 mM dATP, 0.4 mM dTTP, 0.24 mM dCTP, 0.125 mM Cy5-dCTP. After hydrolysis of RNA in 0.2 M NaOH, Cy5-labeled probes were purified with Microcon YM-30 column.	direct fluorescent labelling of 2 µg amplified RNA, anneling of 0.5µg Random Primer and reverse-transcribed into cDNA with Superscript III reverse transcriptase for 1h at 42°C in the presence of 0.4 mM dGTP, 0.4 mM dATP, 0.4 mM dTTP, 0.24 mM dCTP, 0.125 mM Cy5-dCTP. After hydrolysis of RNA in 0.2 M NaOH, Cy5-labeled probes were purified with Microcon YM-30 column.	direct fluorescent labelling of 2 µg amplified RNA, anneling of 0.5µg Random Primer and reverse-transcribed into cDNA with Superscript III reverse transcriptase for 1h at 42°C in the presence of 0.4 mM dGTP, 0.4 mM dATP, 0.4 mM dTTP, 0.24 mM dCTP, 0.125 mM Cy5-dCTP. After hydrolysis of RNA in 0.2 M NaOH, Cy5-labeled probes were purified with Microcon YM-30 column.	direct fluorescent labelling of 2 µg amplified RNA, anneling of 0.5µg Random Primer and reverse-transcribed into cDNA with Superscript III reverse transcriptase for 1h at 42°C in the presence of 0.4 mM dGTP, 0.4 mM dATP, 0.4 mM dTTP, 0.24 mM dCTP, 0.125 mM Cy5-dCTP. After hydrolysis of RNA in 0.2 M NaOH, Cy5-labeled probes were purified with Microcon YM-30 column.	direct fluorescent labelling of 2 µg amplified RNA, anneling of 0.5µg Random Primer and reverse-transcribed into cDNA with Superscript III reverse transcriptase for 1h at 42°C in the presence of 0.4 mM dGTP, 0.4 mM dATP, 0.4 mM dTTP, 0.24 mM dCTP, 0.125 mM Cy5-dCTP. After hydrolysis of RNA in 0.2 M NaOH, Cy5-labeled probes were purified with Microcon YM-30 column.
!Sample_taxid_ch2	9606	9606	9606	9606	9606	9606	9606	9606	9606	9606	9606	9606	9606	9606	9606	9606	9606	9606	9606	9606	9606	9606	9606	9606	9606	9606	9606	9606
!Sample_hyb_protocol	ch1 and ch2 together are solved in 50 µl 1x DIG-Easy hybridization buffer (Roche Diagnostics, Mannheim, Germany), containing 10x Denhardt’s solution and 2 ng/µl Cot1-DNA (Invitrogen); sample was denaturated at 65°C for 2min, hybridzation of arrays were performed in Corning chambers 14h at 37°C; slides were washed twice in 1xSSC+0.1SDS and once in 0.1xSSC+ 0.1SDS before air pressure drying and scanning.	ch1 and ch2 together are solved in 50 µl 1x DIG-Easy hybridization buffer (Roche Diagnostics, Mannheim, Germany), containing 10x Denhardt’s solution and 2 ng/µl Cot1-DNA (Invitrogen); sample was denaturated at 65°C for 2min, hybridzation of arrays were performed in Corning chambers 14h at 37°C; slides were washed twice in 1xSSC+0.1SDS and once in 0.1xSSC+ 0.1SDS before air pressure drying and scanning.	ch1 and ch2 together are solved in 50 µl 1x DIG-Easy hybridization buffer (Roche Diagnostics, Mannheim, Germany), containing 10x Denhardt’s solution and 2 ng/µl Cot1-DNA (Invitrogen); sample was denaturated at 65°C for 2min, hybridzation of arrays were performed in Corning chambers 14h at 37°C; slides were washed twice in 1xSSC+0.1SDS and once in 0.1xSSC+ 0.1SDS before air pressure drying and scanning.	ch1 and ch2 together are solved in 50 µl 1x DIG-Easy hybridization buffer (Roche Diagnostics, Mannheim, Germany), containing 10x Denhardt’s solution and 2 ng/µl Cot1-DNA (Invitrogen); sample was denaturated at 65°C for 2min, hybridzation of arrays were performed in Corning chambers 14h at 37°C; slides were washed twice in 1xSSC+0.1SDS and once in 0.1xSSC+ 0.1SDS before air pressure drying and scanning.	ch1 and ch2 together are solved in 50 µl 1x DIG-Easy hybridization buffer (Roche Diagnostics, Mannheim, Germany), containing 10x Denhardt’s solution and 2 ng/µl Cot1-DNA (Invitrogen); sample was denaturated at 65°C for 2min, hybridzation of arrays were performed in Corning chambers 14h at 37°C; slides were washed twice in 1xSSC+0.1SDS and once in 0.1xSSC+ 0.1SDS before air pressure drying and scanning.	ch1 and ch2 together are solved in 50 µl 1x DIG-Easy hybridization buffer (Roche Diagnostics, Mannheim, Germany), containing 10x Denhardt’s solution and 2 ng/µl Cot1-DNA (Invitrogen); sample was denaturated at 65°C for 2min, hybridzation of arrays were performed in Corning chambers 14h at 37°C; slides were washed twice in 1xSSC+0.1SDS and once in 0.1xSSC+ 0.1SDS before air pressure drying and scanning.	ch1 and ch2 together are solved in 50 µl 1x DIG-Easy hybridization buffer (Roche Diagnostics, Mannheim, Germany), containing 10x Denhardt’s solution and 2 ng/µl Cot1-DNA (Invitrogen); sample was denaturated at 65°C for 2min, hybridzation of arrays were performed in Corning chambers 14h at 37°C; slides were washed twice in 1xSSC+0.1SDS and once in 0.1xSSC+ 0.1SDS before air pressure drying and scanning.	ch1 and ch2 together are solved in 50 µl 1x DIG-Easy hybridization buffer (Roche Diagnostics, Mannheim, Germany), containing 10x Denhardt’s solution and 2 ng/µl Cot1-DNA (Invitrogen); sample was denaturated at 65°C for 2min, hybridzation of arrays were performed in Corning chambers 14h at 37°C; slides were washed twice in 1xSSC+0.1SDS and once in 0.1xSSC+ 0.1SDS before air pressure drying and scanning.	ch1 and ch2 together are solved in 50 µl 1x DIG-Easy hybridization buffer (Roche Diagnostics, Mannheim, Germany), containing 10x Denhardt’s solution and 2 ng/µl Cot1-DNA (Invitrogen); sample was denaturated at 65°C for 2min, hybridzation of arrays were performed in Corning chambers 14h at 37°C; slides were washed twice in 1xSSC+0.1SDS and once in 0.1xSSC+ 0.1SDS before air pressure drying and scanning.	ch1 and ch2 together are solved in 50 µl 1x DIG-Easy hybridization buffer (Roche Diagnostics, Mannheim, Germany), containing 10x Denhardt’s solution and 2 ng/µl Cot1-DNA (Invitrogen); sample was denaturated at 65°C for 2min, hybridzation of arrays were performed in Corning chambers 14h at 37°C; slides were washed twice in 1xSSC+0.1SDS and once in 0.1xSSC+ 0.1SDS before air pressure drying and scanning.	ch1 and ch2 together are solved in 50 µl 1x DIG-Easy hybridization buffer (Roche Diagnostics, Mannheim, Germany), containing 10x Denhardt’s solution and 2 ng/µl Cot1-DNA (Invitrogen); sample was denaturated at 65°C for 2min, hybridzation of arrays were performed in Corning chambers 14h at 37°C; slides were washed twice in 1xSSC+0.1SDS and once in 0.1xSSC+ 0.1SDS before air pressure drying and scanning.	ch1 and ch2 together are solved in 50 µl 1x DIG-Easy hybridization buffer (Roche Diagnostics, Mannheim, Germany), containing 10x Denhardt’s solution and 2 ng/µl Cot1-DNA (Invitrogen); sample was denaturated at 65°C for 2min, hybridzation of arrays were performed in Corning chambers 14h at 37°C; slides were washed twice in 1xSSC+0.1SDS and once in 0.1xSSC+ 0.1SDS before air pressure drying and scanning.	ch1 and ch2 together are solved in 50 µl 1x DIG-Easy hybridization buffer (Roche Diagnostics, Mannheim, Germany), containing 10x Denhardt’s solution and 2 ng/µl Cot1-DNA (Invitrogen); sample was denaturated at 65°C for 2min, hybridzation of arrays were performed in Corning chambers 14h at 37°C; slides were washed twice in 1xSSC+0.1SDS and once in 0.1xSSC+ 0.1SDS before air pressure drying and scanning.	ch1 and ch2 together are solved in 50 µl 1x DIG-Easy hybridization buffer (Roche Diagnostics, Mannheim, Germany), containing 10x Denhardt’s solution and 2 ng/µl Cot1-DNA (Invitrogen); sample was denaturated at 65°C for 2min, hybridzation of arrays were performed in Corning chambers 14h at 37°C; slides were washed twice in 1xSSC+0.1SDS and once in 0.1xSSC+ 0.1SDS before air pressure drying and scanning.	ch1 and ch2 together are solved in 50 µl 1x DIG-Easy hybridization buffer (Roche Diagnostics, Mannheim, Germany), containing 10x Denhardt’s solution and 2 ng/µl Cot1-DNA (Invitrogen); sample was denaturated at 65°C for 2min, hybridzation of arrays were performed in Corning chambers 14h at 37°C; slides were washed twice in 1xSSC+0.1SDS and once in 0.1xSSC+ 0.1SDS before air pressure drying and scanning.	ch1 and ch2 together are solved in 50 µl 1x DIG-Easy hybridization buffer (Roche Diagnostics, Mannheim, Germany), containing 10x Denhardt’s solution and 2 ng/µl Cot1-DNA (Invitrogen); sample was denaturated at 65°C for 2min, hybridzation of arrays were performed in Corning chambers 14h at 37°C; slides were washed twice in 1xSSC+0.1SDS and once in 0.1xSSC+ 0.1SDS before air pressure drying and scanning.	ch1 and ch2 together are solved in 50 µl 1x DIG-Easy hybridization buffer (Roche Diagnostics, Mannheim, Germany), containing 10x Denhardt’s solution and 2 ng/µl Cot1-DNA (Invitrogen); sample was denaturated at 65°C for 2min, hybridzation of arrays were performed in Corning chambers 14h at 37°C; slides were washed twice in 1xSSC+0.1SDS and once in 0.1xSSC+ 0.1SDS before air pressure drying and scanning.	ch1 and ch2 together are solved in 50 µl 1x DIG-Easy hybridization buffer (Roche Diagnostics, Mannheim, Germany), containing 10x Denhardt’s solution and 2 ng/µl Cot1-DNA (Invitrogen); sample was denaturated at 65°C for 2min, hybridzation of arrays were performed in Corning chambers 14h at 37°C; slides were washed twice in 1xSSC+0.1SDS and once in 0.1xSSC+ 0.1SDS before air pressure drying and scanning.	ch1 and ch2 together are solved in 50 µl 1x DIG-Easy hybridization buffer (Roche Diagnostics, Mannheim, Germany), containing 10x Denhardt’s solution and 2 ng/µl Cot1-DNA (Invitrogen); sample was denaturated at 65°C for 2min, hybridzation of arrays were performed in Corning chambers 14h at 37°C; slides were washed twice in 1xSSC+0.1SDS and once in 0.1xSSC+ 0.1SDS before air pressure drying and scanning.	ch1 and ch2 together are solved in 50 µl 1x DIG-Easy hybridization buffer (Roche Diagnostics, Mannheim, Germany), containing 10x Denhardt’s solution and 2 ng/µl Cot1-DNA (Invitrogen); sample was denaturated at 65°C for 2min, hybridzation of arrays were performed in Corning chambers 14h at 37°C; slides were washed twice in 1xSSC+0.1SDS and once in 0.1xSSC+ 0.1SDS before air pressure drying and scanning.	ch1 and ch2 together are solved in 50 µl 1x DIG-Easy hybridization buffer (Roche Diagnostics, Mannheim, Germany), containing 10x Denhardt’s solution and 2 ng/µl Cot1-DNA (Invitrogen); sample was denaturated at 65°C for 2min, hybridzation of arrays were performed in Corning chambers 14h at 37°C; slides were washed twice in 1xSSC+0.1SDS and once in 0.1xSSC+ 0.1SDS before air pressure drying and scanning.	ch1 and ch2 together are solved in 50 µl 1x DIG-Easy hybridization buffer (Roche Diagnostics, Mannheim, Germany), containing 10x Denhardt’s solution and 2 ng/µl Cot1-DNA (Invitrogen); sample was denaturated at 65°C for 2min, hybridzation of arrays were performed in Corning chambers 14h at 37°C; slides were washed twice in 1xSSC+0.1SDS and once in 0.1xSSC+ 0.1SDS before air pressure drying and scanning.	ch1 and ch2 together are solved in 50 µl 1x DIG-Easy hybridization buffer (Roche Diagnostics, Mannheim, Germany), containing 10x Denhardt’s solution and 2 ng/µl Cot1-DNA (Invitrogen); sample was denaturated at 65°C for 2min, hybridzation of arrays were performed in Corning chambers 14h at 37°C; slides were washed twice in 1xSSC+0.1SDS and once in 0.1xSSC+ 0.1SDS before air pressure drying and scanning.	ch1 and ch2 together are solved in 50 µl 1x DIG-Easy hybridization buffer (Roche Diagnostics, Mannheim, Germany), containing 10x Denhardt’s solution and 2 ng/µl Cot1-DNA (Invitrogen); sample was denaturated at 65°C for 2min, hybridzation of arrays were performed in Corning chambers 14h at 37°C; slides were washed twice in 1xSSC+0.1SDS and once in 0.1xSSC+ 0.1SDS before air pressure drying and scanning.	ch1 and ch2 together are solved in 50 µl 1x DIG-Easy hybridization buffer (Roche Diagnostics, Mannheim, Germany), containing 10x Denhardt’s solution and 2 ng/µl Cot1-DNA (Invitrogen); sample was denaturated at 65°C for 2min, hybridzation of arrays were performed in Corning chambers 14h at 37°C; slides were washed twice in 1xSSC+0.1SDS and once in 0.1xSSC+ 0.1SDS before air pressure drying and scanning.	ch1 and ch2 together are solved in 50 µl 1x DIG-Easy hybridization buffer (Roche Diagnostics, Mannheim, Germany), containing 10x Denhardt’s solution and 2 ng/µl Cot1-DNA (Invitrogen); sample was denaturated at 65°C for 2min, hybridzation of arrays were performed in Corning chambers 14h at 37°C; slides were washed twice in 1xSSC+0.1SDS and once in 0.1xSSC+ 0.1SDS before air pressure drying and scanning.	ch1 and ch2 together are solved in 50 µl 1x DIG-Easy hybridization buffer (Roche Diagnostics, Mannheim, Germany), containing 10x Denhardt’s solution and 2 ng/µl Cot1-DNA (Invitrogen); sample was denaturated at 65°C for 2min, hybridzation of arrays were performed in Corning chambers 14h at 37°C; slides were washed twice in 1xSSC+0.1SDS and once in 0.1xSSC+ 0.1SDS before air pressure drying and scanning.	ch1 and ch2 together are solved in 50 µl 1x DIG-Easy hybridization buffer (Roche Diagnostics, Mannheim, Germany), containing 10x Denhardt’s solution and 2 ng/µl Cot1-DNA (Invitrogen); sample was denaturated at 65°C for 2min, hybridzation of arrays were performed in Corning chambers 14h at 37°C; slides were washed twice in 1xSSC+0.1SDS and once in 0.1xSSC+ 0.1SDS before air pressure drying and scanning.
!Sample_scan_protocol	arrays were scanned with the GenePix 4000B microarray scanner and analyzed using GenePix Pro 4.1 software (Axon Instruments)	arrays were scanned with the GenePix 4000B microarray scanner and analyzed using GenePix Pro 4.1 software (Axon Instruments)	arrays were scanned with the GenePix 4000B microarray scanner and analyzed using GenePix Pro 4.1 software (Axon Instruments)	arrays were scanned with the GenePix 4000B microarray scanner and analyzed using GenePix Pro 4.1 software (Axon Instruments)	arrays were scanned with the GenePix 4000B microarray scanner and analyzed using GenePix Pro 4.1 software (Axon Instruments)	arrays were scanned with the GenePix 4000B microarray scanner and analyzed using GenePix Pro 4.1 software (Axon Instruments)	arrays were scanned with the GenePix 4000B microarray scanner and analyzed using GenePix Pro 4.1 software (Axon Instruments)	arrays were scanned with the GenePix 4000B microarray scanner and analyzed using GenePix Pro 4.1 software (Axon Instruments)	arrays were scanned with the GenePix 4000B microarray scanner and analyzed using GenePix Pro 4.1 software (Axon Instruments)	arrays were scanned with the GenePix 4000B microarray scanner and analyzed using GenePix Pro 4.1 software (Axon Instruments)	arrays were scanned with the GenePix 4000B microarray scanner and analyzed using GenePix Pro 4.1 software (Axon Instruments)	arrays were scanned with the GenePix 4000B microarray scanner and analyzed using GenePix Pro 4.1 software (Axon Instruments)	arrays were scanned with the GenePix 4000B microarray scanner and analyzed using GenePix Pro 4.1 software (Axon Instruments)	arrays were scanned with the GenePix 4000B microarray scanner and analyzed using GenePix Pro 4.1 software (Axon Instruments)	arrays were scanned with the GenePix 4000B microarray scanner and analyzed using GenePix Pro 4.1 software (Axon Instruments)	arrays were scanned with the GenePix 4000B microarray scanner and analyzed using GenePix Pro 4.1 software (Axon Instruments)	arrays were scanned with the GenePix 4000B microarray scanner and analyzed using GenePix Pro 4.1 software (Axon Instruments)	arrays were scanned with the GenePix 4000B microarray scanner and analyzed using GenePix Pro 4.1 software (Axon Instruments)	arrays were scanned with the GenePix 4000B microarray scanner and analyzed using GenePix Pro 4.1 software (Axon Instruments)	arrays were scanned with the GenePix 4000B microarray scanner and analyzed using GenePix Pro 4.1 software (Axon Instruments)	arrays were scanned with the GenePix 4000B microarray scanner and analyzed using GenePix Pro 4.1 software (Axon Instruments)	arrays were scanned with the GenePix 4000B microarray scanner and analyzed using GenePix Pro 4.1 software (Axon Instruments)	arrays were scanned with the GenePix 4000B microarray scanner and analyzed using GenePix Pro 4.1 software (Axon Instruments)	arrays were scanned with the GenePix 4000B microarray scanner and analyzed using GenePix Pro 4.1 software (Axon Instruments)	arrays were scanned with the GenePix 4000B microarray scanner and analyzed using GenePix Pro 4.1 software (Axon Instruments)	arrays were scanned with the GenePix 4000B microarray scanner and analyzed using GenePix Pro 4.1 software (Axon Instruments)	arrays were scanned with the GenePix 4000B microarray scanner and analyzed using GenePix Pro 4.1 software (Axon Instruments)	arrays were scanned with the GenePix 4000B microarray scanner and analyzed using GenePix Pro 4.1 software (Axon Instruments)
!Sample_description	P50 Non failing heart biopsy	P52 Non failing heart biopsy	P53 Non failing heart biopsy	P54 Non failing heart biopsy	P55 Non failing heart biopsy	P57 Non failing heart biopsy	P58 Non failing heart biopsy	P59 Non failing heart biopsy	P61 Non failing heart biopsy	P62 Non failing heart biopsy	P63 Non failing heart biopsy	P64 Non failing heart biopsy	P65 Non failing heart biopsy	P67 Non failing heart biopsy	P70 Non failing heart biopsy	P72 dilated cardiomyopathy heart biopsy	P73 dilated cardiomyopathy heart biopsy	P74 dilated cardiomyopathy heart biopsy	P75 dilated cardiomyopathy heart biopsy	P76 dilated cardiomyopathy heart biopsy	P77 dilated cardiomyopathy heart biopsy	P78 dilated cardiomyopathy heart biopsy	P79 dilated cardiomyopathy heart biopsy	P80 dilated cardiomyopathy heart biopsy	P81 dilated cardiomyopathy heart biopsy	P82 dilated cardiomyopathy heart biopsy	P83 dilated cardiomyopathy heart biopsy	P85 dilated cardiomyopathy heart biopsy
!Sample_data_processing	raw data processing was performed using ArrayMagic (Buness et al., 2005) and VSN normalization method; after removal of bad quality spots, two hybridizations of this sample were merged; generalized log2 ratios from 30498 cDNA clones were given in the data table.	raw data processing was performed using ArrayMagic (Buness et al., 2005) and VSN normalization method; after removal of bad quality spots, two hybridizations of this sample were merged; generalized log2 ratios from 30498 cDNA clones were given in the data table.	raw data processing was performed using ArrayMagic (Buness et al., 2005) and VSN normalization method; after removal of bad quality spots, two hybridizations of this sample were merged; generalized log2 ratios from 30498 cDNA clones were given in the data table.	raw data processing was performed using ArrayMagic (Buness et al., 2005) and VSN normalization method; after removal of bad quality spots, two hybridizations of this sample were merged; generalized log2 ratios from 30498 cDNA clones were given in the data table.	raw data processing was performed using ArrayMagic (Buness et al., 2005) and VSN normalization method; after removal of bad quality spots, two hybridizations of this sample were merged; generalized log2 ratios from 30498 cDNA clones were given in the data table.	raw data processing was performed using ArrayMagic (Buness et al., 2005) and VSN normalization method; after removal of bad quality spots, two hybridizations of this sample were merged; generalized log2 ratios from 30498 cDNA clones were given in the data table.	raw data processing was performed using ArrayMagic (Buness et al., 2005) and VSN normalization method; after removal of bad quality spots, two hybridizations of this sample were merged; generalized log2 ratios from 30498 cDNA clones were given in the data table.	raw data processing was performed using ArrayMagic (Buness et al., 2005) and VSN normalization method; after removal of bad quality spots, two hybridizations of this sample were merged; generalized log2 ratios from 30498 cDNA clones were given in the data table.	raw data processing was performed using ArrayMagic (Buness et al., 2005) and VSN normalization method; after removal of bad quality spots, two hybridizations of this sample were merged; generalized log2 ratios from 30498 cDNA clones were given in the data table.	raw data processing was performed using ArrayMagic (Buness et al., 2005) and VSN normalization method; after removal of bad quality spots, two hybridizations of this sample were merged; generalized log2 ratios from 30498 cDNA clones were given in the data table.	raw data processing was performed using ArrayMagic (Buness et al., 2005) and VSN normalization method; after removal of bad quality spots, two hybridizations of this sample were merged; generalized log2 ratios from 30498 cDNA clones were given in the data table.	raw data processing was performed using ArrayMagic (Buness et al., 2005) and VSN normalization method; after removal of bad quality spots, two hybridizations of this sample were merged; generalized log2 ratios from 30498 cDNA clones were given in the data table.	raw data processing was performed using ArrayMagic (Buness et al., 2005) and VSN normalization method; after removal of bad quality spots, two hybridizations of this sample were merged; generalized log2 ratios from 30498 cDNA clones were given in the data table.	raw data processing was performed using ArrayMagic (Buness et al., 2005) and VSN normalization method; after removal of bad quality spots, two hybridizations of this sample were merged; generalized log2 ratios from 30498 cDNA clones were given in the data table.	raw data processing was performed using ArrayMagic (Buness et al., 2005) and VSN normalization method; after removal of bad quality spots, two hybridizations of this sample were merged; generalized log2 ratios from 30498 cDNA clones were given in the data table.	raw data processing was performed using ArrayMagic (Buness et al., 2005) and VSN normalization method; after removal of bad quality spots, two hybridizations of this sample were merged; generalized log2 ratios from 30498 cDNA clones were given in the data table.	raw data processing was performed using ArrayMagic (Buness et al., 2005) and VSN normalization method; after removal of bad quality spots, two hybridizations of this sample were merged; generalized log2 ratios from 30498 cDNA clones were given in the data table.	raw data processing was performed using ArrayMagic (Buness et al., 2005) and VSN normalization method; after removal of bad quality spots, two hybridizations of this sample were merged; generalized log2 ratios from 30498 cDNA clones were given in the data table.	raw data processing was performed using ArrayMagic (Buness et al., 2005) and VSN normalization method; after removal of bad quality spots, two hybridizations of this sample were merged; generalized log2 ratios from 30498 cDNA clones were given in the data table.	raw data processing was performed using ArrayMagic (Buness et al., 2005) and VSN normalization method; after removal of bad quality spots, two hybridizations of this sample were merged; generalized log2 ratios from 30498 cDNA clones were given in the data table.	raw data processing was performed using ArrayMagic (Buness et al., 2005) and VSN normalization method; after removal of bad quality spots, two hybridizations of this sample were merged; generalized log2 ratios from 30498 cDNA clones were given in the data table.	raw data processing was performed using ArrayMagic (Buness et al., 2005) and VSN normalization method; after removal of bad quality spots, two hybridizations of this sample were merged; generalized log2 ratios from 30498 cDNA clones were given in the data table.	raw data processing was performed using ArrayMagic (Buness et al., 2005) and VSN normalization method; after removal of bad quality spots, two hybridizations of this sample were merged; generalized log2 ratios from 30498 cDNA clones were given in the data table.	raw data processing was performed using ArrayMagic (Buness et al., 2005) and VSN normalization method; after removal of bad quality spots, two hybridizations of this sample were merged; generalized log2 ratios from 30498 cDNA clones were given in the data table.	raw data processing was performed using ArrayMagic (Buness et al., 2005) and VSN normalization method; after removal of bad quality spots, two hybridizations of this sample were merged; generalized log2 ratios from 30498 cDNA clones were given in the data table.	raw data processing was performed using ArrayMagic (Buness et al., 2005) and VSN normalization method; after removal of bad quality spots, two hybridizations of this sample were merged; generalized log2 ratios from 30498 cDNA clones were given in the data table.	raw data processing was performed using ArrayMagic (Buness et al., 2005) and VSN normalization method; after removal of bad quality spots, two hybridizations of this sample were merged; generalized log2 ratios from 30498 cDNA clones were given in the data table.	raw data processing was performed using ArrayMagic (Buness et al., 2005) and VSN normalization method; after removal of bad quality spots, two hybridizations of this sample were merged; generalized log2 ratios from 30498 cDNA clones were given in the data table.
!Sample_platform_id	GPL3050	GPL3050	GPL3050	GPL3050	GPL3050	GPL3050	GPL3050	GPL3050	GPL3050	GPL3050	GPL3050	GPL3050	GPL3050	GPL3050	GPL3050	GPL3050	GPL3050	GPL3050	GPL3050	GPL3050	GPL3050	GPL3050	GPL3050	GPL3050	GPL3050	GPL3050	GPL3050	GPL3050
!Sample_contact_name	Ruprecht,,Kuner	Ruprecht,,Kuner	Ruprecht,,Kuner	Ruprecht,,Kuner	Ruprecht,,Kuner	Ruprecht,,Kuner	Ruprecht,,Kuner	Ruprecht,,Kuner	Ruprecht,,Kuner	Ruprecht,,Kuner	Ruprecht,,Kuner	Ruprecht,,Kuner	Ruprecht,,Kuner	Ruprecht,,Kuner	Ruprecht,,Kuner	Ruprecht,,Kuner	Ruprecht,,Kuner	Ruprecht,,Kuner	Ruprecht,,Kuner	Ruprecht,,Kuner	Ruprecht,,Kuner	Ruprecht,,Kuner	Ruprecht,,Kuner	Ruprecht,,Kuner	Ruprecht,,Kuner	Ruprecht,,Kuner	Ruprecht,,Kuner	Ruprecht,,Kuner
!Sample_contact_email	r.kuner@dkfz.de	r.kuner@dkfz.de	r.kuner@dkfz.de	r.kuner@dkfz.de	r.kuner@dkfz.de	r.kuner@dkfz.de	r.kuner@dkfz.de	r.kuner@dkfz.de	r.kuner@dkfz.de	r.kuner@dkfz.de	r.kuner@dkfz.de	r.kuner@dkfz.de	r.kuner@dkfz.de	r.kuner@dkfz.de	r.kuner@dkfz.de	r.kuner@dkfz.de	r.kuner@dkfz.de	r.kuner@dkfz.de	r.kuner@dkfz.de	r.kuner@dkfz.de	r.kuner@dkfz.de	r.kuner@dkfz.de	r.kuner@dkfz.de	r.kuner@dkfz.de	r.kuner@dkfz.de	r.kuner@dkfz.de	r.kuner@dkfz.de	r.kuner@dkfz.de
!Sample_contact_laboratory	Unit Cancer Genome Research	Unit Cancer Genome Research	Unit Cancer Genome Research	Unit Cancer Genome Research	Unit Cancer Genome Research	Unit Cancer Genome Research	Unit Cancer Genome Research	Unit Cancer Genome Research	Unit Cancer Genome Research	Unit Cancer Genome Research	Unit Cancer Genome Research	Unit Cancer Genome Research	Unit Cancer Genome Research	Unit Cancer Genome Research	Unit Cancer Genome Research	Unit Cancer Genome Research	Unit Cancer Genome Research	Unit Cancer Genome Research	Unit Cancer Genome Research	Unit Cancer Genome Research	Unit Cancer Genome Research	Unit Cancer Genome Research	Unit Cancer Genome Research	Unit Cancer Genome Research	Unit Cancer Genome Research	Unit Cancer Genome Research	Unit Cancer Genome Research	Unit Cancer Genome Research
!Sample_contact_department	Molecular Genetics	Molecular Genetics	Molecular Genetics	Molecular Genetics	Molecular Genetics	Molecular Genetics	Molecular Genetics	Molecular Genetics	Molecular Genetics	Molecular Genetics	Molecular Genetics	Molecular Genetics	Molecular Genetics	Molecular Genetics	Molecular Genetics	Molecular Genetics	Molecular Genetics	Molecular Genetics	Molecular Genetics	Molecular Genetics	Molecular Genetics	Molecular Genetics	Molecular Genetics	Molecular Genetics	Molecular Genetics	Molecular Genetics	Molecular Genetics	Molecular Genetics
!Sample_contact_institute	German Cancer Research Center and National Center of Tumor Diseases	German Cancer Research Center and National Center of Tumor Diseases	German Cancer Research Center and National Center of Tumor Diseases	German Cancer Research Center and National Center of Tumor Diseases	German Cancer Research Center and National Center of Tumor Diseases	German Cancer Research Center and National Center of Tumor Diseases	German Cancer Research Center and National Center of Tumor Diseases	German Cancer Research Center and National Center of Tumor Diseases	German Cancer Research Center and National Center of Tumor Diseases	German Cancer Research Center and National Center of Tumor Diseases	German Cancer Research Center and National Center of Tumor Diseases	German Cancer Research Center and National Center of Tumor Diseases	German Cancer Research Center and National Center of Tumor Diseases	German Cancer Research Center and National Center of Tumor Diseases	German Cancer Research Center and National Center of Tumor Diseases	German Cancer Research Center and National Center of Tumor Diseases	German Cancer Research Center and National Center of Tumor Diseases	German Cancer Research Center and National Center of Tumor Diseases	German Cancer Research Center and National Center of Tumor Diseases	German Cancer Research Center and National Center of Tumor Diseases	German Cancer Research Center and National Center of Tumor Diseases	German Cancer Research Center and National Center of Tumor Diseases	German Cancer Research Center and National Center of Tumor Diseases	German Cancer Research Center and National Center of Tumor Diseases	German Cancer Research Center and National Center of Tumor Diseases	German Cancer Research Center and National Center of Tumor Diseases	German Cancer Research Center and National Center of Tumor Diseases	German Cancer Research Center and National Center of Tumor Diseases
!Sample_contact_address	Im Neuenheimer Feld 460	Im Neuenheimer Feld 460	Im Neuenheimer Feld 460	Im Neuenheimer Feld 460	Im Neuenheimer Feld 460	Im Neuenheimer Feld 460	Im Neuenheimer Feld 460	Im Neuenheimer Feld 460	Im Neuenheimer Feld 460	Im Neuenheimer Feld 460	Im Neuenheimer Feld 460	Im Neuenheimer Feld 460	Im Neuenheimer Feld 460	Im Neuenheimer Feld 460	Im Neuenheimer Feld 460	Im Neuenheimer Feld 460	Im Neuenheimer Feld 460	Im Neuenheimer Feld 460	Im Neuenheimer Feld 460	Im Neuenheimer Feld 460	Im Neuenheimer Feld 460	Im Neuenheimer Feld 460	Im Neuenheimer Feld 460	Im Neuenheimer Feld 460	Im Neuenheimer Feld 460	Im Neuenheimer Feld 460	Im Neuenheimer Feld 460	Im Neuenheimer Feld 460
!Sample_contact_city	Heidelberg	Heidelberg	Heidelberg	Heidelberg	Heidelberg	Heidelberg	Heidelberg	Heidelberg	Heidelberg	Heidelberg	Heidelberg	Heidelberg	Heidelberg	Heidelberg	Heidelberg	Heidelberg	Heidelberg	Heidelberg	Heidelberg	Heidelberg	Heidelberg	Heidelberg	Heidelberg	Heidelberg	Heidelberg	Heidelberg	Heidelberg	Heidelberg
!Sample_contact_zip/postal_code	69120	69120	69120	69120	69120	69120	69120	69120	69120	69120	69120	69120	69120	69120	69120	69120	69120	69120	69120	69120	69120	69120	69120	69120	69120	69120	69120	69120
!Sample_contact_country	Germany	Germany	Germany	Germany	Germany	Germany	Germany	Germany	Germany	Germany	Germany	Germany	Germany	Germany	Germany	Germany	Germany	Germany	Germany	Germany	Germany	Germany	Germany	Germany	Germany	Germany	Germany	Germany
!Sample_contact_web_link	http://www.dkfz.de/en/genetics/TranslationalOncogenomics/cancer-genome-research.html/groups.asp?siteID=93	http://www.dkfz.de/en/genetics/TranslationalOncogenomics/cancer-genome-research.html/groups.asp?siteID=93	http://www.dkfz.de/en/genetics/TranslationalOncogenomics/cancer-genome-research.html/groups.asp?siteID=93	http://www.dkfz.de/en/genetics/TranslationalOncogenomics/cancer-genome-research.html/groups.asp?siteID=93	http://www.dkfz.de/en/genetics/TranslationalOncogenomics/cancer-genome-research.html/groups.asp?siteID=93	http://www.dkfz.de/en/genetics/TranslationalOncogenomics/cancer-genome-research.html/groups.asp?siteID=93	http://www.dkfz.de/en/genetics/TranslationalOncogenomics/cancer-genome-research.html/groups.asp?siteID=93	http://www.dkfz.de/en/genetics/TranslationalOncogenomics/cancer-genome-research.html/groups.asp?siteID=93	http://www.dkfz.de/en/genetics/TranslationalOncogenomics/cancer-genome-research.html/groups.asp?siteID=93	http://www.dkfz.de/en/genetics/TranslationalOncogenomics/cancer-genome-research.html/groups.asp?siteID=93	http://www.dkfz.de/en/genetics/TranslationalOncogenomics/cancer-genome-research.html/groups.asp?siteID=93	http://www.dkfz.de/en/genetics/TranslationalOncogenomics/cancer-genome-research.html/groups.asp?siteID=93	http://www.dkfz.de/en/genetics/TranslationalOncogenomics/cancer-genome-research.html/groups.asp?siteID=93	http://www.dkfz.de/en/genetics/TranslationalOncogenomics/cancer-genome-research.html/groups.asp?siteID=93	http://www.dkfz.de/en/genetics/TranslationalOncogenomics/cancer-genome-research.html/groups.asp?siteID=93	http://www.dkfz.de/en/genetics/TranslationalOncogenomics/cancer-genome-research.html/groups.asp?siteID=93	http://www.dkfz.de/en/genetics/TranslationalOncogenomics/cancer-genome-research.html/groups.asp?siteID=93	http://www.dkfz.de/en/genetics/TranslationalOncogenomics/cancer-genome-research.html/groups.asp?siteID=93	http://www.dkfz.de/en/genetics/TranslationalOncogenomics/cancer-genome-research.html/groups.asp?siteID=93	http://www.dkfz.de/en/genetics/TranslationalOncogenomics/cancer-genome-research.html/groups.asp?siteID=93	http://www.dkfz.de/en/genetics/TranslationalOncogenomics/cancer-genome-research.html/groups.asp?siteID=93	http://www.dkfz.de/en/genetics/TranslationalOncogenomics/cancer-genome-research.html/groups.asp?siteID=93	http://www.dkfz.de/en/genetics/TranslationalOncogenomics/cancer-genome-research.html/groups.asp?siteID=93	http://www.dkfz.de/en/genetics/TranslationalOncogenomics/cancer-genome-research.html/groups.asp?siteID=93	http://www.dkfz.de/en/genetics/TranslationalOncogenomics/cancer-genome-research.html/groups.asp?siteID=93	http://www.dkfz.de/en/genetics/TranslationalOncogenomics/cancer-genome-research.html/groups.asp?siteID=93	http://www.dkfz.de/en/genetics/TranslationalOncogenomics/cancer-genome-research.html/groups.asp?siteID=93	http://www.dkfz.de/en/genetics/TranslationalOncogenomics/cancer-genome-research.html/groups.asp?siteID=93
!Sample_supplementary_file	ftp://ftp.ncbi.nih.gov/pub/geo/DATA/supplementary/samples/GSM82nnn/GSM82393/GSM82393_1.gpr.gz	ftp://ftp.ncbi.nih.gov/pub/geo/DATA/supplementary/samples/GSM82nnn/GSM82394/GSM82394_1.gpr.gz	ftp://ftp.ncbi.nih.gov/pub/geo/DATA/supplementary/samples/GSM82nnn/GSM82395/GSM82395_1.gpr.gz	ftp://ftp.ncbi.nih.gov/pub/geo/DATA/supplementary/samples/GSM82nnn/GSM82396/GSM82396_1.gpr.gz	ftp://ftp.ncbi.nih.gov/pub/geo/DATA/supplementary/samples/GSM82nnn/GSM82397/GSM82397_1.gpr.gz	ftp://ftp.ncbi.nih.gov/pub/geo/DATA/supplementary/samples/GSM82nnn/GSM82398/GSM82398_1.gpr.gz	ftp://ftp.ncbi.nih.gov/pub/geo/DATA/supplementary/samples/GSM82nnn/GSM82399/GSM82399_1.gpr.gz	ftp://ftp.ncbi.nih.gov/pub/geo/DATA/supplementary/samples/GSM82nnn/GSM82400/GSM82400_1.gpr.gz	ftp://ftp.ncbi.nih.gov/pub/geo/DATA/supplementary/samples/GSM82nnn/GSM82401/GSM82401_1.gpr.gz	ftp://ftp.ncbi.nih.gov/pub/geo/DATA/supplementary/samples/GSM82nnn/GSM82402/GSM82402_1.gpr.gz	ftp://ftp.ncbi.nih.gov/pub/geo/DATA/supplementary/samples/GSM82nnn/GSM82403/GSM82403_1.gpr.gz	ftp://ftp.ncbi.nih.gov/pub/geo/DATA/supplementary/samples/GSM82nnn/GSM82404/GSM82404_1.gpr.gz	ftp://ftp.ncbi.nih.gov/pub/geo/DATA/supplementary/samples/GSM82nnn/GSM82405/GSM82405_1.gpr.gz	ftp://ftp.ncbi.nih.gov/pub/geo/DATA/supplementary/samples/GSM82nnn/GSM82406/GSM82406_1.gpr.gz	ftp://ftp.ncbi.nih.gov/pub/geo/DATA/supplementary/samples/GSM82nnn/GSM82407/GSM82407_1.gpr.gz	ftp://ftp.ncbi.nih.gov/pub/geo/DATA/supplementary/samples/GSM82nnn/GSM82408/GSM82408_1.gpr.gz	ftp://ftp.ncbi.nih.gov/pub/geo/DATA/supplementary/samples/GSM82nnn/GSM82409/GSM82409_1.gpr.gz	ftp://ftp.ncbi.nih.gov/pub/geo/DATA/supplementary/samples/GSM82nnn/GSM82410/GSM82410_1.gpr.gz	ftp://ftp.ncbi.nih.gov/pub/geo/DATA/supplementary/samples/GSM82nnn/GSM82411/GSM82411_1.gpr.gz	ftp://ftp.ncbi.nih.gov/pub/geo/DATA/supplementary/samples/GSM82nnn/GSM82412/GSM82412_1.gpr.gz	ftp://ftp.ncbi.nih.gov/pub/geo/DATA/supplementary/samples/GSM82nnn/GSM82413/GSM82413_1.gpr.gz	ftp://ftp.ncbi.nih.gov/pub/geo/DATA/supplementary/samples/GSM82nnn/GSM82414/GSM82414_1.gpr.gz	ftp://ftp.ncbi.nih.gov/pub/geo/DATA/supplementary/samples/GSM82nnn/GSM82415/GSM82415_1.gpr.gz	ftp://ftp.ncbi.nih.gov/pub/geo/DATA/supplementary/samples/GSM82nnn/GSM82416/GSM82416_1.gpr.gz	ftp://ftp.ncbi.nih.gov/pub/geo/DATA/supplementary/samples/GSM82nnn/GSM82417/GSM82417_1.gpr.gz	ftp://ftp.ncbi.nih.gov/pub/geo/DATA/supplementary/samples/GSM82nnn/GSM82418/GSM82418_1.gpr.gz	ftp://ftp.ncbi.nih.gov/pub/geo/DATA/supplementary/samples/GSM82nnn/GSM82419/GSM82419_1.gpr.gz	ftp://ftp.ncbi.nih.gov/pub/geo/DATA/supplementary/samples/GSM82nnn/GSM82420/GSM82420_1.gpr.gz
!Sample_supplementary_file	ftp://ftp.ncbi.nih.gov/pub/geo/DATA/supplementary/samples/GSM82nnn/GSM82393/GSM82393_2.gpr.gz	ftp://ftp.ncbi.nih.gov/pub/geo/DATA/supplementary/samples/GSM82nnn/GSM82394/GSM82394_2.gpr.gz	ftp://ftp.ncbi.nih.gov/pub/geo/DATA/supplementary/samples/GSM82nnn/GSM82395/GSM82395_2.gpr.gz	ftp://ftp.ncbi.nih.gov/pub/geo/DATA/supplementary/samples/GSM82nnn/GSM82396/GSM82396_2.gpr.gz	ftp://ftp.ncbi.nih.gov/pub/geo/DATA/supplementary/samples/GSM82nnn/GSM82397/GSM82397_2.gpr.gz	ftp://ftp.ncbi.nih.gov/pub/geo/DATA/supplementary/samples/GSM82nnn/GSM82398/GSM82398_2.gpr.gz	ftp://ftp.ncbi.nih.gov/pub/geo/DATA/supplementary/samples/GSM82nnn/GSM82399/GSM82399_2.gpr.gz	ftp://ftp.ncbi.nih.gov/pub/geo/DATA/supplementary/samples/GSM82nnn/GSM82400/GSM82400_2.gpr.gz	ftp://ftp.ncbi.nih.gov/pub/geo/DATA/supplementary/samples/GSM82nnn/GSM82401/GSM82401_2.gpr.gz	ftp://ftp.ncbi.nih.gov/pub/geo/DATA/supplementary/samples/GSM82nnn/GSM82402/GSM82402_2.gpr.gz	ftp://ftp.ncbi.nih.gov/pub/geo/DATA/supplementary/samples/GSM82nnn/GSM82403/GSM82403_2.gpr.gz	ftp://ftp.ncbi.nih.gov/pub/geo/DATA/supplementary/samples/GSM82nnn/GSM82404/GSM82404_2.gpr.gz	ftp://ftp.ncbi.nih.gov/pub/geo/DATA/supplementary/samples/GSM82nnn/GSM82405/GSM82405_2.gpr.gz	ftp://ftp.ncbi.nih.gov/pub/geo/DATA/supplementary/samples/GSM82nnn/GSM82406/GSM82406_2.gpr.gz	ftp://ftp.ncbi.nih.gov/pub/geo/DATA/supplementary/samples/GSM82nnn/GSM82407/GSM82407_2.gpr.gz	ftp://ftp.ncbi.nih.gov/pub/geo/DATA/supplementary/samples/GSM82nnn/GSM82408/GSM82408_2.gpr.gz	ftp://ftp.ncbi.nih.gov/pub/geo/DATA/supplementary/samples/GSM82nnn/GSM82409/GSM82409_2.gpr.gz	ftp://ftp.ncbi.nih.gov/pub/geo/DATA/supplementary/samples/GSM82nnn/GSM82410/GSM82410_2.gpr.gz	ftp://ftp.ncbi.nih.gov/pub/geo/DATA/supplementary/samples/GSM82nnn/GSM82411/GSM82411_2.gpr.gz	ftp://ftp.ncbi.nih.gov/pub/geo/DATA/supplementary/samples/GSM82nnn/GSM82412/GSM82412_2.gpr.gz	ftp://ftp.ncbi.nih.gov/pub/geo/DATA/supplementary/samples/GSM82nnn/GSM82413/GSM82413_2.gpr.gz	ftp://ftp.ncbi.nih.gov/pub/geo/DATA/supplementary/samples/GSM82nnn/GSM82414/GSM82414_2.gpr.gz	ftp://ftp.ncbi.nih.gov/pub/geo/DATA/supplementary/samples/GSM82nnn/GSM82415/GSM82415_2.gpr.gz	ftp://ftp.ncbi.nih.gov/pub/geo/DATA/supplementary/samples/GSM82nnn/GSM82416/GSM82416_2.gpr.gz	ftp://ftp.ncbi.nih.gov/pub/geo/DATA/supplementary/samples/GSM82nnn/GSM82417/GSM82417_2.gpr.gz	ftp://ftp.ncbi.nih.gov/pub/geo/DATA/supplementary/samples/GSM82nnn/GSM82418/GSM82418_2.gpr.gz	ftp://ftp.ncbi.nih.gov/pub/geo/DATA/supplementary/samples/GSM82nnn/GSM82419/GSM82419_2.gpr.gz	ftp://ftp.ncbi.nih.gov/pub/geo/DATA/supplementary/samples/GSM82nnn/GSM82420/GSM82420_2.gpr.gz
!Sample_data_row_count	30498	30498	30498	30498	30498	30498	30498	30498	30498	30498	30498	30498	30498	30498	30498	30498	30498	30498	30498	30498	30498	30498	30498	30498	30498	30498	30498	30498
!series_matrix_table_begin
ID_REF	GSM82393	GSM82394	GSM82395	GSM82396	GSM82397	GSM82398	GSM82399	GSM82400	GSM82401	GSM82402	GSM82403	GSM82404	GSM82405	GSM82406	GSM82407	GSM82408	GSM82409	GSM82410	GSM82411	GSM82412	GSM82413	GSM82414	GSM82415	GSM82416	GSM82417	GSM82418	GSM82419	GSM82420
IMAGp998A01129	-0.862646752	-1.07424484	-1.824856222	-1.126413077	-1.012909618	-1.216943783	-1.155053362	-0.702206687	-1.114337293	-1.077971901	-1.353271936	-1.126628811	-1.336437902	-0.915312267	-0.952554603	-1.374175748	-0.829456049	-1.036861441	-1.142600373	-1.31528045	-0.854555496	-0.852982049	-0.959081026	-0.8471434	-0.921322221	-1.159030839	-0.986979767	-1.105662814
IMAGp998A01130	0.016405952	0.00352755	-0.090988687	0.143240366	0.18114433	-0.017926587	0.211818563	0.073667758	-0.164027318	0.201131722	0.125165401	0.088067731	-0.087987982	0.188888328	0.036702508	0.25769844	-0.016263022	-0.108954119	0.014982348	0.116744774	0.232115568	0.056445743	-0.010419236	0.124227713	-0.131855155	0.046196763	-0.174060766	-0.015170197
IMAGp998A01132	-0.849734514	-0.596839738	-0.726856067	-0.924894259	-0.64717556	-0.897835387	-0.915209317	-0.717707289	-1.191333402	-0.86909373	-1.428387557	-0.933515811	-1.061622008	-0.952622501	-0.383689876	-0.556114286	-0.852188433	-0.769432238	-0.721047465	-0.583114114	-0.705285019	-0.662433418	-0.945067722	-1.025273747	-0.802799631	-0.700934496	-1.006298969	-0.953040443
IMAGp998A01133	-0.553365825	-0.218794283	-0.009019913	0.135804665	-0.099896518	-0.057679391	-0.08329946	-0.135591303	-0.055639866	-0.124117511	-0.261188203	-0.286550398	0.018167635	-0.026688147	0.035663544	-0.019827204	-0.04264703	-0.007807892	-0.056882627	-0.018915122	0.106386685	0.147381918	0.190641053	0.224923714	-0.154491907	0.047930735	0.014644848	0.186173466
IMAGp998A01140	-0.981543524	-0.972416706	-0.850621985	-1.60822223	-0.836375602	-1.612368858	-1.324780993	-1.279408187	-1.177939258	-1.002041435	-1.332441941	-1.113313243	-0.9471143	-1.110893511	-0.832510462	-0.848032409	-1.09716586	-1.019495136	-0.927757492	-0.988709375	-0.835113561	-0.820559287	-0.804862375	-1.452028808	-0.911595447	-0.930600747	-1.27638701	-0.901552421
IMAGp998A01144	0.165508619	-0.044122301	0.111243388	-0.071077166	-0.429485752	-0.049840878	0.125724898	-0.059040155	0.063999091	0.047878132	0.112272713	0.15310342	0.242315606	0.10391712	-0.123169396	0.230614866	0.099765753	-0.031590335	0.033267777	-0.014774463	-0.207859794	0.123082065	-0.122750521	0.105604884	-0.007387216	-0.046235453	0.056764574	-0.070969736
IMAGp998A01146	-0.170872178	-0.071960909	0.117440975	-0.339634809	-0.192535037	-0.354294614	-0.452832732	-0.156282795	0.021262867	-0.107530642	-0.02616559	-0.141888081	-0.054660279	-0.21675574	0.194467931	0.168540384	0.071288646	0.099326527	0.034344455	0.0654492	0.032297692	0.187494068	-0.016511843	0.13064853	0.167065092	0.042098086	0.010402746	0.029261709
IMAGp998A01158	-0.266550696	-0.283182296	-0.299741879	-0.283034805	-0.627928417	-0.386539395	-0.098663342	-0.578976758	-0.295485139	-0.084372588	-0.076573608	-0.251377683	-0.122129897	-0.321923846	-0.32117886	-0.097434591	-0.281650002	-0.132091323	0.00593893	-0.117345409	-0.16380285	-0.30925735	-0.142434388	-0.394034685	-0.453309013	-0.154968473	-0.101038453	-0.573491392
IMAGp998A01175	0.020960636	-0.010040487	0.056283087	-0.148656662	-0.278089254	-0.009311146	0.062210932	-0.228553001	-0.190526691	0.198341158	0.042050553	0.05022803	0.051890542	0.015550273	0.11783473	-0.195999571	0.209418083	0.023531538	0.075008161	-0.049432758	-0.107302723	0.151706124	-0.104091506	-0.215984133	-0.02474643	-0.006318288	0.256219626	-0.150722412
IMAGp998A01177	-0.256041638	-0.256468115	-0.265853564	-0.137129833	-0.240582677	-0.328901004	-0.154921703	-0.224541662	-0.182153324	-0.211787508	-0.001305877	-0.298642048	-0.156620686	-0.028782782	-0.098748103	0.065835758	-0.003317522	-0.09843623	-0.268915237	-0.152880216	-0.331842132	-0.123992407	0.157677087	0.161142415	-0.005149048	0.199891298	-0.189403345	-0.057232688
IMAGp998A011776	-0.266050501	-0.388423004	-0.23230072	-0.244868607	-0.159895523	-0.336869217	-0.505067095	-0.34145709	-0.506745341	-0.413082266	-0.625449182	-0.416643056	-0.535611023	-0.38902478	-0.568463673	-0.571540367	-0.86966783	-0.83742307	-0.606566915	-0.577050068	-0.49932751	-0.364551322	-0.582341587	-0.584732463	-0.450155099	-0.606331986	-0.597020062	-0.407061191
IMAGp998A011786	0.384257273	0.456247658	0.511577069	0.538591653	0.485571262	0.496471732	0.573583113	0.326137168	0.663323473	0.788992191	0.576323605	0.446033562	0.576599784	0.275917914	0.321028153	0.324342056	0.365161216	0.411024319	0.162607619	0.147390802	0.273465621	0.33068225	0.461724248	0.69904036	0.455452408	0.529085325	0.409480008	0.248088811
IMAGp998A011795	0.300383228	0.179969498	0.277138599	0.223150876	0.144944151	0.084543015	-0.083624804	0.191295961	0.069304573	0.05833737	-0.033295958	0.109971875	-0.092859003	-0.109271083	0.04151972	0.00144773	-0.045325086	-0.100759127	0.028079143	0.070520799	0.004086492	0.026404719	0.183662595	0.283668468	0.067509379	0.05302705	0.199850613	-0.033037809
IMAGp998A011826	-0.259621652	-0.216889936	0.158039108	-0.168791677	0.324546068	0.117412335	-0.065995957	0.118738231	-0.030676304	0.150337582	0.232711067	-0.123969792	-0.050839425	0.234645871	-0.03728484	0.103844437	0.122064197	0.111386405	0.057942041	0.32356389	0.071602299	0.580594192	0.116924197	0.264763849	0.352559091	0.063525759	0.361313505	0.226909415
IMAGp998A01185	0.087329357	0.110897187	0.291873656	0.059545293	0.120365204	0.308445319	0.070315372	0.344718285	0.193268717	0.29614754	0.177315028	0.330464796	0.094763054	0.17095224	0.276194302	0.27422235	0.007950117	0.031007049	0.101200739	-0.002015846	0.250161055	0.075745471	0.152387829	0.270305744	0.083807414	0.131692652	-0.033700396	-0.003292151
IMAGp998A011861	-0.309445094	-0.149917604	0.134348414	-0.180235675	0.117473495	0.157995099	0.120288077	-0.141934517	-0.039994289	-0.19498395	-0.244770415	0.081838475	0.415035188	-0.117171183	-0.088644614	-0.057978296	-0.241969472	0.219022868	0.138341952	0.235103498	-0.100639754	-0.180541624	-0.213344459	0.020301758	-0.072145585	0.020006858	-0.227786944	-0.327613842
IMAGp998A011896	-0.263888699	-0.151063842	-0.307581444	-0.124544903	-0.310612683	-0.26177995	-0.231608394	-0.024849533	-0.365624646	0.016875416	-0.340207277	-0.383838957	-0.202316645	-0.336120342	-0.049492187	-0.302486935	-0.185133796	-0.214844281	-0.137261274	-0.284108468	-0.156127451	-0.318704745	-0.131340871	-0.251377256	-0.245178867	-0.172970651	-0.067080283	-0.118575972
IMAGp998A012002	-0.185369691	-0.044139028	-0.180364835	-0.336317624	-0.097536665	-0.191311203	-0.501265528	-0.448894257	-0.157054501	-0.037476378	-0.210423057	-0.214868719	-0.248456334	-0.056200897	-0.105157804	-0.192844167	-0.211292727	-0.255450426	0.102048207	-0.182399119	-0.428890269	-0.210668552	-0.269058985	0.005814975	-0.228300796	-0.280677001	-0.193195578	0.035135609
IMAGp998A01204	0.47024449	0.417382376	0.312782512	0.184057191	0.376349314	0.440239966	0.30249275	0.418723213	0.750202246	0.718978732	0.285644459	0.547532047	0.524384432	0.720667968	0.296344317	0.469304577	0.612297595	0.762624977	0.423903237	0.045991593	0.466649689	0.447962635	0.405213005	0.29728369	0.439531284	0.711148181	0.459791385	0.328364689
IMAGp998A01208	-0.158991661	0.159181959	-0.373843783	-0.604229637	-0.294840272	-0.517141084	0.267001105	-0.328530369	-0.363751451	-0.213190506	0.199240853	-0.045248994	-0.707427115	-0.11783515	0.043442982	0.203057696	0.068471364	0.220948986	0.57882891	0.372231591	0.723325981	0.326785931	0.341928976	0.210704913	0.003700082	0.3767275	0.506688751	0.021984475
IMAGp998A01212	-0.199361323	-0.35200312	-0.010602905	-0.70488604	-0.364587123	-0.714548791	-0.621265952	-0.808665461	-0.583109013	-0.643496181	-0.320768865	-0.295565277	-0.290510433	-0.189328696	0.102926382	0.139197761	-0.097344521	-0.298498659	0.158239706	-0.117663444	-0.174974231	-0.085072754	-0.223559289	-0.050746713	-0.102550439	0.04718315	0.012757315	-0.289550197
IMAGp998A01213	0.00277526	-0.011654616	-0.126064282	0.14623499	0.060675602	0.038072154	-0.314156891	0.005654787	-0.117638031	-0.28853196	0.081898516	0.139103487	-0.189520465	0.122117242	0.1313779	0.281907389	0.004878802	-0.022058303	0.302180809	0.182497978	0.082105311	-0.188709387	0.174543722	0.340283002	0.050864602	0.190370201	0.070597906	0.265048427
IMAGp998A012312	-1.03942952	-0.825803755	-0.871690718	-0.951161536	-0.914538754	-1.100380777	-0.884185017	-0.636927688	-1.058457693	-0.887014057	-0.947120265	-1.093703744	-0.992806148	-0.918090895	-0.975914608	-0.987146793	-0.93069224	-1.026185002	-1.222614784	-1.122209663	-1.03355569	-0.968555533	-1.025008212	-1.011598783	-0.886199136	-1.221963956	-0.981373471	-0.963676981
IMAGp998A012577	0.020043831	-0.171755294	0.042369446	0.110869288	0.01696035	0.038457125	0.133594364	-0.135103846	-0.153392907	0.186071528	-0.126251132	0.000990274	0.025986828	0.116278497	-0.341716014	0.059128885	0.180971763	-0.137456353	0.348779103	-0.47888714	0.30763783	0.107315816	-0.129769045	0.246787682	0.034973307	0.1047322	0.239028721	0.233922987
IMAGp998A01278	0.012950081	-0.173532434	-0.085417474	-0.024975037	0.017863555	0.083521701	-0.016809493	-0.199194997	0.123802543	0.091053522	0.024651683	-0.012591567	-0.141705725	0.063538937	-0.008415072	0.06711007	0.250478456	0.194069484	-0.03747438	0.146364124	-0.065405251	0.063524493	0.184649611	0.374489969	-0.002689142	0.030724638	-0.102485347	0.003569343
IMAGp998A012840	-1.106459589	-0.767722042	-0.924919661	-0.975405788	-1.196796991	-1.202769188	-0.826794173	-0.69602144	-0.798784389	-0.826051244	-0.824773267	-0.715733926	-0.912022902	-0.685431367	-0.77346253	-0.821496358	-0.797478099	-0.834819242	-0.846437042	-0.822109385	-0.804234118	-0.779863165	-0.71845404	-1.036660534	-0.762190867	-0.57080854	-0.783578332	-0.782332999
IMAGp998A01331	-0.148329038	0.224036395	-0.562081453	-0.56161677	-0.13541784	-0.094956386	-0.439024149	-0.536722423	-0.13248483	-0.051727637	-0.302322452	-0.093739951	-0.04734581	0.042974348	-0.332723155	-0.064599728	-0.292324701	-0.439348596	-0.074529789	-0.018708424	-0.236948406	0.011451178	-0.22001432	-0.62834775	0.128310025	0.203996838	0.064619451	-0.08780223
IMAGp998A01341	0.201794689	-0.256984229	0.066133939	0.031699322	0.113676282	-0.009317575	1.068455178	0.138100689	0.140230789	-0.101013053	0.580841185	-0.002324971	0.04994699	-0.053742821	0.439723792	0.11423905	0.067393515	-0.027701164	0.182374418	0.252702229	0.007238307	0.047282485	-0.085538873	0.231743503	-0.000402719	-0.030600384	0.086818943	-0.13051851
IMAGp998A013712	0.131142219	0.158869665	0.256342302	0.410407157	0.393119443	0.284518047	0.304231962	0.333873325	0.249253277	0.329447032	0.320269804	0.226770136	0.373664395	0.019699703	0.196431121	0.301836517	0.244764274	0.098075407	0.290923722	0.251600925	0.154578242	0.189028605	0.19160862	0.559255811	-0.033436298	0.037354155	0.080343923	0.209309968
IMAGp998A01372	0.097149605	-0.046847204	-0.446624504	-0.013270497	-0.222119769	-0.054241345	0.149641331	-0.625211597	-0.288874478	0.123760164	0.141631586	0.100385083	0.087617499	0.028969168	0.541315662	0.247360853	0.750188185	0.371788768	0.306800504	0.735811356	0.535676093	0.218291151	0.676934311	0.591540007	0.547968094	1.112138767	0.815647772	0.247920501
IMAGp998A01373	-0.079746501	-0.179135648	-0.247012101	-0.130957224	-0.052871957	-0.08943436	-0.170223063	-0.043444443	-0.246978462	0.003943061	-0.243041377	-0.146258025	-0.277717829	0.128684798	0.01490984	-0.236779364	-0.257612317	0.030998086	-0.186294626	0.02247805	-0.235133121	-0.366279672	-0.310914065	0.11979821	-0.257808322	-0.067145738	-0.157435218	-0.342887385
IMAGp998A01375	-0.112480628	-0.017856618	0.132925195	0.371869932	-0.067205966	0.084236684	0.387175562	0.011396164	0.050982329	0.921037967	0.305507275	0.536275719	0.241871221	0.177388286	0.365967198	0.413015694	0.663417483	0.182804448	0.365027239	0.424477189	0.215985923	0.386299066	-0.117587204	0.389736487	0.159262552	0.680263655	0.206466751	0.752600811
IMAGp998A01378	0.38505017	0.152475984	0.126530441	0.096976009	0.450705866	0.540130808	0.003313472	0.063789112	0.355505884	0.466152531	0.218951812	0.292349026	0.118966856	0.268003479	0.104143397	0.275371374	-0.103296975	0.355833784	0.331526855	-0.042889671	0.062246151	0.09322482	0.025134789	0.202989742	-0.028506906	0.23051505	0.217212946	0.356000677
IMAGp998A013796	-0.227521023	-0.374607031	-0.322516049	0.020718014	-0.10598946	-0.101679014	-0.163787569	-0.295389939	-0.38482372	-0.155152951	-0.63885	-0.365264005	-0.220941623	-0.599386933	-0.155405677	0.117873844	-0.163032801	-0.241788562	0.129220941	0.023312165	-0.195719258	0.192592583	-0.249446673	0.031660012	-0.333797617	-0.168514724	-0.032760143	-0.085166081
IMAGp998A013813	0.456978343	0.426685391	0.319067755	0.624640608	0.401734296	0.195151884	0.137598754	0.49461908	0.363721463	0.477649841	0.294224645	0.375397141	0.174125479	0.25754987	0.128534465	0.544185752	0.332952128	0.306796495	0.353046576	0.109837839	0.331608384	0.328761642	0.204743021	0.5982362	0.172314491	0.41312754	0.084181393	0.245807022
IMAGp998A013858	-0.270707727	-0.150326705	0.016810785	0.061362113	-0.199344743	-0.218374483	0.042526067	-0.161869471	-0.132531812	-0.226696826	0.031017235	-0.206295204	-0.134841799	-0.141357721	-0.034245697	-0.15378411	-0.027236146	0.021662549	0.135370721	-0.050410734	-0.161839563	-0.03551343	0.051733971	0.124672406	-0.050744563	-0.044442684	0.098041874	0.020742401
IMAGp998A013934	-1.74011437	-1.174616241	-1.036347763	-1.03803864	-1.541649055	-1.610334367	-0.750859217	-1.324217992	-1.585168182	-1.090255061	-0.786742155	-1.221976756	-1.257912876	-1.782483852	-1.098137819	-1.378000777	-0.96587876	-1.208565418	-1.127940505	-1.231891504	-1.49531447	-1.516425829	-1.137588411	-0.955045874	-1.272334328	-0.916688315	-1.060143556	-0.966787561
IMAGp998A014406	0.256231396	0.091771673	0.147936324	0.14101523	0.158100538	0.103426205	0.140857325	0.200162056	0.124986167	0.189480143	0.328402034	0.029724089	0.033235527	0.241733049	0.154776628	0.174898664	-0.118202622	0.137352835	0.041847752	0.334228881	-0.013024755	-0.022132769	0.127052741	0.335153866	-0.021572941	0.307973366	0.222470852	0.02737264
IMAGp998A014451	0.245162101	0.211909712	0.323241922	0.297527155	0.285111277	0.141160955	0.162922134	0.146153508	-0.050392923	-0.027202746	0.146941151	-0.014036532	0.097612123	-0.030708396	0.062611338	0.099389489	0.125100213	0.138178304	0.086889513	0.103778654	0.241099566	0.161764532	0.094737864	-0.137919192	-0.012136971	-0.018401906	0.11566683	0.15037811
IMAGp998A014548	0.259936554	0.088284021	0.083701651	0.15186352	0.452579493	0.167794635	0.284686234	-0.002354866	0.370097516	0.172541107	0.25947106	0.090084937	0.159119299	0.179929797	0.046582705	-0.009241512	0.02073066	0.149612196	-0.030954398	-0.051414185	0.040314503	0.046710481	0.109563782	0.305996604	-0.006746784	-0.049767565	0.182390023	0.143544469
IMAGp998A01469	0.311254128	0.658320588	0.710793161	0.887823272	0.485766489	0.579164974	0.851120356	0.624484857	0.95781427	0.898030446	0.830740098	0.833648676	0.789621205	0.837506507	0.512351624	0.794814824	0.658657738	0.565188118	0.991215553	0.90129781	0.866095908	0.606453304	0.670940198	0.549841688	0.789625371	0.709978076	0.593791548	0.427031688
IMAGp998A014869	-0.866803338	-0.834524491	-0.504820262	-0.654437223	-0.608167775	-0.952470771	0.089599829	-0.617434164	-0.764299162	-0.612247882	-0.772369553	-0.488060677	-0.692835262	-0.646015845	-0.62317806	-0.589971236	-0.604856957	-0.820164064	-0.931367881	-0.476041932	-0.593537985	-0.564802976	-0.782372202	-0.831712858	-0.426454585	-0.151690789	-0.701975235	-0.417294967
IMAGp998A014883	-0.526932761	0.015195197	-0.30269636	-0.321332218	-0.409199672	-0.478150563	-0.348437087	-0.317544913	-0.399769199	-0.47042104	-0.256322676	-0.349360407	-0.294544819	-0.398964487	-0.239891817	-0.259800321	-0.187530748	-0.23695617	-0.246994934	-0.381787318	-0.337383888	-0.368300691	-0.428849263	0.051677623	-0.337659319	-0.476215255	-0.692940642	-0.401091835
IMAGp998A015051	-0.281127297	-0.18151863	-0.190166757	-0.243826968	-0.148210632	-0.177877396	-0.194323428	-0.149510754	-0.174353185	-0.262165193	-0.145526173	-0.346766874	-0.246390118	-0.371743591	-0.377222346	-0.499182625	-0.29171075	-0.368061204	-0.405284711	-0.586892761	-0.323711021	-0.277316145	-0.369611981	-0.586761825	-0.305462526	-0.384298512	-0.370349952	-0.379043432
IMAGp998A015077	0.195112992	0.294849645	0.299697448	0.294148626	0.373269281	0.323712055	0.265671062	0.368999687	0.277788934	0.100630085	0.247992207	0.152135512	0.182904309	0.06608358	-0.001645473	-0.055434101	-0.047853361	-0.079268009	-0.032092155	-0.040581075	0.052158675	0.022559374	0.111464042	-0.126180606	-0.025704723	-0.046456183	0.139999362	0.032853179
IMAGp998A01517	-0.590583281	-0.511541933	-0.265999507	-0.310803517	-0.504299954	-0.299613025	-0.128375991	-0.18442367	0.342121754	0.15833116	-0.060969811	-0.066242818	0.258389285	-0.309917735	-0.100306911	-0.189732056	-0.202481229	-0.045891769	-0.076492729	-0.218305483	-0.190777419	-0.019145697	-0.523239512	0.074041039	0.014912631	-0.083996284	-0.237973969	-0.159660544
IMAGp998A01519	-0.647933583	-0.652567588	-0.701724525	-0.615443782	-0.548758692	-0.551301399	-0.805087101	-0.712215286	-0.672541583	-0.61835636	-0.672809681	-0.479534579	-0.497464704	-0.524661669	-0.445980338	-0.499048798	-0.515952726	-0.537378123	-0.582163945	-0.500881943	-0.458308316	-0.441370386	-0.322127496	-0.408235414	-0.338398001	-0.379463037	-0.41786364	-0.258215196
IMAGp998A015221	0.274750658	0.176822074	0.513966286	0.30514388	0.163912337	0.41094461	0.161251024	0.233540822	0.195581695	0.070701128	0.350728525	0.231232321	0.050864935	0.133400902	-0.014621199	0.111091991	0.057813367	0.067945826	-0.029400139	-0.132569488	0.144143092	0.062067496	0.08454324	0.090942508	0.020635042	-0.041116164	-0.097055323	0.337499038
IMAGp998A015263	-0.18391873	-0.023260638	-0.403628111	0.054791227	-0.039919675	-0.033404591	-0.160864024	-0.021329964	-0.217955189	0.149428074	0.012673903	-0.118698113	-0.227196028	0.033436986	-0.104109694	-0.061159771	-0.10022443	-0.064873763	-0.159430223	0.1943785	-0.179622235	-0.145003681	-0.003395132	-0.243142403	-0.17450223	-0.444865811	-0.14337698	-0.023713883
IMAGp998A015289	-0.153271317	-0.02637768	0.044531807	0.047253967	0.12741999	0.136455491	0.015872548	0.025141355	0.099467935	-0.130991199	-0.068868314	-0.120004473	-0.081086684	-0.123755356	-0.195349362	0.040671559	-0.08062414	-0.17621858	0.017439296	0.084202431	0.053075653	-0.073905003	-0.075878929	-0.044724895	-0.056555033	-0.125058218	-0.117318814	0.015795433
IMAGp998A015305	0.316917821	0.172599998	0.264829188	0.388895294	0.361201825	0.282206036	0.19858501	0.29369659	-0.055610224	0.126836947	0.087789996	0.079224963	0.065921475	-0.072587346	0.157792184	0.010201317	0.048852849	0.181955242	-0.03276093	-0.038801439	-0.035651217	0.030954269	0.060086039	-0.115736142	-0.002566043	0.015407179	-0.042052714	-0.061092314
IMAGp998A015526	0.168472567	0.007180352	0.13898545	-0.109844801	0.202410465	0.104233232	0.008946593	0.135911687	-0.252952601	-0.135400219	0.253026224	-0.044762956	-0.104078657	0.130079443	0.101599208	0.198876682	0.071990121	-0.112582858	0.192766693	0.020285543	0.067236569	0.127415278	0.071079513	0.181365489	-0.209890642	0.264438385	0.08590313	-0.016680421
IMAGp998A015632	-0.471643396	-0.452593244	-0.312144239	-0.208977257	-0.403366229	-0.515659837	-0.447763991	-0.296372049	-0.299223789	-0.282012951	-0.306951239	-0.22300615	-0.274963607	-0.438675028	-0.159586347	-0.409505096	-0.28470148	-0.339818779	-0.140708928	-0.270045304	-0.35240328	-0.257457686	-0.158416902	-0.581701136	-0.249287287	-0.24193453	-0.230411688	-0.367054344
IMAGp998A015655	-0.034276639	-0.110917913	-0.341536278	-0.253388536	-0.4926124	-0.329216321	-0.068265898	-0.225471612	-0.066320683	0.03605155	-0.091727444	-0.231559341	0.138923756	0.147393316	-0.06634739	-0.179808458	-0.064995127	0.209043106	0.038147079	0.019162906	-0.088196718	0.520341248	0.039313666	-0.166281317	0.321411444	0.222386672	0.135443373	0.12876168
IMAGp998A015742	-0.512764421	-0.450103492	-0.641958981	-1.00469751	-0.292125023	-0.264950812	-0.382143	-0.530488138	-0.68636559	-0.60114983	-0.606550854	-0.689695961	-0.360997169	-0.386278779	-0.534216314	-0.472299314	-0.824871261	-0.556935732	-0.660319512	-0.685426598	-0.816560575	-0.518122637	-0.712639794	-0.583803117	-0.575941449	-0.772523624	-0.883540833	-0.882767158
IMAGp998A015797	-0.084315274	-0.330382503	-0.581817929	-0.375910018	-0.28653675	0.018950726	-0.61482665	-0.444139013	-0.453181181	-0.413179123	-0.457448722	-0.333901102	-0.413646672	-0.334916372	-0.049637516	-0.386040461	-0.177002685	-0.228889008	0.071094847	-0.09565987	0.120353171	-0.311517436	-0.038166558	0.232916791	-0.245805027	-0.172790113	-0.014833651	-0.565472386
IMAGp998A015827	0.255089937	0.250665287	0.105640463	0.03684017	0.133224102	-0.012126813	0.219300581	0.122279452	0.079944775	0.142547235	0.268531352	0.196964519	0.075665078	0.021087457	0.275277782	0.266525611	0.127127095	0.22116936	0.000278085	0.086481183	0.092812635	0.21526221	0.059511761	0.010314141	0.044444753	0.146055635	-0.012215356	0.102500748
IMAGp998A015881	0.413345618	0.417533313	0.436282945	0.267224636	0.350978081	0.51668226	0.439622241	0.381299787	0.377044768	0.204013987	0.12696772	0.479232284	0.285144237	0.387590741	0.117135218	0.09210667	0.229490375	-0.081489261	0.045500743	0.062420174	0.233565724	0.169978281	0.184683361	0.212930161	0.135833559	0.103678122	0.147853368	0.100772899
IMAGp998A016097	-0.044905326	0.025736985	-0.174871407	-0.210183405	-0.174696891	-0.089744998	-0.07224093	-0.237324396	0.023419609	0.024933801	0.322987544	-0.203443001	-0.302346732	-0.324653199	-0.076650107	-0.090523776	-0.162871313	-0.081036946	-0.089916104	0.051277913	-0.075344828	-0.051436814	-0.123305754	-0.381737045	-0.10140702	0.171579121	-0.05196571	-0.05851454
IMAGp998A01654	-1.008129429	-0.883871198	-0.907679571	-0.825404675	-0.844937776	-1.004829358	-0.90060186	-0.659945933	-0.931358765	-0.859014264	-0.983527723	-0.891988384	-0.891200739	-0.798084174	-0.788446539	-1.036669704	-1.100726965	-1.127115803	-1.142307151	-1.067817801	-0.9586456	-0.808265489	-0.94198541	-1.15674374	-0.873856951	-0.974076627	-1.020996575	-0.810437793
IMAGp998A01688	-1.117961825	-0.777937721	-0.988643339	-0.82974338	-1.269943855	-1.085084669	-0.760044285	-0.693883015	-0.596603368	-0.573492482	-0.922612044	-0.5784325	-0.566743596	-0.367558658	-0.705337142	-0.961402795	-0.765369983	-0.571656423	-0.655476132	-0.94848855	-0.993908312	-0.391109802	-0.81441642	-0.833854521	-0.639411912	-0.7337952	-0.752616175	-0.682436487
IMAGp998A01727	0.597481647	0.753726148	0.675440406	0.826001384	0.419165689	0.805474714	0.968765734	0.248744127	0.78375845	0.591196585	1.107099927	0.459813604	0.596153086	0.929091275	0.424851863	1.001191134	1.31571084	1.086564393	1.172644682	1.169115508	1.290114147	0.774892401	1.586470419	1.797000257	1.137041182	1.247034243	1.493671395	1.566245536
IMAGp998A0197	-0.238541839	-0.016039984	0.025951662	-0.02807757	-0.085704649	-0.120938981	0.246292069	-0.092657985	0.060795805	0.225589829	0.186359416	0.099089861	0.108089203	-0.061322028	0.193103019	0.070276311	0.113254181	0.026668303	0.225236276	0.099693474	0.10846164	0.087948048	0.07114859	0.339920593	0.084589709	0.213186692	0.196405473	0.143244819
IMAGp998A021021	0.458986247	0.279310527	0.350591228	0.33667837	0.441610006	0.221122722	0.492487832	0.346814634	0.44163692	0.203021332	0.373026075	0.213053604	0.290615388	0.34897852	0.188953369	0.283450713	0.054802618	0.22818878	0.095571987	0.199067037	0.364756727	0.11630116	0.314130219	0.321985508	0.18704047	0.259470498	0.365068549	0.285848842
IMAGp998A02119	0.011974952	-0.099660033	0.212979561	0.182526257	0.13166463	0.136064843	0.023900156	0.246635545	0.125761369	-0.088907884	0.134808593	-0.106342394	0.031464497	0.210366274	0.113138612	0.261716286	0.010489016	-0.005127997	0.134216501	0.155880661	0.156974198	-0.110155875	0.193403262	0.264980185	0.0898151	0.089896001	-0.006187026	0.214008859
IMAGp998A02120	-1.366996558	-1.351040046	-1.51822279	-1.29777783	-1.052710146	-0.951716257	-1.205144992	-0.776342401	-1.050088718	-1.222958714	-1.283120242	-0.957929584	-1.276216959	-0.792449722	-0.927178201	-1.158947731	-1.363168913	-1.169751303	-1.159979262	-0.894851747	-1.166775417	-0.911553336	-1.26895219	-0.974624751	-0.926434022	-1.167290189	-1.213231638	-1.222017332
IMAGp998A02134	0.391545458	-0.289421415	-0.222374236	-0.59956814	-0.101129916	-0.243364429	-0.513047295	-0.182787867	-0.538867785	-0.540295512	-0.448819021	-0.029267244	-0.619395839	-0.548949425	-0.217564984	-0.234427915	-0.034992614	-0.343114604	-0.330165524	-0.339358477	0.034020141	-0.195488937	-0.107224765	-0.012771775	-0.138992776	-0.04075594	0.023288377	-0.152213654
IMAGp998A02135	0.304137371	0.376412716	0.520689416	0.367432369	0.164789043	0.450854788	0.524305332	0.30216089	0.254253822	0.134351114	0.47248647	0.359521172	0.496967731	0.595169103	0.339443182	0.404334936	0.366434675	0.269976675	0.320416972	0.235979478	0.214144465	0.431041025	0.482178934	0.294750065	0.335415371	0.30498751	0.389509736	0.336879068
IMAGp998A02137	0.266794483	0.176960366	0.300624098	0.365966096	0.178538568	0.121134265	0.13828283	0.222507108	0.133145976	0.155381963	0.258234874	0.196492292	0.236985094	0.023210507	0.204636132	0.148607621	0.054780005	0.041824476	0.086652301	0.01119458	-0.005145529	-0.009200576	0.029568083	0.072940136	-0.047642055	0.186312571	0.081699222	0.068561508
IMAGp998A02159	0.039121466	0.075704453	0.377315861	-0.005869938	0.084959454	-0.001484352	0.108355335	0.146406361	0.179401423	-0.037362454	-0.113226759	0.188234097	0.089164095	-0.059435287	0.074134101	0.158031869	0.126587173	-0.109766076	0.090268353	0.07344315	0.016495129	0.161020628	0.157028231	0.286299338	0.37076056	0.150999381	0.154972684	0.015870797
IMAGp998A02169	-0.394367086	-0.485834377	-0.210543756	-0.165141805	-0.39487168	-0.467877835	-0.582335978	-0.379971484	-0.267990894	-0.294518587	-0.19273396	-0.273565665	-0.005295333	-0.211678037	-0.23456102	-0.444113732	-0.29810342	-0.235956036	-0.273833371	-0.193408702	-0.325888689	-0.269144999	-0.236827057	-0.471891607	-0.137929231	0.097851823	-0.19213432	0.086654063
IMAGp998A02175	0.004325204	0.059666528	0.110625929	0.135939603	0.270797565	-0.002033906	0.129335247	0.09066699	0.26423719	0.130106789	-0.080911781	0.274659832	0.233655846	-0.033569219	0.031261172	0.267647871	0.025259577	0.039128652	0.126320902	-0.044827343	0.024708314	0.002822081	0.137921537	-0.005712821	0.019705402	0.05857358	-0.03059446	-0.002303284
IMAGp998A02177	-1.117757304	-0.66902407	-0.932359715	-0.784372318	-0.350674951	-1.030804633	-0.744714206	-0.622960157	-0.896708253	-0.660486805	-0.791847362	-0.551452803	-0.614859808	-1.053752061	-0.710539226	-0.818344516	-0.800333003	-0.526295487	-0.596532644	-0.76548208	-1.001180761	-1.031952507	-0.927377606	-0.796258002	-0.496283562	-0.787157694	-0.638669463	-0.663175935
IMAGp998A021784	0.120668657	0.102077951	-0.008411878	0.009450457	0.125187346	0.010474802	0.039511127	0.002238845	-0.226757011	0.004972203	0.01672806	-0.016955284	0.039605222	-0.024147754	0.031713894	0.060071373	-0.297349112	-0.003022728	0.110170126	0.063733686	-0.051781477	-0.084887851	0.081008418	0.095976627	-0.003038075	0.042308598	0.187878524	0.027151501
IMAGp998A021786	-0.495553976	-0.300840114	-0.45794057	-0.541611894	-0.51538566	-0.423854829	-0.458513369	-0.483666033	-0.249502163	-0.392464102	-0.425796275	-0.502696258	-0.331008047	-0.386123168	-0.389192394	-0.510524364	-0.427007899	-0.374521757	-0.344154834	-0.730845863	-0.433960639	-0.275424305	-0.351550482	-0.669785835	-0.06399353	-0.321859961	-0.474218381	-0.509751503
IMAGp998A02179	-2.859604897	-2.847424221	-2.55719125	-2.286114002	-2.733444264	-2.843394675	-2.77344241	-3.09768818	-2.902947257	-2.523110448	-2.943951262	-2.629247111	-2.155082634	-2.719163947	-3.172385617	-2.973295269	-2.861633616	-2.904207329	-3.035233814	-1.517490343	-2.581411643	-2.715884347	-2.157057103	-2.839079887	-2.037755683	-2.308626358	-2.147711206	-2.841424203
IMAGp998A021862	0.318930493	0.282634049	0.298480054	-0.05215263	0.092883277	0.099572791	0.162663884	0.364035959	-0.012415915	0.215451791	0.24814457	0.259051678	0.180534653	0.187878673	-0.061864162	-0.096996681	-0.291578363	-0.134142072	0.11913357	-0.123747111	0.202095967	0.247313556	0.32107192	0.31284905	0.231510346	0.404796416	0.456428658	0.072749707
IMAGp998A021888	0.528886333	0.197367396	0.071549084	0.264657011	0.363631194	0.269697451	0.015680712	0.136843631	-0.055139033	0.159550164	0.040915771	0.093991292	-0.00360965	-0.092593876	-0.031855418	-0.039096768	-0.001522756	0.058191511	-0.016108721	0.098497993	-0.054827309	0.022869239	-0.078510207	0.172953617	-0.054085982	-0.192283993	0.011777952	0.021252595
IMAGp998A02189	0.287968906	0.23932423	0.384827815	0.240746158	0.106220924	0.090158885	0.192571127	0.265985508	0.453759139	0.4346455	0.146029426	0.234186384	0.309192441	0.079676412	0.07695476	0.188948105	0.117076503	0.089650003	0.069245264	0.112569556	0.124621081	0.11321634	0.070385246	0.064213963	0.193768826	-0.006284698	0.247701614	0.139824864
IMAGp998A021937	-1.249215288	-0.635260385	-0.846123	-0.976726802	-0.633351942	-0.923434875	-0.8242082	-0.454996249	-0.769615998	-0.806745565	-0.653281369	-0.664152369	-0.682423221	-0.556739765	-0.426952544	-0.478321582	-0.603466274	-0.570335762	-0.563106468	-0.359523015	-0.740114252	-0.327193943	-0.41173422	-0.397606758	-0.31428585	-0.165653813	-0.254297094	-0.55757761
IMAGp998A021962	-0.277534912	-0.136552554	-0.189999066	-0.450170757	-0.076045249	-0.065870694	-0.192472472	0.050648487	-0.357815719	-0.243337745	-0.18596861	-0.239270696	-0.288196353	-0.342862719	0.112825432	0.10735693	-0.077844997	-0.140614511	-0.108513868	-0.023289901	-0.171958231	-0.328020372	-0.05532519	0.069470896	-0.301434358	-0.216234132	-0.255847334	-0.333358566
IMAGp998A02199	-0.622846816	-0.450130012	-0.215332177	-0.418921172	-0.604823663	-0.111229041	-0.05478922	-0.215144896	-0.374551848	0.261723136	-0.322644112	-0.084016719	-0.131486716	-0.294760523	-0.08436413	-0.439305665	-0.256965346	-0.33578731	-0.710964843	-0.439576634	0.177045189	0.206707971	0.251430579	0.316394786	0.060971036	0.298670697	0.441642422	0.176868497
IMAGp998A022001	0.20375846	0.103840361	0.134369589	-0.053536868	0.06688572	-0.03439321	0.104526264	0.03171301	0.411539775	0.219896504	0.079348148	0.018744391	0.282239303	-0.003131034	0.020509667	-0.002929481	0.037951329	0.090998592	0.076187001	-0.039197594	-0.209457939	-0.248380151	0.038991362	0.132593164	-0.166018693	-0.040540921	0.113182866	-0.289859774
IMAGp998A022037	-0.045624924	0.209144245	0.213973343	-0.079423966	0.156662317	0.216131795	0.179359761	0.219846698	-0.166923919	0.347315885	-0.032230468	-0.080981447	0.216205975	-0.011168115	0.302488352	0.072096219	-0.169826742	0.157308964	0.226191435	0.027051195	0.010829367	-0.16310098	-0.030694248	-0.096292176	-0.123867532	-0.041432534	-0.118479011	-0.042240604
IMAGp998A02210	0.021349416	-0.083461931	-0.119872347	-0.15096538	0.092249538	0.070805845	-0.107288606	-0.33886507	-0.44165918	-0.21831745	-0.437312942	-0.134074516	-0.256819592	-0.100366319	-0.172459092	-0.182813547	-0.406156207	-0.075932923	-0.006782314	0.028992795	0.018573258	-0.146667402	-0.234626367	-0.134982275	-0.083108728	-0.116002374	0.17982261	-0.0038702
IMAGp998A022234	0.429340047	0.110177254	0.755377457	0.504501129	0.232280318	0.48655658	-0.226611524	0.419803998	0.008154976	0.263913612	0.268527397	-0.109411607	0.057420824	0.226560801	-0.026408984	0.65418576	-0.223076248	-0.185009444	-0.075370415	-0.241538907	0.097658091	0.085651679	0.180263593	0.750988119	0.222812634	0.00616774	0.207135782	0.442650277
IMAGp998A02233	-0.325663976	-0.12129865	-0.481787121	-0.699027892	-0.477519938	-0.729605686	-0.357608809	-0.308453813	-0.793213378	-0.394997241	-0.554296589	-0.201852776	-0.295408863	-0.481555306	-0.344291366	-0.151328271	-0.534130018	-0.404893372	-0.582000756	-0.418929802	-0.39799225	-0.209195648	-0.253603165	0.206762566	-0.057624073	-0.452608989	-0.201570094	-0.518841916
IMAGp998A022639	-0.510511994	-0.511481812	-0.562674906	-0.455421838	-0.378492209	-0.6126728	-0.47966695	-0.433320865	-0.581554222	-0.592370061	-0.708649825	-0.552592126	-0.605574806	-0.560042423	-0.295089508	-0.459520489	-0.562160229	-0.346318719	-0.536954785	-0.71570019	-0.559737213	-0.386115589	-0.442558214	-0.567513488	-0.442842212	-0.504412678	-0.347867197	-0.78286144
IMAGp998A022676	0.23202236	0.182560142	0.241923829	0.258730477	0.327340491	0.238163442	0.197924153	0.325272081	0.228414747	0.086701471	0.164534167	0.023907623	0.033948108	0.190644954	-0.089267973	0.017847247	0.008427941	-0.081085191	-0.046009008	-0.04999015	0.075448305	-0.000348328	0.115286399	0.043718517	0.03649437	-0.008799675	0.030312253	0.029300505
IMAGp998A02273	-0.09223285	-0.005879967	0.013687368	-0.065260494	-0.132797713	-0.069492375	-0.08756067	-0.240913436	-0.062485465	-0.08147125	0.100885648	0.200010567	-0.137416662	0.130814343	-0.373536487	-0.135456252	0.014084405	0.149576554	0.276738759	-0.050781428	-0.183441114	-0.083448165	-0.089084147	0.081182971	-0.017197672	-0.153839728	0.188805513	0.131101966
IMAGp998A02288	0.353768549	-0.008796131	0.041243466	0.188352885	0.148839152	0.044933205	0.593823371	0.025674223	0.060310761	0.171456457	0.639734519	0.011168241	0.215698006	0.218462164	0.10457531	0.108631811	0.291580968	0.339697547	0.216014218	0.258111095	0.319552048	0.155560716	0.089675366	0.396288039	0.026863093	0.167172853	0.527060764	0.233309876
IMAGp998A023106	-0.415659532	-0.44525084	-0.300963931	-0.215474194	-0.425095771	-0.437899872	0.028358899	-0.310324088	-0.491114315	-0.396608478	-0.70461791	-0.226030386	-0.300344214	-0.272187182	-0.354956528	-0.353589208	-0.116660222	-0.130227674	-0.408032212	-0.350355443	-0.02068267	-0.217614803	-0.417314924	-0.271624638	-0.244824564	-0.30675644	-0.293935964	-0.328599309
IMAGp998A02311	0.276504467	-0.029794335	0.002842283	0.10717581	0.15288652	0.219556341	0.023040751	0.082886655	0.051069249	-0.052532132	-0.089841077	-0.108641145	-0.229917296	0.149756726	-0.023594042	0.12639105	0.071688573	-0.041921795	-0.022600039	0.138955565	-0.024211996	0.007417418	-0.033229533	0.32821661	0.039854098	0.11888987	0.143134615	0.177846867
IMAGp998A02358	0.153628454	-0.082852851	-0.120588884	0.022286603	-0.210080861	-0.026717819	-0.199179577	-0.445693034	0.053987343	0.421702639	-0.091314971	0.089165112	-0.199354468	-0.100210949	-0.006170637	0.051663063	-0.185921656	-0.025489232	-0.020419899	-0.077295967	-0.273537551	0.152804649	0.203583658	-0.142299772	-0.024816591	0.083391136	0.047440044	-0.136935209
IMAGp998A02362	0.113010571	-0.191125816	0.219147125	-0.312499017	0.020531548	-0.098639334	-0.124451791	-0.1027055	-0.152214736	0.051350062	0.002317012	-0.085240329	-0.0923521	-0.456063715	-0.162667804	0.028702431	0.058653248	0.070304616	-0.191100316	-0.338290613	-0.250146942	0.064258518	-0.070171179	0.227032746	-0.00564774	-0.021446328	0.026782958	0.172152918
IMAGp998A02363	0.685788172	0.825779242	1.32872022	2.901256117	1.129655354	2.060428621	2.181300021	1.550741385	1.687744666	2.906419604	2.124603391	2.079310147	2.080700312	2.084802334	1.740458224	1.510275735	2.415755139	1.344665269	1.67071162	1.71421293	1.334347563	1.446218013	1.182155817	1.988541307	1.696716869	1.461356822	1.067727502	3.200456982
IMAGp998A023694	0.111566095	-0.15722027	-0.11870522	-0.035016138	-0.019146506	0.060288279	-0.332857598	-0.169102382	-0.017469198	0.000458891	0.191172782	0.363369297	-0.170952448	0.198565222	-0.279543776	0.337366292	0.169061045	0.000899899	0.151017417	0.024077559	-0.162562475	-0.013951876	-0.092733578	-0.044063099	-0.06022715	0.230223034	-0.017149548	-0.08214765
IMAGp998A02370	-0.569639744	-0.243148655	-0.509222593	-0.347661892	-0.525216238	-0.539501606	-0.260627162	-0.494736609	-0.539146296	-0.152124026	-0.364619151	-0.550131326	-0.011578344	-0.594179377	-0.349450512	-0.709022309	-0.076556203	-0.483852827	-0.335802323	-0.365694007	-0.39560849	-0.459132107	-0.413588337	0.205703745	-0.439614198	-0.461312914	-0.249999378	-0.37833686
IMAGp998A023709	0.354538062	0.260534461	0.405116532	0.173828584	0.191165686	0.055461596	0.197249886	0.144178783	0.108137048	0.300091554	-0.005935627	0.190982617	-0.121602958	-0.131458361	0.00724838	0.386491932	-0.130691672	0.280331623	0.017707881	0.385695206	0.028807729	0.182554854	0.184889493	0.384914843	-0.017603925	0.097331368	0.346650841	0.13027274
IMAGp998A02371	0.028330923	0.210647083	0.133358727	0.07922287	0.193035577	-0.054673897	0.015545737	0.429570197	0.355872828	0.279904142	0.467913858	0.163794645	0.332879839	0.138265646	0.256757393	0.166779074	-0.039720608	0.27191385	0.239202613	0.382614254	-0.041504628	0.221566302	0.090253371	0.40723761	-0.033348236	0.03373647	0.097667221	0.271917077
IMAGp998A023715	0.085569524	0.124598456	0.091210268	-0.004828725	0.189234162	0.240697734	0.118585164	0.142101679	-0.279220417	-0.018072274	0.099883191	-0.089720403	-0.024010259	-0.254722684	-0.199353881	-0.022091033	0.019780314	0.186727378	0.045909825	-0.229221976	0.543520685	-0.164501957	0.029961197	-0.172860208	0.023504231	-0.22448246	0.343563463	0.01416863
IMAGp998A02378	-0.257432712	-0.213265501	-0.132471654	0.381588928	-0.193797592	-0.076290056	-0.002238051	-0.310291488	0.125641348	-0.3571418	0.041787404	0.201479713	0.028553511	-0.059129489	-0.24193282	-0.232906893	-0.04682935	0.095261074	-0.044120357	-0.257557256	-0.216403034	-0.120918963	0.191677377	0.006035676	-0.023814413	0.026811942	0.102548089	0.021237073
IMAGp998A02382	-0.619177682	-0.366745441	-0.549517878	-0.371606579	-0.284835289	-0.541328214	-0.329846373	-0.390811528	-0.311548939	-0.087280474	-0.438877801	-0.493435056	-0.237237949	-0.45041293	-0.451362715	-0.389043079	-0.296441258	-0.116941098	-0.357599338	-0.33550586	-0.160648809	-0.079559387	-0.482073067	0.144837082	-0.311375015	-0.270072264	-0.242913304	-0.090324124
IMAGp998A023863	0.34791043	0.248549681	0.176297559	0.242780621	0.336860267	0.147064695	0.186196933	0.290364793	0.269339708	0.372779843	0.090201538	0.229694123	0.154007074	0.114143592	0.238007777	0.12420321	0.173591744	0.122263452	0.124083283	0.167494871	0.264743094	0.133979996	0.202675214	0.242202101	0.130773011	0.222514818	0.20572476	0.244201727
IMAGp998A023906	0.378529635	0.223711883	0.304705954	0.207531824	0.207658819	0.170361885	0.129026972	0.339008191	0.203212939	0.241931775	0.105910746	0.165922075	0.195585903	0.107096146	0.023213994	0.151295716	0.105826449	0.07861016	0.213816874	0.083501402	0.195970214	0.079227393	0.157844052	0.454001524	-0.040563306	0.146670065	0.161150948	0.169389672
IMAGp998A02402	0.563344457	0.860251143	0.669657521	0.747290567	0.341178881	0.657297944	1.000539907	0.24781437	0.887502468	0.823460788	0.913764126	0.729550604	0.571194544	0.549134514	0.978591277	0.921742372	0.744477201	0.529545001	0.68588755	0.809037248	0.733807948	0.746983295	1.186486138	1.339331857	1.169104829	0.946158344	1.003630834	1.217687158
IMAGp998A02409	-0.257969695	-0.211016877	-0.124645199	-0.105708604	-0.05714136	-0.060948962	-0.011223592	-0.170059683	-0.624209599	-0.341800087	-0.478759923	-0.24016364	-0.212389641	-0.296279474	-0.110826845	-0.191614305	-0.419380486	-0.464341539	-0.168154204	-0.152660485	-0.286478999	-0.130149511	-0.265352895	-0.531171007	-0.231477909	-0.169553846	-0.151008979	0.046488597
IMAGp998A024109	0.026577319	0.024302415	0.405154089	0.517443303	0.226739894	-0.023682866	0.125185532	-0.090074747	-0.226013711	-0.438657895	-0.099705895	-0.506905951	-0.471845188	-0.717838809	-0.283909672	0.175811628	-0.068059467	-0.582797583	0.272675513	-0.179221671	0.412513077	0.255069588	-0.16893645	-0.133634403	0.025491431	0.100861156	0.015402823	-0.323242257
IMAGp998A024112	-1.45423612	-0.936320977	-0.950359709	-0.714763823	-0.822100069	-0.867529469	-0.699805157	-0.407711096	-0.828317565	-0.847992985	-0.640810502	-0.622134026	-0.798251323	-0.689131844	-1.041986573	-0.857848971	-0.996180955	-0.772818082	-1.084203947	-1.121224052	-0.95408396	-0.762648738	-0.755225459	-1.227225029	-0.803014627	-0.934201993	-0.867204146	-0.898865505
IMAGp998A024175	0.200429685	0.023053427	0.117228773	0.18822294	0.084629251	0.321749157	0.161115321	0.146082701	0.167394556	0.42638596	-0.167442884	-0.034612037	0.137039604	-0.104118828	0.13462361	0.252895163	0.058012499	0.103432611	0.190928994	0.064601368	0.017497887	0.270347633	-0.25535081	-0.3266233	0.200765531	0.365172479	0.112998732	0.112305988
IMAGp998A02423	0.769809195	1.187511508	0.515498415	0.927808685	0.204736605	0.450250059	1.170487859	0.377659223	0.50173996	0.826859459	0.921164864	0.741978033	0.31409451	0.545633614	0.740011344	0.92268587	0.667947253	0.682748442	1.099548104	0.878478607	0.610340828	0.984876485	1.231941924	1.622295855	1.107261939	0.905765338	0.959089842	1.15088516
IMAGp998A024342	0.009257113	0.127102088	0.054181829	0.151581962	0.124837533	0.322149222	0.133104828	0.019448304	0.109291014	-0.492707955	0.437341919	-0.294057811	-0.092387426	-0.126066426	-0.208198989	-0.164737978	0.367027141	0.4180763	-0.044264367	-0.242106912	-0.027140463	0.372424018	0.002512295	0.079910577	0.208909926	0.261841979	0.375234282	-0.002870239
IMAGp998A024408	0.730113408	0.437637408	0.522386656	0.612175148	0.58571069	0.657129822	0.733318159	0.588832931	0.714317785	0.511549714	0.685184897	0.695517556	0.61960502	0.54945476	0.503582993	0.409953792	0.398501798	0.330807601	0.359723154	0.39168255	0.333858347	0.35312356	0.546174979	0.979815183	0.564322464	0.651574431	0.474594743	0.419824522
IMAGp998A024496	0.246428604	0.379382491	0.293872638	0.355627231	0.287196344	0.27103457	0.014985641	0.293206395	0.27239079	0.230708608	0.090901932	0.20394602	0.258789331	0.145919099	0.388234926	0.155687396	0.122467577	0.119564424	0.280470871	0.171911096	0.035966845	0.097073774	0.180001619	0.467508526	-0.034944356	0.033289384	0.13858218	0.35636869
IMAGp998A024498	0.26956932	0.103743522	0.230286233	0.169405966	0.362167383	0.235828348	0.124314637	0.429621723	0.077241236	0.162776618	-0.039466934	0.07246324	0.066732768	0.09896337	0.119496164	0.239356114	0.197033064	-0.174391265	0.1997646	0.182594599	0.192624336	-0.057727093	0.247163861	0.278413674	0.024565683	0.200286072	0.20538596	0.080084058
IMAGp998A02514	0.471582624	0.47890592	0.37536476	0.376335398	0.215000375	0.520375605	0.565501197	0.242673538	0.643727484	0.784507933	0.634906166	0.374819705	0.392714521	0.381104326	0.60890732	0.372960038	0.213656055	0.344232494	0.394757808	0.160031404	0.211300459	0.455245738	0.070439654	0.381793025	0.008752633	0.23995145	0.301243089	0.317170683
IMAGp998A025187	0.231744528	0.063397159	0.146979404	0.192998268	0.220184471	0.214275392	0.19012423	0.06716619	0.013928922	-0.048055868	0.056255037	-0.049890008	-0.01342969	-0.232420414	0.016451119	0.176109552	0.03785179	0.024328784	-0.09027024	-0.055869476	0.118993613	0.000130266	0.285859481	0.115477842	-0.050692291	0.132444188	0.026121744	0.036201333
IMAGp998A025198	0.181680917	0.253525699	0.236677628	0.217831876	0.141869965	0.194098008	0.046841027	0.088086096	0.146687374	0.189756455	0.054658088	0.124193536	0.152410778	0.053036212	0.019261568	-0.153573975	0.019674527	0.038443609	-0.018998228	-0.081072129	0.098797864	0.148060955	0.173579532	0.040216734	0.119048551	0.114675368	0.171206046	0.145507031
IMAGp998A025200	0.283619991	0.075901593	0.157473498	0.288194594	0.054165718	0.276129852	0.304120843	0.120358994	0.221968937	0.148415432	0.181025896	-0.032207776	0.393464156	0.140078054	0.332343708	0.009561922	0.253381333	0.260391733	0.016575613	0.106880349	0.04027682	0.154319006	0.14755014	0.135336338	0.178654584	0.272506809	0.157691259	0.287358082
IMAGp998A025210	0.329178179	0.252005424	0.341350984	0.462034888	0.386411011	0.384515753	0.349433556	0.41660852	0.269847041	0.267567934	0.215741427	0.389964385	0.151272	0.230154642	0.145224712	0.235062753	0.048174457	0.097996145	0.035567837	0.232378356	0.153087398	0.057343528	0.272037741	0.296303227	0.102631038	0.059166671	0.288742806	0.164251436
IMAGp998A025668	0.07164572	0.369744701	0.241155981	0.042932216	0.563709098	0.13446554	0.153093312	0.303975591	0.386902763	0.279666336	0.1550191	0.224106586	0.130084822	0.243865323	0.345420956	0.199507677	0.256746419	0.284432756	0.009356265	0.391720971	0.181223355	0.115859848	0.023201773	0.200683286	0.226045644	0.157904188	0.04843506	0.241961133
IMAGp998A025740	0.295378833	0.263845184	0.138336534	0.065013245	0.252993494	0.035559359	0.364410078	0.197084555	0.051654197	0.045166881	0.227722199	0.065666302	0.147049525	0.155320141	0.02280925	-0.030958647	-0.078549574	0.172874273	0.16065469	0.240919473	0.196112253	0.205389979	0.03566666	0.183442017	0.038361029	0.037340367	0.148163453	0.219796453
IMAGp998A025809	-0.021760521	-0.155468705	0.014833591	-0.357273544	0.023064584	0.039138401	-0.027337982	-0.077512439	0.180174438	-0.002001924	-0.15675345	0.055520607	0.247711274	0.221221558	0.025171296	-0.02996663	0.012026182	0.059948662	-0.008895586	-0.009585625	-0.071686443	-0.094749576	0.078268281	0.086575527	0.321307425	0.074143635	0.078593582	0.094512898
IMAGp998A025850	0.764788454	0.305513556	0.506258937	0.732191462	0.73612124	0.725310962	0.720484304	0.538498455	0.583861348	0.426885648	0.586560438	0.61842576	0.441520885	0.624268482	0.526828714	0.32978814	0.500083738	0.367917513	0.446302743	0.497629129	0.38283143	0.463181198	0.554408346	0.668602214	0.348059231	0.453535431	0.544112318	0.493611105
IMAGp998A025860	0.203822782	0.255559074	0.185852314	0.424743763	0.468518625	0.414544905	0.177464819	0.307439062	0.192187161	0.295578069	0.436276675	0.065797665	0.217883989	-0.15613327	-0.067747956	0.336159712	0.027627092	-0.01720342	0.070964275	0.124991692	-0.059210053	0.097003674	0.466064042	0.356332584	-0.032984479	0.163611396	0.446315665	0.006065421
IMAGp998A025966	0.343579912	0.276055862	0.308059581	0.187821284	0.647004565	0.419429058	0.208298089	0.24012255	0.438414452	0.210519394	0.284231573	0.35484836	0.154252254	0.274484368	0.168033311	0.207136369	0.111453652	0.037633999	-0.017406482	0.09656343	0.146067447	0.08697174	0.165421573	0.289685544	0.271314737	0.124737673	0.112757738	0.162085753
IMAGp998A026057	-0.474979763	-0.403501528	-0.582085545	-0.231696586	-0.422984266	-0.569935647	-0.415651213	-0.526824965	-0.484736599	-0.411589311	-0.48637583	-0.553911472	-0.500311983	-0.340525636	-0.118021145	-0.274579434	-0.136943836	0.005102271	-0.055509148	-0.278342368	-0.11600006	-0.00742682	-0.269034322	-0.108161974	-0.204196766	-0.323980253	-0.058278352	-0.207651346
IMAGp998A02613	-0.897355525	-1.265484229	-1.307384833	-1.123986732	-1.379188623	-1.368459409	-1.06698534	-0.797303906	-1.231851297	-0.950306457	-1.253303513	-0.904389795	-1.104325247	-0.828939094	-1.105445441	-1.021175807	-1.056435771	-1.020755813	-1.500790844	-1.159424808	-0.978202076	-0.914697623	-1.202356774	-1.29275712	-1.040211299	-1.205182856	-1.189148075	-1.122948645
IMAGp998A02614	0.956706388	0.691860557	0.821066385	0.710629803	0.891304105	0.781888782	0.826301211	0.732210472	0.835489598	0.561556389	0.705914478	0.694935299	0.615966652	0.598592816	0.435377337	-0.095018998	0.405818219	0.244503638	0.462700873	0.48466484	0.496229895	0.480424508	0.451349136	0.835164792	0.339132812	0.435151399	0.364670825	0.442955254
IMAGp998A02618	-0.187362251	-0.186457951	-0.027727791	-0.042026287	-0.115886547	-0.200764868	-0.249192475	-0.341614594	-0.241374516	-0.303954335	-0.314158751	-0.423070913	-0.428549644	-0.397250137	-0.289611264	-0.386170707	-0.484219217	-0.488022997	-0.373678353	-0.247909401	-0.224984136	-0.377492775	-0.351508135	-0.467368615	-0.215037787	-0.474653352	-0.439867123	-0.295003553
IMAGp998A02626	-0.740544332	-0.67646294	-0.646035284	-0.596565941	-0.553286305	-0.674660186	-0.802771199	-0.374190901	-0.748715519	-0.514917297	-0.960863981	-0.691247792	-0.814153412	-0.364044621	-0.488737275	-0.869491175	-0.811536801	-0.688578426	-0.793598358	-0.710851291	-0.757489245	-0.608044736	-0.698361078	-0.789838908	-0.632306753	-0.73206095	-0.801105602	-0.804260777
IMAGp998A02644	0.011894108	-0.178863928	-0.180940677	-0.00674366	-0.050956029	-0.393002596	-0.102371878	-0.358631866	-0.490002315	-0.139868775	-0.372920334	-0.277535643	-0.261886505	-0.419066055	-0.141935788	0.025832163	0.133154413	-0.382893615	-0.053298615	-0.252126101	-0.384053489	-0.018421869	-0.589244113	-0.263924136	-0.124277291	0.39314967	-0.308140125	-0.123385403
IMAGp998A02654	0.184702938	0.21953427	0.231463964	0.247983482	0.31138781	0.095322406	0.155002195	0.067368357	-0.049261791	0.020126382	0.159196854	0.079229145	0.153469667	-0.1075478	-0.018275847	-0.00625228	0.118708369	0.10126759	0.186879255	0.171651915	0.116793819	-0.018642429	0.098400194	0.098824973	0.099736039	-0.110688537	0.137428309	0.009711963
IMAGp998A02697	-0.26722803	-0.140057985	-0.04510634	0.037520818	0.092222006	0.165120333	-0.023097741	0.13990888	-0.136405844	-0.191745132	-0.229192172	-0.286407441	-0.239515903	-0.093470231	-0.16079283	-0.129768495	-0.313619439	-0.258549041	-0.292014725	-0.168672666	0.027753798	-0.204274273	-0.031842507	0.005391666	0.037374356	-0.119223196	-0.18828369	-0.04048794
IMAGp998A02730	0.303050374	0.234512874	0.26167341	0.304649463	0.252132549	0.173741428	0.31416152	0.106273549	0.118455344	0.13362968	0.345906816	0.182842765	0.021382469	0.159574659	0.080501125	0.170061955	0.073889876	0.17185823	0.255498601	0.297852539	0.208838307	0.038663537	0.244415539	0.454114678	-0.001768056	0.107786928	0.401922939	0.144398916
IMAGp998A02738	-0.033855321	-0.313115373	0.011990161	-0.086570566	-0.045569554	-0.240795388	-0.041274344	-0.145781204	-0.153591439	-0.246953125	-0.134000443	-0.238186664	0.206318932	-0.294493017	-0.103639651	-0.158841701	0.097534541	-0.357825338	0.142819292	-0.13421525	-0.021671959	0.084938058	-0.198716095	0.261148421	0.044262764	-0.124825737	0.057900782	0.133088532
IMAGp998A0276	-0.106026852	-0.053566848	0.004440279	-0.116243657	0.142599916	-0.216648979	-0.173277298	-0.344516801	-0.238254595	-0.145669829	-0.352204927	-0.094573428	-0.033670276	-0.174109325	-0.163735805	-0.126547598	-0.257494213	-0.166314579	-0.268962624	-0.0995005	-0.199224459	-0.255223566	-0.221065157	-0.442614679	-0.136939665	-0.247408159	-0.235146512	-0.171281114
IMAGp998A02781	0.762266902	0.606332742	0.523050954	0.828352743	0.832180258	0.485550048	0.830826223	0.597126636	0.585919576	0.750656711	0.620987521	0.731154048	0.821835183	0.535723401	0.521203859	0.729989539	0.718997098	0.526527995	0.64394888	0.539248298	0.59025779	0.848351271	0.892971904	0.386315524	0.720799122	0.690482428	0.590439869	0.394608676
IMAGp998A02840	-0.371054356	-0.246300523	-0.189200853	-0.252929968	-0.27405001	-0.355080053	-0.38418326	-0.313991664	-0.214920678	-0.426837047	-0.334646415	-0.229097948	-0.286531225	-0.187545374	-0.23625299	-0.191641128	-0.471404814	-0.383187056	-0.404226409	-0.276324512	-0.168332446	-0.424332415	-0.487702324	-0.539417744	-0.178576156	-0.276848077	-0.338645793	-0.107691388
IMAGp998A02844	0.186734146	-0.071213083	-0.052563402	-0.075938605	-0.187319035	0.059057495	-0.091176934	0.075584642	-0.260211331	-0.066918475	-0.199814424	-0.01895284	-0.219367848	-0.110145157	-0.231845679	-0.050412161	-0.236156808	-0.306709723	-0.198442822	-0.002687831	-0.15198643	-0.113325758	-0.037441455	0.069864822	-0.146258498	-0.147538698	-0.150068628	0.007321506
IMAGp998A03111	-3.654317788	-3.124972287	-3.386309289	-4.022526607	-3.126415719	-1.829903434	-3.290570637	-3.56808184	-3.424024821	-3.349613205	-3.4180891	-3.16243084	-3.617707187	-3.298843637	-3.35898424	-2.815983459	-4.083679126	-3.533677761	-3.165734855	-3.269603703	-3.433501643	-2.952128172	-3.268904021	-3.068044948	-3.039361234	-3.048653102	-3.181343608	-3.662949728
IMAGp998A03115	0.021591305	-0.15422846	-0.292805214	0.110292945	0.10510322	0.054704508	-0.052166739	0.222202066	-0.036930275	-0.019366164	0.09171604	0.030645568	-0.037654658	-0.241345441	0.016421252	-0.151832402	0.049616454	-0.028978507	-0.004066346	0.057060473	0.045461919	-0.076664947	-0.197154615	-0.115552747	0.026619427	0.233226936	0.099655527	-0.063390131
IMAGp998A031164	-0.665541754	-0.27267565	-0.526302397	-0.811289007	-0.370829224	-0.536777333	-0.54287676	-0.232920496	-0.746694423	-0.224860175	-0.639546261	-0.398047974	-0.683984507	-0.685388443	-0.309830027	-0.264036288	-0.638325471	-0.39346338	-0.276416641	-0.46451964	-0.748846274	-0.458085005	-0.206779342	-0.187737745	-0.58417424	-0.397105725	-0.654756456	-0.664266651
IMAGp998A03146	-0.182533779	0.090328392	0.066471114	0.108555249	0.10608429	0.356407919	0.031966965	0.216956417	0.116840925	0.032263817	0.091335089	0.29405098	0.127629707	0.003364924	0.335195155	0.104526742	0.020015063	-0.026626719	0.015526765	0.224915126	0.132685494	0.19581505	-0.022827587	0.101648772	0.136077776	-0.24538027	0.32679711	0.167249293
IMAGp998A03152	0.18057069	0.139307497	0.207744852	0.150125339	0.275555319	0.241127821	0.138956012	0.104985781	0.226742057	0.354991776	0.117427026	0.179516771	0.196427648	0.198604826	0.122873995	0.020940283	0.092052596	0.103910673	0.007168798	0.128403089	0.112346831	0.191610063	0.14079495	0.176809125	0.018661434	-0.04420595	0.144205702	0.030574653
IMAGp998A031786	0.311978943	0.013627768	0.133320225	0.14110703	0.396775076	0.062559716	0.182305558	0.16878047	0.107760909	0.120372006	0.10025355	0.059605411	-0.059337871	-0.012121792	0.220509818	0.045596596	0.128640145	0.083924227	0.01710082	0.162001063	0.012259679	-0.054939416	0.114051795	0.078765623	-0.153333467	0.172270724	0.240677427	0.072177517
IMAGp998A03181	-0.393661004	-0.583809336	-0.493794279	-0.401964132	-0.459368932	-0.630577562	-0.666060938	-0.52213431	-0.612443648	-0.370634243	-0.500368958	-0.48449386	-0.496285192	-0.522249463	-0.243042667	-0.509817046	-0.238376124	-0.285763584	-0.195929509	-0.175369828	-0.350324206	-0.343266191	-0.474471951	-0.554511633	-0.345562729	-0.02879202	0.113554843	-0.24497724
IMAGp998A031826	0.455892647	0.317272965	0.295072109	0.258238419	0.360007106	0.258407545	0.312050182	0.230865118	0.43348347	0.235919396	0.321367353	0.356129318	0.358214815	0.41972122	0.205802024	0.247468124	0.183995363	0.256827145	0.32170677	0.188663789	0.23355542	0.234990639	0.249626186	0.535630951	0.259650858	0.429773605	0.306522021	0.272132095
IMAGp998A031828	0.25385538	0.345062811	0.248040197	0.248163903	0.28471953	0.004580496	0.245010599	0.189952346	0.444947992	0.283957199	0.169324461	0.308340411	-0.056757081	-0.065529773	-0.014900854	0.104058147	-0.058671023	-0.462859905	-0.429156662	-0.333148255	-0.092093311	-0.186345024	-0.452228125	-0.207678991	-0.124378358	-0.173610448	0.059066785	-0.033339741
IMAGp998A03183	-0.614173547	-0.914212707	-0.797877198	-0.828144513	-1.195454859	-0.536431718	-0.881492077	-0.176085662	-0.339673615	-0.593607096	-0.589045601	-0.364812659	-0.39952876	0.412891426	0.134466931	0.419742369	0.198437706	-0.005642227	0.235036535	0.375891328	0.035031953	-0.003118199	0.436923582	0.610653482	0.790124044	0.176674231	0.265378499	0.864466873
IMAGp998A031862	-0.435928968	-0.330059039	-0.080700071	-0.119648129	-0.31968992	0.004035193	-0.022407806	-0.214549567	-0.383446966	-0.080171179	0.010554812	0.023675873	0.042681186	-0.131547644	0.174506424	0.233621789	0.227458078	0.018070255	0.04712496	0.268710402	-0.053793734	-0.124778195	0.047635261	0.361200412	0.237799143	0.259525741	0.36242852	0.246206377
IMAGp998A031864	0.350370265	0.151352536	0.407479841	0.288551864	0.318802993	0.24326113	0.381950887	0.405786535	0.126010526	0.256190338	0.305615574	0.216205457	0.33835996	0.125902928	0.191973353	0.231165332	0.074362456	0.030603195	0.144954969	0.25235028	0.128023465	0.190194693	0.166293534	0.542316194	0.175017836	0.070936702	0.178138411	0.207265146
IMAGp998A03191	-0.491610637	-0.612186661	-0.413557528	-0.267370796	-0.734265705	-0.410800394	-0.681599282	-0.213117983	-0.492713787	0.02970954	-0.040558241	-0.271031101	-0.253478796	-0.464598953	-0.409960791	-0.176726526	-0.229814579	-0.293150401	0.020643473	-0.00731451	-0.080187578	-0.127406868	-0.376789429	-0.216136977	-0.087604141	-0.230611165	0.13980827	-0.101792449
IMAGp998A03192	0.155480632	0.166679255	0.343763359	0.156712754	0.427582147	0.497802765	0.519369488	0.390754697	0.702653275	0.500079048	0.359092129	0.344457598	0.419731874	0.591671187	0.580011019	0.502078554	0.260525552	0.361869625	0.551657573	0.374543671	0.464451122	0.549797007	0.72891133	0.879027662	0.481701501	0.555877215	0.44009475	0.439699792
IMAGp998A031937	0.128850703	0.10574239	-0.008116017	-0.029075014	0.402709477	0.678261641	-0.237795205	-0.040621822	0.046857717	-0.056379744	0.190183568	0.326539933	0.088665555	0.120361665	0.234871496	0.06388241	0.033786193	0.145418247	0.030230238	0.270811612	-0.192803544	-0.158858114	-0.405335659	0.111067591	0.268381882	-0.039880276	-0.466307135	-0.183917313
IMAGp998A03195	0.794436948	0.347694452	0.46303388	0.390908145	0.290422578	0.249769577	0.288014526	0.303851674	0.478989469	0.455290237	0.67868174	0.354657368	0.541981083	0.34597802	0.46500057	0.166074881	0.302738826	0.361369109	0.253777877	0.478429018	0.373560363	0.513115176	0.597354928	0.079415992	0.350109045	0.371032705	0.860312002	0.37264568
IMAGp998A032332	0.179300633	0.120373539	0.243818242	0.181603173	0.127646601	-0.094627366	0.064348109	0.272579214	0.138979254	0.194248015	-0.053956944	0.20818357	0.10178239	-0.2318717	0.006760778	-0.032418525	-0.011008345	-0.082958983	-0.166418558	0.053741226	0.014896506	-0.060130949	-0.000582531	-0.139055665	0.014612948	0.088787007	-0.001563427	0.069140482
IMAGp998A032676	-0.648885221	-0.529745383	-0.504284043	-0.551107372	-0.443351112	-0.663672315	-0.57165092	-0.516246805	-0.656248332	-0.392757693	-0.685065383	-0.38741808	-0.462052885	-0.366052186	-0.643680956	-0.698283584	-0.483414516	-0.527050147	-0.846014961	-0.672415222	-0.610612521	-0.515456796	-0.555827937	-0.767890515	-0.845066045	-0.629965235	-0.642998397	-0.915003176
IMAGp998A03278	-1.439205855	-1.457575958	-1.613751559	-1.287214569	-1.378813373	-1.47516603	-1.209327057	-1.119892802	-1.165528833	-0.99367434	-1.377324669	-1.230763226	-1.146671847	-1.10139406	-1.079977118	-1.358622598	-1.116085741	-1.369264846	-1.456861567	-1.442266159	-1.165123443	-1.06359423	-1.129394415	-1.274426427	-1.112120203	-1.346618946	-1.37778698	-1.311992347
IMAGp998A032792	-0.308142652	0.01964937	-0.04167204	-0.041952371	-0.140719097	-0.167009245	-0.114108849	-0.195781991	0.069632036	0.07844817	0.098317727	-0.139688025	0.169903634	-0.010774338	0.201152302	0.024343276	0.111513759	-0.010514328	0.136410674	-0.009527207	-0.041709538	0.140914618	-0.041810414	0.36098381	0.015243255	0.114513288	0.071639025	0.125086301
IMAGp998A03281	0.11346258	0.109250501	0.257278131	0.15308315	0.063832483	0.408732483	0.353658612	0.379108902	0.386233414	0.288475261	0.33242272	0.359289346	0.168093074	0.091263292	-0.243590295	0.020175494	-0.099026379	0.015337482	0.041812997	-0.141325608	0.144340926	0.284883147	0.326751881	0.463591868	0.369675774	0.40005431	0.247636903	0.290777391
IMAGp998A033060	0.340229182	-0.033017051	-0.051734583	0.099992366	0.144687242	0.133697321	0.173479759	-0.012137238	0.332792533	-0.092022327	0.051058233	0.175889202	-0.071641508	0.140662936	-0.111464754	0.171180746	0.109931713	0.047137855	0.130582662	0.222098576	0.018551569	0.185002066	-0.152422131	0.26699048	0.175750091	0.233392833	0.341442081	0.029451746
IMAGp998A03366	-1.130862668	-1.076866575	-1.152399734	-0.851000169	-1.216158153	-1.205143903	-0.603657924	-0.943521084	-0.755447926	-1.072819606	-0.467421277	-0.706591605	-0.77947286	-0.748138949	-0.628743927	-0.346150728	-0.985229587	-0.69522555	-0.923417132	-0.740936191	-1.14437945	-0.71817708	-0.834702892	-0.286754932	-0.848675142	-0.764952955	-0.529778709	-0.554208325
IMAGp998A03369	0.201871389	-0.131886399	-0.144269698	0.015361398	0.321064123	0.071835996	-0.032140365	0.109149384	0.20717026	-0.16448368	-0.096469612	-0.019248277	0.091170862	0.241137871	0.022466609	-0.127145461	0.020995531	-0.029913989	0.002079955	-0.085951987	-0.014393793	-0.067412232	-0.175145352	0.022292122	0.052248237	-0.135795259	0.054579318	0.133673369
IMAGp998A033713	0.23533362	0.201022575	0.446114203	0.048761204	0.627189316	0.482857251	0.224611749	0.274736433	0.102802152	0.325901123	0.288975711	0.063662371	0.219954887	0.351523708	-0.001360149	0.145321563	0.25815667	-0.027070312	0.100622182	0.310370699	0.080489304	0.076576605	-0.555077339	0.221490257	0.14541861	0.046706682	0.329410766	0.27736534
IMAGp998A033733	0.154232305	0.019506855	0.21648871	-0.052283476	0.139249873	0.295000996	0.090514631	0.156095637	0.19285978	0.057597285	0.223491903	0.069559414	0.130825711	0.117181104	-0.096226038	0.213845901	0.076064768	0.067151117	-0.154013107	-0.0326208	0.070445995	-0.214776015	-0.127527516	0.097662489	0.040980568	-0.089902265	-0.168932021	0.064767686
IMAGp998A033938	0.247040864	-0.215245609	0.36924005	0.006284103	-0.084709626	0.104444109	0.139814967	-0.064199289	0.317518302	-0.409185538	0.328569314	-0.225778719	0.043770225	-0.01473584	0.094005661	-0.06657304	-0.130630123	-0.175448878	-0.068482956	0.288753318	0.085962827	-0.189897276	0.070480824	0.385237428	0.12998948	-0.107765054	0.256021269	0.269502514
IMAGp998A033965	0.312017954	0.320317769	0.600094331	0.449563909	0.231664496	-0.098039378	0.18986972	0.390411928	0.526773781	0.25935371	0.137482986	0.179593556	0.508998478	0.309204962	0.16434905	0.145195593	0.21570957	0.310759356	0.164897936	0.294075233	0.343111533	0.428495348	0.2855601	0.27912522	0.119177505	0.046545032	0.365679521	0.415345671
IMAGp998A034009	0.286260813	0.22364034	0.238787924	0.213438345	0.217483653	0.197751803	0.281822414	0.103772968	0.127349174	0.316422319	0.072952683	0.229364064	0.249632267	0.05035767	0.059976072	0.062314875	-0.023536139	0.007585682	0.179024705	-0.097025799	0.103547011	0.244565122	0.191321239	0.429113676	0.299271933	0.168528921	0.293437855	0.192207051
IMAGp998A034123	0.432509129	0.169623026	-0.043145242	0.410213925	0.14649055	0.325268592	0.069295907	0.130915543	0.480388164	-0.099695111	0.219178142	0.415247628	0.047953258	0.284233506	-0.098350571	0.092054162	0.310607164	0.340619851	0.32055438	0.31249785	-0.209646737	0.064215194	0.261335783	0.005997467	-0.013167762	0.463860151	0.349680511	0.01395455
IMAGp998A034163	0.368314723	0.146515129	0.61684396	0.216451779	0.396263997	0.440625401	0.50162616	0.177988366	0.489677948	0.10733128	-0.054767735	0.209934868	0.282679238	-0.022657066	0.034827724	0.17913735	0.181756316	0.297902168	0.203176216	0.309461174	0.078256375	0.174388458	0.253296782	0.243107563	0.012896731	0.343825023	0.155767724	0.114974546
IMAGp998A034166	0.266420614	0.31455884	0.327683119	0.3531603	0.191323624	0.401698243	0.272389189	0.410064232	0.646129833	0.19523428	0.228963847	0.497329492	0.431999636	0.193902416	0.104999786	0.41607738	0.146220918	0.197332154	0.19569488	0.101553413	0.299754089	0.314465663	0.474159182	0.780877313	0.313973141	0.38266381	0.146883715	0.230727748
IMAGp998A034171	-0.010698943	-0.025014729	-0.038328837	-0.080790571	-0.188110647	-0.06802715	-0.095976852	-0.05167208	-0.070314478	-0.111436516	-0.050986016	-0.134741378	-0.0628774	0.012335251	-0.170688394	-0.244595815	-0.157584162	0.094457299	-0.099905687	-0.244908953	-0.035701799	0.046627265	-0.191540462	-0.371541693	0.134574516	-0.163863026	-0.242897221	0.018425255
IMAGp998A034173	-0.198905795	0.246463029	0.100108024	-0.051360115	0.08023193	-0.128317812	0.171018863	-0.268594358	-0.236850633	0.092672191	0.103539809	-0.156924451	0.014217331	-0.020832192	-0.33531054	-0.259520737	-0.352417993	-0.144451312	0.096549491	0.099230099	0.004974556	0.003802393	0.083776372	-0.213462521	-0.082090569	-0.150206171	0.22136553	-0.03623619
IMAGp998A03421	-0.5054925	-0.293982861	0.059915384	-0.364977591	0.096601733	-0.062125875	-0.237549954	0.561136025	-0.230397676	0.14474994	-0.195396291	-0.179364761	-0.054917282	0.09048248	-0.153664211	-0.307157637	-0.231977941	-0.063884896	0.033465196	-0.307203606	-0.172427191	-0.212051463	-0.147836123	-0.278746609	-0.28404047	-0.185239414	-0.311413791	-0.212684895
IMAGp998A03423	0.503231455	0.497889573	0.441573482	0.71161551	0.248134023	0.607037778	0.648058826	0.497632908	0.697488349	0.768979147	0.663835702	0.630692178	0.687302133	0.88126856	0.468607586	0.641027975	0.613508507	0.787742737	0.761572289	0.737459762	0.667786286	0.592333426	0.804074209	0.599495107	0.578693449	0.728179504	0.692569291	0.450864472
IMAGp998A034428	-0.364178843	-0.244732701	-0.861281979	-0.586484071	-0.575566747	-0.941457313	-1.044013517	-0.518880635	-0.553482956	-0.81158206	-0.729868492	-0.720847092	-0.605250833	-0.865718407	-0.645988094	-0.7634236	-0.703019474	-0.528534439	-1.055925974	-0.461847608	-0.753047228	-0.396229843	-0.535265377	-0.480653936	-0.688736016	-0.670338283	-0.618238634	-0.705425511
IMAGp998A034454	0.515228528	0.406910277	0.372276644	0.108857879	0.328629892	0.268928643	0.222578618	0.467502502	0.594394959	0.326646926	0.36191282	0.198951722	0.412894905	0.618616876	0.443977589	0.278945653	0.115385954	0.747051414	0.289956846	0.249759663	0.31901576	0.534759693	0.362181439	0.381768493	0.103455513	0.227365692	0.362878759	0.190412261
IMAGp998A034499	0.476813229	0.353125911	0.546777412	0.373789428	0.295815531	0.401498959	0.231582867	0.388030419	0.426334568	0.532859885	0.405619452	0.301156396	0.301568223	0.216559857	0.226122464	0.127584843	0.078254457	0.188389194	0.121458416	0.114642083	0.16952877	0.252698971	0.386465634	0.504741372	0.1574384	0.155718433	0.347661525	0.362633116
IMAGp998A034508	0.0541999	0.044473699	0.058204369	0.067726037	0.194443482	-0.213429637	0.067777629	-0.10942832	-0.062441817	-0.165148256	-0.062992232	-0.017659102	-0.141519448	-0.141275488	-0.240281326	-0.206642631	-0.298489357	-0.1947767	-0.16122672	-0.146642575	0.053058444	-0.252193619	-0.070620058	-0.362105429	-0.221890635	-0.154340938	-0.208010207	-0.068543649
IMAGp998A034742	0.405972804	0.15061215	0.332538157	0.09649909	0.270732821	0.219768582	0.133540082	0.074795838	0.117237531	0.287780683	0.0866335	0.22255747	0.141113762	0.171991425	0.109327488	0.077547632	-0.025882871	0.229651999	-0.007504447	-0.102501723	0.265417638	0.119002142	0.118600515	0.232883479	0.241067877	0.224526297	0.083409609	0.037234907
IMAGp998A034947	-0.106156843	-0.060552211	0.033570945	0.187702498	-0.046468514	0.130833127	0.049846399	0.093893009	0.374903944	0.16653266	0.057215382	0.115847962	0.14479655	-0.095022617	0.114280032	-0.066375087	0.051236318	-0.161963207	-0.066339759	0.165979363	-0.017133575	-0.072556308	-0.028068362	-0.070367916	-0.008203501	0.036793023	0.012755227	-0.006616651
IMAGp998A035002	0.671207108	0.633762113	0.695400144	0.598092587	0.575317953	0.71589241	0.162691243	0.412000726	0.588689662	0.480263443	0.591347138	0.43985832	0.582822119	0.55837881	0.319695286	0.671496269	0.410200606	0.440939927	0.351481503	0.485548231	0.579010803	0.490203897	0.794002682	0.946463935	0.343541686	0.392640734	0.404665967	0.752902963
IMAGp998A03526	0.174907283	0.405987081	0.470631934	0.364478842	0.561965399	0.418539069	0.236969636	0.315557021	0.344598274	0.224338902	0.189207796	0.263036712	0.132347568	0.249222416	0.214331396	0.257613286	0.091691482	0.109724325	0.131196125	0.341502699	0.272227574	0.363246882	0.274094851	0.672695341	0.183244209	0.323260444	0.305522547	0.334185253
IMAGp998A035283	0.648938016	0.158207061	0.216346175	0.292309298	0.3680068	0.553933795	0.405327805	0.146346313	0.177332144	0.167535934	0.117674086	0.474628302	0.370433377	0.244763213	0.105381471	0.338242029	-0.056647555	0.277457753	0.143097102	0.206625763	0.500721248	0.221090526	0.35665183	0.188948501	0.233263949	0.225053959	0.403075026	-0.092778619
IMAGp998A03529	0.029414337	-0.333643748	-0.079948931	-0.060802672	-0.283979656	0.018216995	0.082749804	-0.189109526	-0.016161059	0.141652657	-0.302423264	-0.011738413	-0.097277824	-0.034038587	-0.169463147	-0.159517182	-0.226519017	-0.07647467	-0.206705543	-0.345091473	-0.267149847	0.107313633	0.185211851	0.099758867	0.021037276	-0.183477344	0.015898703	-0.115705603
IMAGp998A035305	0.426606083	0.446044397	0.229495245	0.431720046	0.376804846	0.309619172	0.278377398	-0.119861181	0.191183293	0.320576942	0.169062619	0.060031577	0.50698811	0.146399128	0.40025577	0.290974532	0.331269472	0.346484583	0.177470362	0.381985707	0.053072843	0.375259663	0.107637398	0.052624555	0.153303495	0.114902817	0.451416471	0.183682439
IMAGp998A035553	0.312948031	0.098199601	0.212225328	0.338920242	0.252534778	0.179605152	0.141922078	0.210482861	0.107896751	-0.03977446	0.149186796	0.06237515	0.052779013	0.029319157	0.132898389	0.038749758	0.018624092	0.006196515	0.120375338	0.182992063	-0.010740767	-0.003842634	0.234012916	0.03788067	0.00885922	0.077829394	0.221605022	-0.047654767
IMAGp998A035568	0.239024901	0.287913013	0.175994348	0.272243616	0.429027291	0.369394459	0.088314915	0.237961466	0.252654712	0.207232207	0.011524144	0.278772893	0.391215415	0.367039996	0.081452681	0.15200833	0.220954939	0.017985308	0.064107919	-0.050108409	0.142180003	0.229364598	0.280881329	0.279141255	0.081940949	0.25970201	0.279367234	0.127919518
IMAGp998A035604	-1.640597405	-1.542958329	-1.472754545	-1.487846971	-1.899227695	-1.932310277	-1.400127992	-1.168005285	-1.317244882	-1.165285839	-1.570150206	-1.636748851	-1.245001127	-1.737629388	-1.08299159	-1.571490721	-1.142618067	-1.192669698	-1.230104121	-1.557773666	-1.071225104	-1.310173612	-1.339950073	-2.11478321	-0.796538577	-1.079956773	-0.938833197	-0.890449889
IMAGp998A03561	1.01151043	1.013183339	0.944033412	0.987859378	1.186375623	1.362566588	1.496706253	0.762775186	1.125480286	0.914688177	1.580927779	1.330123539	1.162923792	1.679482981	1.435045929	1.576106517	1.246862904	1.575956396	1.549173058	1.852497954	1.131900096	1.143332448	1.315333754	2.168024609	1.198274271	1.421646368	1.721888794	1.371814839
IMAGp998A035641	0.634365933	0.804190215	0.713013112	0.68889695	1.118769397	0.810185026	0.866311882	0.710122092	0.786631298	0.695383973	0.714279684	0.614269497	0.429421204	0.436240572	0.258028623	0.456705668	0.14081631	0.242279232	0.248973901	0.259763031	0.483771353	0.382337398	0.496279172	0.501452245	0.289946598	0.278080994	0.304933504	0.208461549
IMAGp998A03577	-0.569118087	-0.283215006	-0.2467814	-0.556918423	-0.300260234	-0.557381977	-0.251586198	-0.321786639	-0.619917815	-0.449223324	-0.77727735	-0.570198886	-0.245083056	-0.717349632	-0.007706355	-0.130564127	-0.187307889	-0.161435883	-0.155483214	-0.364684868	-0.294027438	-0.202123266	-0.202280008	0.196969197	-0.035890403	-0.386224703	-0.055038465	-0.290679749
IMAGp998A035812	0.088008456	-0.101734069	-0.252647736	0.015835842	0.038458226	-0.281373913	0.03995863	-0.058129079	0.023463184	-0.228225339	-0.271281582	-0.128179609	-0.230674834	0.353854474	-0.178516849	-0.16334399	-0.055310909	-0.257384242	-0.193677316	-0.11538058	-0.112392367	-0.188567591	-0.228427405	0.349131098	-0.035448918	-0.036561729	0.202682638	0.105358596
IMAGp998A035814	0.297596611	0.103496563	-0.188485361	-0.426597097	0.242822316	0.110887227	-0.174484974	0.198198362	-0.189645725	-0.256060222	-0.181670712	0.113109817	-0.280939659	0.013049452	0.191460758	-0.097559991	-0.327734592	-0.227275833	-0.231204609	-0.096479683	-0.204451194	-0.021030609	-0.162754584	-0.267457103	-0.103603786	-0.155900304	-0.011686471	-0.246539174
IMAGp998A03584	0.468156368	0.339183516	0.492199677	0.720363441	0.709115341	0.667529315	0.446099457	0.69266994	0.622881234	0.416221512	0.477801978	0.289492796	0.393301306	0.39785605	0.369272795	0.433346125	0.721689804	0.134728191	0.407071208	0.657132296	0.484395171	0.531214182	0.554474079	0.985372289	0.607668028	0.453172312	0.432904905	0.738050543
IMAGp998A03589	0.011519055	0.113460525	0.228495211	0.235688945	0.377435166	0.070475232	0.030116737	0.158936316	0.118078498	0.09579061	0.128093527	-0.002019799	-0.014969962	-0.263262841	0.090961149	-0.15122941	-0.008706852	-0.124867514	-0.04218041	0.062950994	-0.143338307	-0.051168245	-0.032696824	-0.10056175	-0.153264464	-0.020123722	-0.2046536	-0.107960954
IMAGp998A035918	0.566846597	0.432662641	0.498767497	0.387579237	0.419222537	0.601911012	0.278150277	0.438998848	0.593658139	0.56664557	0.483949614	0.389069333	0.393973016	0.397202591	0.281904539	0.356521917	0.227080231	0.021601028	0.267495394	0.268240408	0.263031499	0.346964146	0.280882841	0.382187681	0.541601742	0.470928824	0.34541741	0.339236653
IMAGp998A03595	-0.245490298	-0.154237227	-0.045075814	-0.175838902	-0.125091302	-0.189012267	0.203903786	0.057429334	0.042495168	0.106869755	-0.090241102	-0.189991825	0.051405356	-0.134739344	0.022510028	-0.022235935	-0.08084238	0.094160239	-0.250507714	0.138524429	0.268851715	-0.069665869	-0.043388665	0.096083366	-0.067600513	0.194973678	-0.144295134	0.31635497
IMAGp998A035976	0.36566352	0.296564257	0.093872113	0.207995426	0.016419249	0.278606968	0.49701209	0.34610687	0.522561397	0.435522049	0.421428204	0.511934049	0.581878253	0.384911059	0.598939548	0.55372842	0.678398367	0.428758361	0.441833851	0.633495412	0.588915044	0.417307196	0.601928565	0.361027793	0.547990477	0.654337509	0.459874375	0.274545584
IMAGp998A035998	0.079452323	0.090277534	-0.053516191	-0.022371729	0.168550725	0.251621836	-0.113981029	0.018024809	-0.071898393	0.099945182	0.371658687	0.314960402	0.103130762	0.317020528	0.207111584	-0.062574956	0.125673883	0.233255834	0.064836586	-0.030705177	0.043201737	0.253987054	0.086492469	0.076565634	0.35245884	0.181277127	0.07722312	-0.236475379
IMAGp998A036110	-1.74761688	-1.459083734	-1.446166253	-1.312550885	-1.35660526	-1.332422301	-1.200869773	-1.014193217	-1.184965224	-1.152273131	-1.301034244	-1.321846775	-1.293619215	-0.868321291	-1.205942762	-1.48347863	-1.301752269	-1.455329974	-1.495074991	-1.518472685	-1.348075334	-1.14226016	-1.187274169	-1.460980748	-1.096574068	-1.324948411	-1.33993993	-1.14129703
IMAGp998A03614	-0.511470016	-0.450363599	-0.484067261	-0.223634254	-0.463993327	-0.735265827	-0.539686417	-0.261579582	-0.453004156	-0.494328977	-0.598815987	-0.507187483	-0.521227631	-0.412593078	-0.07903784	-0.561977213	-0.400490058	-0.463087865	-0.565162955	-0.181486615	-0.46110841	-0.299178052	-0.465525532	-0.269233836	-0.270399403	-0.299234426	-0.240904836	-0.444642548
IMAGp998A03664	0.94264634	0.519860424	0.515551206	0.524962494	0.540091021	0.765116635	0.453872169	0.295057285	0.555007106	0.453330754	0.426458049	0.344838942	0.323892371	0.723540804	0.494402948	0.39842296	0.347510737	0.361355776	0.427353317	0.538804703	0.342711466	0.516457427	0.704028759	0.542967773	0.63834389	0.591220403	0.530776161	0.337846088
IMAGp998A0371	-0.396844032	-0.31127784	-0.388994604	-0.290314762	-0.421345722	-0.248325951	-0.241043794	-0.995578165	-0.331093992	-0.297879614	-0.158732536	-0.245852851	-0.236630944	-0.275162688	-0.619491881	-0.156584493	-0.328712126	-0.175744101	-0.36291795	-0.126229007	-0.226498169	-0.217839575	-0.358072764	-0.409327743	-0.149167006	-0.056277151	-0.228440197	-0.474081905
IMAGp998A0372	-1.74014934	-1.385825227	-1.708509736	-1.889211908	-1.739228839	-1.653186621	-1.376050841	-1.628966376	-1.799842561	-1.435029582	-1.63501987	-1.513665041	-1.273497375	-1.411897658	-1.443513967	-1.155963547	-1.231468468	-1.464678711	-0.907552239	-1.271855343	-1.276929011	-1.366768615	-1.381683285	-1.210366594	-1.042274081	-1.110461664	-1.226403537	-1.270609362
IMAGp998A0376	0.058660862	0.233527399	0.034408471	0.037840461	0.270382199	0.442967431	0.285258858	0.346670465	0.096816041	0.208968148	0.193641393	0.494055901	0.15809977	0.181390915	0.122307076	0.198674036	0.009521141	0.246523499	0.167380517	0.096922232	0.554346799	0.397663531	0.053114265	0.122230629	0.170825754	0.193991854	-0.033951167	0.286200541
IMAGp998A03781	0.03889307	0.024607583	0.006311689	0.09486958	-0.013771157	0.197331795	-0.077395436	-0.190580147	-0.237612842	-0.077722856	-0.028901315	-0.07524871	-0.088115411	0.113875154	0.155658305	0.046196966	-0.011611581	0.08239831	0.114561883	0.061999648	0.132397913	0.08358178	-0.005502324	0.013110314	-0.096202814	0.060279887	-0.026016968	0.0289288
IMAGp998A03785	-0.595382565	-0.441911961	-0.481289864	-0.875893596	-0.214534971	-0.472401921	-0.757224409	-0.222627351	-0.768106842	-0.431714216	-0.495573571	-0.462766717	-0.633208664	-0.549338681	-0.338698628	-0.408522957	-0.714241399	-0.666181149	-0.409576635	-0.384533676	-0.379423987	-0.334289204	-0.547946034	-0.519064593	-0.487018708	-0.174088968	-0.477567481	-0.813529626
IMAGp998A0388	0.068100038	-0.044530044	0.055834264	-0.152608145	-0.181504406	0.071628997	0.131077649	-0.019160856	-0.152702775	0.109305764	-0.04814837	0.204571895	-0.049215963	0.070093138	-0.006165486	0.142118903	0.157612818	0.050767992	0.107115681	0.160272503	0.004943606	-0.039250052	0.225922132	0.304680447	0.096177538	0.080210435	0.143331788	0.401333225
IMAGp998A041015	-1.238192045	-1.241499704	-1.423640921	-1.167055053	-1.055322002	-1.357732237	-1.198118985	-0.871894977	-1.444214123	-1.160079088	-1.338838285	-1.161713736	-1.286904743	-0.806867948	-0.969583866	-1.30636509	-1.192494257	-1.045813886	-1.037860152	-1.351129454	-1.412105881	-1.159699698	-1.392703539	-1.527094161	-1.480363881	-1.417954836	-1.128048325	-1.293814794
IMAGp998A04114	-1.278882048	-1.182657791	-1.550386659	-1.274274736	-1.239748994	-1.150934561	-1.107923793	-0.948827373	-1.133587603	-1.040661264	-1.315939842	-1.013291954	-1.296088838	-0.863972085	-0.824877567	-1.03165573	-1.087546274	-1.235582048	-1.187566814	-1.150856672	-1.149592509	-0.883798541	-1.121113892	-1.045656929	-0.839430961	-1.03857308	-1.23144655	-1.217027211
IMAGp998A04123	-0.912160729	-0.593313316	-0.297080458	-0.664163501	-0.219135694	-0.380149119	-0.427729869	-0.521906399	-0.446111678	-0.449667208	-0.922025389	-0.705840335	-0.398978604	-0.493587522	-0.337895113	-0.358923951	-0.684833988	-1.014498517	-0.793032141	-0.60591069	-0.552670684	-0.568595589	-0.675158878	-0.514591373	-0.514107719	-0.450869457	-0.50364902	-0.664087112
IMAGp998A04131	-0.03311253	-0.08284948	-0.015280988	-0.098087374	0.059093893	-0.06571743	-0.115576686	0.051424065	-0.332311314	-0.163182183	-0.185598274	-0.142285068	-0.266723202	-0.33977917	-0.071537457	-0.132277156	-0.137510638	0.045419877	-0.282966859	0.074420351	-0.216497257	-0.254026453	-0.236182681	-0.220246787	-0.09449997	-0.299298802	-0.225498541	-0.124109931
IMAGp998A04158	0.153523145	0.120701839	-0.082627948	0.10725573	0.293825653	0.311496259	0.223431028	0.29630589	-0.2163372	0.29031446	-0.007430752	0.190629858	0.093389179	-0.249607276	-0.021627741	0.185525822	-0.067504746	-0.044613042	0.3515351	0.22896927	0.076291624	-0.010855581	0.134652182	0.032647384	-0.021804546	0.02649554	-0.07098973	0.219599212
IMAGp998A04174	0.178196314	0.065557458	0.086320953	-0.016971357	0.174232454	0.133592874	0.014121419	0.024439053	-0.093448695	-0.092010558	0.081368707	0.041726189	-0.107864626	-0.087272136	0.094199815	0.138084918	0.036061244	0.073732922	0.099029424	-0.008151452	-0.019444391	0.005449779	-0.019062978	0.371484286	0.050826485	0.042383668	0.031418023	0.163673305
IMAGp998A04176	0.25565553	0.095815244	0.188691308	0.031010456	0.143699809	-0.033163566	0.234169273	0.219950376	-0.00542602	0.253985261	0.308146406	0.219854721	0.207823177	0.052970484	0.331678828	0.188541969	0.522512534	0.190928875	0.426795848	0.367620011	0.246356596	0.35997215	0.590363	0.46496208	0.289188416	0.383132988	-0.040033795	0.24306559
IMAGp998A041785	-0.489642556	-0.41827829	-0.340226909	-0.237964038	-0.177624249	-0.491180353	-0.298227498	-0.198004749	-0.340202204	-0.369791546	-0.392342263	-0.351036879	-0.251516804	-0.258404976	-0.165380747	-0.180692225	-0.314829356	-0.390475931	-0.215554359	-0.064588762	-0.332372999	-0.434421518	-0.407950444	-0.213314623	-0.224519399	-0.325746097	-0.350026394	-0.112820245
IMAGp998A041793	0.011224898	-0.06750112	-0.035782146	0.053852076	-0.070251674	-0.112303528	0.277153464	0.092755218	0.004843814	0.01608979	-0.059249204	-0.094798282	0.230592272	0.036377718	0.17357936	0.034923571	0.030054641	0.089944663	0.153956473	0.057345767	0.018426976	0.061538717	0.236080704	0.616574636	0.090467716	-0.057842276	0.142111339	0.224692112
IMAGp998A041794	0.026318513	-0.011800619	-0.110837169	0.004183773	-0.096257761	-0.044746696	0.1181557	0.303921822	0.069954398	0.037250904	0.081653911	0.03046283	-0.147108434	0.056267682	0.064502889	-0.054607347	0.004774898	0.062046259	-0.024749966	-0.020658855	-0.027153129	0.062539528	-0.014144846	-0.117000955	-0.03343496	0.02666469	-0.057595002	0.017596691
IMAGp998A0418	-0.13859664	-0.130551558	-0.285677877	-0.084992807	-0.408069361	-0.19813289	-0.145081363	-0.415017127	-0.134912989	-0.047591351	0.337611164	0.064571892	0.109766504	-0.201799842	0.32935634	0.519509759	0.442631265	0.388925758	0.459431709	0.424448474	0.249169672	0.040540154	0.33394729	0.497432194	0.058372708	0.378778311	0.227718588	0.137646945
IMAGp998A04183	-1.419424931	-1.46574473	-1.291060584	-2.117288468	-2.054221649	-1.934287509	-1.902661043	-1.719389172	-1.184185152	-0.986887689	-1.456675372	-1.439366182	-1.081540753	-1.506829829	-1.216766309	-1.370091435	-1.352463734	-0.818659857	-1.115215566	-1.51488609	-1.383897035	-1.050800709	-1.98444364	-1.419193848	-1.074315674	-0.815917078	-1.056808776	-1.245269159
IMAGp998A041855	-0.463433144	-0.636321054	-0.562091003	-0.611190054	-0.918473394	-0.977527985	-0.768920651	-0.371560994	-0.564076865	-0.471154384	-0.690740361	-0.597012519	-0.273017449	-0.867512518	-0.335940389	-0.518613868	-0.507971723	-0.477476769	-0.542306733	-0.548750001	-0.482674953	-0.402834801	-0.592680758	-1.236789126	-0.280885853	-0.19088698	-0.253218883	-0.420564624
IMAGp998A04191	-0.490641352	-0.477592732	-0.536889767	-0.516129973	-0.946394699	-0.498365459	-0.670654514	-0.322329133	-0.68400576	-0.434505582	-0.670096728	-0.536802039	-0.544598539	-0.8375026	-0.328293141	-0.481733913	-0.59936167	-0.64403719	-0.535543375	-0.474258103	-0.818491442	-0.735817219	-1.166671372	-0.536916908	-0.420777505	-0.915381629	-0.558791364	-0.751355394
IMAGp998A04207	-0.582521139	-0.460549391	-0.568983317	-0.46411178	-0.453119671	-0.537417715	-0.500560158	-0.46273652	-0.443556134	-0.238953779	-0.72930088	-0.352203334	-0.677255142	-0.385403475	-0.310593686	-0.285175877	-0.292493215	-0.362405087	-0.281789074	-0.159010839	-0.259408608	-0.419219972	-0.304460964	-0.310697306	0.001789163	-0.148610404	0.227255733	-0.551595322
IMAGp998A042227	0.349075866	-0.003572279	0.07695728	0.199397917	0.223521539	0.157800147	0.229521603	0.212489435	0.154507083	0.083509924	0.214320899	0.204835699	0.125208849	0.109110378	0.342334939	0.305603193	-0.050301689	0.177589931	0.214840296	0.138301678	0.192722039	0.142998473	0.115030935	0.092475486	0.309078357	0.169024086	0.267379648	0.174220407
IMAGp998A04281	-0.714075059	-0.466525388	-0.518520037	-0.589397223	-0.632799368	-0.899724825	-0.627835712	-0.636771724	-0.446978294	-0.800514604	-0.467440215	-0.430028998	-0.660702854	-0.414784606	-0.451656105	-0.467836623	-0.309137771	-0.53042222	-0.598735578	-0.634915909	-0.715681906	-0.465597631	-0.357579217	-0.139635806	-0.315405533	-0.533401171	-0.452594014	-0.437481391
IMAGp998A04283	1.030997297	0.838797215	0.834163522	0.74733731	0.474166728	0.884770751	0.927211016	0.575325332	1.073402376	0.88967918	0.590362007	1.033182969	1.221776293	0.848754891	0.456980785	0.830218973	0.934188083	0.390425418	0.584636107	0.382372095	0.656617692	0.653421217	0.852204974	0.475714723	0.566884217	0.898324742	1.091938708	0.509874682
IMAGp998A04284	-0.635269918	-0.495745611	-0.403026515	-0.430999694	-0.360524982	-0.608355687	-0.734628786	-0.594747703	-0.514456991	-0.55052389	-0.779989269	-0.741231719	-0.306336391	-0.417630382	-0.456523831	-0.558416825	-0.295294344	-0.408138638	-0.664192205	-0.35601889	-0.304033609	-0.331573909	-0.566931607	-0.132614427	-0.336718239	-0.316334921	-0.460249618	-0.34542733
IMAGp998A04373	-0.043414468	0.086767176	0.317595238	-0.057033919	0.076535592	0.003632507	-0.049210991	0.007260734	-0.086040574	0.141023935	0.293655533	0.162618309	0.176939893	-0.079655447	0.31410453	-0.000617329	0.294035322	0.301256959	0.217744656	0.046172028	0.029994169	0.143514862	-0.104504891	-0.098477383	0.077328745	0.152634034	0.064120847	-0.003359869
IMAGp998A04378	-0.766990506	-0.713088601	-0.867321813	-0.738139698	-0.660838909	-0.585805695	-0.708873108	-0.030545305	-0.785151564	-0.589109496	-0.709986078	-0.592473151	-0.594207872	-0.653573277	-0.579679202	-0.58641415	-0.389769162	-0.450135655	-0.7888662	-0.853518239	-0.807435997	-0.536296495	-0.682508537	-0.549662444	-0.396144661	-0.673668996	-0.348094655	-0.387431303
IMAGp998A043866	0.494227615	0.343123047	0.347829145	0.295160096	0.489216702	0.623172761	0.518191288	0.2791194	0.265772223	0.368463675	0.387311895	0.166490439	0.305690912	0.271945292	0.145592708	0.268202993	0.335751523	0.326078487	0.331330725	-0.027212697	0.217731602	0.2055209	0.242399008	0.416443521	0.224222711	0.165734495	0.168257674	0.18824115
IMAGp998A044129	0.10018861	0.139431911	0.168743915	-0.130705345	-0.149766446	0.029760905	-0.148760062	0.156387605	-0.176203007	-0.081382445	-0.281663054	-0.29890773	-0.231464309	-0.049359472	-0.075594535	0.013489569	-0.153605762	-0.326541834	-0.323751024	0.150266396	-0.090496462	-0.09336138	-0.043703784	0.416298905	0.05099984	-0.173014032	0.15268315	0.031368083
IMAGp998A044130	0.169617602	-0.071075925	0.035674137	0.194539677	0.096932286	0.170479314	0.223080647	-0.001717381	0.09043459	0.065918066	0.232204117	0.148270115	0.015125653	0.111958953	0.14475676	0.086903566	0.089203653	0.069082285	0.087733221	0.104631788	0.003958979	0.07918862	-0.07031538	0.064110665	-0.071175912	0.014686622	0.012616419	0.076518807
IMAGp998A044153	0.133831407	0.259642542	0.432999384	0.0798291	0.027069833	0.411615815	0.201050486	0.332082446	0.023792755	0.167579249	0.09889368	0.199588517	0.105880457	0.035897507	0.162832146	0.211205374	-0.028157525	0.141517792	0.080864298	0.068913253	0.335313863	0.003642055	0.169497084	0.314656963	0.128407638	6.37E-05	0.218886307	0.121379422
IMAGp998A044172	-0.138723255	-0.190136797	-0.345592873	-0.232481579	0.000377915	-0.241512112	0.124349205	-0.336692437	-0.337450091	0.09887768	-0.118805874	-0.146254724	-0.141005145	-0.361599982	0.125241081	-0.237322695	-0.178436519	-0.372859492	-0.130647274	-0.169745695	-0.157976779	-0.284425225	-0.112532729	-0.268818276	-0.236219757	-0.189195105	0.027893995	-0.464403193
IMAGp998A044255	0.405731801	0.190812465	0.451684458	0.209083721	0.095063569	0.258475324	0.158971064	0.268639698	0.235486203	0.524517865	0.310894682	0.131678549	0.036239054	0.170035885	0.25793201	0.153484614	0.026710927	0.194754987	0.235791425	0.328592554	0.05631026	0.014871462	0.139491047	0.011406966	-0.027512037	-0.043744474	-0.071922884	0.065031114
IMAGp998A044300	-1.063766389	-0.883611838	-0.877554186	-0.720178918	-0.839984772	-0.984703092	-1.135287817	-0.620265895	-0.993255808	-0.707886247	-1.110005792	-0.835315977	-0.760570715	-0.477660857	-0.416297999	-0.660242863	-0.928368617	-0.770445461	-0.849519224	-1.021917061	-0.830400754	-0.898347344	-0.853252198	-1.08700391	-0.949645814	-1.160553952	-0.934736211	-1.083236232
IMAGp998A04436	-0.791452943	-0.636748716	-0.81005232	-1.007680498	-0.579113402	-0.781632175	-0.796849956	-0.820090982	-0.883269546	-0.890139855	-0.647649889	-0.720097074	-0.75875834	-0.553057974	-0.593711944	-0.908068063	-0.788181456	-0.650834146	-0.82208842	-0.814641525	-0.992612134	-0.683019163	-0.97510578	-1.158134406	-0.577795301	-1.210194793	-1.005033732	-1.012086794
IMAGp998A044406	-0.213011114	0.234499175	0.420122625	0.078354305	0.418900017	0.387705578	0.15419002	0.018975926	0.478984067	0.401298229	0.296587302	0.043667139	0.209257324	0.334052828	-0.246341915	0.185331817	0.179765287	0.155659767	-0.046593731	-0.211236634	0.073686869	0.051049299	0.078554731	0.640723125	-0.189297667	0.576707952	0.578754417	-0.183578398
IMAGp998A044416	-0.038325692	0.17556864	-0.003820253	0.377401465	0.352515593	0.006220899	0.293993189	0.001744694	0.187766455	0.079725243	0.408401529	0.124681802	0.0045637	0.127003862	0.317030857	0.141557341	0.290710592	0.386419705	0.231657346	0.252905236	0.076324142	0.20810174	-0.037602466	0.30760789	0.070907484	-0.126278722	0.163415589	0.082486967
IMAGp998A044513	0.304134182	0.319500009	0.49385245	0.248741861	0.628702059	0.40231397	0.298485475	0.217216368	0.312835513	0.022294444	0.272242158	0.305453188	0.067754842	0.160219339	0.036725387	0.163600649	-0.109523209	-0.031295094	0.116892301	0.209391347	0.156942598	0.083382394	0.092913267	0.19494845	0.235840489	0.052948614	0.095564444	0.13444551
IMAGp998A044516	0.109852663	0.24407124	0.188042406	-0.11525176	0.289144534	0.082790096	0.131829031	-0.248593504	-0.179019181	-0.160589967	0.304777597	0.14593357	-0.051698987	0.175474063	0.028113514	0.192578983	0.290462216	0.052758736	0.141472194	0.261647147	-0.119716489	-0.181912144	-0.223615519	0.230993825	0.084009261	-0.052023505	-0.330290121	0.121579782
IMAGp998A044613	-1.226908235	-1.28997224	-1.699423857	-1.299661191	-1.22423351	-1.459351107	-1.37167421	-0.87330933	-1.290734684	-1.145325549	-1.346247449	-1.205661673	-1.197557993	-0.78922237	-1.200965335	-1.254970932	-1.140223149	-0.71610026	-0.919231753	-1.062694094	-1.032038915	-0.831191846	-1.249513445	-1.212659419	-1.048129119	-1.236273938	-1.335612221	-1.116048249
IMAGp998A04465	-0.99917941	-0.797174316	-0.466609569	-0.514396677	-0.700994288	-0.89749316	-0.962286849	-0.928877762	-1.253243111	-0.583516621	-1.011422085	-0.74775226	-0.719528232	-0.616385769	-0.55572109	-0.864028836	-0.817379642	-0.741260478	-0.573889144	-0.609081418	-0.856515361	-0.566701652	-0.933680923	-0.870286672	-0.441640199	-0.269189163	-0.368016694	-0.473352516
IMAGp998A044680	-0.070222426	-0.015613345	-0.001644709	0.159159863	-0.355120057	0.367329437	0.056592672	0.136122712	0.186127503	0.101411813	0.221966435	0.081560428	0.099656127	0.093575748	0.017403376	-0.02577309	-0.038728509	0.105866981	0.182192259	-0.072900718	0.051796009	-0.251230541	0.270329555	0.314772894	0.172253202	0.000271486	0.324261517	0.205857986
IMAGp998A04469	-0.902396898	-0.784621493	-0.804590457	-0.543096143	-0.769726455	-0.745273437	-0.467937255	-0.894490074	-0.890158162	-0.540747784	-0.402194756	-0.693300605	-0.491699628	-0.702824962	-0.352069005	-0.507283994	-0.593484321	-0.573615555	-0.347947376	-0.628761986	-0.589363287	-0.455103606	-0.675561239	-0.757489229	-0.450310152	-0.280222753	-0.253566329	-0.402877389
IMAGp998A044914	-0.536469707	-0.166737998	-0.09418081	-0.090004265	-0.148792071	-0.197257963	-0.079803077	0.230576577	-0.159473039	0.351870277	-0.086343533	-0.022893548	-0.13011628	0.035144031	0.095448156	-0.108578637	-0.050832111	0.080935612	0.108229495	-0.015486113	-0.029386888	-0.414477411	0.006945103	-0.017220922	0.03299481	-0.095652721	0.007526639	0.137518021
IMAGp998A04515	0.325679174	0.002271706	0.227329481	0.416942471	0.385852094	0.419373533	-0.215539731	0.083252065	0.251131622	-0.010942841	0.685579284	0.574982596	0.269880912	0.535052392	0.716549559	0.180291311	0.341764986	0.066001888	0.232204063	0.278198945	0.383486924	0.270252554	0.324906967	0.650458534	0.254646641	0.31465049	0.32605258	0.367105943
IMAGp998A045212	-1.234429783	-1.297943004	-1.233757104	-1.137440661	-1.281219532	-1.349461887	-1.300397363	-0.868074616	-1.497948698	-1.125867486	-1.74268637	-1.327014473	-1.534124403	-0.914969587	-1.14413239	-1.766343733	-1.619080139	-1.651750923	-1.894331913	-1.800719983	-1.602651386	-1.121733296	-1.191201567	-0.995756805	-1.039634777	-1.155183516	-0.850792501	-1.234906441
IMAGp998A045276	-0.12286725	-0.218445225	-0.378620115	0.036294091	-0.031713092	0.040564759	-0.007983937	0.02809175	-0.16274255	-0.169717951	-0.256012112	-0.392830579	-0.186682446	-0.252343914	-0.049404154	-0.395548953	-0.194095531	-0.065938584	-0.33547539	-0.071653304	-0.061515802	-0.338997403	-0.134348084	-0.223001087	-0.136079911	-0.194890371	-0.103435122	0.013106299
IMAGp998A045377	-0.241346643	-0.034164401	-0.104956221	-0.280300492	-0.146761738	-0.228822021	-0.21522641	-0.321415709	-0.154804451	-0.351166289	-0.146371785	-0.0159707	-0.188181044	-0.166300292	-0.208388639	-0.206720737	-0.236359137	-0.064991459	0.027397641	-0.222985504	-0.174633046	-0.213339066	-0.24960218	-0.228725652	-0.201527347	-0.219465046	-0.323696614	-0.194430288
IMAGp998A045409	-0.132956859	-0.311232605	0.115352546	-0.108780415	0.063113976	0.069248863	0.042951308	-0.241537566	-0.041504239	0.126763525	-0.063174295	-0.05682685	-0.10807754	0.260711811	-0.157456613	-0.048268989	-0.025673821	-0.072050411	0.015530319	-0.092416287	-0.009647762	0.020311689	0.012462374	0.080671817	0.166595421	0.133317028	0.14725659	0.163426333
IMAGp998A045491	0.136357958	0.117389609	-0.136379604	-0.132784032	-0.039549158	-0.210918291	-0.109758937	-0.267374573	0.116318364	-0.036811098	-0.085985274	-0.028115998	-0.056908642	0.018532707	-0.169460286	-0.258474208	-0.215238689	-0.02961045	0.055146861	-0.057341401	-0.385078206	-0.145329361	-0.031866287	-0.357109771	-0.286088021	-0.052034661	-0.078419703	-0.168455049
IMAGp998A045548	0.370267379	0.154470667	0.265014631	0.01507559	0.421699092	0.093279931	0.178237475	0.08156755	-0.075604713	0.097494262	0.137778067	0.091122303	0.151628885	0.095747586	0.097020773	0.134351044	0.149069006	0.098631757	0.19689786	0.004943791	0.173934108	0.170142384	0.175792116	0.219054404	0.047337268	0.053712482	0.210052815	0.012012122
IMAGp998A045589	-0.963494182	-0.929093667	-0.934450661	-0.77770143	-0.727928656	-0.877653676	-0.844266439	-0.604031219	-0.991825216	-0.887094778	-1.147405582	-0.9523522	-0.93763707	-0.631824248	-0.959439485	-1.00838751	-0.919773669	-0.944670477	-0.979624034	-0.844240366	-0.920929024	-0.94828246	-0.969447987	-1.07445946	-0.823129292	-0.981554808	-1.042138014	-0.927805224
IMAGp998A045599	-0.154304366	-0.227495864	-0.025109892	0.022634377	0.114299951	-0.030665619	0.029582122	-0.20086756	0.048935715	-0.301277913	-0.142040403	-0.182669237	-0.17067215	-0.007409102	-0.157542808	-0.00315536	-0.017068594	-0.240175281	-0.004867037	-0.05068111	-0.175274099	-0.169343299	-0.318508903	-0.272020006	-0.192218528	-0.356338379	-0.185349158	-0.247309739
IMAGp998A045629	-0.538739463	-0.214845186	-0.018721168	0.00767158	-0.187299486	-0.238531782	-0.209730197	-0.332708997	-0.563484375	-0.063998237	-0.141393093	-0.333522006	-0.324635447	-0.053872544	0.112419037	-0.196187808	-0.13490002	-0.11548851	-0.041979876	-0.050655906	0.082002405	-0.313413763	-0.235663288	0.109127688	0.088950352	-0.043454451	0.103120219	-0.048447392
IMAGp998A045637	0.19557341	-0.114947628	0.059179035	-0.166451469	-0.104412633	-0.063293006	-0.10620842	0.033021071	-0.044422206	0.025896195	-0.032495557	0.027278191	0.040708782	-0.067869127	-0.052366719	-0.026651063	0.040492943	-0.125817777	-0.06867946	-0.057057499	-0.01308403	0.10029241	0.17502442	0.02812354	-0.062362366	0.101305054	0.162588911	-0.059428267
IMAGp998A045702	0.497191206	0.411350213	0.62469404	0.237391678	0.433105565	0.609455898	0.219107898	0.37329668	0.525862193	0.235668299	0.253410134	0.463621615	0.33360879	0.361073194	0.207682341	0.195196871	0.08886056	-0.030397859	0.218411916	0.099282773	0.257181902	0.258381801	0.312242479	0.320378238	0.206797094	0.082604621	0.242251469	0.170145057
IMAGp998A045703	0.682937535	0.664167902	0.471131979	0.727823969	0.734570973	0.583564842	0.381175225	0.382647605	0.544436572	0.555695862	0.681135864	0.702211613	0.737033173	0.489622792	0.373425154	0.385538441	0.321259009	0.274150018	0.298527156	0.129727087	0.224728438	0.391240921	0.263400553	0.540849139	0.342133382	0.451438385	0.220723013	0.149925466
IMAGp998A045887	0.306461672	0.369036869	0.475591461	0.208263183	0.593553671	0.423056111	0.263199474	0.292250025	0.252889145	0.230365377	0.296152719	0.186225985	0.133110277	0.082504564	0.069181024	0.166567542	0.256740663	0.032546071	0.087054823	0.123050426	0.215807526	0.055813245	0.193938886	0.374220997	0.177656196	0.137985352	0.106509614	0.086838496
IMAGp998A045966	0.571591553	0.515763814	0.491135243	0.384525997	0.483607405	0.463088192	0.284885732	0.401327989	0.698866548	0.583986607	0.518371652	0.663315623	0.575197608	0.56019459	0.469439136	0.309079662	0.304994068	0.334043982	0.436002357	0.310040788	0.412483121	0.395761967	0.494777848	0.804998365	0.342212686	0.446636739	0.648864151	0.410069432
IMAGp998A04653	-0.229736677	-0.300773725	-0.411099104	-0.339689603	-0.301920034	-0.322548978	-0.558991937	-0.215074267	-0.678634396	-0.371189322	-0.428877248	-0.306108244	-0.344363355	-0.333599286	-0.234267291	-0.367925985	-0.389788611	-0.24747202	-0.48599906	-0.357088754	-0.416466134	-0.237339601	-0.076296839	-0.05636205	-0.170832137	-0.394820998	-0.126760976	-0.467617985
IMAGp998A04664	-0.769961858	-0.929090288	-1.105881878	-1.007584027	-0.826142689	-0.840251605	-1.037005389	-0.817336874	-1.065445701	-0.784210059	-1.246629032	-0.946591392	-1.280315555	-0.542822264	-0.463257345	-1.112705292	-0.98588228	-1.007921895	-0.8970652	-0.607249898	-0.988578841	-1.191563151	-1.264237716	-1.043067367	-0.660469724	-1.09598207	-0.82699844	-0.909538929
IMAGp998A04780	0.353602575	-0.08031791	-0.235604045	0.077626391	-0.082402025	-0.112236042	0.0410072	0.222656897	-0.136318159	0.086660345	-0.099504838	-0.035669118	-0.145140243	-0.04883366	-0.032928212	-0.280100044	0.181856082	-0.123964621	0.110746763	0.135459375	0.031343897	0.071873288	0.157466255	0.251341352	-0.027992862	0.053646631	-0.004986335	-0.005202947
IMAGp998A04824	0.337419424	-0.005716327	0.283978071	0.492327341	0.240193519	0.248551284	-0.061931743	0.252877745	0.276826609	0.324230635	0.532228916	0.346299116	0.115325172	0.145733795	0.210501492	0.497317359	0.427332023	0.572790355	0.357591358	0.574234025	0.680832058	0.878090272	0.930584111	1.062863239	0.656240935	0.922114726	1.050424382	0.716545149
IMAGp998A04828	0.17685517	0.217277613	0.295725037	-0.018447628	0.155527953	0.303960372	0.268499767	0.161236238	0.477589947	0.580092666	0.380927545	0.426812706	0.572198173	0.370013207	0.60503401	0.354229712	0.391845975	0.322984788	0.417157077	0.043764101	0.358676347	0.304357872	0.178398093	0.545542798	0.407855692	0.433967077	0.5753181	0.255818793
IMAGp998A04844	-0.637542183	-0.320657039	-0.211834825	-0.611892611	-0.385327551	-0.718331641	-0.201337666	-0.273198896	-0.928191921	-0.173888498	-0.189339392	-0.581859063	-0.201215128	-0.431883864	-0.483134568	-0.142134122	-0.344593149	-0.267994011	0.002043917	-0.215826441	-0.307480732	-0.38352277	-0.465477487	-0.54625008	-0.207949559	-0.169412914	-0.353001801	0.008348733
IMAGp998A05111	-0.512697035	-0.807164665	-0.890188702	-0.636220377	-0.505647684	-0.52387011	-1.048907034	-0.463568581	-0.553486474	-0.365001568	-0.71657176	-0.296928137	-0.518211548	-0.593642667	-0.422189353	-0.738475361	-0.311446002	-0.209730317	-0.330094555	-0.357565284	-0.93546982	-0.483392964	-0.264888631	-0.22691231	-0.538933521	-0.371899611	-0.352500897	-0.202646283
IMAGp998A05129	1.125562111	1.272018617	1.135561442	0.888432542	0.961390424	1.206324813	0.913035407	0.700594696	1.062679987	0.833186824	0.785520441	1.151538715	0.913579945	1.004562388	0.735442365	0.67536031	0.67202888	0.513369115	0.445981616	0.398468533	1.028501438	0.806378255	0.755056892	0.842738769	0.645734168	0.671941557	0.61062613	0.635811808
IMAGp998A05159	-0.499116863	-0.321028204	-0.209549224	-0.49703108	-0.433769605	-0.494840806	-0.670814259	-0.245924424	-0.267321148	-0.229646618	-0.449489911	-0.478531654	-0.217892651	-0.437953936	-0.121371938	-0.37819922	0.030648835	-0.088808466	-0.292291656	-0.335691025	0.09691676	-0.107891538	-0.225575157	-0.335376027	0.04206841	-0.246199861	-0.285032539	-0.029156751
IMAGp998A05163	0.388815118	-0.119366178	0.17647428	0.160112647	-0.080788241	0.197748919	0.306189677	0.173149364	0.230934516	0.206923341	0.338111616	0.141976828	0.085075149	-0.029545739	0.129536777	0.264686633	0.229419935	-0.167113089	0.173144623	-0.016234438	0.131995632	0.065712398	0.25431709	0.290611146	-0.008198683	0.25054715	0.157613077	0.170862221
IMAGp998A051743	0.119173412	0.07187689	0.134399594	0.187439554	0.088099876	0.118651197	0.069975863	0.17467827	0.079780534	0.086852384	-0.074165209	-0.041762093	0.086318389	0.079036947	0.004390403	0.027675924	-0.267317885	-0.174185154	-0.026208908	-0.006049814	-0.087747027	-0.130600737	-0.013310851	0.0860196	-0.153129694	0.04748925	0.066262824	0.061710804
IMAGp998A05177	0.003085367	0.092959246	0.100297728	0.074344369	0.20109256	-0.051564215	0.040247081	0.138390047	0.056076129	0.217902877	0.302072762	0.182392615	0.252865037	0.017282398	0.079512108	0.020652473	-0.072028109	-0.018833949	0.151415408	0.026088077	-0.046307262	0.004698626	-0.062380292	0.081962831	-0.04381562	-0.016688474	0.080796859	0.079948659
IMAGp998A051784	0.298273292	0.137305572	0.407377461	0.305096549	0.355990719	0.290249693	0.253803253	0.414603433	0.166749413	0.293264548	0.239104645	0.061134166	0.265403647	-0.060083901	0.112962895	0.067923399	0.143765439	0.1898301	0.132727503	0.265471826	-0.042900605	0.217486234	0.182085673	0.171249939	-0.094344018	0.156638434	0.159136099	0.127264485
IMAGp998A05179	-0.144655191	-0.399239103	-0.418494287	-0.042964975	0.089675773	-0.347990298	-0.116995673	-0.282382571	-0.223127764	-0.040690112	0.148032358	-0.379707455	-0.480617926	-0.550348169	-0.05888888	0.021087082	-0.260464309	-0.277559874	-0.55503681	-0.073718996	-0.065393764	-0.297063701	-0.453380518	-0.394277311	-0.624893668	-0.003790193	-0.365720797	0.077385589
IMAGp998A051791	0.466156324	0.242486354	0.416952478	0.344544843	0.412493791	0.341243905	0.146817024	0.209741537	0.343331776	0.36392557	0.109804695	0.353382984	0.252180231	0.272429544	0.310745676	0.160958552	0.065343366	0.038054855	0.289429408	0.083034994	0.165678651	0.171935451	0.143935291	0.431460259	0.218972214	0.20547833	0.381349081	0.283538478
IMAGp998A051793	-0.542438143	-0.666462221	-0.441813157	-0.56916732	-0.574866891	-0.767220991	-0.667377443	-0.51575744	-0.691308278	-0.55360003	-0.291962108	-0.564218953	-0.387527414	-0.486326775	-0.371863477	-0.575378855	-0.672509926	-0.683677283	-0.392450823	-0.263055763	-0.595430813	-0.629318462	-0.501686455	-0.476648592	-0.814051963	-0.526307914	-0.794738097	-0.715859209
IMAGp998A0518	0.252572606	-0.038561206	-0.026632595	0.178420411	-0.189484878	-0.086600094	-0.156089824	0.031424725	-0.09318111	-0.162023203	-0.026275105	0.09245792	0.251185591	0.054891369	0.151446797	0.322089822	0.592872894	0.233250021	0.177481195	0.128412918	0.174693199	0.017525305	0.027026029	0.308898157	0.274812484	0.069419817	-0.034017289	0.161754343
IMAGp998A051817	-1.514346824	-1.272456451	-1.376638497	-1.226614689	-1.296251497	-1.396807905	-1.184894558	-0.874242205	-1.189128683	-1.177996684	-1.466621481	-1.112635827	-1.281532912	-0.967476581	-1.171684621	-1.333889256	-1.142115433	-1.313019651	-1.534241055	-1.313751115	-1.40584694	-1.137732321	-1.222486482	-1.485383394	-1.24410993	-1.296746587	-1.350129466	-1.358108993
IMAGp998A051831	0.112275796	-0.074786378	0.256342833	0.250252502	0.223599437	0.152319958	0.13646107	0.138835365	-0.001467186	0.219154722	0.053838794	0.164707033	0.048924278	-0.132894053	0.038621285	-0.017518286	0.136114882	-0.015686251	0.07843613	0.059241716	-0.142225602	-0.045439611	-0.088675122	0.33388771	-0.023490135	0.076965161	0.156958316	0.065022812
IMAGp998A05186	-0.354094643	-0.161273368	-0.356223549	-0.155646867	-0.367302028	-0.212708648	0.110500226	-0.222463255	0.094055882	0.22861001	-0.16456497	0.104773844	0.131390362	0.025570862	0.05145625	-0.2860122	0.20782838	0.254937572	0.077872573	0.221627207	0.150725834	0.24426141	0.338189245	0.312798955	0.150520732	0.24840553	0.243058951	0.067641556
IMAGp998A051924	-0.06492982	0.069300188	0.093162869	0.112071559	0.0174608	-0.203566849	0.016212906	-0.004165539	-0.085020774	-0.012997132	0.011372049	-0.041777489	-0.050970848	-0.0592834	-0.051127036	-0.1432865	-0.034357691	-0.060307325	-0.086113249	-0.116830626	0.002522185	-0.015726131	0.039412769	-0.196111759	-0.033167363	-0.103833575	0.030232601	0.244731643
IMAGp998A05197	-0.017829885	0.369090879	0.298322295	0.112095188	-0.19538938	0.038803035	0.285328334	0.159103715	0.186664986	0.121488452	0.061769849	0.098750232	0.378151714	0.289421417	0.273078956	0.284379826	0.272044563	0.284521057	0.307486797	0.181190413	0.332885583	0.218127359	0.243037703	0.516901485	0.309061628	0.513904102	0.342651269	0.491470572
IMAGp998A05217	0.267887762	0.122998975	0.2708806	0.29264001	0.061623015	0.051608024	0.184747838	0.331851585	0.094130433	0.133629457	0.009943233	0.030439151	0.288963904	0.20476243	0.171752947	0.161076587	0.123126525	0.147657273	0.107398262	0.087707558	-0.133727229	-0.262719116	-0.139973132	0.026835831	0.165082586	-0.162730639	0.33365047	-0.048164171
IMAGp998A052294	-0.115514251	-0.180247341	0.077489606	-0.203096491	-0.123680461	0.02826652	-0.159881561	-0.16360675	-0.211306679	-0.015787414	-0.070899488	0.085147243	-0.258689666	0.101488064	-0.17464087	-0.112213356	-0.024155594	-0.136657026	0.074532574	0.120141886	-0.041296218	0.008009977	0.146914587	0.079358508	0.088412014	-0.083192182	0.017915909	-0.054927132
IMAGp998A05233	0.195848776	0.211346448	0.122667307	0.006520554	-0.177967781	0.233235078	0.526943359	-0.042185589	0.116098761	0.123911575	0.025517464	0.246154313	0.145257395	0.193130106	0.235236554	0.474258115	0.05092997	-0.158426305	0.259127924	0.325588413	0.0279181	0.155408428	0.188106285	0.173320505	-0.017945794	0.285555364	0.123609737	-0.226409312
IMAGp998A052643	-0.299841154	-0.41206189	-0.293574325	-0.339127573	-0.16134808	-0.217241591	-0.303137196	-0.149531089	-0.3004457	-0.318921784	-0.262958261	-0.053374655	-0.406175731	-0.07342545	0.041744399	-0.094194247	-0.169941812	-0.176451481	-0.189137816	-0.206721572	-0.534175338	-0.331611177	-0.296510714	0.172410544	-0.415860804	-0.408093483	-0.077841024	-0.393679105
IMAGp998A05267	-0.504607713	0.030310285	-0.192340052	0.007573261	-0.220106373	-0.096983128	-0.230516582	0.012485053	-0.318951003	-0.131598038	-0.140165746	-0.116099909	-0.026066715	0.013266317	0.149606995	0.096382365	-0.102125606	0.042792893	0.132574808	-0.189579734	-0.220675328	-0.055246378	-0.077838255	0.205860406	0.148985338	0.317426256	-0.104416143	0.01315956
IMAGp998A05275	0.097441842	0.023489555	0.307074301	-0.283744198	0.180713247	0.342479142	0.219780153	0.12746999	0.279064566	0.12486852	-0.062922909	0.136935405	0.238341314	0.067215273	-0.001171707	0.062011883	0.016973414	0.033314051	0.082818824	-0.165937844	0.021711414	0.013078571	0.206085075	-0.094128623	0.031207823	0.018708183	0.22284375	0.097768179
IMAGp998A05311	0.13914094	0.055695713	0.182845894	0.170365078	0.01794955	0.039386726	0.078324577	0.135126782	0.014636756	0.304704	0.061123129	0.099921611	-0.002994464	0.184153523	0.221154321	-0.017628823	-0.036012641	-0.071311082	-0.059755262	0.160107092	0.084840541	-0.009081333	0.099308774	0.142417056	0.081628094	0.079234669	0.054309488	0.039045467
IMAGp998A05327	-0.664689588	-0.411585697	-0.508727809	-0.688804051	-0.753880191	-0.573215834	-0.427378482	-0.436954828	-0.582168373	-0.410977878	-0.369956886	-0.298572878	-0.327753405	-0.203791858	-0.159589912	-0.241350167	-0.228896138	-0.33517259	-0.168811398	-0.237780953	-0.253734701	0.025285649	-0.375960458	0.235327478	-0.201617574	-0.201665356	0.011251261	-0.135416217
IMAGp998A05340	0.378244673	0.164788486	0.088113193	0.24372486	0.211571695	0.076005853	0.19303364	0.214232781	0.297773316	0.178584278	0.164514635	0.107163114	0.287213789	0.097308281	0.024003057	0.022322143	-0.009613776	0.058172457	0.011794781	0.105273683	0.094080494	-0.016873691	0.11387285	0.230620886	-0.0131598	-0.029159338	0.081094248	-0.007936137
IMAGp998A053518	0.307856889	0.207789598	0.448843952	0.360283524	0.416717457	0.13847125	0.31893127	0.355444465	0.526592771	0.113854997	0.319004783	0.203249029	0.231092265	0.175464994	0.189733722	0.085396648	0.213688618	0.144154247	0.142463052	0.100832496	0.272283163	0.154589776	0.19280975	-0.021145418	0.167870156	0.052904206	0.100270734	0.034763003
IMAGp998A05367	-0.816615376	-0.52283869	-0.965712138	-0.685260626	-0.748548904	-1.155354105	-0.451485479	-0.685064974	-0.92684715	-0.623687642	-0.33134032	-0.541501187	-0.270275356	-0.755996766	-0.024895028	-1.151524177	-0.206987254	-0.505564252	-1.046645329	-0.723841741	-1.089827445	-0.754475359	-0.734638663	-0.673225821	-0.017741803	-0.193288474	-0.695669699	-0.860559555
IMAGp998A053713	-0.063144821	-0.180245696	-0.458356551	-0.172879986	0.278404908	-0.240805234	-0.072919058	-0.423187031	-0.284236569	-0.326828635	-0.210156786	-0.31892461	-0.084768432	-0.212779219	-0.725873	0.389691262	-0.122881773	0.4053561	-0.188608221	0.247396282	0.060407937	-0.38162108	-0.410605102	0.59699183	0.008719314	-0.408724569	-0.147592267	-0.029216617
IMAGp998A05372	-0.289708402	0.076057674	-0.493584247	-0.313197729	-0.300273806	-0.3585629	-0.23842307	-0.202803696	0.091587528	0.00470256	-0.142103628	0.127481973	-0.077786727	-0.44491475	-0.366723795	-0.13998687	-0.451456767	-0.319201077	-0.183607915	-0.353998634	-0.276580689	-0.41316783	-0.194111635	-0.34772579	-0.165749322	-0.341490988	-0.293193606	-0.417049315
IMAGp998A05373	-0.483195495	-0.067416039	-0.129676267	-0.12036216	-0.452833553	-0.279923834	0.042810276	-0.294237358	-0.092382031	0.055461768	-0.403043669	-0.307681252	0.078734564	-0.134755365	0.036522241	0.038608968	-0.105965885	-0.003701636	0.1081313	0.235017719	-0.405291674	-0.028632529	0.090532075	0.563889897	-0.059622198	0.083128126	0.024806596	0.078637597
IMAGp998A05382	-0.980693147	-0.533773175	-1.23236616	-0.948566537	-0.963051162	-1.697326031	-1.532699947	-1.095587566	-1.417955148	-0.789373529	-1.089226122	-1.108769539	-0.963077683	-0.951623762	-0.800284893	-1.125407948	-0.763138071	-1.19038842	-0.978802645	-0.997825513	-0.737523444	-0.848510826	-1.066347629	-0.680395543	-0.326831037	-1.059132236	-0.85982366	-0.624213081
IMAGp998A05385	-0.236950859	0.137154237	-0.105177668	-0.044251519	0.309704081	-0.240233381	-0.325186747	-0.186316556	-0.14047728	0.072039302	-0.146451001	-0.150827608	-0.022467337	-0.072380214	0.114736572	-0.07291474	-0.223679162	-0.197350821	-0.100855046	-0.028052981	-0.289117464	-0.400229442	-0.227932551	-0.065643547	-0.241081204	-0.040562547	0.144235817	-0.038854119
IMAGp998A053961	0.192975392	0.214139093	0.327120706	0.167178388	0.123573947	0.399247687	-0.108584334	0.160125831	0.228772278	0.148360238	0.326089795	-0.018827083	0.061287849	0.143217006	0.137047901	-0.012156346	0.369911595	-0.036131282	0.120656392	-0.076226702	0.216576141	0.207157215	0.155081275	0.399740697	0.45543298	-0.094311164	0.090311111	0.112652776
IMAGp998A053965	0.287601759	0.401684084	0.220719649	0.285422782	0.297854856	0.28687289	0.142684545	0.18538494	0.266579934	0.348220136	0.212233766	0.266666225	0.201866037	0.23666757	0.136545899	0.120002891	0.213254364	0.117398221	0.155105465	-0.062461471	0.311683038	0.103340405	0.136538261	0.181840602	0.053921225	0.21568612	0.297152344	0.126001433
IMAGp998A054068	-0.181618046	-0.161268149	-0.026042681	-0.173445057	0.043623867	-0.240867934	0.112317462	0.126662497	-0.469613111	-0.021777331	-0.55439599	-0.275533747	-0.248284593	-0.262411062	-0.116556747	-0.405745073	-0.112723825	-0.369959466	-0.280754078	0.033028638	-0.182942351	-0.429548169	-0.225519502	-0.344348714	-0.183874918	-0.210095834	-0.08088803	-0.106992872
IMAGp998A054111	-0.580940571	-0.266705147	-0.44545257	-0.328226542	-0.536920256	-0.821213315	-0.427287599	-0.252895495	-0.669214652	0.054034653	-0.531889552	-0.328280411	-0.062392455	-0.276748873	-0.340289632	-0.3754549	-0.115442511	-0.240931926	-0.159137943	-0.532235935	-0.491843988	-0.68666595	-0.419661	-0.371947653	-0.462033415	-0.528399393	-0.396243281	-0.24386349
IMAGp998A054155	-0.043148765	0.137763056	-0.03528453	0.040749152	0.277680475	0.024813104	0.105919981	0.216184516	0.209579356	0.158121324	0.454129795	-0.356103632	-0.068155333	0.101414821	-0.115664923	0.112767103	0.133723171	0.073921436	0.202794635	0.344205483	-0.181392568	0.218060192	0.032628833	0.048477317	-0.11702265	0.183758704	-0.260336432	0.069166732
IMAGp998A05416	-0.718342212	-0.51234998	-0.851488493	-0.786974776	-0.762903555	-1.037338732	-0.904705815	-0.59157438	-0.710739192	-0.760214926	-0.918867399	-0.49280508	-0.684766582	-0.704999372	-0.378828777	-0.441777671	-0.519832364	-0.48935095	-0.509941769	-0.587846264	-0.537708396	-0.57844436	-0.763247131	-0.778471237	-0.339770459	-0.585459083	-0.679396408	-0.688399783
IMAGp998A054162	0.337146636	0.249209363	0.224945104	0.419172696	0.035317061	0.239399587	0.261393287	0.220810016	-0.160222291	0.160303572	0.26012817	0.137019235	0.102429507	0.309050105	0.281063936	0.248115421	0.158166914	-0.051789288	-0.063872449	0.149278418	0.29073401	0.046623785	0.094335684	0.59033649	-0.093111662	0.004273022	-0.039978942	0.08203187
IMAGp998A054173	0.232960939	0.109278158	0.162218455	0.190999084	0.302257373	0.193554841	0.263081372	-0.2238664	-0.084788331	-0.281812902	0.236824643	-0.119439333	-0.172984465	-0.268439759	0.061102861	-0.496196423	-0.181869998	0.177819938	0.030350668	-0.182457761	-0.099456972	0.043482467	-0.087514715	0.255795199	0.055790229	0.000378137	0.063048817	-0.210085466
IMAGp998A054187	1.284899247	0.466018644	0.388560495	0.406428454	0.54959347	0.72190607	0.445317131	0.626984424	0.462114034	0.476330087	0.420948665	0.518989158	0.330390244	0.298288701	0.231921293	0.353706646	0.199512372	0.342879809	0.167166833	0.312132858	0.30986944	0.360975582	0.276874937	0.31250987	0.265904485	0.256036445	0.491511149	0.171702803
IMAGp998A05437	0.121025496	-0.133096514	0.199495481	-0.178089265	0.407383103	-0.123645153	0.080744837	0.086006837	0.053507391	0.005316101	0.099094442	-0.056943715	0.079525256	-0.296458485	0.111901936	0.030321969	0.076789412	-0.199027744	-0.021168888	-0.209408715	0.02678843	0.018333108	0.128969469	0.43069739	0.088111791	0.020831843	0.130715859	0.113868838
IMAGp998A054412	0.345741145	0.385823401	0.434997697	0.277808752	0.058054534	0.189322064	0.364967269	0.401502902	0.384150558	0.205041561	0.464865384	0.390610798	0.215194492	0.259428742	0.280420726	0.182717824	0.305074468	0.268887953	0.305521478	0.197929174	0.111672273	0.199275603	0.280928095	0.472753991	0.177781361	0.250807822	0.225589975	0.343742956
IMAGp998A054452	-0.108712576	0.053177965	0.131484581	0.044578223	-0.142891791	-0.109996567	0.035593444	-0.019530314	0.081649876	-0.089459745	0.067467841	0.066761153	-0.008916608	-0.151334029	0.007128087	0.007012572	-0.073497801	-0.010198025	-0.012524407	0.002316379	-0.153793992	-0.211163629	0.126813797	-0.063921544	-0.040989777	-0.007193047	0.033125284	0.059196141
IMAGp998A054457	-0.921453419	-0.485639996	-0.902009047	-0.672283058	-0.529196552	-1.036698002	-0.495147144	-0.689681281	-0.155644643	-0.55820064	-0.432985133	-1.310299925	-0.513413845	-0.771275417	-0.675168453	-0.937616267	-0.515346471	-0.363966709	-0.324340599	-0.650456878	-0.657375978	-0.838527111	-0.892418935	-0.230777976	-0.757931358	-0.829119431	-0.516712714	-0.860967879
IMAGp998A054498	0.269421468	0.175601312	0.339081575	0.212806289	0.101154284	0.332400731	0.108768376	-0.014378304	0.175312066	0.314045301	0.156660638	0.025575652	0.272970684	0.122512773	0.086822186	0.33280975	0.104165065	0.281941307	0.171400461	0.100594343	0.29899873	0.095926168	0.245373271	0.344441097	0.133328911	0.203783977	0.276864908	0.165080558
IMAGp998A054513	0.468844276	0.529601126	0.624130275	0.436422742	0.6087173	0.560171892	0.402996305	0.61115322	0.674771055	0.422962399	0.616014005	0.453090492	0.266975002	0.565017137	0.437292242	0.31347858	0.390764074	0.277327919	0.331970115	0.340719723	0.430800624	0.36325678	0.358781402	0.364639694	0.30434993	0.337585119	0.328647263	0.347274537
IMAGp998A054596	-0.544662026	0.122620245	0.028108373	0.106688119	0.151779698	0.175352287	0.104613338	0.177679057	0.238024383	0.07217015	0.069183705	0.085903966	0.430616474	0.095588354	0.505754183	0.251906672	0.063102633	0.034560377	0.277538659	0.248015028	0.017674922	0.12482015	-0.008303431	0.404923444	0.077014968	-0.086334855	0.124364617	0.292148497
IMAGp998A054660	-0.32928544	-0.148399532	0.0260004	0.2715173	-0.182980134	0.120552322	-0.198237327	-0.067632766	-0.074278819	-0.341341429	0.366850287	0.075950449	-0.056276269	0.411605968	-0.152160194	-0.235593731	0.201212513	-0.379911825	-0.025854288	-0.201748759	-0.52175634	-0.413563814	0.009447477	0.097058365	-0.051255429	-0.25389822	-0.293000295	-0.07047079
IMAGp998A05472	-0.321200277	-0.232332607	-0.053096301	0.179436837	-0.313241218	-0.196710812	0.012363757	-0.014787597	-0.041884137	0.005328478	-0.212381725	-0.426223365	-0.080959502	-0.326097317	-0.346239073	-0.058367048	-0.058213671	-0.237942275	-0.243816301	-0.170402271	-0.029390583	0.027251381	0.288894268	0.380482442	-0.16416832	0.159726711	-0.132146059	0.322772387
IMAGp998A054818	-0.278686799	-0.283542385	-0.284176859	-0.097267011	0.028375653	0.009701974	-0.1972383	-0.208244514	0.341875845	-0.122024869	-0.084905269	0.251788362	0.001389323	-0.077642211	0.130411597	0.398721977	0.11953271	0.25283459	0.394536139	0.29958794	0.184625868	0.0993299	0.69937	0.593845039	0.480326378	0.416661406	0.788723946	0.888750926
IMAGp998A055258	0.463336603	0.529729662	0.245005917	0.461223867	0.512844056	0.209857899	0.421950044	0.440283034	0.421933234	0.21897702	0.252317342	0.153156998	0.004076371	0.017084698	0.183124949	0.143278969	0.085655258	0.055719606	0.086736592	0.249489658	0.22842065	0.195626668	0.111584661	0.237522361	0.189137348	0.297629751	0.303712967	0.093858399
IMAGp998A055394	-0.310656657	-0.176598658	-0.414394494	-0.063230689	-0.331001057	-0.471126107	-0.334414426	-0.458327116	-0.390086487	-0.482386859	-0.204620775	-0.383046437	-0.234353768	-0.391732848	-0.275899121	-0.156644889	-0.384197477	-0.037976328	-0.543386794	-0.325711844	-0.166316785	-0.359540783	-0.376729159	-0.10928193	-0.203819441	-0.382705059	-0.451950275	-0.255341066
IMAGp998A055395	0.288177293	-0.226633349	0.109443776	0.092563196	-0.022309803	0.0453673	0.159586599	0.108527025	0.236736669	0.02276822	0.245948894	0.359980114	0.163222671	0.02882344	0.341283751	0.51324229	0.311810963	0.311550965	0.522484395	0.361824333	0.364608886	0.337227473	0.57215838	0.582601254	0.311044721	0.400262492	0.403420522	0.512366958
IMAGp998A055397	-0.90789218	-0.524508384	-0.667184438	-0.599078585	-0.500168459	-0.791665172	-0.138401082	-0.518892974	-0.425633682	-0.19174849	-0.279403296	-0.348246145	-0.45782264	-0.645581367	-0.214802681	-0.308215055	-0.244574457	-0.274503784	-0.426991177	-0.378194782	-0.324944615	-0.175013882	-0.34962204	-0.14845974	-0.31586584	-0.163693985	-0.032670108	-0.045285645
IMAGp998A05543	0.023840566	-0.03005504	0.096372068	0.20904565	0.261416216	0.312781673	0.138092647	0.243051551	-0.179002453	0.021329628	-0.056839321	0.076627952	0.044318033	0.072167312	-0.023260641	-0.090535915	-0.009200185	-0.139618122	-0.275833217	0.060683104	-0.050281068	-0.07315174	-0.058469691	-0.32816614	0.046729677	-0.002649289	0.092217997	0.004781284
IMAGp998A055551	-0.02331973	-0.101909186	-0.043598222	-0.361882669	-0.362871756	-0.3054679	-0.120190595	-0.25299578	0.03585521	-0.178465759	-0.258236205	-0.194069417	0.140559407	-0.041814468	-0.159508035	-0.100075708	0.049005724	-0.051513998	0.11030242	-0.121974619	-0.08161329	-0.07039753	0.008365059	-0.102883335	0.041645667	0.139216454	-0.070642105	0.012325812
IMAGp998A055734	0.628416297	0.653706755	0.572718387	0.633384818	0.882120147	0.497201638	0.616947332	0.556095738	0.735205462	0.6002367	0.743389885	0.551970337	0.719130665	0.528977458	0.403075669	0.337794153	0.435944343	0.343294494	0.321988254	0.209736959	0.349703274	0.385431071	0.482033037	0.544048838	0.283765008	0.406292987	0.436212244	0.430889556
IMAGp998A055756	-1.028461343	-0.728782687	-0.739416533	-0.836575595	-0.813390219	-1.102698748	-0.908432974	-0.819646009	-1.042381483	-0.859569271	-1.228770444	-0.840864903	-0.752336316	-0.831214432	-0.815956543	-1.138313068	-1.046241057	-0.748434462	-1.054128033	-1.25009244	-1.070040978	-0.96171235	-1.157278671	-1.308266176	-0.76037391	-1.02049772	-1.080777492	-0.893268069
IMAGp998A055856	0.219597089	0.294857103	0.441061961	0.279614537	0.413852435	0.033941496	0.359656604	0.219032291	0.247793207	0.215348118	0.514299634	0.116782978	0.270338863	0.043386972	0.326739326	0.417238911	0.135997915	0.06008599	0.298821381	0.164634699	0.08736108	0.121508669	0.026267817	0.238468611	0.129782305	0.324972079	0.171139421	0.290924401
IMAGp998A05595	1.445244386	1.337089326	1.329460907	1.417259682	1.504802708	1.668610129	1.515603394	1.245068096	1.696582321	1.295274003	1.966228329	2.030728046	1.60520684	2.298145326	2.186287741	2.034449252	2.278048078	1.825750745	1.994889626	1.969129182	2.032647752	1.951944126	2.024535024	2.378905403	1.749109621	1.697181468	1.854645707	2.194940143
IMAGp998A05610	-0.439110483	-0.268569868	-0.361085325	-0.306980151	-0.125175035	-0.112137402	-0.207109344	-0.353794651	-0.196054657	-0.211361957	-0.236343305	-0.185960969	-0.149873722	-0.073702981	-0.165073075	-0.180846786	-0.4482883	-0.146277507	-0.417869057	-0.204145376	-0.273823904	-0.254435175	-0.20325917	-0.120270661	-0.359496403	-0.333184803	-0.070183847	-0.472851278
IMAGp998A056124	0.51008862	0.358591264	0.603609101	0.258227929	0.379024245	0.658159301	0.26443278	0.412358334	0.569262685	0.393484769	0.294395485	0.205667131	0.435016206	0.380838191	0.241419387	0.144157553	0.206733833	0.213712899	0.320653753	0.295143623	0.214212392	0.144686617	0.130226228	0.404955891	0.130862225	0.327509192	0.345964454	0.295590991
IMAGp998A05650	-0.181897187	0.146462756	-0.091629323	0.055331207	-0.056637355	-0.022420187	-0.193858805	-0.074820189	0.062107704	-0.14325582	0.054202365	-0.016393123	0.076220396	-0.057153232	0.196674716	-0.154097647	0.00598446	0.016888602	0.074453362	0.086899594	0.068974663	0.06085675	-0.159152229	0.25868416	-0.004492134	-0.012517833	0.145815351	-0.025078573
IMAGp998A05669	-0.433093763	-0.333330371	-0.400419167	-0.617211681	-0.349512277	-0.385538052	-0.455332957	0.182320932	-0.237179025	-0.208340275	-0.290580795	-0.157157705	-0.202351944	-0.312217686	-0.318611502	-0.295517121	-0.206195446	-0.251872459	-0.182924094	-0.108098183	-0.125501455	-0.400840749	-0.270921337	-0.044850501	-0.530622086	-0.31913458	-0.239915842	0.125034226
IMAGp998A05684	0.389864427	0.570545083	0.46899137	0.03601065	0.183686463	0.407041223	0.405986618	0.103403495	0.334157881	0.412310146	0.126744373	0.377072761	-0.119807979	0.011566558	0.097952789	0.130074728	0.051452928	0.031736456	0.037218595	-0.070989935	0.044346734	0.084049358	0.1447966	0.027402633	0.014458743	-0.075615131	0.023759378	-0.0641701
IMAGp998A0573	-0.754505752	-0.210521802	-0.928612469	-0.830370126	-0.635149961	-0.435281812	-0.667225303	-0.733287215	-0.700766942	-0.657222051	-0.826067033	-0.573569089	-0.66631428	-0.25568041	-0.381380731	-0.868857828	-0.743015316	-0.637837329	-0.759963103	-0.642452536	-0.770241999	-0.454173401	-0.756433894	-1.064416821	-0.51594198	-0.719643969	-0.7321228	-0.966566403
IMAGp998A05784	0.264482364	0.084748498	0.189928246	0.133741812	0.066970508	0.0405889	0.154731319	0.097758828	0.119704558	0.092754478	0.293084673	0.310922382	0.096792824	-0.093300287	0.417578754	0.310323878	0.423062469	0.266210538	0.288507206	0.357974531	0.286175361	0.165145715	0.61547115	0.489642435	0.389575163	0.453086714	0.284154454	0.492221873
IMAGp998A05794	-0.461691711	-0.2445296	-0.379837794	-0.359078746	-0.397334985	-0.370933898	-0.011853616	-0.200727138	-0.201343307	-0.194428702	-0.234163694	-0.311585479	-0.363945148	-0.357791389	-0.229690597	-0.173468583	-0.165984355	-0.181594922	-0.24123706	-0.102324425	-0.430914385	-0.360787648	-0.490745179	-0.279075892	-0.352110503	-0.251777919	-0.294682762	-0.40231724
IMAGp998A0591	-0.891392872	0.059463667	-0.548802962	-0.537311206	-0.499365649	-0.579625472	-0.459989297	-0.92502757	-0.593384973	-0.637197844	-0.626255711	-0.853034622	-0.639253799	-0.591971831	-0.130049267	-0.637943047	0.025695299	-0.273326229	-0.401940023	0.006886064	-0.165805658	-0.065578658	-0.406881327	-0.144999255	0.299837597	0.089146862	0.12783539	-0.215714005
IMAGp998A061009	-0.281298067	-0.226120116	-0.073098109	-0.16681272	-0.150700854	0.054076854	-0.273553581	-0.049638703	-0.060348675	-0.341400782	-0.304141163	-0.400709789	-0.191043929	-0.096154267	-0.258142492	-0.0751326	-0.215557185	-0.317919706	-0.285473816	-0.125169496	-0.170314103	-0.392997664	-0.095539309	-0.143834885	-0.130484882	-0.341032079	-0.203654726	-0.268670082
IMAGp998A06114	-0.296738263	-0.367420188	-0.464153954	-0.321097652	-0.453408824	-0.28654188	-0.010940094	-0.136787395	-0.153675074	-0.112262722	-0.207717885	-0.341427717	-0.13395533	-0.046973893	-0.278664156	-0.027088877	-0.083654864	0.077670138	-0.191185368	-0.181064399	-0.158773526	-0.080862738	-0.163697329	-0.64170222	-0.103913988	-0.116781912	-0.195305723	-0.422409802
IMAGp998A06115	0.354013267	0.106549112	0.463891529	0.665170661	0.332111743	0.402632515	0.387582023	0.412338642	0.454199625	0.238090446	0.515521792	0.384043356	0.47512411	0.61495938	0.583001134	0.688461449	1.041948786	0.838236036	0.79747446	1.020645723	0.91407664	0.738021452	0.900468994	0.950659593	0.855572612	0.775563153	0.695926502	0.480428254
IMAGp998A06134	-0.651722762	-0.785118187	-0.67803609	-0.616801641	-0.7970688	-0.681425446	-0.79393127	-0.454250608	-0.447966814	-0.833945646	-0.686124372	-0.594262707	-0.449143653	-0.375718778	-0.393517257	-0.345787997	-0.167486917	-0.152478861	-0.203898733	-0.155326253	-0.270912312	-0.256314499	-0.460979603	-0.294160559	-0.346179357	-0.308215276	-0.174931972	-0.144333201
IMAGp998A06135	-0.415340772	-0.16816529	-0.327906953	-0.282846253	-0.373885069	-0.132632897	-0.065298049	-0.350131996	-0.270512337	-0.069682373	-0.108217823	-0.252196782	-0.29708037	-0.510347788	-0.100364932	-0.114897976	-0.30219611	-0.412949679	-0.333570687	-0.143638638	-0.489929923	-0.267986646	-0.079960347	-0.067216816	-0.185248991	0.019438386	-0.00493734	-0.379011788
IMAGp998A06144	-0.505621984	-0.633056745	-0.422503618	-0.535742727	-0.179293037	-0.277065241	-0.382456761	-0.502040513	-0.031384625	-0.034473582	0.017275632	-0.460359838	-0.254709174	-0.250091836	-0.011026341	-0.153688097	-0.107575053	-0.078266109	-0.17711518	-0.138603614	0.020026478	-0.210247583	-0.166166303	-0.201892022	-0.117240671	-0.151544788	0.096168418	0.074162169
IMAGp998A06152	0.270294297	0.061224005	0.358934177	0.213854934	0.075316912	0.177051327	0.265653101	0.34057034	0.317486472	0.238266503	0.039293035	0.42919111	0.432925912	0.350406137	0.34301685	0.182890483	0.429805973	0.176205177	0.205075948	0.224566602	0.376531245	0.20600254	0.121333956	0.025878115	0.253864478	0.414769622	-0.068024468	0.167889547
IMAGp998A06154	-2.243471617	-1.977903843	-2.169092096	-2.385087402	-1.952272051	-2.348464536	-1.477599052	-1.611199654	-2.046153238	-1.933070165	-1.753810557	-2.046424633	-1.812119441	-1.947327827	-1.51966791	-1.829965258	-1.464147981	-1.700737708	-1.397466423	-1.518820832	-1.298731235	-1.504193679	-1.028054523	-1.214115948	-1.278154574	-1.44777773	-1.299244957	-0.826226874
IMAGp998A06172	-0.436956888	-0.295737701	-0.385120634	-0.373115233	-0.424078517	-0.431447605	-0.067356934	-0.424231875	-0.135288864	-0.384350627	-0.469073166	-0.28670483	-0.361922536	-0.267959353	-0.250808422	-0.181416368	-0.183355621	-0.145666977	-0.11341345	-0.223691602	-0.161326073	-0.069276998	-0.383991489	-0.170782053	-0.106834671	-0.117289761	0.154926591	-0.097422294
IMAGp998A061794	0.085717102	0.066985939	0.100622916	0.084761739	-0.014588206	-0.034109842	-0.018792981	0.089969193	0.049020146	0.108885852	0.03172882	0.210672549	-0.068469609	-0.17985473	-0.007328712	-0.023447445	0.059986883	0.062924119	-0.044368378	0.128978412	0.044016162	0.021483657	-0.163139889	0.102193295	0.090750225	0.114657993	0.030104943	0.008198439
IMAGp998A0618	-1.107902414	-0.893121335	-1.414072865	-0.968293851	-0.889389269	-1.462213408	-0.844547988	-1.620604576	-1.051067664	-1.010312205	-1.097460601	-0.446170791	-0.521728442	-0.778808708	-0.559828495	-0.820453736	-1.005683181	-0.67967741	-0.872441867	-0.916285842	-1.166165946	-0.632031885	-1.113467065	-0.794535781	-0.881594172	-1.679419921	-1.745276871	-0.998542067
IMAGp998A061826	-1.256412244	-1.072277117	-1.067209102	-0.988136906	-1.107384481	-1.306955476	-1.268753474	-0.946945675	-1.121351745	-1.02321048	-0.847845379	-0.760627433	-0.98039855	-1.220113537	-0.811231717	-0.732871588	-0.793088901	-0.473929223	-0.673868571	-0.466926351	-1.23340006	-0.959048588	-1.204740412	-1.228203097	-0.927431117	-0.954226111	-0.49358939	-0.891841831
IMAGp998A061862	-0.820444797	-1.127637736	-0.601561261	-0.662076132	-0.648027524	-0.408253715	-0.886926801	-0.86896703	-0.223254683	-0.771841706	-0.329538762	-0.316562786	-0.620096797	-0.301741715	-0.092008616	0.456639071	0.107785507	0.243932216	0.067364206	0.233138809	0.190063618	-0.111129374	0.056521652	-0.168826045	0.250716065	0.006754441	0.241895701	0.301447641
IMAGp998A061864	-0.2860485	-0.147571597	-0.334564181	-0.199279059	-0.203864456	0.00129542	-0.143148545	-0.420895167	-0.362459299	-0.163523888	-0.041718347	0.423738962	-0.225815491	-0.164796488	-0.206300479	0.24061787	-0.154833171	0.00794978	0.145825224	-0.125923444	-0.326296353	-0.131788016	-0.081910415	0.242968279	-0.438802603	0.05986644	-0.163385378	-0.272406147
IMAGp998A061905	-0.236306412	-0.310736881	-0.293927959	-0.354557377	-0.42124465	-0.610844392	-0.458547852	-0.416387714	-0.356723324	-0.428344925	-0.577844586	-0.317708813	-0.185108417	-0.530682943	-0.25612804	-0.185746729	-0.32631786	-0.346571333	-0.387158778	-0.455366043	-0.352659848	-0.5437347	-0.500120403	-0.448116728	-0.404939562	-0.605684696	-0.334438581	-0.218047441
IMAGp998A061906	0.181766954	0.147188343	0.410856002	0.249936918	0.283968886	0.289487136	0.19678287	0.280774155	0.132861618	0.206231673	0.036654962	0.143431938	-0.086093337	0.06212348	0.130802854	0.093170936	0.037494027	-0.063986619	0.042350372	0.06638486	0.107027129	-0.05659083	0.065874881	-0.083036485	-0.117040885	0.017583161	0.066128992	-0.13036153
IMAGp998A061931	-1.200945111	-0.505487935	-0.512604481	-0.522124497	-0.942118783	-0.780397176	-0.174871717	-0.596288759	-0.586082377	-0.182503393	-0.797697307	-0.306400111	-0.305580991	-0.538353167	-0.316516479	-0.806843932	-0.5114966	-0.825898628	-0.638738442	-0.610338336	-0.570360868	-0.838046099	-0.398831396	-0.769216245	-0.87937781	-0.719726502	-0.697870062	-0.90988184
IMAGp998A061962	-0.168570459	0.065606432	0.047820937	0.017660751	-0.213826657	-0.32853731	-0.129855295	-0.231454082	-0.107627815	0.098122802	-0.172430577	0.055912372	0.057253007	0.00305149	-0.013148854	0.013982087	-0.041699388	-0.042796247	-0.12162205	-0.074236256	-0.156352535	-0.343553856	-0.018159774	-0.051718227	-0.077305262	-0.054780525	-0.078185738	-0.090163259
IMAGp998A06212	-0.099542622	0.023912317	0.035944883	-0.015869304	0.387256276	-0.124530225	0.238478864	-0.309852434	0.01121596	0.068786523	-0.041707169	0.054464473	0.043885339	-0.011539225	0.258794134	0.030356418	-0.168520277	-0.029663235	-0.073109773	-0.090347038	0.03789159	-0.060966598	0.02198988	0.249497478	-0.089848777	0.158506598	0.175148765	0.195669873
IMAGp998A062177	0.349036316	0.110333869	-0.013580785	0.005870572	0.051431113	0.34370736	0.315709642	0.163709143	0.152366445	0.31762837	0.200472719	0.43987027	0.238498988	0.369848965	0.1780597	0.237893771	0.132849286	0.17725955	0.17786132	0.075764974	0.447378943	0.26530882	-0.140957925	0.296569744	0.407957017	0.155288058	0.222766892	0.274621489
IMAGp998A06220	0.315049064	0.125942381	0.199657488	0.235589192	0.156184366	0.299342722	-0.031488984	0.239731786	0.185660104	0.25214608	0.400054728	0.110454948	0.079823288	0.14062011	0.257494641	0.31348963	-0.050797067	0.146945692	0.362818482	0.2365463	0.185046439	0.078289281	0.06520587	0.310461532	-0.029877571	-0.07685984	0.154747329	0.239739226
IMAGp998A062405	-0.372116755	-0.357980336	-0.189692895	-0.291238891	-0.303179717	-0.128199235	-0.222635018	-0.273826251	-0.001518177	-0.108146892	-0.341288919	-0.298210233	-0.159766276	-0.11216773	-0.240398323	-0.115894661	-0.243646943	-0.176893632	-0.122503346	-0.337259236	-0.067489001	-0.233625954	-0.226983342	-0.365108959	-0.015050454	-0.324034534	-0.018652173	-0.193566069
IMAGp998A06244	-0.551255206	-0.420205628	-0.697483968	-0.471432788	-0.44425482	-0.54734347	-0.313143495	-0.45056973	-0.784945188	-0.693901606	-0.479992003	-0.366063127	-0.471082837	-0.266047658	-0.437102506	-0.585446938	-0.622169488	-0.200724276	-0.324888908	-0.43397654	-0.66315289	-0.217431669	-0.350029536	-0.373248859	-0.334389502	-0.398284577	-0.438642295	-0.623931817
IMAGp998A06270	-1.399074901	-1.136403219	-1.011144589	-1.072269791	-1.154416081	-0.80928707	-1.054772997	-0.846896715	-0.749049897	-0.710691992	-0.952991225	-0.864952993	-0.919324837	-0.684418998	-0.828907166	-0.96793038	-0.86395559	-0.793470686	-0.848962509	-1.010148527	-1.264067834	-1.120717519	-1.194674827	-1.253588161	-1.047803323	-1.248411264	-1.406992623	-1.144506043
IMAGp998A06276	-0.081136723	-0.05716015	-0.062144151	0.050002996	-0.037747629	-0.04669682	0.104169984	-0.089380752	-0.027425343	0.137206613	-0.139677579	-0.041327342	-0.16008576	0.028853213	-0.035760879	0.082747725	0.085397208	0.019132754	-0.03478106	0.189386817	-0.046024482	0.107881511	0.038417181	0.140068755	0.001569705	0.199343343	0.37645143	0.271910761
IMAGp998A062792	-0.355631689	-0.524090929	-0.804286241	-0.739524209	-0.739581661	-0.566608933	-0.792818165	-0.680080155	-0.879450006	-0.558346019	-0.805129576	-0.783664083	-0.472194495	-0.402320882	-0.313380313	-0.902272754	-0.792257209	-0.361074982	-0.552338335	-0.343380411	-0.655703067	-0.375523837	-0.577662598	-0.888658135	-0.349391296	-0.464953729	-0.795762673	-0.707741131
IMAGp998A06282	-0.281086326	-0.163042822	-0.166096621	-0.329609152	-0.447251122	0.020113619	0.008730355	0.0058339	-0.07283678	0.159024736	-0.145169116	0.129190083	-0.041492315	-0.03020431	0.337806327	0.119735766	-0.014512313	-0.069302669	-0.179440163	0.021240052	-0.066186651	-0.075139376	0.158182013	0.310861546	0.101016282	0.181541383	-0.018775682	0.166189964
IMAGp998A06289	0.20070027	0.161628387	0.193543006	0.036194321	0.040870617	-0.273648844	-0.144895053	0.137516641	0.240764617	0.273456271	0.004029114	0.324703831	0.236962957	0.323768263	0.091292509	-0.319935229	0.115382433	0.092866438	0.301781755	0.300663021	-0.231199265	0.112783168	0.15673322	0.177145238	-0.157248697	0.086272325	0.270179217	0.118458204
IMAGp998A06314	-0.329586584	-0.314635656	-0.343063315	-0.141817756	-0.408118358	-0.476503826	-0.327640942	-0.355504855	-0.539732219	-0.145998881	-0.140817958	-0.405389728	-0.218873325	-0.245017473	-0.082702535	-0.34871309	-0.168061593	-0.22987051	-0.29438392	-0.133735408	-0.283373068	0.063080215	-0.309953779	0.21391783	-0.212757312	0.017060912	-0.032010422	-0.135665991
IMAGp998A063148	0.162269562	0.164669672	0.283308772	0.07513947	-0.068745062	-0.068016138	-0.058802556	0.236430155	0.120943171	0.168196222	0.122044903	0.190214884	0.124826221	0.052681453	0.0782028	0.121772881	0.17417497	-0.04452172	0.070513585	0.178246437	0.140513478	-0.066556321	-0.097001722	0.182229488	0.027121595	-0.201192414	-0.032606444	-0.114356317
IMAGp998A063513	-0.090984792	-0.252425611	-0.164051401	-0.213284798	-0.030385728	-0.096325722	-0.277095535	-0.221739449	0.016813289	-0.224084027	-0.295740188	0.058511506	-0.224926154	-0.327873445	-0.054728812	-0.264653702	-0.141797592	-0.236531856	-0.078472724	-0.026163886	-0.220707088	-0.099442815	-0.076863701	0.39246926	0.000411304	-0.007233853	0.026885624	-0.306557421
IMAGp998A063519	0.31233242	0.04859314	0.059739086	0.043810388	0.075479024	0.114232939	0.068135095	-0.258324754	-0.351865783	-0.481709518	-0.114236094	-0.280094855	-0.109235292	-0.21664205	0.017319493	-0.177152466	-0.127779708	-0.234420233	0.114638371	-0.161635628	0.149565975	0.123535304	0.211464443	0.25206009	0.269646051	0.168012106	0.235984808	0.143736694
IMAGp998A063558	0.515502715	0.366624182	0.5676382	0.544307475	0.531877028	0.595513433	0.373736559	0.226721247	0.491713253	0.519598121	0.36682831	0.431301991	0.407371575	0.289169896	0.238487024	0.186798205	0.340293954	0.236474633	0.211249653	0.294504784	0.186632887	0.266161657	0.34174537	0.349555	0.369378092	0.203510443	-0.062190803	0.028734024
IMAGp998A06365	0.312177753	0.136737613	0.306475858	0.646562535	0.308145483	0.456464237	0.613212888	0.499852476	0.297518786	0.343284891	0.78612418	0.598196892	0.297845455	0.526471807	0.710983951	0.707951843	0.890014576	0.440697237	0.501616638	0.674478761	0.552564864	0.630877171	0.638824107	0.926363391	0.652673127	0.50093022	0.915880306	0.701467135
IMAGp998A06374	-1.404395914	-1.453178678	-1.796624146	-1.379782942	-1.045142437	-1.537510191	-1.380527474	-1.140409006	-1.360161482	-1.245719302	-1.393344064	-1.228732476	-1.029536636	-0.938994356	-0.868707667	-1.517880138	-1.343501587	-0.969736236	-1.072995713	-1.406765064	-1.104592969	-1.052802394	-1.143581962	-0.894066327	-0.785668486	-1.098278032	-1.101579126	-1.054366198
IMAGp998A063798	-0.177774526	-0.119457452	-0.311336518	-0.345935425	-0.006665352	-0.109448483	-0.076599656	-0.43365881	-0.095520824	-0.10759949	-0.399910124	-0.221416167	-0.072062031	0.054036267	0.059368957	-0.016294916	-0.075959269	-0.165671595	-0.128342662	-0.061662783	-0.360332142	-0.220042061	-0.212591292	-0.19865879	0.149068603	-0.138323504	-0.155950428	-0.273624197
IMAGp998A063864	0.725656702	0.767919488	0.71798619	0.665387523	0.540805909	0.825840372	0.571236877	0.547344188	0.805784384	0.45513299	0.686899494	0.707071681	0.641818908	0.876825632	0.489165564	0.625705301	0.623873274	0.454724585	0.43280453	0.59826548	0.77546095	0.694007879	0.699948679	0.783291685	0.53865868	0.467622668	0.517752963	0.575194042
IMAGp998A063886	-0.141964127	-0.299204283	-0.156370876	0.075506576	-0.559398142	-0.137263924	0.047414297	-0.230502972	-0.104500728	0.219461474	-0.286658806	0.063835453	-0.19514183	-0.127762273	-0.209371654	-0.061069613	0.06708687	0.115309736	-0.118786812	-0.094764591	-0.146074107	-0.065499747	-0.175504303	-0.176377621	-0.103620646	-0.08008961	0.348850897	-0.084182411
IMAGp998A06411	-0.570802693	-0.608593779	-0.499061809	-0.236737774	-0.729974102	-0.457007418	-0.104308672	-0.464625739	-0.576379659	-0.362126732	-0.420550003	-0.407035724	-0.474850156	-0.186174371	-0.296812929	-0.347621726	-0.239839293	-0.430459953	-0.29375122	-0.386120513	-0.440152114	-0.248831093	-0.487590703	0.005755745	-0.267204666	-0.238162521	-0.084782048	-0.244460624
IMAGp998A064118	-0.437418514	-0.251631658	-0.293163948	-0.214841676	-0.46157196	-0.482119129	-0.187445372	-0.335220763	-0.159791831	-0.101888777	-0.242276655	-0.069423099	-0.12057909	-0.207600308	0.205630141	-0.137016095	-0.305951655	-0.219008638	-0.115754186	-0.166758869	-0.320294804	0.117124826	-0.081864105	0.080677931	-0.246072085	-0.170088079	-0.187299879	-0.096539856
IMAGp998A064123	0.202575105	0.213780206	0.080652929	0.328223051	0.184439268	0.204527696	0.193241207	0.190607503	0.074235182	0.277003202	0.230702156	0.199997734	-0.033743288	0.015383116	0.121346009	0.01339441	0.32915013	0.049339527	0.242581239	0.407121341	-0.059426905	0.11850605	0.009786366	0.466471701	0.031007958	0.07459752	0.006643385	0.204208704
IMAGp998A064156	0.594347544	0.312403966	0.159275536	0.176530695	0.203568306	0.341101064	-0.145809468	0.171772447	0.201837458	0.363444743	0.240788607	0.293388362	0.250283221	0.071911834	0.123444797	0.320009548	0.233541886	-0.027617127	0.261594219	0.081056145	0.275971313	0.288210181	0.165579856	0.435068123	0.406214443	0.374210125	0.185592377	0.198866516
IMAGp998A064160	0.407722051	0.054810304	0.176509148	-0.149091176	0.207740035	-0.041593747	0.337122782	-0.0530213	0.152384844	-0.183210428	-0.031406253	0.172907906	0.274492032	-0.312808414	0.013150623	0.290767216	-0.317664855	-0.085560429	0.152518855	0.046595151	-0.08819449	0.071471308	0.034994807	0.15277352	-0.109277025	-0.033757232	0.056149036	0.152555083
IMAGp998A064175	0.133095731	0.162645668	0.154781051	0.198938497	0.075931359	0.022913969	0.044272429	0.192000258	0.230301792	0.080491412	0.0515195	0.145409524	0.084687507	0.013120057	-0.000615798	-0.041375438	-0.107359539	0.182023211	0.054050725	0.022729853	0.079612917	0.056008201	0.107172078	0.239986378	-0.043181458	0.032029506	0.05379496	0.038908121
IMAGp998A064193	0.392493979	0.125391988	0.363278474	0.138391973	0.28414335	0.094328089	0.117879471	0.126751536	0.30419117	0.285479782	0.226426101	0.031281661	0.387792872	0.072874654	0.134115248	0.078360166	0.059688833	0.017032995	0.105573717	-0.031065663	0.005712365	0.011560778	0.192892682	0.348251068	-0.04684938	0.121678961	0.05712179	0.145815405
IMAGp998A064203	-1.139111606	-1.114442653	-1.037407024	-1.018922544	-0.603633816	-1.075158062	-1.049584815	-0.813051762	-0.997325568	-1.0675477	-1.218410631	-0.937935654	-1.099747046	-0.826006056	-1.066172052	-1.314392504	-1.066646691	-1.236349234	-1.524881871	-1.338518843	-1.2478044	-1.082286257	-1.216835822	-1.35925605	-1.074788067	-1.12646415	-1.21336365	-1.258294587
IMAGp998A064218	-0.589081222	-0.503455567	-0.56664795	-0.644365244	-0.80756209	-0.334151297	-0.352171927	-0.422573837	-0.664788706	-0.476941157	-0.785956616	-0.530037398	-0.502347184	-0.362762073	-0.373397174	-0.332881349	-0.24907193	-0.447668174	-0.54613846	-0.583536899	-0.678499793	-0.452182458	-0.767805905	-0.648728334	-0.670224388	-0.818813215	-1.19301683	-0.901982867
IMAGp998A06440	-0.054584022	-0.103837752	-0.19533589	-0.169221745	-0.080652052	-0.107609114	-0.15214926	-0.151845791	-0.286702955	0.050909065	0.045800262	-0.148615521	-0.14666883	-0.096535371	0.096010073	-0.065432415	-0.005060634	-0.060044694	0.0618598	0.002439674	-0.079637772	-0.063666482	0.031868159	0.035118242	-0.069841301	-0.131970547	0.150837688	-0.027806857
IMAGp998A064422	0.522132045	0.154367271	0.296366034	0.197860716	0.336593297	0.339035348	0.277838286	0.246409992	0.15238412	0.322421836	0.144868672	0.387968014	0.087095579	0.19570025	0.145479312	0.196988307	-0.067873725	0.310735838	0.176264297	0.10950633	0.122515328	0.305980451	0.188864807	0.249686757	0.059926051	0.139130499	0.324248943	0.188105382
IMAGp998A064435	-0.347382081	-0.332715272	-0.288492167	-0.32582004	-0.366918932	-0.371752024	-0.266232233	-0.267520122	-0.492429258	-0.454239367	-0.516588407	-0.219554941	-0.49429633	-0.402626627	-0.158494275	-0.23664442	-0.288593365	-0.217042494	-0.211049284	-0.118207701	-0.3171768	-0.121556108	-0.203681554	-0.029031719	-0.302263348	-0.332445886	-0.012846444	-0.457402902
IMAGp998A06445	-0.435070125	-0.260568484	-0.013959839	-0.012178121	-0.214700366	-0.408938815	-0.075721471	-0.220220642	-0.618466911	0.007823966	-0.439879304	-0.197881894	-0.296989321	-0.633923268	0.023319577	-0.234787104	-0.2611466	-0.289860869	-0.380993976	-0.099285597	-0.016381036	0.134753249	0.137137553	0.040699119	0.039496254	0.031893351	0.228725144	0.029180033
IMAGp998A064498	0.464983055	0.48290761	0.491673856	0.277602509	0.307773502	0.438851927	0.111150674	0.342772119	0.426763158	0.411150683	0.436387416	0.48254708	0.137468718	0.334792893	0.202828954	0.121085456	0.238045853	0.209105618	0.254523475	0.262576927	0.328578861	0.187752375	0.344839209	0.245605176	0.082414579	0.045151506	0.010157277	0.260968275
IMAGp998A064523	0.493450272	0.240575815	0.334549504	0.444717775	0.347973827	0.537319613	0.323500535	0.562345967	0.343270616	0.223975334	0.34006667	0.209180984	0.266903115	0.299635906	0.10331497	0.140189394	0.197487089	0.248084098	0.030246044	0.178244237	0.290830624	0.32532821	0.411658265	0.287199645	0.353721108	0.187598162	0.258899033	-0.062420251
IMAGp998A064679	0.127727608	0.199810614	0.202501288	0.327713883	0.267245477	0.053852265	0.21187807	0.092076798	0.008295317	0.034517986	0.188053571	0.085372505	-0.012906563	0.156186746	0.191766443	0.280530431	-0.034943638	0.063262587	0.140834027	0.227708821	0.177066596	0.114894035	-0.020565268	0.114331564	0.151301026	0.169867186	0.097365749	0.010926974
IMAGp998A064923	0.733161125	0.602508191	0.623226521	0.64278761	0.802610073	0.53389368	0.621347358	0.31395243	0.668052625	0.602152648	0.709784279	0.430651539	0.487541307	0.457682267	0.58537526	0.494346954	0.734372693	0.298773382	0.442137726	0.446974115	0.532546996	0.288814323	0.653144077	0.795806373	0.109682585	0.350077352	0.38136356	0.694289062
IMAGp998A064943	0.418559339	0.448673622	0.369414486	0.647295657	0.341885176	0.370792051	0.573326801	0.185793758	0.369385631	0.438680793	0.822076503	0.263957738	0.364639237	0.41910881	0.181995053	0.494658092	0.16299207	0.222624916	0.297719507	0.356023851	0.405142583	0.335828603	0.437034771	0.875216363	0.105379425	0.37929582	0.509803552	0.385598311
IMAGp998A064957	0.12476466	0.07621458	-0.085401872	0.302092345	0.083385501	0.30241739	0.065422481	0.041249179	0.388072808	-0.233984522	0.164386413	0.152096518	-0.097474055	0.080908932	0.23116915	-0.23753126	0.221811709	-0.102145092	0.294209358	-0.217526747	-0.097230493	-0.140762608	-0.1187858	0.090889339	0.122268423	-0.097059735	0.155078221	0.101131224
IMAGp998A065231	0.172919166	0.002743914	0.021449548	0.301236524	0.009066554	0.060474892	0.311773725	0.13834842	0.052528915	0.121725639	0.259457189	-0.040809612	-0.045343388	0.219838047	0.10350823	0.129999459	0.186791192	0.08250468	0.093488121	0.15930144	0.01670914	0.125045933	0.081552912	0.196719724	0.066708481	0.027052638	0.197680705	0.22668411
IMAGp998A06525	-1.073665859	-1.297233853	-1.89432547	-1.076285233	-0.531796591	-0.895833933	-0.893422703	-1.149833087	-1.074089186	-0.807852769	-0.954341313	-1.098785786	-0.556738409	-0.778700307	-0.882140179	-1.089831635	-1.001385711	-0.505512327	-0.642229359	-1.195231138	-1.639999633	-0.908689235	-1.226853034	-0.993755684	-0.866117273	-0.99117222	-1.232245141	-1.274401292
IMAGp998A065279	0.528720256	0.662102737	0.530062461	0.273156897	0.409828594	0.353432544	0.28570927	0.102582125	0.576722468	0.28854024	0.466008915	0.333278528	0.345426543	0.337079577	0.215314564	0.130697395	0.23389821	0.145792593	0.151934996	0.100746108	0.40855287	0.344570837	0.223790899	-0.065770403	0.387766061	0.466309851	0.433037066	0.308970347
IMAGp998A065590	-1.221715607	-0.833856089	-0.782028067	-0.599513593	-0.785241638	-0.829907337	-0.733681071	-0.655350965	-0.724851243	-0.692267487	-0.734934337	-0.738500875	-0.733091932	-0.45725615	-0.619901494	-0.737840251	-0.676441275	-0.851321413	-0.571450161	-0.624693111	-0.681281289	-0.53437399	-0.672312804	-0.814955771	-0.51120638	-0.59678227	-0.726382993	-0.554830488
IMAGp998A065657	0.238697039	0.12609452	0.147408928	0.032771837	-0.139317879	0.156343455	-0.015674114	0.208763843	0.119156803	0.224599498	0.025807806	0.052174832	0.076047716	0.0824996	0.177694829	0.295989156	0.100715955	0.012307053	0.150598031	0.281024891	0.074718707	0.039627202	0.106772096	-0.172686196	0.126616135	-0.000451123	0.083518248	0.177081801
IMAGp998A065693	0.525572231	0.394086544	0.341283579	0.721088837	0.383831243	0.420425933	0.878247778	0.415403842	0.511630791	0.842339739	0.867473549	0.293498381	0.494043692	0.718675691	0.474708499	0.553972185	0.317081902	0.342518548	0.42316198	0.197825913	0.232163851	0.371565966	0.367895259	0.800902327	0.205774874	0.393251184	0.518532043	0.49121203
IMAGp998A065722	0.426734272	0.347137462	0.368157155	0.281240053	0.416841948	0.463696835	0.357204858	0.613991889	0.606767108	0.428813283	0.470980907	0.52744017	0.347104673	0.590011481	0.407480468	0.21652192	0.230119363	0.396489007	0.239160683	0.301785682	0.340487188	0.32037242	0.271104998	0.493494677	0.363911978	0.258603425	0.336217694	0.296336835
IMAGp998A065763	-0.153766319	0.012308983	0.292187778	-0.042410639	-0.042886738	0.175598728	0.185551817	0.205315201	0.067220308	-0.031244199	-0.165054691	0.173531191	-0.159480728	0.087764515	0.000961784	0.208513533	-0.033450278	-0.094803036	-0.078542341	-0.125208413	0.124016133	0.388035418	0.089140632	0.017149927	0.209079509	0.135414941	0.077354734	-0.042790723
IMAGp998A065801	-0.126199576	-0.087860807	0.12475708	-0.064239177	0.1800187	-0.03783268	-0.027872171	0.27701285	-0.106089461	-0.178988134	0.011788725	-0.113937442	-0.159812497	-0.174944009	-0.068241699	-0.354599407	0.037613975	-0.136110625	-0.135415746	-0.030403284	-0.006152935	-0.16212896	0.06078778	0.000516454	-0.072346301	0.139177991	0.067779449	-0.156196155
IMAGp998A06589	0.43594506	0.582285278	0.648781837	0.457878259	0.569618295	0.379494962	0.91328385	0.365613256	0.465132332	0.507356491	0.634223093	0.074972466	0.424489717	0.41527318	0.403226284	0.306457692	0.444819094	0.475155889	0.250189438	0.224158651	0.520219648	0.536243323	0.444636206	0.947670836	0.401456556	0.665841063	0.61945666	0.538396837
IMAGp998A065925	-0.102282882	0.08743116	0.150745896	0.103875528	0.211994026	0.042581158	0.103428159	0.156160878	0.242926502	0.170828402	0.216728129	0.013784703	0.134918255	0.01728693	-0.078838881	-0.000619901	0.094283901	0.108952332	0.016932907	-0.031073124	0.068405136	0.18852127	0.241647159	0.160280131	-0.197250907	0.060684834	0.178827071	0.355386503
IMAGp998A065974	0.200550332	0.087575395	0.137621478	0.254234878	0.200997752	0.132102707	0.218576227	0.386280735	0.034117191	0.204823796	0.389173571	0.172525909	0.325927031	-0.058044162	0.18906853	-0.030927053	0.077889315	-0.099392679	0.059863757	-0.002812113	0.11326608	0.050262069	0.157068952	0.283202442	0.097181884	0.208244984	0.111215138	0.252810365
IMAGp998A066082	-0.594615281	-0.828637323	-0.824835025	-0.853951746	-0.795969197	-0.944129537	-0.91256432	-0.615510615	-1.048375851	-0.818225129	-0.923141643	-0.783460012	-0.872928157	-0.442214542	-0.512659409	-0.768697163	-0.718419912	-0.670281689	-0.907284739	-0.767204137	-1.286594198	-0.927304238	-0.969893174	-1.116403038	-1.041502188	-1.182387609	-1.044168071	-1.054780343
IMAGp998A06614	0.197619675	0.068508429	0.05109547	0.088820977	0.158880016	0.256860634	0.103928536	0.082343858	-0.060036314	0.086067591	0.211792035	0.296924785	0.096400226	0.165834398	0.107088748	0.005431227	0.187232666	0.050770784	0.146446831	0.171989645	-0.014061483	-0.102378422	0.163347837	-0.079698648	0.055557363	0.191555026	0.139286829	-0.029063483
IMAGp998A06781	-1.400544998	-1.328887537	-1.212233478	-1.128449814	-2.086065332	-1.495025737	-1.350759141	-1.154913918	-1.434927283	-1.061008348	-1.154441159	-1.075490635	-0.984531783	-1.328739738	-0.945334359	-1.138196963	-0.938882811	-0.933796821	-0.877387904	-1.115964906	-0.910892308	-1.118401888	-0.849416654	-1.116001177	-0.882587615	-0.996716997	-0.697483764	-1.153888768
IMAGp998A06784	-1.147425675	-0.547220299	-0.785273045	-1.080746216	-0.922978149	-1.111936612	-0.402242185	-0.934129016	-0.871524641	-0.625490801	-0.871792773	-0.942113432	-0.734661707	-1.045355676	-0.795301629	-0.851566076	-0.735911334	-0.99751873	-0.679249222	-0.885282355	-0.873475435	-1.021467256	-0.99882635	-0.960619523	-0.85131397	-0.838551798	-0.754261402	-0.729788978
IMAGp998A0679	2.720277061	0.681960649	1.449383179	1.778896012	2.256138149	2.001749852	1.188299625	1.103799067	2.766693888	1.565682943	2.5234982	2.274314369	2.043441555	3.354512588	3.158405658	2.569889015	3.293853591	3.275860142	2.562239883	3.743394737	3.481423654	3.514429439	3.143004857	3.779364004	3.29759074	3.096544622	3.294668135	3.117297229
IMAGp998A06839	0.011132798	-0.163921535	0.012869125	0.041645522	-0.119027532	-0.348695198	0.060321294	-0.095224911	-0.24518719	0.169911852	0.24120971	-0.127540774	0.161649855	0.083999639	-0.077374958	-0.096783156	0.105067946	0.082344572	0.177050885	0.015837677	-0.094944927	-0.246690833	-0.109192694	0.002626758	-0.095595207	-0.018602125	0.14068537	-0.191028896
IMAGp998A06842	-0.659780999	-0.443974595	-0.700910296	-0.598990198	-0.646776726	-0.760048822	-0.622859403	-0.255103938	-0.652937534	-0.347773818	-0.64718407	-0.451293367	-0.621896242	-0.427766955	-0.434462197	-0.632860653	-0.544938636	-0.393451731	-0.701222856	-0.771909288	-0.588325924	-0.363653716	-0.817600889	-0.791852157	-0.576304455	-0.595306854	-0.428107545	-0.650886762
IMAGp998A06880	-0.377957983	-0.50272661	-0.380290439	-0.329649545	-0.369373039	-0.264180634	-0.673070456	-0.176257429	-0.205407544	-0.311104826	-0.341856622	-0.122444254	-0.15640512	0.066873557	0.289805269	-0.027515052	0.111722976	0.01822025	0.052156208	0.241089359	0.150964625	0.258341657	0.191648917	0.528886198	0.25388239	-0.005362237	0.122228826	0.318424167
IMAGp998A06885	0.243412242	-0.146540718	-0.245338798	-0.056491043	-0.081131914	0.076546505	0.162697275	-0.059128651	-0.316267184	-0.188488628	-0.194146653	0.020817769	-0.056240018	0.180586387	0.096597279	-0.025871871	-0.074262281	0.006191826	-0.196739298	-0.123059776	0.244775165	-0.098678431	0.123594413	0.196470221	0.106700398	-0.11167672	-0.06065655	-0.017806015
IMAGp998A071066	0.12911871	0.289941537	0.661163487	0.209696294	0.794856049	0.646967926	0.583817999	0.810298172	0.713322696	0.508182349	0.328627461	0.646439712	0.155373287	0.339020028	0.047261874	0.301108535	0.100442658	0.314097293	-0.005700903	0.362719886	0.366448982	0.418432951	0.428377933	0.449414185	0.596651029	0.26284488	0.308267621	0.213401024
IMAGp998A07117	-0.607492538	-0.415923009	-0.72444319	-0.422497615	-0.581499992	-0.705421216	-0.380982476	-0.604306073	-0.620182842	-0.146806605	-0.696259449	-0.473880884	-0.651686458	-0.47819507	-0.640274355	-0.600197196	-0.560435554	-0.359599978	-0.273176631	-0.268350212	-0.595906891	-0.804735685	-0.641861265	-0.451613189	-0.346724948	-0.306373529	-0.530550102	-0.48964251
IMAGp998A07135	-0.10151963	0.128193009	0.251699373	0.265715194	0.076573047	-0.097198536	0.356752038	0.378502088	0.14644854	0.262555544	0.121958539	0.170464977	0.269210465	0.108491432	0.130700937	0.243093235	0.256801327	0.272024246	0.122690263	0.409498293	0.072058929	0.241229901	0.286441605	0.391242319	0.47321321	0.171775418	0.621554453	0.783296074
IMAGp998A07143	0.172413368	0.388381934	0.223959191	0.302378059	0.206425458	0.469817403	0.054636838	-0.052918796	0.256197593	0.324164295	-0.102269633	0.379487344	0.484045159	-0.02928506	0.311584501	0.153575802	-0.06000621	0.237856862	0.139094223	0.324530364	0.192419354	0.280298813	0.258978363	0.160507712	0.031706006	0.237812713	0.328834381	0.150814158
IMAGp998A07148	1.042320378	0.462237753	0.374853884	0.750392468	0.573028374	0.897545225	0.175283061	0.731033092	0.653803104	0.357267813	0.967553477	0.923555276	0.472715805	1.188447076	0.81321201	1.003856247	0.974593886	0.915811891	0.803965922	1.143116075	1.224084909	1.108452754	1.626281128	1.690435407	1.202571171	1.63385029	2.693003807	1.441444457
IMAGp998A07176	0.318227543	0.543005099	0.218052444	0.478280367	0.19426054	0.218011607	0.400146733	0.098885186	0.338839467	0.136072304	0.505925844	0.134569755	0.254273588	0.279539691	0.121844398	0.184870834	0.111200883	0.203133876	0.347998587	0.282955101	0.141987188	0.221912561	0.230877316	0.271221457	0.153522804	0.268577635	0.49182112	0.2642782
IMAGp998A071833	0.124122104	0.294264322	0.362486282	0.137492604	0.222155886	0.401916041	0.22314996	-0.009688735	0.128142468	0.25934521	0.239193001	0.338348739	0.318378059	0.201891489	0.117030232	0.08344692	0.02830897	0.120529587	0.09333141	0.028189221	0.17988275	0.256999034	0.049400726	0.171419132	0.007527864	0.126468887	0.275528967	0.112688615
IMAGp998A071864	0.441319527	0.666105953	0.503702398	0.767263383	0.534844218	0.322902404	1.40028229	0.405837979	0.471655504	0.716988996	0.660036711	0.396041873	0.479680558	0.667221751	0.791656069	0.640474968	0.725513273	0.422661877	0.624720168	0.58156023	0.398981045	0.768924973	0.317946476	0.712281839	0.478007523	1.582288719	1.538036783	0.475453112
IMAGp998A071869	0.311466496	0.173916028	-0.088750023	0.143779508	0.322751399	0.30050308	0.299677141	0.086674741	-0.033695407	0.259795477	0.079644659	0.03414069	0.191123223	0.110999966	0.220744029	0.160145211	0.068340324	0.299395469	-0.056007326	0.144209205	-0.11587547	0.027093133	0.096633911	0.047468567	0.067535147	-0.134859369	0.002857178	-0.040971005
IMAGp998A071924	0.33595661	0.349501198	0.328504568	0.338283141	0.320606006	0.344180135	0.299560384	0.461802749	0.506293515	0.298332373	0.288638644	0.324596822	0.331798263	0.345342527	0.151724232	0.122209739	0.189773658	0.072826172	0.102673854	0.184904583	0.267350025	0.174421503	0.22208491	0.09035269	0.149575354	0.24808796	0.19349888	0.151811613
IMAGp998A07196	-0.986155621	-0.448291852	-0.516002601	-0.469276264	-0.931242015	-0.722737899	-0.759020832	-0.629929208	-0.483290387	-0.226202976	-0.457910945	-0.419434421	-0.651341821	-0.118075605	-0.380871572	-0.524825584	0.00183431	0.18335741	-0.107331585	-0.12990068	0.201542631	-0.101987634	-0.378851173	0.456902706	0.068158745	0.13990786	0.151754735	-0.031695721
IMAGp998A071963	-0.251779015	-0.148313628	-0.207556903	-0.167390823	-0.34623819	-0.20266304	-0.081391262	-0.395256873	-0.133250982	-0.273311185	-0.245378389	-0.059000663	-0.313476822	-0.224447319	-0.250798472	0.098298966	-0.049974304	0.089675168	-0.074040878	-0.124424425	-0.124485262	0.091933663	0.159593389	0.368888995	-0.112728151	0.090823982	0.153792417	0.271187651
IMAGp998A072009	0.664599514	0.689070716	0.205670885	0.408566901	0.469503834	0.080449621	0.377626456	0.251133534	0.378325153	0.520836577	0.750697192	0.409918127	0.650221363	0.626124776	0.39810972	0.54285326	0.43458185	0.386662988	0.350339017	0.390871083	0.325415795	0.342781247	0.568965713	0.986501814	0.384420128	0.513548942	0.527136757	0.437496655
IMAGp998A07215	-1.093428341	-0.966825012	-1.412195315	-1.06409354	-1.056529863	-0.959075248	-1.021181957	-0.681837088	-0.569494761	-0.850661621	-1.119338498	-0.364969196	-0.811853794	-0.847887915	-0.611491942	-1.044076289	-0.683224804	-0.796811628	-1.047915418	-1.09186955	-1.360656269	-0.832033793	-0.933132194	-0.978368293	-0.865723993	-1.21882988	-0.949588523	-0.925953183
IMAGp998A07230	0.251730499	-0.617439892	-0.186798349	-0.265119546	0.169794427	-0.04455597	-0.534808389	0.126037359	0.364779958	-0.153961505	-0.074638539	0.119406727	0.053688102	0.178184021	0.497201131	0.250889294	0.497249593	0.321874412	0.243166486	0.580158573	0.007564816	0.52280165	0.385036589	0.732701306	0.494557934	0.161371411	0.096760229	0.48339167
IMAGp998A07238	0.383754993	0.065985702	0.331790742	0.153656829	0.335289711	0.226628376	0.11552917	0.148333728	0.2937919	0.235142229	0.449461566	0.35710652	0.198420169	0.293869485	0.462344229	0.521290332	0.377447226	0.189305468	0.465010279	0.381544536	0.519447651	0.298564793	0.494763614	0.458804749	0.143488283	0.35432572	0.401141584	0.027650971
IMAGp998A07245	0.386432626	0.167742354	0.302596138	0.275044508	0.107954929	0.274821764	0.267337186	0.4090764	0.272171002	0.447564853	0.308630882	0.444173807	0.495820761	0.532479093	0.466967703	0.265534622	0.546538603	0.508103427	0.251014411	0.525035036	0.39192233	0.607274962	0.514716944	0.353390366	0.437728214	0.46740702	0.36112379	0.240284824
IMAGp998A07246	-0.305272361	-0.211022505	-0.117892031	-0.131520495	-0.349943221	-0.245461406	-0.114235012	-0.04087287	-0.361624083	-0.262093754	-0.339848925	-0.306539058	-0.115214154	-0.347037669	-0.213761403	-0.299717269	-0.345555775	-0.267669349	-0.295556571	-0.324926357	-0.236167688	-0.396013581	-0.16378856	-0.435743321	-0.341531415	-0.22916444	-0.360689377	-0.115898293
IMAGp998A072574	0.777080289	0.339318422	0.433517487	0.57003564	0.331792831	0.702465054	0.489980374	0.413166778	0.98429855	0.567022881	0.735705442	0.929311637	0.633881787	0.907627469	0.759132728	0.474927931	0.480909475	0.303863232	0.386259657	0.449724795	0.860860709	0.630986748	0.548086265	1.191648032	0.798044736	0.817457069	0.661471824	0.473831211
IMAGp998A07284	-0.036078687	0.101961299	0.193390065	0.103293611	0.044046786	-0.101036056	0.104851247	0.067887577	-0.111916864	0.187151009	0.037771912	-0.112350317	0.225238785	-0.14088143	-0.058087852	0.013047293	0.109575677	-0.023869386	-0.055849488	-0.106849338	0.059930454	-0.035188377	-0.030305487	0.052128246	-0.075951389	-0.01301488	0.038215555	0.14435416
IMAGp998A072975	0.093670808	0.087596744	-0.111175747	-0.09343588	0.399393595	0.027006954	0.00605561	0.062904195	0.100147248	0.098960206	-0.234103511	-0.103585505	0.079560437	0.052094485	-0.035873022	0.247160225	-0.140524769	0.045422476	0.010979506	0.123189306	-0.179764768	-0.118838523	-0.194096389	-0.180443595	-0.083377146	-0.158253335	-0.097966085	-0.02346514
IMAGp998A073518	0.106690873	0.383622022	0.193259665	0.321282256	0.360801301	0.104244822	0.173801018	0.182089641	0.223853463	0.285053414	0.184409236	-0.056965259	0.251328537	0.054161678	0.201211574	0.177218322	0.094524737	0.074673184	0.113231535	0.035974895	0.192347899	0.378395466	0.081744905	0.096772654	0.130757923	0.125787784	0.0936297	0.226088331
IMAGp998A07373	-0.549336188	-0.234339729	-0.382941669	-0.408508289	-0.623792644	-0.603003677	-0.298869798	-0.248762084	-0.471144073	-0.246593993	-0.466887587	-0.566110664	-0.423839632	-0.503193481	-0.349130676	-0.22197757	-0.342457847	-0.762224498	-0.404510404	-0.493966181	-0.244511245	-0.278808201	-0.708056712	0.129894015	-0.273505175	-0.361706516	-0.596686233	-0.621332146
IMAGp998A07375	-0.021791336	-0.963423681	-1.175507354	-1.041455514	-0.752568991	-0.90947328	-0.916216302	-0.701523139	-0.855366567	-0.700339884	-1.071898623	-0.837799224	-0.525071076	-0.521597118	-0.708147667	-0.74279717	-0.710031434	-0.869625295	-0.915256678	-0.951783297	-0.908842974	-0.529236466	-0.606332075	-0.619156799	-0.613625765	-0.789405911	-1.003426382	-0.867864789
IMAGp998A073814	0.121156263	-0.017714087	0.032986909	0.109010457	0.226551033	0.114608389	0.069896655	0.070180496	0.090123945	0.402608884	0.217725775	0.123845402	0.190145083	0.16419248	0.070181271	0.023141484	-0.030612464	0.198854185	0.141650699	0.284190173	0.141368708	0.000161351	0.179703623	0.325537955	-0.06027557	0.137479733	0.235207798	0.223769171
IMAGp998A073853	0.202433873	-0.035020443	0.1861858	0.124387009	0.265746597	0.159479454	0.276360974	0.349249679	0.440709721	0.07202345	0.283242331	-0.006447868	0.144892108	0.003324341	0.246919892	0.1838161	0.235542966	0.235582131	0.227307039	0.175039478	0.169778104	0.158513215	0.209631439	0.055660296	0.209707414	0.23825647	0.187453587	0.263379235
IMAGp998A073866	0.559070596	0.331558577	0.448716814	0.344446163	0.381560351	0.358274693	0.55556566	0.382896599	0.552275457	0.398867507	0.487885632	0.479204667	0.39317681	0.288948793	0.146934307	0.173821988	0.195813924	0.107960104	0.177045023	0.263605754	0.291492795	0.370914397	0.330490867	0.422353664	0.27120443	0.2377921	0.195961733	0.411125143
IMAGp998A07387	0.191339318	0.311424791	0.265242423	0.335746433	0.219544275	0.863010433	0.143008582	0.305646511	0.680501006	0.786668553	0.575237992	0.707805684	0.639993536	0.552992273	0.521934594	0.596028633	0.621601601	0.722569467	0.753723583	0.472955845	0.313481201	0.615409764	0.459472345	0.013825579	0.493900056	0.467876622	0.3935574	0.398545047
IMAGp998A07392	0.995967026	0.867361761	0.857948625	0.79168628	0.745652598	0.946914149	0.755841405	0.659347943	0.943469346	0.765144978	0.824344664	0.993685344	0.987960053	0.733096695	0.698736275	0.589183781	0.304650658	0.494830549	0.477837267	0.529140234	0.51700715	0.566458324	0.638066047	0.765903206	0.505944685	0.421889291	0.542355833	0.585582722
IMAGp998A074069	-0.978651388	-0.726970234	-1.208798364	-0.643775483	-0.760045369	-0.676860897	-1.117690664	-0.635872077	-0.609069155	-0.979480349	-0.746118369	-0.847242587	-0.953862998	-0.445988724	-0.664401086	-0.747270415	-0.429711881	-0.725017386	-0.633411799	-0.705213872	-1.189817499	-0.797992711	-1.066326117	-1.067272211	-0.956389131	-1.029613605	-1.394349867	-1.006434651
IMAGp998A074108	0.077847042	0.156154158	0.127395085	-0.046315042	0.183221683	0.178036844	-0.154852042	-0.218051009	0.332438743	0.034794879	0.249858617	-0.132838934	0.009420152	-0.010122817	0.027895595	-0.063125648	-0.107865494	-0.033983852	0.009222202	-0.273476159	0.076728365	-0.045595251	0.143855807	-0.100598232	-0.029896353	-0.044001916	0.072099975	0.015983357
IMAGp998A07413	-0.373839122	-0.175496818	-0.104814843	-0.352839276	-0.208469676	-0.439845547	-0.417101011	-0.344034954	0.073409006	-0.313924163	-0.215939428	-0.342877056	-0.410132467	-0.052924849	-0.345862684	-0.531605035	-0.131819682	-0.329460579	-0.537842794	-0.675947529	-0.051031262	-0.323851719	-0.10436998	-0.374810967	-0.390617512	-0.127156688	0.065188945	-0.219984416
IMAGp998A074156	0.460251783	0.328483916	0.366913893	0.14956802	0.325035734	0.264303067	0.021707643	0.436572124	0.390522696	0.176532656	0.314382897	0.302951601	0.301195539	0.33901587	0.459915801	0.164828886	0.209606969	0.090958317	0.125713976	0.192825726	0.214944348	-0.048207965	0.200403498	0.161369176	0.131123407	0.178956582	0.350892473	0.046238613
IMAGp998A074257	-0.641473922	-0.265635452	-0.494891272	-0.5889341	-0.611288582	-0.46757935	-0.391432712	-0.812723592	-0.677450278	-0.996797537	-0.642895604	-0.727313164	-0.742113089	-0.209833096	-0.854576129	-0.706252862	-0.324104871	-0.73197691	-0.66832453	-0.658759729	-0.935819998	-0.616578143	-0.853418556	-0.797757182	-0.742818608	-1.005636962	-0.381790759	-0.419778551
IMAGp998A07436	-0.50533325	-0.597422122	-0.234601586	-0.156181333	-0.399809274	-0.116305905	-0.432935235	-0.11934153	-0.432518676	-0.028084131	-0.445316326	-0.169721585	-0.357162068	-0.167509409	-0.143734587	-0.136200192	-0.132357041	-0.504954073	-0.341423433	-0.083579157	-0.188160013	-0.166540471	-0.103326551	-0.067743937	-0.090299567	0.082348939	0.185635061	-0.051120643
IMAGp998A07437	0.054017626	0.127349684	-0.051467404	0.001395578	-0.330760448	0.219504786	0.313852352	0.30312313	0.386901343	0.105090858	0.145132388	0.304085227	0.182337449	0.3071266	0.136312925	0.182860056	0.194542988	0.117967567	0.053172354	0.08807803	0.275744115	0.244324824	0.272409005	0.186695696	0.083018228	0.132073528	0.140697742	0.093008482
IMAGp998A074401	0.067886695	-0.043756892	0.169301579	-0.031352667	-0.086693892	0.032233649	-0.055948264	-0.19065564	0.165161916	-0.03203682	-0.108334366	-0.094624082	-0.073879975	0.123508249	0.125464352	0.188146089	-0.101343122	-0.095358423	0.205535414	0.22234984	-0.031059895	-0.011446709	0.033007238	0.293829319	-0.094306923	0.195638554	0.120920452	-0.130274547
IMAGp998A074406	0.259000062	0.189539824	0.246102175	0.149433968	0.538259512	0.011098391	0.089067743	-0.219437116	-0.09750065	-0.17449134	0.057666124	0.230530181	0.140106902	-0.169049015	-0.059057958	-0.006881501	-0.195531874	0.043968586	0.056835463	0.146354528	0.065959004	-0.030371715	0.030928551	-0.112226848	0.076419523	-0.040089543	-0.088229881	0.118303662
IMAGp998A074454	0.371153556	0.448895247	0.416604331	0.217652441	0.348669847	0.052233415	0.262924544	0.06874736	0.117838611	-0.02950314	0.143493213	0.403414397	0.194660731	-0.197795618	0.169161737	0.101012095	0.250734059	0.102670409	0.021760167	0.067234493	0.087749873	0.074127434	0.070144811	0.164669486	-0.018138594	0.208935332	0.314724637	0.001339191
IMAGp998A074520	0.183203232	0.278007649	0.343229675	0.213302541	0.311246653	0.20608795	0.149612192	0.139771495	0.298675749	0.242531749	0.172652707	0.15615752	0.140136697	0.051312577	-0.054674687	0.072377794	-0.063329247	-0.042440247	0.043748011	-0.004554193	0.14930934	0.030923445	0.068894795	-0.203140843	0.032387856	-0.123873346	-0.064030478	-0.064648161
IMAGp998A074640	0.339072173	0.108625558	0.315280483	0.247679253	0.276848614	0.20657955	0.133952244	0.131539638	-0.078055301	-0.002803109	-0.087234732	0.102879207	0.026546746	-0.023639873	0.091481312	-0.111649012	-0.148020186	-0.038996908	-0.13823506	0.002139963	-0.005056145	-0.065417965	-0.206056309	0.125182352	-0.081791203	-0.117690004	-0.086288673	-0.17845653
IMAGp998A074823	0.124518585	-0.051553208	0.040283412	-0.13628485	0.037891916	-0.079950268	0.218983856	0.034925715	0.072094935	0.017526626	-0.128691061	-0.097564214	0.112762773	-0.058119361	-0.107726369	-0.029415679	0.171138805	0.073873525	0.114226002	0.012735636	0.001563985	0.248026915	-0.123962234	-0.179994721	0.116545588	-0.050769543	-0.073628189	0.137930608
IMAGp998A074955	0.227299364	0.141217384	0.333758389	0.084293162	0.252234987	0.233739484	0.371913984	0.238741453	0.18353697	0.145864378	0.217158755	0.20940653	0.243409534	0.165790723	0.099472436	0.008025405	-0.107370547	0.057427664	-0.009483069	0.18777332	0.216919582	0.136675692	0.035597841	0.316355399	0.121259603	0.106214184	0.266640389	0.204192663
IMAGp998A07518	-0.054726522	0.261309112	0.002370855	0.101474004	-0.074724266	0.22244687	0.369896333	0.119111118	0.245028975	0.074389286	0.166634508	0.094445646	0.312211093	-0.137340148	0.139237495	0.104147477	0.139145647	0.20288303	0.314171331	0.228697053	-0.061656036	-0.084781739	0.407626388	0.183252871	0.116396673	0.182915613	0.15302655	0.345661857
IMAGp998A075214	0.018531814	0.150503249	0.154952963	0.088506529	0.332344641	-0.19005678	0.078135974	0.032457923	0.156133935	-0.016475674	0.009629284	0.041215018	0.112824811	0.098555806	0.178064443	0.18321408	0.02613323	0.027584388	-0.074135981	0.134143161	-0.031623108	-0.061070886	0.152747995	0.057009739	0.213264286	-0.036036697	0.010307801	0.208896306
IMAGp998A07524	-0.874438759	-0.740594452	-0.619217296	-0.636700858	-0.629510551	-0.848093952	-1.001566753	-1.01169334	-0.574583273	-0.615959698	-0.730610257	-0.530426354	-0.497833001	-0.587697783	-0.536847902	-0.786600975	-0.35404905	-0.142553294	-0.484658563	-0.415286402	-0.332380186	-0.499131279	-0.199358798	-0.525874571	-0.249909287	-0.375044025	-0.383182952	-0.230417512
IMAGp998A075294	0.207581079	0.241185602	0.31640072	0.362668569	0.229760335	0.27542815	0.289406038	0.413529925	0.339648632	0.138505989	0.163107933	0.311150527	0.12985952	0.22058198	0.151384884	0.136998227	0.111627987	0.157417002	0.02040716	0.230895297	0.132225565	-0.055077526	0.120893231	0.031720046	0.097989671	0.064632904	0.139241537	0.137547431
IMAGp998A07533	-1.444260286	-1.096420278	-1.441371068	-1.317963831	-1.484874484	-1.367797881	-1.209539483	-0.900494686	-0.968793021	-0.940991229	-1.165874163	-0.897030292	-0.985702625	-0.627903431	-1.127438642	-1.124846959	-1.011505304	-0.997489597	-1.304145252	-1.077310684	-0.974850077	-0.792281106	-0.980193156	-0.889273266	-0.859588289	-0.980169975	-1.337947855	-1.087309886
IMAGp998A075464	0.190149911	-0.016792559	0.272699729	-0.00239755	0.083974971	-0.08644626	0.383479913	-0.071887245	0.359269646	0.498497583	0.291024786	0.181189271	0.197294104	-0.286078997	0.208612247	0.235859648	0.325919149	0.035146243	0.144515417	-0.098291663	0.258536929	-0.04681662	0.145676908	0.287627352	0.273601256	0.317861568	0.213168545	0.14446519
IMAGp998A075491	-0.052962687	-0.029222685	-0.089071476	-0.138047734	0.023610689	-0.037030147	-0.162283848	-0.252956795	-0.262574379	0.048041733	-0.122310083	-0.222110683	-0.019811483	-0.118859787	-0.060722157	-0.052129544	-0.086407544	-0.08794395	-0.006667091	0.05649012	-0.08239171	-0.154122146	0.100301444	0.277403624	-0.050634331	0.106213486	0.138183344	-0.129511778
IMAGp998A075513	-0.243012651	-0.377838665	-0.581366706	-0.274085544	-0.356701794	-0.391229807	-0.246211226	-0.016981032	-0.192632751	-0.122757735	-0.384797968	-0.127328778	-0.242553062	-0.285274989	-0.149228024	-0.201285095	-0.105076314	-0.260698372	-0.163759564	-0.011593607	0.017147258	0.192699862	0.219858017	-0.070882833	0.034127326	-0.086732774	-0.050250786	0.004515392
IMAGp998A075596	-0.037755275	0.047040311	0.099916365	-0.016132171	0.158074894	-0.141865165	-0.106550433	0.063212591	-0.108750727	-0.176087236	-0.113268398	-0.007437154	-0.004968705	-0.290949187	-0.169839704	-0.226169032	-0.137404201	-0.058823724	-0.276677811	-0.143054533	-0.181390955	-0.1405227	-0.245383395	-0.307055061	-0.191801095	-0.223447439	-0.194985605	-0.121113763
IMAGp998A075631	-0.681832599	-0.592633444	-0.489357245	-0.759831865	-0.619649936	-0.756282902	-0.630003962	-0.450755954	-0.906855891	-0.956037743	-1.047833374	-0.940498556	-0.954489733	-0.774190317	-0.776406397	-0.872622516	-0.942628218	-0.963950611	-1.001277384	-0.946122607	-0.768300907	-0.745596886	-0.855745701	-1.078742521	-0.804960383	-0.846341545	-1.049977085	-0.872836016
IMAGp998A075668	-0.017513669	0.187719491	0.162387005	0.166278882	0.196701829	0.100415154	0.067984172	0.271054711	0.380580962	0.128695589	0.095541153	0.13168956	0.013116362	0.163587367	0.082556505	0.079205745	0.093515659	0.008300539	0.012788797	0.077672809	0.1564721	0.031760108	0.218427823	-0.153610584	0.30012284	0.158861056	0.145895681	0.346746692
IMAGp998A075671	-2.58625843	-2.116793497	-2.315392051	-1.818253315	-2.06497442	-2.064002532	-1.883132911	-1.369701743	-1.674716694	-1.664053832	-1.938010277	-1.731388251	-1.788027666	-1.287779589	-1.453173647	-2.325300138	-1.817631934	-1.954205385	-2.242278299	-2.282106477	-1.973364528	-1.527317672	-1.730155556	-1.823191038	-1.757705411	-1.925102359	-1.96194145	-1.665284699
IMAGp998A07569	-0.457173733	-0.429132802	-0.257946623	-0.337281999	-0.47021455	-0.527844496	-0.303285987	-0.487087971	-0.329251513	-0.317276481	-0.299169569	-0.309451828	-0.173031784	-0.226881052	-0.209548073	-0.328490817	-0.296520496	-0.323763654	-0.388772308	-0.488875253	-0.265403736	-0.16747009	-0.256769063	-0.283071929	-0.155014135	-0.167623563	-0.125167095	-0.125461069
IMAGp998A075710	0.414330746	0.564773307	0.482086556	0.376368155	0.455584407	0.27449648	0.342046927	0.556030424	0.37204039	0.391574183	0.294468714	0.151096333	0.33955139	0.201261051	0.102511895	0.429761253	0.065182714	0.184858754	0.506780994	0.219747227	0.217933227	0.268801036	0.312114496	0.575422385	0.295985832	0.351710348	0.372562959	0.314267396
IMAGp998A075719	0.074522041	-0.086675032	0.019861015	0.162279092	0.028054322	-0.015774803	0.23207458	0.123817346	0.054130722	0.035354539	0.282305866	-0.109839978	-0.077717095	0.016448986	0.262130099	0.163460462	0.040090696	0.231150934	0.208047413	0.064826274	0.078578517	-0.069608897	0.154796876	0.279514346	0.085691173	-0.05442004	0.05748493	0.055979285
IMAGp998A075775	0.449839856	0.244994415	0.43208969	0.329604772	0.192504151	0.277023238	0.154652006	0.29935432	0.665372681	0.355497947	0.20020618	0.37950824	0.268361978	0.282302039	0.441150334	0.386120588	0.447816805	0.261296283	0.220808657	0.376795211	0.311615756	0.250128951	0.266202767	0.500062763	0.258343333	0.41050905	0.36186918	0.234521973
IMAGp998A075782	-2.344542993	-1.942881223	-1.98034397	-1.662094332	-2.014743066	-1.803156036	-1.804592316	-1.293245393	-1.571080735	-1.401040043	-1.826473118	-1.555432725	-1.558734346	-1.189350349	-1.436189201	-2.152722269	-1.490075325	-1.828157998	-2.01165357	-2.239963608	-1.850132259	-1.435330645	-1.608505876	-1.611412182	-1.662268441	-1.65617797	-1.695306294	-1.467412253
IMAGp998A075826	-2.108162441	-1.780789398	-1.879349732	-1.652192042	-1.681156609	-1.870332824	-1.353104657	-1.620726279	-1.955545592	-1.549139067	-1.731095701	-1.651342515	-1.730227737	-1.304989613	-1.451461937	-1.893160292	-1.335903315	-1.658339517	-1.726806769	-1.690394047	-1.638222927	-1.616489683	-1.598479183	-1.402871506	-1.270193745	-1.509736093	-1.384126082	-1.315145281
IMAGp998A075851	-0.129734496	0.095096526	0.106412072	-0.07368331	0.07908509	-0.092287442	-0.003277072	-0.099190146	-0.312326231	-0.105158463	-0.110703339	-0.067529991	-0.128134348	-0.014296998	-0.168365258	-0.107935111	-0.539385671	-0.357551936	-0.117838947	-0.052687516	-0.100086248	-0.224982163	-0.120722131	-0.171622538	-0.009961372	-0.152768212	-0.165011214	-0.042723378
IMAGp998A075919	0.575155736	0.219119858	0.562368649	0.028166612	0.629832305	0.444102317	0.324153701	0.455173497	0.438335238	0.031163457	0.493788574	0.054845207	0.409172649	0.15692621	0.303847794	0.355416619	0.211752248	0.18286345	0.205631957	0.238763104	0.248580389	0.210438313	0.234363305	0.104619724	0.155157121	0.236747683	0.096975714	0.209937582
IMAGp998A076099	0.29103775	0.159192752	0.292067411	0.243921729	0.141041267	-0.234932832	-0.062391392	-0.20894059	0.417490542	0.019035964	0.099071643	0.186527803	-0.084747983	0.015764776	-0.077543139	-0.02230889	0.334988093	0.156635739	0.16869837	-0.021738977	-0.134703894	-0.210845557	-0.037675684	-0.029066336	-0.082043323	-0.122051414	0.050753455	-0.02113926
IMAGp998A07611	-0.372834885	0.163240464	-0.431510072	0.379655558	-0.579761347	-0.560434485	0.591040058	-0.569430799	-0.271826905	0.155484264	0.483513087	-0.364398983	-0.035187649	-0.093194117	-0.38275197	0.271319596	-0.187768077	0.084934636	0.35489062	-0.012389942	-0.152975719	-0.06221631	-0.540809622	-0.042562769	-0.0937351	0.169986637	0.442500419	-0.144688283
IMAGp998A07662	-0.116736246	0.139869307	0.019782817	0.073140214	0.031985878	-0.16460472	-0.157115896	-0.187350239	0.13787399	0.052174115	0.028768895	-0.074368116	-0.190422397	0.155837598	-0.18065804	-0.075531286	-0.167923424	-0.247716457	-0.004351178	0.077256407	-0.205391805	0.014834589	-0.470740365	-0.195399821	-0.127152364	-0.256152055	-0.567518796	-0.401970265
IMAGp998A07740	-0.40707708	-0.670634772	-0.309916837	-0.313508489	-0.327810355	-0.378032659	-0.387208177	-0.091420145	-0.594205382	-0.459427952	-0.60696567	-0.407892531	-0.486946923	-0.510754418	-0.491641048	-0.686972307	-0.690766917	-0.644156962	-0.740792679	-0.456159948	-0.615921344	-0.623863537	-0.435798117	-0.610389429	-0.351580563	-0.646028012	-0.507925173	-0.522260642
IMAGp998A0784	0.468505102	0.377318128	0.71689965	0.10353959	0.35970692	0.249572143	0.442265292	0.426496263	0.640303691	0.869677778	0.446109085	0.517617415	0.614050722	0.667224862	0.442431383	0.582827158	0.538821797	0.624906348	0.656991264	0.830072467	0.735571787	0.614148556	0.629919618	0.445833348	0.364276691	0.528964954	0.568967427	0.500713627
IMAGp998A07840	-0.808643443	-0.571246117	-0.333205228	-0.445605384	-0.315939152	-0.505734365	-0.399045462	-0.384399615	-0.406920429	-0.232333379	-0.371898067	-0.362868954	-0.138711974	-0.424154604	-0.30655781	-0.522780402	-0.252284519	-0.201386377	-0.350860765	-0.368856035	-0.319659731	-0.28593205	-0.433546995	-0.604211493	-0.192845285	-0.313240515	-0.379156241	-0.043482238
IMAGp998A0785	0.12240748	-0.205687958	-0.395499633	-0.221195447	-0.122201581	-0.19162598	-0.039988751	-0.480217853	-0.099618971	-0.292471394	0.195396058	-0.024004361	0.233869842	-0.235057175	-0.356593488	-0.216681497	-0.152940099	-0.108205495	-0.452389466	-0.248987305	-0.09624011	-0.311002761	-0.878340546	-0.034234213	-0.537618014	0.212982369	-0.068662679	-0.177135166
IMAGp998A0786	-0.170096404	-0.152603591	-0.091779686	-0.813487715	-0.662005827	-0.24856393	-0.623008448	-0.444366738	-0.213621113	0.196660703	-0.251112819	-0.149479191	-0.292702275	-0.147497105	0.074214523	-0.127425885	-0.215554708	0.044838489	-0.234084341	-0.226278848	-0.364360108	-0.263419755	-0.605532188	-0.366558727	-0.221375262	-0.214424861	-0.445993021	-0.186342858
IMAGp998A07977	-0.09450936	-0.046538171	-0.100895388	0.067728809	-0.10661811	-0.17996663	-0.158559391	-0.036280079	0.132802316	0.054348658	0.093023804	0.094459585	0.035859719	0.201641655	0.102340272	0.179575604	0.195333431	0.238261005	0.0611643	0.151449753	0.244095102	0.40500941	0.113532427	0.424085617	0.325367203	0.39962485	0.303962872	0.380603878
IMAGp998A081008	1.387163135	1.311995311	1.616690575	1.425262392	1.632304206	1.735407551	1.411787097	1.683401086	1.342197226	1.456805742	1.622212864	1.352102529	1.457552112	1.453974526	1.217078302	1.195829316	1.146579707	1.03008843	1.076580826	1.28241066	1.283349377	1.204103384	1.295224673	0.370438363	1.100516044	1.016049861	1.186537859	1.188372824
IMAGp998A08113	0.675816463	0.57723395	0.644207116	0.56368428	0.464650138	0.88210789	0.972804423	0.288489755	0.591022423	1.142931675	0.719120644	0.949586142	0.919027052	0.427131342	0.348013151	0.481934044	0.774930662	0.705875837	0.778674697	0.814258422	0.333186996	0.602801583	0.992642965	0.419549713	0.422073348	1.033630617	0.686082488	0.29863061
IMAGp998A08114	0.559780956	0.474488671	0.652037966	0.641707118	0.492323458	0.627207996	0.555814389	0.864145029	0.511862304	0.438604932	0.450982745	0.456385581	0.272046069	0.436886607	0.418543944	0.347026553	0.706767817	0.05441635	0.324767834	0.653134899	0.500709185	0.311401515	0.577378973	0.752625702	0.326238414	0.194183827	0.566975273	0.63017458
IMAGp998A08121	-0.264874989	-0.311576961	-0.316271416	-0.227973784	-0.30353719	-0.397084689	-0.741053241	-0.662094795	-0.071130166	-0.339556386	-0.099984029	-0.165153591	-0.107231988	0.136585495	0.087397169	0.807668009	0.597703721	0.472451232	0.57445417	0.670795867	0.38668516	0.579618877	0.590830857	0.545773919	0.408061202	0.658804698	0.608742204	0.506065907
IMAGp998A08130	0.390481114	0.125347937	0.323019739	0.152631649	0.011787229	0.408845176	0.393687716	0.188302666	0.660278823	0.6902577	0.149353451	0.665583948	0.462543341	0.347813987	0.190033784	0.409218432	0.264491725	0.374795434	0.177474501	0.333288162	0.460299014	0.233099833	0.108623278	0.278513794	0.314174038	0.299868465	0.383902908	-0.00699526
IMAGp998A08132	0.178624997	0.088461301	0.157323387	0.170743579	0.287979704	-0.01382344	-0.182982965	0.233389146	-0.039916273	-0.124732553	-0.069563645	0.1202215	-0.008866444	-0.067064484	0.24690376	0.021752053	-0.242795323	0.063864448	-0.08917322	-0.025993651	-0.05824008	-0.039683154	-0.066979441	0.094810024	-0.039069605	-0.119422539	-0.177323786	-0.156227424
IMAGp998A08145	0.193241302	0.158435523	0.239702719	0.043802357	-0.247170678	0.39654588	0.049017902	-0.050367318	0.203127985	0.169281178	0.150763438	-0.008983215	-0.030592761	0.209827796	0.306559636	0.244771737	0.229822739	0.078201239	0.121900468	0.2808581	-0.145797568	0.151205707	0.064843002	0.345724665	0.036550744	0.228439801	0.359653431	0.091274662
IMAGp998A08148	0.222387733	0.129969231	0.245596629	-0.013564196	0.108801379	-0.109742589	0.071590992	0.061157641	-0.006610649	-0.066109348	-0.066966936	0.297478999	0.008343688	-0.164782446	-0.070028113	0.095237951	-0.176283942	0.041664534	-0.106238871	0.065564365	0.008463681	-0.0577004	0.098991904	0.165048122	0.025951496	0.020244084	-0.065973594	0.175813885
IMAGp998A08158	0.406309416	0.532688883	0.547314397	0.483730374	0.54545772	0.442311362	0.419898204	0.190804629	0.377016773	0.515794934	0.450967815	-0.071622965	0.022081243	-0.147348418	-0.22427514	0.481915662	0.181037937	-0.012191936	0.085277985	-0.289323423	0.040564474	-0.192767027	-0.053179695	0.158987567	0.200916563	-0.005140405	0.011454433	-0.002639963
IMAGp998A08173	-0.044939242	-0.009515667	0.039661642	-0.199095647	-0.751436395	0.071775232	-0.352762126	-0.068532754	0.054647193	-0.160249476	0.029406165	0.113460458	-0.124790921	-0.047813134	-0.057822074	0.060411743	-0.006505118	-0.217088224	-0.193268878	-0.04418352	0.01254437	0.207778509	-0.303495389	-0.18432965	-0.041746797	0.176275178	-0.107802532	-0.126137616
IMAGp998A081790	0.203547294	-0.034531822	0.365381244	0.192524908	0.167552993	0.138217071	0.348278447	0.347642574	0.246515309	0.177505469	0.209096656	0.135078709	0.117343691	0.153010318	0.011220967	0.167676859	0.0626501	-0.000360867	0.083573205	0.096745457	0.060897658	-0.020282534	0.189419658	-0.148767494	0.068237064	0.005888565	-0.033575354	-0.023622421
IMAGp998A081791	0.388726307	0.172832745	0.43160115	0.305480573	0.46868646	0.378455779	0.385830869	0.592539897	0.199957694	0.162674705	0.235858153	0.18530439	-0.031403629	0.18408189	0.117485698	0.266580093	0.096497187	0.063133629	0.195440944	0.231720062	0.172837707	0.064892166	0.193316827	-0.00906748	0.292243229	-0.061012023	0.011515032	0.110122578
IMAGp998A081794	-0.168587265	-0.106019684	-0.13066223	-0.158661779	-0.148036661	-0.388357423	-0.084030102	-0.040387091	-0.252972782	-0.249060469	-0.136266883	-0.190310784	-0.257435028	-0.259990966	0.061981916	-0.144462787	-0.135742357	-0.187341512	-0.069313795	-0.127033777	-0.30812301	-0.267518574	-0.202809105	0.039111374	-0.174777657	-0.041214926	-0.123015073	0.004511033
IMAGp998A081855	-0.410108969	-0.187200874	-0.39480929	-0.508216132	-0.192004361	-0.147787889	-0.650158937	0.037784616	-0.463765127	-0.462594111	-0.220997582	-0.384462891	-0.313282176	-0.131699252	-0.027558665	-0.095801402	-0.078791467	-0.189992721	0.125896232	0.107364421	-0.446355378	-0.330690889	-0.509210314	-0.497066642	-0.318351453	-0.459195917	-0.404446561	-0.524676663
IMAGp998A081862	0.487662012	0.364940443	0.574348275	0.726234955	0.691124583	0.587480872	0.378079914	0.586271925	0.518041104	0.265925838	0.694570451	0.381537416	0.460139484	0.461527774	0.420844738	0.448686098	0.53578636	0.237951116	0.465797653	0.522504227	0.53325345	0.54682863	0.555364961	0.692105378	0.475373693	0.490190891	0.393331793	0.547538077
IMAGp998A081928	-0.287563382	0.131961625	0.042031403	0.032342708	-0.325749777	-0.064672888	-0.350136539	0.098192398	0.076926586	0.043252605	-0.242622139	0.163018776	0.193199512	-0.20150576	-0.073707538	-0.104322144	0.024720546	-0.345635472	-0.108563664	-0.136591933	0.641325024	0.463223331	0.500508465	1.169072978	0.290003831	0.59532722	0.747946221	0.483999076
IMAGp998A081943	-0.66626215	-0.533800065	-0.658424038	-0.541678511	-0.654342184	-0.683404824	-0.745291421	-0.602010571	-0.427973944	-0.612525473	-0.388947786	-0.40582571	-0.468276786	-0.42085538	-0.486903986	-0.360082464	-0.381974223	-0.811752252	-0.566917455	-0.45893631	-0.196716821	-0.541182088	-0.55132752	0.012432784	-0.417206439	-0.27826932	-0.474891969	-0.678124841
IMAGp998A08195	-0.76636096	-0.506054884	-0.383381758	-0.466983658	-0.678643222	-0.864969294	-0.806579586	-0.649400804	-1.159400032	-0.72114229	-0.690890997	-0.866054351	-0.626424196	-1.257680369	-0.657529284	-0.664744443	-0.789455134	-0.436535522	-0.528607646	-0.585150398	-0.404814395	-0.800465946	-0.975260406	-2.029108083	-0.578723962	-0.60294037	-0.477929265	-0.49414919
IMAGp998A08198	-1.396545346	-1.253372437	-1.14293294	-1.039791948	-1.335812641	-1.381698639	-1.328036355	-1.100379641	-1.222274554	-1.047269101	-0.924196112	-1.12834753	-1.089764793	-0.999400738	-0.61086416	-0.721559425	-0.616184697	-0.739423465	-0.811811842	-0.636459516	-0.966407843	-0.881496525	-0.88037649	-0.826866822	-0.66395525	-0.663495536	-0.398707254	-0.484604734
IMAGp998A082036	-0.147561401	-0.370789846	-0.300834732	-0.146656097	-0.21227777	-0.334781826	-0.2668834	-0.089889194	-0.033223165	-0.108986929	-0.299292808	-0.044428775	-0.220064362	-0.246582019	-0.246329119	-0.048121831	-0.218386121	-0.237322174	-0.275709616	-0.350296038	-0.390176537	-0.282792986	-0.253519872	-0.229567381	-0.196074225	-0.263389071	-0.286911644	-0.394267793
IMAGp998A08221	-0.873881596	-0.797553349	-0.920803554	-1.192800817	-1.362308357	-0.951584594	-0.588336781	-0.793532888	-0.559075144	-0.448176353	-0.813040947	-0.879235392	-0.664945695	-0.754351112	-0.824050856	-0.753710596	-0.783917498	-0.686976576	-0.385168827	-1.127478047	-0.76420024	-0.673169247	-0.760830515	-1.236333249	-0.548037193	-0.620740202	-0.476323106	-0.500661387
IMAGp998A082407	0.375500332	0.362289257	0.684521442	0.377209779	0.486932306	0.382738918	0.545558007	0.473175437	0.475275343	0.353194803	0.319314741	0.433096103	0.203787312	0.31278661	0.182115329	0.215883766	0.167462713	0.063642724	0.30747044	0.1222067	0.202413242	0.142897711	0.109022121	0.387307385	0.236817444	0.221940548	0.159162187	0.183400804
IMAGp998A08269	-0.17410881	-0.167331088	-0.351827491	-0.222290722	0.016182387	-0.249136356	0.406912637	-0.232017517	-0.273475784	-0.008893024	0.059853544	-0.204010782	-0.168488223	0.062174192	-0.061038418	-0.208316643	0.039384259	-0.153736255	-0.028920476	-0.144369789	-0.221295225	-0.044292046	-0.222275279	-0.197320746	-0.171864564	-0.196491315	-0.232042103	-0.337381199
IMAGp998A08282	-2.138003821	-0.391441082	-1.437753141	-1.54554851	-1.975284116	-2.194913139	-1.117193801	-1.63504386	-2.546899433	-1.351651197	-1.788166983	-1.858665129	-1.386202607	-1.805540532	-1.825828785	-1.654549324	-2.138090787	-1.86053922	-1.529742079	-1.846911884	-1.504837031	-1.878126228	-1.972521104	-2.403158567	-1.755799864	-1.751432441	-1.494572887	-1.490788959
IMAGp998A08286	0.106910621	-0.038557607	-0.06101496	0.165029309	0.066642782	0.061570903	-0.087165325	0.153733363	0.182240195	0.183861895	0.216144528	0.245796863	0.221189597	0.22337711	0.17914625	0.138495808	0.41702245	0.249182898	0.145738425	0.124148516	0.248369159	0.146149718	0.331918316	0.12515557	0.009279392	0.145324179	-0.035047043	-0.003218927
IMAGp998A083036	-0.17054641	-0.152683307	0.045986287	0.084844605	-0.113583094	0.037246485	0.023636813	-0.028513901	-0.220995724	-0.16448891	0.083795843	-0.194555257	-0.258777754	-0.071118816	0.010634533	-0.162568745	-0.348019988	-0.142399388	-0.345642348	-0.205390068	0.138925279	0.173140934	0.124341849	0.157283386	-0.038346377	0.246505513	0.104885484	0.007437288
IMAGp998A083159	0.137376756	-0.024424335	0.168558993	0.254470224	0.418904698	0.107346319	0.052823548	-0.029876283	0.004750294	0.022370258	-0.058515876	-0.021684104	0.192682169	0.100707419	-0.148252802	0.151109778	-0.120656978	-0.145720322	0.27585026	0.113981222	0.036433552	-0.073497271	-0.054164371	0.273718457	0.138799689	-0.000355871	0.0024432	-0.055956835
IMAGp998A08316	-0.263232582	0.011096811	-0.361184947	-0.423676949	-0.547713922	-0.145678689	-0.438886005	-0.447945354	-0.353988055	-0.214605132	-0.273565006	0.027107906	-0.130017907	0.265949368	-0.408601556	0.055466393	0.168907226	0.124762447	-0.345338865	-0.060484567	-0.309586439	-0.091424293	-0.637680874	-0.124410878	0.091537963	0.003821471	-0.179946551	-0.30787103
IMAGp998A08321	0.777592566	0.815750083	0.698955825	1.286230293	0.311225273	0.710840836	1.972154884	0.451084866	1.083414692	1.038031612	1.431839675	0.766127369	1.136203092	1.384549347	0.638592095	1.386781535	0.952671658	0.941524899	0.820843406	1.163644273	1.056449206	1.150891799	0.549002605	1.947652486	0.727199065	1.30950543	1.271061928	0.420473882
IMAGp998A083681	-0.141094356	-0.05743046	-0.25292751	-0.092435428	-0.482940108	-0.376828577	-0.091992022	-0.453042229	-0.53048206	0.012668936	-0.582767833	-0.272774361	-0.054834303	-0.271221236	0.115630343	-0.187797385	-0.143624275	-0.017624849	-0.019837573	-0.200613528	-0.064751724	-0.058077059	-0.019121163	-0.294484325	-0.17759021	-0.065128441	-0.135612287	-0.021992839
IMAGp998A08371	0.251910139	-0.022744439	0.045615061	-0.052007947	0.231733301	-0.144366437	-0.057157326	-0.122266677	0.019076622	0.136027611	0.021883281	-0.293561858	0.180504688	-0.130619283	-0.044001108	0.280652308	0.421922754	0.380892439	0.113091798	-0.185455574	0.156486291	0.295158156	-0.355854091	0.292524863	0.131517208	-0.053601377	0.157019189	0.240794601
IMAGp998A083972	-0.36397531	-0.347593765	-0.578986707	-0.290477419	-0.346838192	-0.471297748	-0.487584846	-0.303660447	-0.178559381	-0.279262461	-0.482335445	-0.526862749	-0.319795937	-0.341398229	-0.30098967	-0.491662598	-0.173841492	-0.378001729	-0.207755305	-0.341482043	-0.366960734	-0.280030747	-0.153886145	-0.033700333	-0.073676863	-0.330320337	-0.365963455	-0.156739758
IMAGp998A08398	-0.715702945	0.03092822	-0.430891554	-0.235676595	-0.478464858	-0.101430443	0.2529613	-0.091373002	-0.071228806	-0.327571672	-0.058249241	-0.887997937	0.016849114	-0.291928634	-0.229650883	-0.01208839	0.326949051	-0.457528224	0.127361616	0.165513551	-0.036637297	0.061756485	-0.823633605	-0.48416775	-0.085975813	-0.27481423	-0.092283448	0.024653045
IMAGp998A084155	0.183095241	0.238460951	0.358891539	0.34809853	0.31932085	0.179453635	0.515271188	0.252905406	0.622711488	0.178400427	0.565346529	0.104644488	0.536876528	0.206960433	0.482707631	0.397646072	0.330332434	0.371847814	0.027966309	0.291850903	0.149283406	0.10780298	0.400309852	0.125270325	0.05424706	0.407615155	0.305997646	0.280911494
IMAGp998A084206	0.2963545	0.240691468	0.259585788	0.319944304	0.383730308	0.210120751	0.314998508	0.314998169	0.237542474	0.168901334	0.282687977	0.270579414	0.160821777	0.115262732	0.050403299	0.129945994	0.021540424	0.155777212	0.18657626	-0.025253811	0.226579724	0.067634552	0.253188396	0.12058881	0.076579365	0.122393486	0.244465651	0.156100486
IMAGp998A084214	0.167406614	-0.120849905	0.049974685	-0.278304537	-0.500691224	-0.136373401	0.093121596	-0.071284771	0.283814505	0.248927504	0.070963265	0.312335914	0.298939894	0.290997102	0.30049772	0.062830144	0.325334861	0.327707418	0.095559331	-0.003083727	0.326377281	0.158051565	-0.088530295	0.044095294	0.355916049	0.279340652	0.112965145	0.265857118
IMAGp998A084287	-0.046111495	0.116417877	-0.0004781	0.026859659	0.033584087	0.216799278	-0.054073976	0.161095175	-0.029466995	-0.112178557	0.028613551	-0.066301528	-0.230105076	-0.136026077	-0.098897138	0.162493733	-0.097257834	0.036264137	-0.023914095	0.364552848	0.057397531	0.02357999	-0.122168143	0.068779483	0.027989276	-0.074064021	0.038557369	-0.023928696
IMAGp998A084374	0.145187837	-0.081741491	0.181900195	0.097873954	0.190303657	-0.055190291	-0.0713639	0.109831365	0.136146894	0.147347797	0.357571742	0.051849811	0.250413705	0.154737166	0.121119685	-0.006171593	0.050788571	0.119985548	0.25054695	0.2769569	0.132560863	0.117429566	0.07844791	0.049166766	0.195430955	0.152605026	0.163270721	0.16690703
IMAGp998A08440	0.121839397	-0.08839713	0.001738441	0.079095555	-0.051685145	-0.125823707	-0.142490637	-0.004349197	-0.071797649	0.019979982	-0.296925335	-0.134632119	-0.29049803	-0.040802137	-0.021252782	-0.022414114	-0.159557504	0.147895348	-0.044548291	-0.093625275	-0.262172258	-0.176669884	0.158855694	-0.128769267	0.015317054	0.023043897	0.063758839	0.067581826
IMAGp998A084411	0.13583034	0.092276361	0.094324575	0.052544443	-0.037529897	0.232454945	0.060897241	-0.177319481	-0.028760173	0.139574479	-0.213003193	0.266284684	-0.048387796	0.06615135	-0.136512006	0.059435818	-0.006548872	0.052900447	-0.102773212	0.019540961	0.274337099	0.092826791	0.094499843	0.557767317	0.328213243	0.217728575	0.345982393	-0.026297251
IMAGp998A084452	-0.639244555	-0.31660258	-0.328976141	-0.557116083	-0.281263443	-0.459201984	-0.46207027	-0.255542022	-0.483795369	-0.195073333	-0.550734206	-0.493178009	-0.46617529	-0.435837694	-0.378582545	-0.389702727	-0.362612876	-0.409667799	-0.470304906	-0.469757863	-0.54343666	-0.379072369	-0.35279194	-0.139467591	-0.232989297	-0.464687567	-0.46842128	-0.38280381
IMAGp998A084458	0.495443119	0.186688507	0.511835142	0.392642562	0.584734163	0.486008408	0.328762497	0.496360023	0.26336256	0.209572506	0.097360479	0.142676361	0.045934381	0.078988491	-0.049943223	0.008595555	0.079946733	0.00110672	-0.103420113	0.32368713	0.101981011	0.049488658	0.142838111	0.181137405	-0.027299459	-0.043847502	-0.00577101	0.033276291
IMAGp998A084502	0.094198765	0.050565303	0.273587607	0.276401006	0.183492915	0.14259042	0.186933944	0.28041991	0.150150235	0.147051076	0.197312183	-0.015369559	0.044960177	0.149131877	0.100648359	0.014430416	0.118399724	0.019404696	0.012720507	0.166657487	0.091686938	-0.006834693	0.117321365	-0.07167635	-0.132599881	-0.024951664	-0.033101881	-0.07123603
IMAGp998A084635	-0.021037149	-0.020519013	-0.296871843	-0.325492031	0.021721806	0.067213598	-0.229039327	0.050722616	-0.333562164	-0.199726931	-0.442603597	-0.16625368	-0.454211904	-0.216790855	-0.214951096	-0.331868779	-0.377889586	-0.369252112	-0.330725032	-0.31493784	-0.711467094	-0.240782364	-0.405406936	-0.668958425	-0.403952254	-0.43988992	-0.650882036	-0.569291043
IMAGp998A08475	-0.37606552	-0.076769446	0.013191899	-0.144035003	-0.015330708	-0.147416805	-0.195888788	-0.05609097	-0.309131175	-0.065677359	0.003028494	-0.192687719	-0.206105999	-0.294702255	-0.021388435	-0.20671208	-0.235840551	-0.072302257	-0.166312733	-0.097941414	-0.093102141	-0.181462824	-0.074385169	-0.20710816	-0.197819549	-0.175254605	-0.234208555	-0.241482791
IMAGp998A084765	0.184238713	0.048269213	0.31675994	0.109593602	0.052289614	0.037198397	0.012435649	-0.220433579	0.277111347	0.18203662	0.181575568	0.055510773	0.189134999	0.07200797	0.353400585	0.039547273	-0.142700875	0.034912543	0.119120751	0.057290613	0.236047373	0.243933752	0.406776808	0.528340539	0.206885452	0.282591395	0.285992385	0.079289477
IMAGp998A084818	0.181191687	0.144180269	0.15604164	0.287352201	0.099246784	0.354630717	0.145731662	0.111637288	0.165776136	0.092022325	0.364785737	0.341114743	0.09898294	0.148097792	0.133048141	0.137503786	0.131898823	0.168979251	0.199683638	0.190304854	0.037618951	0.053187481	0.251407383	0.401597679	0.007582031	0.131145713	0.1355703	0.197857467
IMAGp998A084930	0.738912635	0.863170054	0.471306307	1.249902612	0.833781506	0.886404881	1.482744367	0.695558317	0.997122927	1.170749381	1.214370369	1.033097332	1.060213555	1.384331902	1.353081055	0.433216048	1.467226303	1.197525308	1.39219205	1.583707363	1.207304326	1.163313349	1.272582976	1.4402688	1.333077639	1.139690206	1.108267102	0.872341563
IMAGp998A085077	0.26501589	0.146004774	0.142504165	0.203174957	0.374843115	0.113936747	0.277650665	0.139723319	0.327174175	0.148842598	0.17458658	0.109978049	0.101769195	0.095321287	0.027354295	0.204535946	0.120988952	0.132110828	0.058857155	0.101416395	0.135156752	0.114950221	0.018733951	0.148597435	-0.012866894	-0.138193044	-0.036054658	0.062502758
IMAGp998A08514	0.479792536	0.393610099	0.420060854	0.185489264	0.018048167	0.412890695	0.683127212	0.20280725	0.323885611	0.506122927	0.360967191	0.687780512	0.502203703	0.752287313	0.363814923	0.589911295	0.383194801	0.716965322	0.365828534	0.733387089	0.415915284	0.64507112	0.571071853	0.378522883	0.300252803	0.683779931	0.383547899	0.048765686
IMAGp998A085153	0.710439631	0.299667468	0.666247654	0.482374967	0.409107294	0.580542507	0.305932684	0.335081695	0.437530184	0.248635658	0.42560316	0.27796237	0.379048881	0.174842898	0.072897151	0.4618996	0.352673395	0.25669719	0.008712809	0.173620251	0.394161225	0.244583857	0.397278236	0.336919116	0.136994254	0.376587657	0.434324948	0.226024258
IMAGp998A085155	-0.05719307	0.259323761	0.097756401	0.214008717	0.201336564	0.320316181	-0.326599348	0.223613506	-0.121325518	0.156065457	0.062522469	0.045787764	0.295338449	-0.18782728	-0.247824469	-0.038066481	0.117929065	0.020319627	0.126364114	0.211027043	-0.159082806	0.255405256	0.267244102	-0.060125787	-0.130634162	-0.003940917	0.292797864	-0.061574913
IMAGp998A08519	0.3867105	0.205165761	0.354271627	0.482920673	0.021647626	0.447261314	0.601501432	0.144293911	0.569149339	0.477126028	0.353982307	0.374602153	0.538711043	0.502678973	0.345579898	0.347793496	0.409182308	0.243706735	0.414662994	0.470166701	0.359947907	0.295394129	0.404365694	0.430162794	0.710573322	0.288654926	0.578336932	0.287386975
IMAGp998A085241	0.170910499	0.411845652	0.448265353	0.295880002	0.526661205	0.545625328	0.350835667	0.460332346	0.410954104	0.36033344	0.191099517	0.303002808	0.326446086	0.219024807	0.208081837	0.302172361	0.21284732	0.217879425	0.388306976	0.172182105	0.267123282	0.078217558	0.394226705	0.310212759	0.183850415	0.258563129	0.059508241	0.146012565
IMAGp998A08528	-0.242807961	-0.247182755	0.10721076	-0.003624284	0.05523491	-0.041099789	-0.124978759	-0.039991019	-0.168831731	0.018537884	-0.463653493	0.249043591	-0.208068367	0.06124437	-0.159173332	0.34942061	0.137308766	0.109176045	0.121505877	0.558083568	-0.149415665	0.221508152	0.097025931	-0.161052396	0.398989331	-0.031370519	0.204897079	0.001914001
IMAGp998A08536	-0.737980642	-1.247130399	-0.954291054	-0.51051596	-0.604218904	-0.884391179	-1.545236926	-1.440660297	-0.731680028	-1.013296587	-0.746355336	-0.525625684	-0.703672019	-0.914003744	-0.649090369	-0.626566829	-0.063899601	-0.064482204	-0.516603283	-0.437190748	-0.116078788	-0.573369818	0.215745607	-0.50241695	-0.325296473	-0.807802817	-0.402372463	-0.152008493
IMAGp998A085551	0.374429589	0.270935074	0.329986578	-0.117063967	0.350277992	0.489954341	0.147354744	0.279190993	0.184123267	0.206660969	-0.016218619	0.127035486	0.273311911	0.149054247	0.132670437	0.182360521	0.100249413	0.020123178	0.031946547	0.228837311	0.259282066	0.08721531	0.087837959	0.232332349	-0.115752919	-0.008594241	-0.084066244	-0.02089726
IMAGp998A085590	-2.104757088	-1.647981335	-1.908971791	-1.325901711	-1.995953258	-2.051582489	-1.735526495	-1.80090814	-1.805527327	-1.647317257	-1.93442057	-1.775860235	-1.336057018	-2.006508801	-1.782632397	-2.155071469	-1.738224737	-1.147300109	-1.349816378	-1.522382533	-1.55151631	-1.410041872	-1.695706361	-2.099772844	-1.432942089	-1.010618445	-1.309408438	-1.816031861
IMAGp998A08561	0.666949561	0.506341232	0.420771601	0.200225943	0.186645736	0.593221445	0.495612174	0.201090795	0.720111135	0.692567109	0.615943129	0.61748208	0.677711821	0.731020847	0.647269582	0.706253516	0.625766349	0.715181902	0.728879166	0.574030568	0.630293584	0.524847757	0.676599628	0.365210831	0.51639018	0.745163813	0.730562739	0.554597967
IMAGp998A085627	0.146935837	0.138518527	0.120162117	0.110718671	0.140098535	0.0896656	0.104122632	-0.118659959	-0.083671629	-0.138930067	-0.125914717	0.132448162	-0.13981425	-0.069694892	-0.021014328	-0.078230411	-0.10162276	-0.104960686	0.035595692	0.092305975	-0.109208975	-0.361160081	-0.077604667	-0.026027833	0.011967768	-0.08880024	-0.030146679	-0.034492366
IMAGp998A085648	0.273019416	0.357043547	0.16848906	0.060228432	0.166628749	0.247316078	0.057881571	0.361918839	0.313178655	0.311004582	0.299191811	0.432959571	0.493860577	0.28820611	0.039684958	0.12487727	-0.05643394	0.305563447	0.481856796	0.35857442	-0.042390206	0.240757227	0.255628047	0.03757713	-0.044009832	0.099778828	0.268351788	0.228631128
IMAGp998A085699	1.142596924	0.791261837	0.822829532	0.554946108	0.495261095	0.843415562	0.893485527	0.728330508	0.971418401	0.861000729	0.71264808	0.673373467	0.842353349	0.99078391	0.961312658	0.822368272	0.781499049	0.806215998	0.961950078	0.847407809	0.907971798	0.783764209	0.826901533	0.820055289	0.817160143	0.864187647	0.924242317	0.710935904
IMAGp998A085888	0.29513461	0.22012928	0.330204705	0.342596479	0.230991428	0.180408033	0.268093836	0.184048647	0.078478254	0.085840381	0.382512288	0.164468598	0.141182075	0.01584618	0.192406273	0.034127663	0.002957339	0.045012115	0.204670936	-0.007468157	-0.00710787	-0.05607626	0.110212833	0.162851982	-0.025577392	0.076523868	-0.01020931	0.205722942
IMAGp998A08595	-0.220180801	0.080148077	-0.044642937	-0.504938411	0.047448704	-0.618663451	-0.188361625	-0.342118719	-0.503214113	-0.431114262	-0.179102179	-0.503868376	-0.2607079	-0.676758862	-0.365795888	-0.694558741	-0.629628081	-0.321646132	-0.353433931	-0.50034383	-0.184962586	-0.447932559	-0.865296505	-1.112769395	-0.440474254	-1.026811642	-0.558174854	-0.394354538
IMAGp998A086081	0.099575579	0.115232909	0.256311579	0.181664095	0.093508683	0.012048786	0.087500542	0.128483746	0.207563933	0.021462182	-0.007587065	0.011082013	-0.001587302	-0.182300516	0.048746643	-0.080540309	-0.039578648	-0.034926702	-0.030216942	-0.036544441	0.067521904	-0.087769336	0.137704905	-0.019853721	-0.015415348	-0.116810508	-0.230568132	0.069711068
IMAGp998A08612	0.462276293	0.572175921	0.200295778	0.346280632	0.536751423	0.648137171	0.537891779	0.850381006	0.476273314	0.577589987	0.669260735	0.626684585	0.380196835	0.811107245	0.550984336	0.526164014	0.47103734	0.299026484	0.511090291	0.785207038	0.388859631	0.450493388	0.543058061	0.300900659	0.329331384	0.41114358	0.109175016	0.384435851
IMAGp998A08613	-0.504168584	-0.465541485	-0.548238227	-0.294383712	-0.256173804	-0.233223894	-0.233459798	-0.511347954	-0.830077061	-0.357922068	-0.220475653	-0.386432467	-0.230908942	-0.362968666	-0.259678728	-0.456184618	-0.336626497	-0.214410687	-0.335140564	-0.279384227	-0.171068507	-0.22824427	-0.484310921	-0.063522891	0.00364394	-0.104403937	0.015577003	-0.224790225
IMAGp998A08724	-1.264961632	-1.191646569	-1.061788996	-1.055129466	-1.116905263	-1.274452618	-1.086074028	-0.801718791	-1.328414376	-1.004977543	-1.022398224	-1.083042976	-1.032833799	-0.986572266	-1.012272973	-1.182285452	-1.248841396	-1.052015553	-1.033281871	-1.122358204	-1.061608033	-0.9669696	-1.052533909	-1.315704507	-0.899596482	-1.037925654	-0.835012752	-0.736534134
IMAGp998A08730	-0.051716002	-0.209184439	-0.265241492	-0.153676758	-0.249862901	-0.452113772	-0.289260483	-0.184460221	-0.311717536	-0.357019548	-0.369341704	-0.303757429	-0.211317675	-0.389025926	-0.357744692	-0.322416767	-0.332608913	-0.178828916	-0.285886176	-0.187931762	-0.332905934	-0.278848034	-0.253162545	-0.527196858	-0.2369756	-0.291904119	-0.199492865	-0.396734062
IMAGp998A08824	-0.36743017	-0.647902473	-0.632593484	-0.624939916	-0.812188886	-0.277783118	-0.643233808	-0.402640102	-0.573336618	-0.231495527	-0.720470115	-0.513179054	-0.386430921	-0.425596048	-0.358109249	-0.460820678	-0.323989236	-0.293104565	-0.48164876	-0.370136064	-0.504533685	-0.587731928	-0.369761798	-0.335059427	-0.398229925	-0.318626812	-0.33284859	-0.411637242
IMAGp998A08828	-1.255346251	-1.103789382	-0.854020942	-1.10162985	-1.242596455	-1.155021426	-1.264583823	-0.850604359	-0.786543073	-0.77683515	-0.946634701	-0.829161185	-0.842014188	-0.695302746	-0.797361133	-0.863237709	-0.104594679	-0.54085911	-0.70148	-0.491402458	-0.624825476	-0.513930895	-0.545005548	-0.168219915	-0.320535267	-0.676203658	-0.735045934	-0.233946493
IMAGp998A08834	-0.254030195	-0.318168846	-0.215067094	-0.16288751	-0.063943282	0.028930462	-0.19354437	-0.004105966	-0.241298952	-0.306316741	-0.185586986	-0.14955496	-0.223753122	-0.230186861	-0.188781615	-0.232201477	-0.295550498	-0.24226463	-0.258185875	-0.086107752	-0.179331224	-0.250869494	-0.352276072	-0.445109718	-0.115250871	-0.349241386	-0.349155782	-0.068487223
IMAGp998A0886	-0.769949696	-1.01703399	-0.933789771	-0.829575661	-0.904484896	-0.664450134	-0.591592983	-0.707049641	-0.655263697	-0.654865397	-0.415898419	-0.439048864	-0.275949529	-0.611852649	-0.149293581	-0.292394066	-0.261599155	-0.100710553	-0.299739186	-0.169023233	-0.459071078	-0.431242305	-0.1389018	-0.062357069	-0.407079316	-0.225554103	-0.344347987	-0.296313977
IMAGp998A08976	0.015178222	0.165587891	-0.024456567	-0.142017314	-0.185840926	-0.073037364	-0.232455369	-0.120723678	0.075375031	0.028838305	-0.02597737	0.054540016	-0.134781075	-0.015184743	0.05116183	0.196963049	0.258812376	0.138630168	-0.170477242	0.09472965	0.041578947	0.122271923	-0.005114185	0.306466954	0.047774203	0.259419672	0.22158354	-0.019014752
IMAGp998A091004	0.157221361	0.1075899	0.115425285	0.146984428	0.215592773	0.22342135	0.222390258	0.194159574	0.249272041	0.213255122	0.441720089	0.101253403	0.121654838	0.253482741	0.092323376	0.160167862	0.154373994	0.304369561	0.109354492	0.268487645	0.273337104	0.206213924	-0.030827083	0.121214523	0.287237551	0.114284069	0.067644906	-0.139718734
IMAGp998A091007	-0.295361515	-0.132972428	-0.120810362	-0.243551702	-0.234725216	-0.295632974	0.011943378	-0.150461247	-0.012510411	-0.228971376	-0.219148137	0.00411442	-0.123838419	-0.276525943	-0.201337482	-0.206395049	-0.127358743	-0.02029917	-0.031512675	-0.038048578	-0.153041591	0.028982456	-0.110457319	-0.110537425	-0.075549209	0.006991358	-0.017976122	-0.253409017
IMAGp998A091112	0.353898608	0.326586082	-0.04978779	0.130215104	0.250477655	0.458905403	0.211933487	0.092554602	0.990551566	0.618226906	0.013519983	1.087224128	0.993937815	1.077418372	0.712838723	0.92972842	0.344986556	0.735394071	0.813008974	0.486391464	0.283569994	0.426790746	0.76699506	0.446422985	0.306543625	1.033047412	0.818599714	0.636843981
IMAGp998A09114	-1.253283581	-1.084438987	-1.257906811	-1.285439641	-0.992253497	-1.05468191	-1.080666681	-1.084354588	-0.929920332	-0.935777526	-1.174112099	-0.938416716	-1.057444146	-0.71151472	-0.784126818	-1.077690239	-1.02705623	-0.953118813	-1.133173782	-1.05257014	-1.114174125	-0.77737289	-0.877940987	-0.829813387	-0.606893379	-0.860447123	-0.564698549	-0.902457478
IMAGp998A091198	-0.150076982	-0.266374184	-0.091394431	0.142412861	-0.298429672	-0.057966326	-0.063925441	-0.026527249	-0.303279151	-0.082132866	0.074166117	-0.092290114	-0.116939523	-0.058876033	-0.14009466	-0.016778955	0.464254513	-0.015583473	0.092835924	0.068352477	0.148413323	-0.021102217	0.187609889	0.487012951	-0.095344689	0.176842159	0.182297997	0.044302494
IMAGp998A09129	-0.301966064	-0.287754011	-0.27643601	-0.187504716	-0.41679169	-0.424174798	-0.326730964	-0.438272206	-0.206977724	-0.304096992	-0.29535907	-0.411507465	-0.111844214	-0.011946459	-0.285760722	-0.238626621	-0.241594161	0.114819892	-0.107898759	-0.243798558	0.021574076	0.038750244	-0.013789212	-0.063674284	0.028268746	-0.027494691	-0.123457446	-0.070985323
IMAGp998A09131	-0.877375522	-0.797336974	-0.912985555	-0.543140139	-0.90994118	-1.068922525	-0.79621944	-0.627219697	-0.750957839	-0.676712063	-0.56193327	-0.79105452	-0.908013742	-0.774659108	-0.740239073	-0.745454209	-0.687503189	-0.700481164	-0.698235153	-0.650590469	-0.546067384	-0.530910257	-0.74785063	-0.651615653	-0.559762313	-0.731517164	-0.458548245	-0.586097971
IMAGp998A09154	1.000963951	1.100978161	0.621018153	0.653071095	1.275523792	0.228244648	3.531530357	2.448390388	1.293641011	1.883133712	-0.015840483	0.069439213	0.916041063	0.874425124	2.083519795	0.033016743	0.978426723	0.595058266	1.124837565	0.667689051	0.64815448	0.410219892	0.557729217	0.04653664	0.744988711	0.646564777	0.24232113	0.924672237
IMAGp998A09166	-0.091484073	0.057530064	-0.112704934	-0.181961108	-0.374017047	-0.28714352	-0.129602932	-0.243674893	-0.113571618	-0.07610426	0.027556046	-0.200128297	-0.265848794	-0.159458343	-0.091929338	-0.022642182	-0.012696281	-0.002281463	0.173110925	0.001502561	-0.094261511	0.042644212	-0.094975138	-0.068636411	-0.053551504	-0.069694665	0.128673597	0.082044951
IMAGp998A091747	0.790809079	0.606756849	0.57359451	0.807006861	0.302094386	0.481916996	0.870231844	0.311614857	0.710129422	0.901421013	1.017813693	0.656943333	0.684681672	0.891565064	0.363367358	0.722386346	0.441341597	0.497134233	0.570366391	0.571971723	0.761691174	0.818458513	0.912920651	1.086890819	0.677123349	0.811052803	1.11175591	0.790144658
IMAGp998A091825	0.524472168	0.22398692	0.739894061	0.475400711	0.459468573	0.542008554	0.352163179	0.465189348	0.438661688	0.004187189	0.039411096	0.353718912	0.232920442	0.145160511	0.221154361	0.30663885	0.13669506	0.140961943	0.328500494	0.239782632	0.327489816	0.138125325	0.319936851	0.444642565	0.294504196	0.315729739	0.186803662	0.409833169
IMAGp998A091831	0.059112226	0.302034763	0.251158616	0.193709074	0.048989013	0.286081279	0.346162464	0.057315955	0.254132593	0.290232028	0.310593379	0.045766836	0.253326783	0.087506101	0.415025091	0.323168809	0.362871203	0.1136692	0.087479686	0.172589864	0.047823622	0.187101588	0.141803042	0.546564239	0.136013614	0.261590132	0.235833589	0.152739994
IMAGp998A09184	-0.556601448	-0.281398291	-0.589656802	-0.354586461	-0.576629955	-0.415992749	-0.155644095	-0.138377681	-0.296733484	-0.115404866	-0.186014915	-0.390900289	-0.032708232	-0.251720857	-0.304775249	-0.344091415	-0.124731415	0.052208313	-0.077567926	-0.190745284	-0.018974471	0.048427993	-0.100952749	-0.040619249	-0.154082432	-0.003744466	-0.142270365	0.056798388
IMAGp998A09188	-1.329096348	-1.346847314	-1.444134202	-1.097345811	-1.131801994	-1.416912681	-1.360619709	-0.949793679	-1.289367533	-1.092925223	-1.484925168	-1.252680168	-1.305348688	-0.940202351	-0.977270919	-1.55083847	-1.271113343	-1.33761227	-1.463691245	-1.656288374	-1.575446998	-0.937934607	-1.40046438	-1.509881271	-1.243159292	-1.44671855	-1.750858117	-1.519167543
IMAGp998A09197	2.059917778	1.247537302	1.981507017	1.397373422	1.886358356	2.442640809	0.664659766	2.30676367	2.382632618	0.893186593	2.152915532	2.242928006	1.369072279	3.17881653	1.764658675	3.111190378	3.368858719	2.181668708	2.104437777	2.454427566	2.787729374	2.573392705	3.368976516	3.319960087	2.606918615	2.761622109	2.079341187	3.523867488
IMAGp998A092002	0.02748282	-0.027537101	-0.263728319	-0.160218207	0.026754242	-0.164446097	-0.019110317	-0.336001382	-0.332706181	-0.001838533	-0.163463297	-0.263378781	-0.041578241	0.010915808	0.010706259	-0.029429377	-0.081005313	-0.115884103	0.106979097	-0.117508868	-0.052009355	-0.03484469	-0.026988634	0.213987182	-0.185151048	0.02330087	0.17078858	-0.301240625
IMAGp998A092035	-0.116712205	-0.181582134	0.136662492	0.084578348	-0.224638457	0.075417221	0.177013106	0.016643649	-0.033036642	0.102376201	0.132844294	0.009510655	0.247159828	-0.005205183	0.101095172	0.169499452	-0.047173078	-0.023738677	-0.088350499	0.272413904	-0.164516626	0.052090312	0.019873095	0.015147592	0.040025214	0.061423042	0.092376352	-0.055875712
IMAGp998A092036	0.009685429	-0.045056709	0.147008395	0.258494494	0.112452043	0.012207355	0.062546717	0.183559776	0.230210634	0.182070033	-0.003223121	0.063192075	0.083495949	-0.08903534	0.020714139	0.159026678	-0.110495059	0.013833205	0.081053136	0.110457182	-0.111608838	-0.086680185	-0.378874736	0.298665211	-0.001957971	0.255286397	0.208953652	0.092648555
IMAGp998A092227	0.187894418	0.317139559	0.236052664	0.278885853	0.275369226	0.257591244	0.173853092	0.104182424	0.238450571	0.253130608	0.298872552	0.19334004	0.103296394	-0.033869298	0.087317283	0.011629075	-0.204683285	-0.053897283	-0.240657368	-0.066376225	-0.008432733	0.007328145	0.065111657	0.05449455	0.114128058	0.032594365	-0.098335287	-0.076856948
IMAGp998A09231	-0.233640577	-0.267646836	-0.149698414	-0.081089116	-0.202697539	-0.103616716	-0.019507509	-0.421387915	-0.43887081	-0.295308794	-0.242006513	-0.265854434	-0.35223078	-0.392407545	-0.157861804	-0.305059034	-0.068626754	-0.075010564	-0.186812333	-0.086120752	-0.244553208	-0.096380641	-0.338842484	-0.297540714	-0.043741869	-0.170676516	-0.247659848	-0.054405867
IMAGp998A09238	-0.127497692	-0.071662202	-0.119290109	0.28887992	-0.032073341	0.16588342	0.005719052	-0.192716617	0.064004003	-0.127915705	-0.095202549	0.230566557	0.294982045	-0.026383688	0.32436232	0.336528772	0.21906043	0.271909675	0.440767659	0.46324193	0.261789809	0.153354593	0.397005036	0.64299966	0.354197266	0.403827904	0.077655408	0.471321457
IMAGp998A09247	0.502107265	0.321273508	0.72926223	1.108173744	0.711769134	0.74173899	0.723880369	0.751927989	0.929617299	0.544168321	0.557707038	0.374791165	0.466204986	0.478091853	0.410428734	0.572961935	0.612317254	0.468130664	0.635688644	0.702628103	0.817401392	0.867699121	0.850397962	1.242950957	0.78237904	0.508595528	0.560994226	1.037199696
IMAGp998A092578	-0.091656748	-0.097209584	0.075417187	-0.162704258	0.131743097	-0.020198152	-0.396436854	-0.320282371	0.126311094	-0.08299846	-0.084585989	-0.198202678	-0.248939369	-0.190649845	-0.161735257	-0.3446832	-0.181733403	-0.104704564	-0.020471729	-0.157635	-0.028381226	-0.257509676	0.249516657	-0.172486257	0.074621623	-0.219475196	-0.12427506	-0.170624526
IMAGp998A092621	0.235824241	0.16079872	0.128457902	-0.000302389	0.05385889	-0.055477389	0.27573762	0.086481857	0.080868899	-0.084477784	0.052072733	0.091537901	-0.068638804	0.094371496	0.01231314	-0.036713868	-0.011739612	-0.113387929	0.132762096	0.014712312	0.172283349	0.027056317	0.107395661	0.085867799	-0.041090639	-0.064193622	0.175552148	-0.051982029
IMAGp998A092622	0.074718211	0.265220946	0.306633429	0.302544566	0.167416045	0.067464864	-0.033141885	0.068522423	0.330058196	0.010007467	-0.070866519	0.176494922	0.21091466	0.105335714	0.166598234	0.239870039	-0.10757472	0.149871478	-0.02377122	0.162095824	0.024667331	0.151950607	0.18299114	-0.167754739	0.016487535	-0.005886026	0.117507696	0.274668355
IMAGp998A09270	0.322163059	0.072103938	0.386173671	0.389895111	-0.091121494	0.405877937	0.975520214	1.216787901	0.370132248	0.337408417	0.219698306	0.308125441	0.564228759	0.695523777	0.45650499	0.734709474	0.522553959	0.786447838	0.685091164	0.39191632	1.016572863	0.324597713	0.902318204	0.718312116	0.420349953	0.650048901	0.342154615	0.469477018
IMAGp998A09271	0.879955861	0.855991094	0.784249299	0.76771643	0.644635929	0.826263598	0.856922838	0.590545223	1.030148543	0.742471494	0.989742865	0.620515422	0.706636251	0.847209934	0.748539155	0.738978186	0.891914814	0.952021042	0.746179157	1.145700842	0.858516886	0.89285591	0.813096427	0.901245549	0.645733021	0.794069174	0.940729606	0.624037177
IMAGp998A092974	-0.088054834	0.167320645	-0.046491019	-0.252204096	0.01052727	-0.195000276	-0.320507041	0.065949406	0.028459177	-0.108918805	-0.103756888	-0.220320419	-0.162363486	-0.150614499	-0.027633981	-0.181638844	-0.000442861	-0.035943646	-0.145119613	-0.159672532	-0.094421822	-0.187155301	-0.279714993	0.044419229	-0.106992629	0.080138159	-0.056020685	-0.212727032
IMAGp998A09338	-0.352586999	-0.543292799	-0.188946728	-0.393443609	-0.57313087	-0.378839676	-0.279971236	-0.088953701	-0.194646358	-0.273423064	-0.354155421	-0.366617481	-0.26767128	-0.379959992	-0.155417105	-0.25339108	-0.169545943	-0.35286198	-0.171688507	-0.141767789	-0.258134764	-0.214071109	-0.417210666	-0.151366854	-0.260949874	-0.10224798	-0.256611694	-0.21969445
IMAGp998A09341	0.027550363	-0.278809034	-0.294646532	-0.122606969	-0.140656029	-0.118125097	-0.278696782	0.080087398	-0.420735862	-0.517728455	-0.273715487	-0.297402095	-0.322986462	-0.261983403	-0.024413285	-0.019571646	-0.152347053	-0.098602916	-0.249614713	-0.076488847	-0.156468847	0.031749929	-0.019433204	0.064759611	-0.024280549	-0.009326188	-0.174067676	-0.110592267
IMAGp998A09358	-1.827690098	-1.452405746	-1.891245762	-1.687505316	-1.629533393	-1.727097119	-1.436017903	-1.289236847	-1.332951448	-1.09240828	-1.571555081	-1.365858471	-1.309335739	-0.936757759	-1.157678998	-1.773888945	-1.388013838	-1.466030948	-1.571942774	-1.421156156	-1.502467	-0.971247806	-1.276221296	-1.194827094	-1.292773882	-1.481356504	-1.538599921	-1.282670541
IMAGp998A09385	-1.726653972	-1.473511354	-1.401983892	-1.477811019	-1.783498612	-1.506828027	-1.343922665	-1.252432921	-1.091764988	-0.942399072	-1.288208881	-1.167691473	-1.091520749	-0.882654317	-1.073388291	-1.366069518	-0.946418195	-1.01265236	-1.279872002	-1.45516584	-1.168860347	-0.950240732	-1.281589469	-1.205608694	-1.085938527	-1.063658987	-1.025588594	-0.802368151
IMAGp998A093931	0.042713145	0.148288934	0.120984323	0.203143088	-0.010556672	0.050403138	0.078287248	-0.086309966	0.175216945	-0.239064911	-0.32860014	-0.278664546	-0.221508153	-0.268117239	-0.050277221	-0.23102657	0.256266352	-0.032172705	-0.31112297	-0.249860491	-0.026637457	-0.200253732	-0.131561823	-0.201933656	-0.010425976	-0.073183497	0.077707803	-0.017258387
IMAGp998A093970	-0.315644282	-0.181182997	-0.409823982	-0.177943169	-0.379190107	-0.410399324	-0.17508249	-0.338568321	-0.074782318	-0.152488474	-0.139262717	-0.361779974	-0.235842284	-0.173015286	-0.184847801	-0.282154505	-0.109811682	-0.035405504	-0.132869864	-0.309549645	-0.338267847	-0.251225345	-0.214462386	-0.329084974	-0.05132679	-0.412147668	-0.106020815	-0.442962195
IMAGp998A094082	0.696380534	0.79893445	0.768830815	0.649380791	0.666379495	0.783864298	0.6633795	0.769283592	0.944026656	0.859868085	0.980314767	0.70855874	0.881164385	0.769319096	0.482654551	0.416424494	0.517152475	0.395952912	0.602218692	0.435522021	0.512288873	0.502304644	0.571064505	0.404457717	0.452721644	0.562581525	0.610678901	0.493545089
IMAGp998A09421	0.26436458	0.144545208	0.355885265	0.302376386	0.393170471	0.410178486	0.267878586	0.043631001	0.228535843	0.046774232	0.187667691	0.149959167	0.124088334	0.261645586	0.075321188	0.119184192	0.05734419	0.092705754	0.164353466	0.324871789	0.317380473	0.142409285	0.114309322	0.304558046	0.031762069	-0.060056209	-0.110395182	0.143775571
IMAGp998A094288	0.050608362	0.176724509	0.224725571	0.435353159	0.378110469	0.240419146	0.321108851	-0.262196321	0.219456863	0.408079728	0.199645111	-0.267058796	-0.016250112	0.346724553	0.367976383	0.090634662	-0.071710892	-0.342179002	0.120759848	-0.11324233	0.022492224	0.243899159	0.118392491	0.190801854	0.214870119	0.352422321	0.495729462	0.060981437
IMAGp998A094299	0.093306114	0.055700891	-0.112091236	-0.279306168	-0.208310456	-0.087777075	-0.247395171	-0.333429072	-0.064740357	-0.048058957	0.146395963	-0.013160663	0.142763331	-0.091826386	-0.029086003	0.049959212	0.068244897	0.142243824	-0.129382023	-0.011264502	0.125458404	0.194549517	0.048676836	-0.049272005	-0.028515424	0.06271872	-0.068676184	-0.192085382
IMAGp998A094341	-0.111334141	-0.387379127	-0.718950251	-0.545009112	-0.733907077	-0.344657025	-0.818624747	-0.549468167	-0.326804728	-0.387054016	-0.361659438	-0.394792281	-0.451081359	-0.298361827	-0.161015151	-0.099111602	-0.444904547	-0.437247389	-0.438200862	-0.160187946	-0.478924933	-0.155236418	-0.510981208	-0.636527686	-0.241787347	-0.003940412	-0.593304857	-0.310166119
IMAGp998A094373	0.363227627	0.092334136	0.378175098	-0.109431831	0.127656352	0.292649313	0.03586472	0.413585243	-0.073412493	-0.094039521	-0.065841917	0.045046749	0.017292731	0.016991365	0.049208522	0.190593972	-0.119375172	-0.226397637	-0.283479656	0.131322143	0.13471891	-0.03408662	-0.09034064	-0.191020031	0.008884209	-0.286606606	-0.165925398	-0.118915246
IMAGp998A094412	0.191495606	0.335237713	0.442170511	0.343337993	0.368734417	0.523376535	0.238279072	0.308573848	0.40643122	0.28486881	0.31437174	0.256297905	0.40073507	0.353205032	0.171505789	0.328350785	0.083067014	0.158477074	0.123996772	0.246715633	0.236948655	0.10366774	0.168738559	0.272295474	0.219696224	0.178683905	0.07495661	0.15343616
IMAGp998A094416	-0.438954584	-0.418468284	-0.530694235	-0.729209918	-0.307791864	-0.735605886	-1.039204987	-0.409174646	-0.689340846	-0.42945696	-0.908204867	-0.485416519	-0.837648982	-0.245716839	-0.431020701	-0.48234546	-0.638979789	-0.470277976	-0.622067554	-0.503072551	-0.650532782	-0.682297163	-0.402357979	-0.780285128	-0.492796576	-0.569151406	-0.615641722	-0.86975287
IMAGp998A094451	0.352812829	-0.070033762	0.375962306	0.25479129	0.318643365	0.029146002	0.203003761	0.3752353	0.081636393	0.110388325	-0.173140432	-0.201568237	0.291937688	-0.373826395	-0.022315008	-0.062054003	0.243420115	-0.491180417	0.037074039	-0.049545936	0.15109562	-0.109115684	-0.127100235	-0.197668873	0.081276664	-0.152428386	-0.023386178	-0.101988824
IMAGp998A094574	0.280446482	0.159098687	0.413549201	0.017984484	0.326462554	0.193091347	0.325398394	0.16083188	0.181937889	0.118569442	0.089278996	0.078694407	0.462475084	0.011398637	0.10629847	0.3166778	0.024421719	0.352357641	-0.294122231	0.147074465	0.245164661	0.142502565	0.267276333	0.087430718	-0.00879986	-0.053220918	0.24628787	0.042039487
IMAGp998A094598	-0.64145311	-0.65882797	-0.530084632	-0.556621967	-0.625830108	-0.903797339	-0.81025395	-0.606138098	-0.784181218	-0.723875185	-0.712159979	-0.791425247	-0.604542159	-0.644248928	-0.565429457	-0.966332454	-0.565496718	-0.621661001	-0.737095626	-0.799670753	-0.703863653	-0.704343328	-0.753199032	-0.702114677	-0.521977569	-0.7765621	-0.688652047	-0.438547887
IMAGp998A09462	0.280883354	0.086285003	0.122821068	-0.032721508	-0.082509948	0.145393195	0.259516828	0.126570968	0.512835499	0.123852005	0.143162057	0.232050536	0.397972678	0.420468556	0.284932177	0.297972286	0.4611162	0.225286096	0.312444246	0.186115362	0.425361906	0.324135647	0.210120764	0.259909396	0.156338284	0.230474454	0.402319721	0.392085125
IMAGp998A09471	0.311975646	0.744650227	0.33994645	-0.089368847	-0.085508149	0.493668566	0.654218913	0.244651161	0.353083056	0.855865989	0.438098518	0.282692803	0.312841991	0.911211789	0.953620393	1.170127246	0.780536739	0.836615299	1.129463909	0.931970037	1.151211309	1.528206826	2.105841468	1.658333893	1.866940259	1.872193661	1.579283644	1.339906965
IMAGp998A094866	-0.602250682	-0.13425237	-0.533293009	-0.278268407	-0.454723494	-0.182809686	-0.379504364	-0.24134927	-0.050770634	-0.08615021	-0.335985233	-0.049769617	-0.07020506	0.177869223	-0.091114621	-0.24112516	-0.037595792	-0.012864712	-0.066768763	-0.06481539	-0.373424096	0.141846304	-0.271356697	-0.481110201	-0.135381268	0.049955532	-0.414625226	-0.214658377
IMAGp998A094943	-0.465709447	-0.390802166	-0.245250745	-0.326741009	-0.341604564	-0.585309286	-0.368552534	-0.240623	-0.169024753	-0.488569867	-0.311392092	-0.244283096	-0.294511121	-0.309653994	-0.383159247	-0.409933073	-0.35619125	-0.279470662	-0.526112017	-0.289420132	-0.092341227	-0.218667944	-0.299893621	-0.265025055	-0.228759268	-0.34453379	-0.336755468	-0.25721904
IMAGp998A095498	0.165137471	0.08092157	0.072236143	0.185481231	0.029889823	0.213757847	0.096017628	0.353533101	0.300036507	0.114210322	0.151272854	-0.035942912	0.041020206	0.268514668	0.19242698	-0.023115077	0.065013897	0.137888279	-0.00636216	0.236155249	-0.199703022	-0.031724175	0.096713423	-0.117557831	0.016450205	-0.238895535	0.188466916	0.090115544
IMAGp998A095693	0.442640367	0.314648248	0.541259084	0.362631635	0.468938743	0.511437058	0.452630839	0.498309649	0.364726381	0.284763146	0.335221852	0.286599489	0.147910099	0.201556398	0.060732921	0.049359998	0.191064028	-0.010480309	0.121411023	0.273471091	0.108672111	0.193208511	0.075501103	0.159004596	0.039532352	-0.013835172	0.298209353	0.144397683
IMAGp998A095695	0.719060454	0.499525454	0.729890592	0.506546051	0.777035473	0.862316942	0.634133547	0.560290845	0.607911138	0.36103838	0.455222195	0.333410196	0.338709724	0.415968614	0.3536108	0.332880746	0.326754456	0.246985203	0.435136956	0.534584225	0.637269671	0.662618291	0.4605196	0.307577009	0.638179024	0.649455645	0.683683891	0.494903431
IMAGp998A095773	-0.017861059	0.15441135	0.052767106	0.163553628	0.174223418	-0.161267275	-0.016803632	0.097749151	-0.026643912	0.015365421	0.237265699	-0.002092637	0.149030801	-0.200746184	0.00037877	-0.106227775	-0.048465481	0.05190901	0.067580538	-0.083765573	-0.204597326	-0.11697682	-0.295839612	-0.240182247	-0.1880908	-0.201575172	-0.132474518	-0.19884517
IMAGp998A095942	0.348411581	0.059040432	0.304632659	0.356664939	0.188542999	0.160967454	0.217834186	0.148098672	0.052905599	-0.082194439	0.127569741	0.140707755	0.031323997	-0.05512131	0.043317108	0.012150312	-0.080227541	0.075942039	-0.00458841	0.255834717	-0.100701833	0.097901262	-0.022073732	0.175533826	0.090544761	-0.199994421	-0.041616195	0.08750145
IMAGp998A096082	0.109314417	0.047778684	-0.196483391	-0.365650085	0.158451096	0.144150534	0.092808088	-0.163061486	-0.49969242	-0.005672733	-0.192276279	0.112667153	0.030089319	-0.291710585	0.130289681	-0.112113452	-0.049416404	-0.014083416	0.077417481	0.379561379	0.151033155	0.217864249	-0.052065005	-0.20702231	0.037224559	0.104698935	0.046301399	0.09363625
IMAGp998A09611	-0.42175664	-0.254306668	-0.362209394	-0.52668513	-0.355103216	-0.480318963	-0.299782671	-0.201099709	-0.446773276	-0.343206235	-0.341199975	-0.521172694	-0.417642123	-0.713815097	-0.291605804	-0.152454966	-0.350090056	-0.266663444	-0.316982869	-0.388959381	-0.328703842	-0.062981017	-0.308170779	-0.355714445	-0.156299687	-0.103194848	-0.332539849	-0.190963856
IMAGp998A09612	-0.112244494	0.124716242	-0.029094166	-0.125701412	0.161442001	-0.159718841	-0.24866663	-0.21487222	-0.326624025	-0.112960113	-0.142361718	-0.201591671	-0.271556903	-0.457481499	0.101864604	-0.392993846	-0.250199009	-0.108713446	-0.222810108	-0.165002436	-0.079182693	-0.192270258	-0.391618601	-0.362156286	-0.300772161	-0.190988975	-0.269089696	-0.457907916
IMAGp998A09621	0.082151771	-0.28120395	-0.103206354	-0.200232865	-0.191116726	-0.050882015	0.068206127	-0.167465916	-0.100322442	-0.149439768	-0.064982459	-0.161318998	-0.457084363	0.001588767	-0.169404702	-0.118053506	-0.060460665	0.025792161	-0.103537684	-0.083263786	-0.026991745	0.055922276	-0.142596625	-0.36311254	-0.172937801	-0.176636812	-0.167601213	-0.074148507
IMAGp998A09631	-0.987751725	-0.787437848	-0.798966416	-0.476799555	-0.940759389	-1.021013685	-0.584408076	-0.65553799	-1.050377058	-0.558781115	-0.802382031	-0.626501113	-0.521703213	-1.050203065	-0.45390936	-0.581077477	-0.50131084	-0.518478825	-0.362790586	-0.637732375	-0.999029955	-0.661252556	-0.949518288	-1.039939291	-0.911775962	-0.688389406	-0.926908702	-0.899376347
IMAGp998A09654	-0.01399373	-0.030556089	0.00029163	0.042142597	-0.127890361	-0.124514686	-0.056589778	-0.101541079	-0.053091193	0.002692876	-0.062675697	-0.004274231	-0.024128225	0.115459939	0.1729167	-0.016056316	-0.050447765	-0.062682608	-0.066755614	-0.011412835	-0.037157218	-0.067667175	0.069108473	0.218445757	-0.038659521	-0.070190255	-0.079225311	0.024048401
IMAGp998A09666	-0.239756087	-0.056381957	0.093537135	-0.11862896	-0.147736613	0.02841976	-0.103190735	-0.045009313	-0.26901102	0.052443162	-0.527051263	-0.294131304	-0.011974586	-0.242198926	-0.093548245	0.028886526	-0.099520891	-0.205273752	-0.209675681	-0.422626084	-0.074989172	-0.137773467	0.243191883	-0.038044918	-0.002321259	-0.146540624	0.274942884	-0.062607017
IMAGp998A09669	-0.438575367	-0.03977509	-0.145540447	-0.02778235	-0.504604751	-0.584064475	-0.429855823	-0.016356977	-0.407901827	-0.448937732	-0.752292992	-0.654385354	-0.300980708	-0.242665479	-0.103228084	-0.3248587	-0.642052885	-0.420135707	-0.332269859	-0.582500528	-0.042448703	-0.132980436	0.225790306	0.021600309	-0.122466863	-0.225420861	-0.012203662	-0.491243229
IMAGp998A09692	-0.66103394	-0.377328009	-0.377829558	0.693542634	-0.402957272	-0.677156402	0.252602609	-0.499857314	-0.35146699	-0.327370327	-0.14885132	-0.586725075	-0.145403379	-0.545172729	-0.259759969	-0.50406425	-0.258292216	-0.14471735	-0.082034891	-0.227418438	-0.052790598	-0.019193557	0.178545927	0.342764703	-0.368652845	-0.066655366	-0.010307505	0.606199574
IMAGp998A0972	-1.672923434	-1.148856303	-1.66193323	-1.407037449	-1.108551549	-1.257743277	-1.291529058	-0.959162005	-1.153388685	-0.911456417	-1.211217287	-1.067492158	-1.379549974	-0.886686026	-1.072883338	-1.274463347	-1.28429368	-1.461687049	-1.142043945	-1.222148532	-1.522167879	-1.178512393	-0.906435517	-1.274829105	-0.946201297	-1.272627574	-1.121107969	-1.113295716
IMAGp998A09724	-0.187335809	-0.197051888	-0.007283429	-0.11372817	-0.074722247	-0.345774467	-0.124430187	-0.252473275	-0.274871463	-0.215839609	-0.460966123	-0.297510545	-0.216198779	-0.408643914	-0.127854601	-0.430258695	-0.290098116	-0.300334964	-0.315118637	-0.355591326	-0.036909193	-0.126530478	-0.170035119	-0.400190983	-0.179740289	-0.263264989	-0.224629845	-0.059725389
IMAGp998A0973	-0.211817533	-0.218995076	0.089516705	-0.178919277	0.118120041	-0.143550276	0.116127898	0.023375347	0.267501314	0.33167177	-0.053697286	-0.02302825	0.144615407	-0.032668987	0.018725237	0.078863905	-0.114878071	0.129448593	0.164607804	-0.032071015	-0.171814256	0.078899627	-0.065213131	0.281228545	-0.006538872	-0.054274968	-0.043493447	-0.13748453
IMAGp998A09738	0.745410074	0.477146181	0.678018673	0.666425301	0.53606334	0.581732127	0.58878755	0.503614166	0.748697925	0.507054753	0.767075667	0.705213725	0.69887141	0.375699704	0.527833708	0.494518733	0.586781786	0.445694801	0.484845804	0.670243144	0.376616324	0.536644273	0.665280605	0.954191916	0.454855313	0.431837134	0.581163542	0.711747519
IMAGp998A09791	-0.007909774	-0.060295037	0.100788529	-0.051430573	0.0313356	0.051525183	0.065581886	0.03979047	-0.01151472	-0.042331537	-0.138002384	0.025650864	-0.018774812	-0.018931634	-0.05826705	0.059602369	0.057131261	0.048056193	0.103211093	0.112802237	0.045546952	0.03397926	0.026694238	0.064492739	-0.056163227	0.207044855	0.187257962	0.055905127
IMAGp998A09824	0.037228825	-0.047498512	-0.039615207	-0.13585561	0.146529602	-0.064359138	-0.016547215	0.064751783	-0.119878799	-0.055032955	-0.038942285	-0.058310327	-0.221918633	-0.078834758	-0.06699196	0.036466136	-0.215352521	-0.177745504	-0.290093344	-0.023778591	-0.172611154	-0.18542506	-0.24891666	-0.273193287	-0.041711026	-0.213991886	-0.151221113	-0.232737071
IMAGp998A101005	0.336815768	0.232093195	0.223213566	0.282456545	0.256885287	0.498686199	0.311322328	0.141616022	0.314468462	0.15143579	0.127293945	0.316730504	0.177170126	-0.00288953	0.065787624	0.258663061	0.082745198	0.053166071	0.036401616	0.07520353	0.074881104	0.097587971	0.131497267	0.113288074	0.051628455	-0.051106834	0.272144745	0.083051188
IMAGp998A101007	-0.199930707	0.363384282	0.12491707	0.066471738	0.109081924	-0.09882959	-0.12016695	-0.18464243	-0.175884933	-0.297453442	0.092000186	0.024028041	0.250152749	-0.255462115	-0.115254089	0.263226427	-0.075024905	0.243307844	0.144773382	0.222223259	0.054897275	-0.347675101	-0.048241319	-0.36331121	0.219493092	-0.359684866	0.009303463	-0.305923884
IMAGp998A101074	0.23227783	0.265171643	0.14860238	0.092778534	0.237214577	0.360019726	0.151567514	0.229444568	0.254580529	0.158834165	0.152067712	-0.06315739	-0.025182219	0.399693435	0.095383142	0.287466298	0.138210414	0.17348837	0.15318964	-0.064158037	0.119814311	0.195151656	0.274661238	0.135684916	0.350049451	0.386132522	0.096749432	0.038111802
IMAGp998A101114	-0.332905022	0.100182028	-0.184800746	-0.113244536	-0.284048434	-0.483588528	-0.276869938	-0.070786392	-0.315878592	-0.156897767	-0.267213139	-0.273809839	0.005257348	-0.094960298	-0.285421066	0.10849669	-0.202545215	-0.122181679	-0.171791996	-0.286785958	-0.295386652	-0.090243439	-0.19726612	-0.591087209	-0.075136802	-0.110669374	-0.107008001	0.017585061
IMAGp998A10115	0.232979556	0.311173886	0.20451381	0.27322848	0.211957931	0.158999843	0.254192364	0.172527114	0.345255649	0.228983345	0.385609292	0.246099235	0.1113967	0.121914906	0.174649982	0.167903203	-0.019974387	-0.01590689	-0.152220773	0.11987818	0.306442542	-0.086797406	0.140192463	0.168504632	0.073864104	0.133421642	0.160576451	0.310145291
IMAGp998A101157	-0.935085755	-0.98150162	-1.108613797	-0.934445947	-1.071968666	-1.024537378	-0.912365453	-0.976406789	-1.372902884	-0.877845209	-0.827151396	-1.048249473	-0.855325536	-1.159462394	-0.826563455	-1.015334264	-0.990954236	-1.31247973	-1.047398983	-0.997059871	-0.841067386	-0.86599987	-1.002816282	-1.225325662	-0.835419912	-0.727984626	-0.907187173	-0.887463438
IMAGp998A101203	-0.018310825	-0.158294088	-0.208222946	-0.288703743	-0.101917092	-0.168877897	-0.123213676	-0.053541859	-0.304526836	-0.109821789	-0.194220347	-0.102632247	-0.13697248	-0.048290508	-0.012691659	0.055292656	0.029495002	-0.068463722	-0.110577345	-0.135089916	-0.061153481	0.024600722	0.1618474	0.049869507	-0.01405934	-0.029485186	-0.053192397	-0.051428296
IMAGp998A10145	-1.938211419	-1.361792376	-1.470092141	-1.176115596	-1.582681523	-1.217156554	-1.13798879	-1.357612645	-0.954027258	-1.023365389	-1.049084492	-1.084962946	-0.99594642	-0.922137492	-1.22857664	-0.75591754	-0.945782408	-0.862003696	-0.921878478	-0.878227338	-0.996969317	-0.859468414	-1.091048938	-1.188864329	-0.749313896	-0.85620122	-1.151829664	-0.875383211
IMAGp998A10169	-0.067810508	-0.026614182	0.030833804	-0.24116084	-0.565469016	-0.030874528	-0.212454305	-0.297258849	-0.425880385	-0.111670113	0.214360838	-0.058289724	0.134783402	-0.769054898	0.058475871	-0.090634667	-0.28994981	0.004596296	-0.425283412	-0.116086776	-0.203415129	-0.051178595	-0.172277002	0.109413641	0.045604218	-0.032016245	-0.06187217	-0.200764672
IMAGp998A10175	-0.179403811	-0.099168169	0.197859614	0.150764422	0.111725536	0.226957892	0.141785192	0.195964139	0.008825997	-0.060301402	-0.038364375	-0.081360951	0.019598432	0.069619519	-0.046244133	0.102407425	0.014713672	-0.13369929	0.028435612	0.164133121	0.226198576	0.026655337	-0.047616126	0.179640891	0.029363894	-0.127030275	-0.103651157	0.093727737
IMAGp998A101826	0.320904712	0.113109049	0.247500379	0.333179986	0.168790693	0.262014636	0.11578964	0.306982958	0.187631549	0.097290482	0.112135459	0.473386146	0.248913384	0.213823373	0.226013811	0.071109602	0.078293296	0.088689969	0.109886746	0.193060103	0.165987507	0.082314002	0.317143039	-0.085511711	-0.073713915	0.092646253	0.19977408	0.202759008
IMAGp998A10184	-0.321599978	-0.344680271	-0.143790656	0.042322079	-0.081362317	-0.128041376	0.023971762	0.012076888	0.007646085	-0.099834313	-0.213522219	-0.205381998	-0.301248099	-0.199037677	-0.060437641	0.08161608	-0.178339172	0.309412534	-0.094736986	0.159051034	0.068770798	0.366799949	0.207883714	-0.135338955	0.188779047	-0.160255327	-0.16791555	-0.143586827
IMAGp998A101855	0.193920999	0.432118008	0.199667028	0.442814458	0.208660099	0.317815222	0.737395023	0.118890211	0.286402052	0.365987871	0.461279299	0.312804308	0.375118622	0.123775506	0.483194588	0.269247041	0.284892031	0.257559817	0.28853734	0.141209328	0.378821745	0.492581177	0.201017501	0.546825516	0.223903307	0.526397574	0.22169771	0.336076416
IMAGp998A101862	0.236046711	0.177394717	0.268673812	0.062628263	0.146676683	0.16623134	0.054683466	0.28868606	0.161915272	-0.07843572	0.027142408	-0.012060289	0.174468129	0.169163198	0.209470217	0.071541795	0.114747142	0.180275011	-0.10537911	0.005472184	-0.061832249	-0.214585216	-0.441285166	-0.004844321	0.17127066	0.01473856	0.077372172	0.026522888
IMAGp998A101924	0.168564881	0.056752727	0.265858207	0.138083839	0.251055793	0.098472176	0.121680007	0.196398238	0.046512306	-0.027479789	0.129032048	0.013613222	0.116949388	0.181446423	0.09811885	-0.071364201	0.046362786	-0.003824418	0.073994232	0.011256082	0.0684938	0.148543271	0.162547223	-0.213896418	-0.053015224	0.111592301	0.238153274	0.010492329
IMAGp998A101934	-0.157021476	0.139902492	-0.013756316	-0.070453503	-0.009220563	-0.107797997	1.443781144	0.305560721	0.243461936	0.198299972	0.562289892	0.092488695	0.156909103	0.094791086	0.129691865	0.174944176	0.330510551	0.188338749	0.536389651	-0.042199912	0.159654784	0.193982149	0.181170489	0.265713584	0.157276124	0.025292407	0.15609887	0.144287629
IMAGp998A101961	-0.008504791	0.29739952	0.10031956	0.021017436	0.076289292	0.197635224	-0.270579587	-0.04473226	0.090370371	0.156654235	0.068458597	-0.006585038	0.109132067	-0.182164628	0.01967492	0.095536996	0.246317682	0.000329241	0.29828794	0.046117561	0.125278291	0.057953041	0.210210071	0.329887032	0.34912113	0.249344263	0.439776426	0.457200025
IMAGp998A10202	0.081498176	-0.174794398	0.152053907	0.00524844	-0.207221058	0.033774431	0.373961428	-0.01326211	-0.140284054	0.037790138	-0.052513681	-0.300651091	-0.283548166	-0.178376439	-0.303960627	0.021370575	0.01665137	-0.161533432	-0.150108742	0.024283862	0.076207343	-0.266068099	-0.052670293	-0.19312783	-0.091762473	0.048181633	-0.100349335	0.025394143
IMAGp998A10220	0.109505382	0.240954626	0.371107779	0.09821483	0.205318467	0.109954738	0.214464358	0.25428422	0.132095572	0.222039573	0.003014353	0.004140561	0.155664781	0.109179808	0.197016642	-0.058079177	0.048252219	0.021562302	0.131780692	0.0675586	0.027188384	0.011915871	0.090142524	0.32188424	0.062218536	0.174181664	-0.070214498	0.150583989
IMAGp998A102227	-0.265043115	-0.100699881	-0.46108524	-0.307518027	-0.507093701	-0.498144196	-0.2805608	-0.409141139	-0.620445772	-0.558280624	-0.293267755	-0.356261029	-0.475400647	-0.399660557	-0.214405916	-0.407772131	-0.374370002	-0.372686929	-0.298323982	-0.157406702	-0.492446379	-0.573102449	-0.292597624	-0.469955566	-0.403076564	-0.546578286	-0.473043379	-0.383495056
IMAGp998A102297	0.101418612	-0.132236027	0.12815977	0.065091393	0.34068132	0.255059123	0.181943247	-0.157525421	-0.034153765	0.197104135	0.255181493	0.17645223	0.094309443	0.20145441	-0.139118699	0.103559052	0.165452154	-0.009628917	-0.003127919	0.136894655	0.044200741	-0.114347658	0.061883058	0.544222766	0.226799914	0.088919108	0.206905276	0.185549202
IMAGp998A10240	-0.087562328	-0.294117647	-0.204200733	-0.271577853	-0.128563446	-0.015968761	0.021068903	0.069979583	-0.063657498	-0.004862333	-0.07614848	-0.065650667	0.237938461	0.113977373	-0.011026837	0.048372046	0.364410079	0.276741651	0.048852113	0.103744607	-0.015696881	0.15155074	-0.080068567	-0.07004401	0.280457019	0.269926096	0.049657311	-0.001824153
IMAGp998A102974	0.10482364	-0.000345601	0.048629409	0.275284067	-0.018231668	0.019649008	0.214017606	0.092179081	0.315573288	0.284792802	0.322283388	-0.105080895	0.400366753	-0.287824167	0.129328132	-0.008026944	-0.248095844	0.086834663	0.305694071	0.052972459	0.007364196	0.277176879	0.252602122	0.121623163	0.11587872	0.333329212	0.185341762	0.129562877
IMAGp998A10313	0.332345258	0.237256775	0.221091436	0.461384738	0.576380866	0.410187661	0.112812554	0.051099679	0.412084301	0.384461562	0.321491266	0.42367643	0.221817775	0.301633592	0.200120589	0.549275807	0.250377375	0.398525862	0.251636581	0.157512558	0.173845949	0.199984546	0.370415478	0.102504219	0.283019627	0.065751331	0.403301257	0.318686881
IMAGp998A103300	0.032870935	0.074734435	0.138587076	0.145657069	0.005608913	-0.047774859	0.250024708	0.162276081	0.10268492	0.098814357	-0.160927028	0.010644412	0.008411713	-0.03598044	0.025925696	-0.099204593	0.110942928	-0.044207138	-0.018137479	-0.154671759	-0.038992041	-0.05756126	-0.046834844	-0.031332956	0.034761738	0.026689814	-0.184442565	-0.107031977
IMAGp998A103336	-0.305766756	0.091819648	-0.185118435	-0.28722354	-0.291219688	-0.387503532	-0.465325471	-0.261961342	-0.078309725	0.038634096	-0.217742479	-0.389765767	-0.014064723	-0.089751811	0.004441505	0.076440328	0.112541134	-0.00052861	-0.110630993	-0.041096339	0.085966219	-0.138308056	-0.177035066	0.208451519	0.066412825	-0.083001648	0.119185323	0.055915818
IMAGp998A103513	0.285898558	0.056759517	0.26772081	0.327702816	0.090379421	0.147741495	-0.046771248	0.246069	0.336889678	0.159708323	0.24807526	0.530773754	0.134042753	0.119551407	0.194986203	0.313896731	-0.062877613	0.082308963	-0.017269841	-0.096765769	0.257349642	0.112567695	0.330365564	-0.003716775	-0.129575425	0.239711387	0.172136127	0.198601422
IMAGp998A103519	0.213722985	-0.126692212	0.46295492	0.294088041	0.323711771	0.304607757	0.129924742	0.494283508	-0.066146871	-0.141439964	-0.100353412	-0.176970324	-0.16140209	-0.051551664	-0.151988696	0.001871243	-0.312896087	-0.335050147	-0.110949347	-0.02359785	0.570328596	-0.002310931	0.123624634	-0.309132417	0.241387871	-0.22982131	-0.085032022	-0.016129566
IMAGp998A103558	0.253744218	0.221880729	0.291613149	0.164142048	0.070523864	0.247449733	0.352354301	0.103471473	0.188477356	0.10893454	0.130368914	0.234571124	0.196749365	0.311875143	0.112764597	0.183916337	0.24888494	0.105144243	0.170040056	-0.172031541	0.173011436	0.054757748	0.245332553	0.177572388	-0.009615951	0.121305492	0.279003194	0.237242036
IMAGp998A103578	-0.502457614	-0.196424363	-0.387551505	-0.289123447	-0.163065739	-0.250324887	-0.007252591	-0.151852826	-0.18381597	-0.148063283	-0.196187678	-0.202039006	-0.268808501	-0.126371995	-0.04177795	-0.263287097	-0.18953705	-0.181306927	-0.147802812	-0.197836995	-0.186092275	-0.145424048	-0.123369487	0.028922182	-0.142158566	0.092766951	-0.225276762	-0.18595213
IMAGp998A103814	0.040696991	0.1454904	0.271397099	0.068194926	0.300497071	0.355312476	-0.208667666	0.031918216	0.113841803	-0.105919262	0.144587052	0.221385557	0.251840605	0.082188805	-0.021432191	-0.131965245	0.052078795	0.02064093	0.165706261	0.241401802	0.001439326	-0.13299057	-0.275094553	-0.225812332	0.187077204	0.207194372	0.005617205	0.124709594
IMAGp998A104167	-1.08999261	-0.937413497	-1.313447038	-1.035057653	-1.108023414	-1.021252779	-0.874687699	-0.885750676	-1.049997139	-1.030032506	-0.969909574	-1.139560595	-1.053771316	-0.675900854	-0.821015055	-1.134241655	-0.88101603	-0.872032179	-1.067395207	-0.909015069	-1.10632604	-0.657704315	-0.981893716	-0.646140795	-0.845414832	-0.917675728	-0.719313106	-1.053299531
IMAGp998A104211	0.083786151	0.022050365	0.164354869	0.105320838	0.193177352	0.187136708	0.340843624	0.321124125	0.084010742	0.095811701	0.136405204	-0.021829817	0.161879652	0.113485601	0.171339951	-0.006080942	0.144482922	0.143286498	0.037897134	0.061615203	0.041213782	-0.015625259	0.034887513	0.27012926	0.053950092	0.019596269	0.004168588	0.164879962
IMAGp998A104297	-0.127795072	-0.080527354	-0.246476458	0.097033219	0.088378451	0.074600392	-0.152678763	0.233263417	-0.006378512	-0.231788896	0.110982842	-0.012538116	-0.011997926	0.099058865	0.313966474	0.349352505	0.069806541	-0.002649707	-0.022023809	-0.112812397	-0.158028588	0.047859294	0.102072139	0.11084806	0.087726922	0.009536091	0.343936685	0.263564578
IMAGp998A104329	0.218202216	-0.141190195	0.310771671	0.084498076	0.505748276	0.403920742	0.138310132	0.329790719	0.027646495	0.134144704	0.131878215	0.022724279	0.185595161	0.225934823	0.122697277	0.071444698	0.053172519	0.087703667	-0.023334609	0.245990717	0.093977069	0.19660483	0.118392781	0.171586527	0.257098782	0.026050001	0.246420503	0.328085455
IMAGp998A104338	0.50671586	0.262953455	0.388735312	0.56594693	0.505486101	0.507251054	0.669402646	0.434453824	0.506182874	0.283924327	0.455343876	0.624799767	0.360024901	0.495502833	0.297701109	0.496441994	0.428713428	0.258676013	0.393557168	0.384389777	0.436551859	0.584556229	0.555482774	0.733108046	0.586361624	0.428627623	0.619933143	0.398218711
IMAGp998A104415	-0.180805357	-0.15592965	-0.209287012	-0.235821373	-0.319539561	-0.262895748	-0.421992537	-0.398020023	-0.299298257	-0.361976078	-0.32775298	-0.447826166	-0.116294217	-0.21875662	-0.308373712	-0.083091571	0.042093586	-0.057188243	-0.207806166	-0.241989879	-0.357870016	-0.277256313	-0.210221464	-0.435399051	-0.208884545	-0.415230436	-0.362242505	-0.559054174
IMAGp998A104432	0.67879278	0.661675672	0.537953547	0.298354204	0.60360728	0.326427555	0.707606299	0.381495793	0.546479647	-0.046823593	0.678274893	0.421722808	0.379567573	0.730463776	0.301870402	0.468940122	0.26794965	0.096035942	0.004074501	0.079550003	0.432058671	0.124766975	0.436709396	0.286154378	0.181967961	0.127820175	0.131263935	0.298039585
IMAGp998A104459	0.034607557	-0.071760206	-0.18904192	-0.209471167	-0.064226737	-0.219334641	-0.029533884	-0.417479506	-0.329669616	-0.467067941	-0.430378492	-0.347687323	-0.41285078	-1.01334989	-0.365458514	-0.574897421	-0.263119351	-0.075100102	-0.3771011	-0.342378958	-0.331903475	-0.765458591	-0.254089761	0.127280479	-0.281467745	-0.120988253	0.123295028	-0.113778052
IMAGp998A104493	-0.003615271	0.109747313	0.054975436	0.220090416	-0.064210376	-0.169458203	0.022162465	0.088718042	0.068960701	0.062193857	0.044347714	0.102750238	-0.044082804	-0.093291838	-0.118742142	-0.108634434	-0.154457369	-0.004220377	0.051860042	-0.074684734	-0.042492481	0.082346181	0.101796104	0.109640941	-0.058365697	0.126158504	0.122222358	0.030552712
IMAGp998A104519	-0.10295447	-0.161161502	0.869664597	0.314690481	0.649328001	0.147674149	0.289156875	0.366250544	0.053427587	-0.147297883	0.08480515	-0.167875069	-0.162236362	0.088284466	-0.091308062	0.207834597	-0.479414551	-0.326585008	-0.349523981	4.58E-05	0.324727947	-0.101534222	0.219001661	0.008781016	0.330376368	0.041279733	-0.054943242	0.359871589
IMAGp998A104610	-0.292498465	-0.264280319	-0.464899724	-0.245997593	-0.15821169	-0.279461922	-0.165035553	-0.203090124	-0.476160513	-0.404677702	-0.380670134	-0.520753096	-0.295196125	-0.092356347	-0.292307972	-0.21633792	-0.192323178	-0.196841043	-0.226765706	-0.207096737	-0.266643405	-0.25120941	-0.469012966	-0.21313558	-0.183391309	-0.220090351	-0.366259988	-0.382412664
IMAGp998A10465	-1.155594008	-0.943965042	-0.91865275	-0.755019284	-0.753090811	-1.217179095	-0.869108323	-0.556366302	-0.710514952	-0.499641378	-0.904613899	-0.617912572	-0.751617141	-0.789054777	-0.512058476	-0.819430352	-0.809346704	-0.323255297	-0.321884594	-0.565014919	-0.58910897	-0.680794033	-0.699636657	-0.336707301	-0.653203775	-0.668980546	-0.526649801	-0.499265077
IMAGp998A10473	0.153006326	0.040909171	0.25604061	-0.006059914	0.133079133	0.175955557	0.260107546	0.312119312	0.243812425	0.097881867	0.032302019	0.109293467	0.316482533	0.358336913	0.080089965	0.159957287	0.181201419	0.140157338	0.025047764	0.211287459	0.2423757	0.151389227	0.010268031	0.30111407	0.170089008	0.263071426	0.081068941	0.193712007
IMAGp998A104766	-0.851721189	-0.776552974	-0.687812046	-0.767638261	-0.770821501	-0.81367796	-1.081139085	-0.485033848	-0.658736778	-0.832828023	-0.89396031	-0.652582054	-0.671500324	-0.586412925	-0.688756778	-0.892061975	-0.743773565	-0.956648433	-0.971245331	-0.889752138	-0.705234465	-0.610930975	-0.654962769	-0.970736793	-0.590475479	-0.833685381	-0.867195667	-0.842645408
IMAGp998A104891	-0.66796329	-0.551403155	-0.311072985	-0.415441182	-0.538226789	-0.675793879	-0.884535587	-0.775897756	-0.832494375	-0.416879566	-0.699710136	-0.430326546	-0.614302747	-0.535786362	-0.731213659	-0.490984744	-0.35149026	-0.702204227	-0.439409452	-0.540112733	-0.473410902	-0.557086277	-0.649837011	-0.588199583	-0.056313579	-0.051011013	-0.335309617	-0.253120043
IMAGp998A105149	-0.308509974	-0.062679399	-0.164212402	-0.120517225	-0.246707522	-0.169630388	-0.387302764	-0.16379312	-0.514384187	-0.226439109	-0.305796951	0.164359938	-0.191226449	-0.182262431	-0.091299469	0.028056607	-0.26681648	-0.036533613	-0.073323824	-0.010598009	-0.120886584	-0.028798519	-0.0277901	-0.16671499	-0.209851883	-0.025453839	-0.011139723	0.084496043
IMAGp998A10516	0.880667089	0.79477667	0.829269951	0.464723221	0.723637052	0.95642389	0.81658936	0.898060534	0.761694646	1.084368096	0.839177407	1.083100618	0.959259259	1.021461521	1.027667717	0.924986912	0.813276744	0.968615577	0.833657423	0.893949578	0.683766063	0.974700049	0.764290701	0.215456325	0.535441474	0.890158741	0.820698267	0.594037654
IMAGp998A105209	0.136378988	0.203792054	0.143314973	-0.023507466	0.195942642	-0.048939377	0.031604756	0.108739098	0.045680251	-0.078647815	0.282504976	-0.15025282	-0.164549784	-0.180510346	0.045815664	0.136126174	0.269455489	-0.160938276	0.068946372	0.04464136	-0.106573004	-0.056349373	-0.09352619	-0.011329942	-0.018336336	0.092439435	-0.1011696	-0.047170174
IMAGp998A105361	0.115684357	-0.00813407	-0.085850287	-0.309956881	-0.068258215	-0.267118581	-0.122137593	0.03805425	-0.212151637	-0.081896328	-0.160179526	-0.093525619	-0.179757385	-0.018512965	-0.228827725	-0.258131636	-0.287765514	-0.405308617	-0.319485238	-0.275906485	-0.281661087	-0.115002742	-0.110077708	-0.13309388	-0.203477504	-0.180690333	-0.141232472	-0.135823836
IMAGp998A105509	0.039783182	0.256837393	0.031343467	0.050533383	0.215786505	0.214547221	0.064929321	-0.143756407	0.272194965	0.31028955	0.04283456	0.048720586	0.410679083	0.171285677	0.257797096	0.401408708	0.058944068	0.105494227	0.220631714	-0.156202959	0.047371012	-0.042559843	0.132808029	0.171454705	-0.307564102	0.267030727	0.367266155	0.055288005
IMAGp998A105602	-0.780470627	-0.693380834	-0.626589778	-0.593614072	-0.617608203	-0.724554358	-0.796268792	-0.344010791	-0.671576837	-0.742436709	-0.897288889	-0.671030723	-0.656106159	-0.418795414	-0.616075776	-0.910314012	-0.797435578	-0.738439563	-0.790284934	-0.951364069	-0.994612234	-0.6813192	-0.996532852	-1.209036113	-0.752477482	-0.968097905	-1.307055693	-1.09929618
IMAGp998A105641	-0.565328904	-0.424491965	-0.853530065	-0.599979566	-0.552765848	-1.113586783	-0.770962386	-0.497733168	-0.599206317	-0.565382085	-0.584818706	-0.345989011	-0.506392418	-0.655984177	-0.543888809	-0.721304943	-0.434677117	-0.727349724	-0.411839483	-0.901815947	-0.448204337	-0.50948881	-0.553882311	-0.423608082	-0.303819433	-0.458576071	-0.328764161	-0.654418637
IMAGp998A105702	0.199985255	0.425384683	0.257894326	0.445096332	0.25184562	0.24778687	0.286450693	0.188007611	0.318919316	0.377793913	0.377112864	-0.042407202	0.154042382	0.076118152	0.014216961	0.104144193	0.149523554	0.082021103	0.033346297	0.059236044	-0.030025404	0.062916345	0.041125488	0.109357407	-0.006447885	0.065082801	0.036573745	0.226283997
IMAGp998A105705	1.116321245	1.163146289	1.138846937	1.044943669	1.074893301	1.322945632	0.73747335	0.639753807	1.648459631	1.394399486	1.219631391	1.25690335	1.331832804	1.237571275	0.683488084	0.740114722	0.685532044	0.449372936	0.591467716	0.38934735	1.311404335	0.912339872	0.990344944	1.168269689	0.816293183	0.774516682	0.762436418	0.998088926
IMAGp998A105721	1.36426437	1.071525612	1.087690468	0.594542652	1.016480832	1.229666904	0.822403406	0.756938539	1.036129787	1.132303483	1.120085501	1.03522944	1.136516468	1.273805216	1.022022344	0.72227305	0.78211958	0.82593876	0.719800248	0.863855875	0.936888778	0.930007959	1.019050613	0.414245008	0.91195695	0.963320184	0.746955791	0.765843416
IMAGp998A105722	-0.425924079	-0.465266719	-0.173131566	-0.357324893	-0.28529465	-0.297226024	-0.28515801	-0.19954011	-0.224293437	-0.302232992	-0.164809188	-0.139852164	-0.13664573	-0.251732912	-0.035976541	-0.387288508	-0.251748171	-0.182022014	-0.195669466	-0.261106406	-0.261578638	-0.09880198	-0.237926305	-0.519443801	-0.135750072	-0.082291835	-0.096697984	0.003042382
IMAGp998A105767	0.764572549	0.365937231	0.592145648	0.587356784	0.57675663	0.968598682	0.493719436	0.625165882	0.620825524	0.578975737	0.440485643	0.57401112	0.565493632	0.506326017	0.344605275	0.375201636	0.40619593	0.511516328	0.362547733	0.096870584	0.198771939	0.340576346	0.496287687	-0.095482893	0.470347829	0.256586998	-0.33939613	0.121270607
IMAGp998A10579	0.476175187	0.680173193	0.369689211	0.603910663	0.520012253	0.554057328	0.459101906	0.419868711	0.350774623	0.333455422	0.452130456	0.36251798	0.407313225	0.044540168	0.111745815	0.125047141	0.194464215	0.176183243	0.123619798	-0.001275092	0.124859425	0.177093348	0.216021068	0.148873369	-0.008781872	0.111174334	0.233549809	0.331365637
IMAGp998A105803	-0.051125615	-0.236058131	-0.051591184	-0.245587038	-0.080286133	-0.146654304	-0.082395904	-0.026515976	-0.190859138	-0.005561334	-0.144831596	-0.165285315	-0.234389196	-0.47614971	-0.097697684	0.090225539	-0.009484997	-0.142516884	-0.201914138	-0.050032867	-0.342663059	-0.147464798	-0.028672248	-0.194938295	0.026263905	-0.048312354	-0.011098512	0.013770464
IMAGp998A105872	-0.144307367	-0.115450311	-0.264948572	-0.160496278	-0.078895497	0.004577532	0.028722081	0.026843022	-0.133536741	-0.055900054	-0.074802742	-0.019480983	-0.331232952	-0.064020169	-0.141341337	-0.049100288	-0.232641139	-0.22757964	-0.013000168	-0.038076448	-0.261120447	-0.282156558	-0.256517436	-0.030813818	-0.067946603	-0.007723834	-0.291769644	-0.27776632
IMAGp998A105919	-0.010412464	0.039757939	0.007490766	-0.055339879	0.260795948	-0.039851909	0.443745102	0.167991613	-0.036445769	-0.117687703	0.100282778	0.155054483	0.159276545	0.16587961	0.200887098	0.246110095	0.06456948	0.006546505	0.062377929	0.202889569	0.018289986	0.153616395	-0.032841478	0.108286851	0.065659773	0.279129258	0.138130887	-0.049514605
IMAGp998A105936	-0.659806564	-0.150727071	-0.49220877	-0.654039165	-0.486915612	-1.096554366	-0.577618496	-0.374411495	-0.571741558	-0.689126533	-0.73942397	-0.705493542	-0.411949159	-0.704947457	-0.714603654	-0.736916374	-0.456469302	-0.364240057	-0.442141752	-0.551282961	-0.515644815	-0.403690049	-0.714409822	-0.186179308	-0.38651615	-0.240127412	-0.235756688	-0.242774245
IMAGp998A10600	0.026045847	0.273986125	0.213654279	-0.015557707	0.245972017	0.220916594	0.412056491	0.014014436	-0.090977994	0.073413812	0.016191285	0.188064409	0.053048237	0.024852449	-0.030765399	-0.072790055	-0.316398432	-0.056812189	-0.301018188	-0.200134577	-0.069437664	0.068976022	0.105578832	0.15414754	-0.063279794	-0.020080892	-0.006515803	0.036150473
IMAGp998A106098	0.209389921	0.116283384	0.215007364	0.194461317	0.27679744	0.329772709	0.260103226	-0.009639592	-0.073016923	-0.015631076	0.239020027	0.233411842	-0.169774085	0.137127779	-0.040439572	-0.122792576	-0.181536956	-0.307407399	-0.458829299	-0.501922798	0.065504851	0.189622914	0.100595824	0.00955796	0.115256941	0.129714852	0.006536391	-0.069156703
IMAGp998A10618	-1.253298628	-0.532293741	-0.760770676	-0.40163908	-1.496264111	-1.159928224	-0.694525504	-0.810055594	-1.205193826	-0.600950171	-0.541707274	-0.983513873	-0.777034661	-0.669050165	-0.438402821	-0.688225899	-0.206251225	-0.425548453	-0.221940013	-0.505872883	-0.391460111	-0.733027625	-0.453636011	-0.601681739	-0.767291178	-0.575664384	-0.295192949	-0.204864687
IMAGp998A10619	0.633062031	0.330547801	0.416639455	0.296203891	0.34435876	0.26702506	0.443524031	0.372298759	0.326533891	0.136472008	0.148181747	0.305017302	0.34195811	0.287492609	0.116582965	0.187136896	0.199235991	0.298951337	0.163999429	0.162842861	0.284728214	0.17911269	0.194694563	0.571348792	0.031855778	-0.079433756	0.171644839	0.105579134
IMAGp998A10622	-0.210208433	-0.172131966	0.379407465	0.187671768	0.366212464	-0.143190622	-0.14558453	0.308800812	-0.666525331	-0.217579318	0.027732466	0.227411723	-0.268483417	-0.447869262	0.529537486	0.502372585	0.105678251	0.070866211	-0.023528306	-0.118169262	0.150747081	0.212704994	0.434237814	0.146779844	0.585233537	0.303665491	0.029101634	0.263432314
IMAGp998A10670	-0.862252757	-0.685444404	-0.638124593	-0.71711814	-0.667845188	-0.707572261	-0.36698497	-0.441935586	-0.61603922	-0.636223436	-0.231534905	-0.533643184	-0.389384576	-0.45900787	-0.380146667	-0.034982292	-0.12439177	-0.142124819	-0.04426249	-0.016981855	-0.004044692	-0.099729367	0.008185216	-0.187134328	0.003968067	-0.193779562	-0.205426863	-0.105382286
IMAGp998A1071	-0.258665596	-0.062068078	-0.019017545	-0.04373317	-0.09770121	0.044698681	-0.346823419	0.066251488	-0.124496328	0.283441956	-0.149768504	0.094163164	-0.156613343	-0.29417937	-0.205496877	-0.024069148	-0.153055283	-0.13820706	-0.140539783	-0.195472856	-0.255188147	-0.104920348	0.002031703	-0.143687192	-0.193453684	-0.055899766	0.075211892	-0.376297518
IMAGp998A10785	-0.585586029	-0.448608819	-0.483673744	-0.499546389	-0.453237584	-0.554472615	-0.29002137	-0.344757545	-0.503076128	-0.431740012	-0.4968768	-0.617539481	-0.257390173	-0.576448084	-0.47183657	-0.27105552	-0.431688394	-0.478497882	-0.303924776	-0.269197095	-0.317546098	-0.318200532	-0.45349863	-0.725094672	-0.33488102	-0.281425528	-0.312678499	-0.432801687
IMAGp998A10788	-0.575482681	-0.168047827	-0.476646106	-0.450687658	0.04945293	-0.291980462	-0.525479059	-0.617518804	-0.308107748	-0.32325807	-0.340514468	-0.287433823	-0.30468134	-0.310370601	-0.349336042	-0.269438481	-0.302732168	-0.221658807	-0.405040441	-0.156166624	-0.341072432	-0.216866026	-0.209127351	-0.459977252	-0.288720402	-0.272649499	-0.293383654	-0.416456895
IMAGp998A1079	0.283787236	-0.052744967	-0.058516827	-0.115767912	0.062174448	0.069424628	0.023404984	0.021078795	0.126452644	0.125219805	0.106873091	0.072452083	0.211498423	0.15695431	0.211137543	0.350111067	0.257711756	0.000255818	-0.05444124	0.169507246	0.341028514	0.183208735	0.086641026	0.108223774	0.353497526	0.180313549	0.184311545	-0.038757838
IMAGp998A10835	-1.275961795	-1.06213838	-0.953290254	-0.917606891	-1.044133008	-0.910361794	-0.932972969	-0.852454851	-0.947734906	-0.835645554	-1.129078095	-0.779409351	-0.764204421	-0.618979322	-0.613775375	-1.090369395	-0.738993898	-0.870795878	-1.100003879	-1.013114454	-0.838407094	-0.472966807	-0.562793722	-0.422054739	-0.243556108	-0.410579755	-0.328228075	-0.585258967
IMAGp998A10872	0.672080735	0.564027841	0.550091085	0.701808182	0.513930773	0.655642649	0.909398848	0.714778257	0.635219342	0.865095465	0.886577959	0.930617736	0.756039383	0.752588367	1.174996922	1.101789642	1.010251312	0.98131927	1.126791495	0.918189637	1.003198023	1.125314517	1.243079523	1.424784892	1.115357245	1.121307681	1.054418294	1.181176843
IMAGp998A111006	0.077553	0.153065748	0.240383279	0.067563831	0.176215316	0.104004059	0.292381673	0.442678122	0.065588881	-0.037310366	0.150885032	0.183864269	0.08242905	0.048213022	-0.148873588	0.073597477	0.186862985	-0.13359476	0.020279511	-0.019913295	0.200859154	0.144696524	0.210027351	0.321962647	0.150950063	0.304675369	0.036801858	0.113902984
IMAGp998A11111	0.260124151	0.154980427	0.227115227	0.693448688	0.270377237	0.268048127	0.465803754	-0.035328296	0.26336459	0.326319505	0.623689374	0.454385778	0.313793961	0.152131285	0.326451202	0.245701973	0.430531077	0.239058407	0.435257951	0.267371813	0.342912474	0.122094565	0.463933902	0.695181655	0.358788151	0.454812783	0.411187107	0.112574221
IMAGp998A111116	-0.376535737	-0.257567832	-0.360810997	-0.411937164	-0.44866971	-0.374691824	-0.448710132	-0.36348081	-0.352270652	-0.270639235	-0.493329423	-0.232203216	-0.223934732	-0.345506966	-0.24200399	-0.415803338	-0.313322734	-0.36912754	-0.529301265	-0.588933841	-0.418196694	-0.371780657	-0.467586086	-0.437513968	-0.344962258	-0.434049891	-0.465979586	-0.521940735
IMAGp998A11114	0.110229971	-0.012504152	0.102274836	-0.168455544	0.10882431	0.05379688	0.002903896	0.168363385	-0.094945524	0.093550587	0.272162986	0.061734748	-0.158588785	0.133253033	0.092084536	0.335371969	-0.005586575	-0.029091784	0.241884383	-0.191936747	0.088072168	0.016823037	-0.27530071	0.346683338	-0.057698153	-0.051527606	-0.11110429	0.130926874
IMAGp998A111155	-0.39496815	-0.421016543	-0.472390697	-0.299726932	-0.517579696	-0.486346058	-0.393079273	-0.459908879	-0.538993706	-0.382260448	-0.656065366	-0.464484532	-0.460831618	-0.695829813	-0.30419528	-0.478666542	-0.3954776	-0.26610071	-0.347754241	-0.428273212	-0.404208322	-0.461624625	-0.350165093	-0.543549975	-0.247445578	-0.301277041	-0.406899124	-0.363056433
IMAGp998A11132	0.078131587	0.047691752	-0.338942117	0.10370128	-0.19159168	0.330581685	0.179579197	0.191459326	0.165037668	0.136417965	0.044045915	0.316967266	0.304404571	0.025669398	0.340618752	0.234743543	0.028774975	0.091864878	0.083832877	0.257296026	0.156106356	0.147317211	0.216846177	0.196578676	-0.016657284	0.131500237	0.066167515	0.129624945
IMAGp998A11133	-0.216902336	0.071961292	-0.083353265	0.16117465	-0.065724174	0.144276622	-0.431373525	0.221495959	-0.036499269	0.097984901	-0.032065717	0.124870971	-0.120864809	0.304044015	-0.198480133	0.107025295	0.364977276	0.227831676	-0.245094543	0.113723533	-0.104420964	-0.138580498	0.219159203	0.012356099	0.215297285	-0.01173317	0.173812492	-0.046831297
IMAGp998A11143	-0.767895632	-0.709000107	-0.540432381	-0.649864713	-0.7845093	-0.698765994	-0.870727286	-0.63129921	-0.63489712	-0.689804177	-0.518921685	-0.619768983	-0.269942259	-0.350259342	-0.200297819	-0.109190974	0.274735805	-0.00729246	-0.097418653	-0.113251566	-0.190554084	-0.335013838	-0.110638384	0.008270945	-0.083553241	0.053762661	0.020910053	-0.105088207
IMAGp998A11161	0.320682448	0.284793049	0.101895291	0.354261329	0.158591154	0.439957922	-0.030168882	0.144645096	0.1393399	0.415530552	0.374873271	0.244447171	0.350992289	0.306198049	0.132082579	0.170794208	0.22507402	0.114234887	0.148075313	0.362686103	0.189077516	0.371789711	0.458506561	0.274782434	0.191778998	0.354770959	0.367368021	0.213852536
IMAGp998A11163	-0.048013916	0.032418475	0.098444737	-0.10319702	0.120513632	-0.134964093	-0.017707165	-0.060925407	0.125368326	-0.122217585	0.00270996	0.127267867	-0.018922251	-0.130593307	0.044866777	-0.125815512	0.009734251	0.00362695	0.152528409	0.013332357	0.006767957	-0.025450838	0.081259484	0.050057674	-0.224388276	0.115090887	-0.009302691	-0.002665936
IMAGp998A11168	-0.480909873	-0.552113181	-0.375081771	-0.371433356	-0.180794205	-0.482738574	-0.455415937	-0.358383204	-0.617667785	-0.312371013	-0.167846031	-0.225236208	-0.300207874	-0.157296133	-0.001365574	-0.058816539	0.146459794	0.058427938	0.114172213	0.119990004	-0.16628378	-0.121162942	-0.092000085	0.176030228	0.042579796	-0.125446471	0.066863252	-0.110622881
IMAGp998A111726	0.757476964	0.647100345	1.003750104	1.072105052	0.765946667	0.882848286	1.055977828	0.919506505	1.020173742	1.014389825	1.018517813	1.0789309	1.170839298	1.18391291	1.170740584	0.884539803	1.277167696	1.028518397	0.970796833	1.011533907	0.934305181	0.932875424	1.263030478	1.32421091	0.933527856	1.056908853	1.117949446	0.962440621
IMAGp998A111785	0.58111418	0.401141635	0.447215024	0.186314168	0.436706467	0.445165538	0.403375969	0.21325342	0.448103226	0.284158706	0.357058488	0.471573283	0.352334291	0.109588212	0.352223584	0.240145008	0.308602128	0.17113034	0.352610327	0.279859618	0.214238941	0.328191873	0.375571914	0.754840109	0.361931689	0.191514215	0.404018872	0.331249754
IMAGp998A111791	-0.551797934	-0.389474203	-0.592097063	-0.453453024	-0.39539409	-0.440467838	-0.304121973	-0.241983548	-0.505130115	-0.399470714	-0.230633697	-0.366898833	-0.210340377	-0.30025042	-0.479580412	-0.478610345	-0.665458992	-0.440599798	-0.56506492	-0.478848244	-0.385343915	-0.356176048	-0.464112449	-0.801415068	-0.344469908	-0.495141421	-0.389604245	-0.448331527
IMAGp998A111795	-0.204685342	-0.076890159	0.068725634	0.037060863	0.205144785	0.020632625	-0.044625626	0.258573978	0.214757849	-0.074927923	0.235719597	-0.013183713	0.033205464	0.07222654	0.113984567	0.292685056	0.127727817	0.051806713	0.372133423	0.079314307	0.200648234	0.549303681	0.477161969	0.500021932	0.04772633	0.223056359	0.066037977	0.20304926
IMAGp998A111825	0.095369021	0.191352011	0.197090891	0.188804965	0.011411457	0.149524585	0.058584017	0.177163149	0.145257871	0.114112235	0.069701564	0.337725839	0.167532994	0.109172374	0.151800091	0.016654235	-0.074038834	-0.028200412	0.116318577	0.099084133	0.267897742	0.14714247	0.101269203	0.278311725	0.066365735	0.066165467	0.043835991	-0.031421961
IMAGp998A111826	0.531074167	0.59278375	0.71468775	0.556026399	0.560918282	0.455257395	0.59192078	0.715135833	0.892808248	0.595873472	0.368549991	0.388538302	0.495915821	0.284062186	0.327661197	0.296440037	0.303288355	0.22636185	0.320435156	0.400654096	0.408693544	0.303731481	0.426036736	0.179676207	0.421526626	0.37425858	0.299151153	0.351164613
IMAGp998A111858	-0.145105892	-0.363222467	-0.181808722	0.000909563	-0.054973452	-0.092154733	-0.596192415	-0.328713887	-0.355841588	-0.42727076	-0.129709495	-0.298742774	-0.33304012	-0.285149476	-0.205303084	-0.161194976	-0.214829054	-0.158020973	-0.332559877	-0.047345411	-0.179241528	-0.17535388	0.109938667	-0.065865718	-0.156765982	-0.230015961	0.175864984	-0.220177967
IMAGp998A111862	0.322949715	0.453106098	0.918191766	0.251130415	0.786629079	0.463994064	0.553727959	0.767973929	0.581834908	0.249618231	-0.075605739	0.631834244	0.637523061	0.325860389	0.265722605	0.372007513	0.229988284	0.168512063	0.294832183	0.550827709	0.766755841	0.076040082	0.401526474	0.893673703	0.364169094	0.386166017	0.282719222	0.43961754
IMAGp998A111937	-0.324107283	-0.022552679	-0.16180222	-0.622639897	-0.070924745	-0.381374783	-0.197574337	-0.392437042	-0.290483655	-0.215140445	-0.310413209	-0.166974043	-0.160781751	-0.280064486	-0.24164545	-0.116973976	-0.199911205	-0.256220564	-0.13857299	-0.107728438	-0.205635918	-0.371205591	-0.218620797	-0.353978279	-0.156128033	-0.239165084	-0.264353556	-0.141335465
IMAGp998A11199	-0.209149461	-0.498735178	-0.180373346	0.165695263	-0.174736773	-0.175184877	0.03084267	-0.330227869	-0.294217305	-0.315821746	-0.142507003	-0.230105833	-0.256263407	-0.255756431	-0.079287467	-0.231620566	-0.267663867	-0.127415088	-0.230908182	-0.076807408	0.183111595	-0.129800382	-0.250523886	-0.325241554	0.018408433	-0.041280018	-0.189938197	0.009194484
IMAGp998A11205	0.002586876	-0.391395158	-0.287319521	-0.190882719	-0.087947342	-0.183626285	0.001189586	-0.235299329	-0.072038984	-0.028876084	-0.13133706	0.122176143	-0.137845308	-0.064506734	0.112862333	-0.019736068	-0.076666648	-0.189471885	-0.023317465	-0.205954381	0.018638413	0.10740219	0.004527957	0.051226496	0.140558548	-0.027388241	0.373449238	0.037480304
IMAGp998A11212	-0.463691811	-0.296551738	-0.547612275	-0.487768484	-0.143372008	-0.330049201	-0.270867866	-0.464195392	-0.635025921	-0.556348012	-0.494742224	-0.529715659	-0.326703707	-0.238472924	-0.044521331	-0.456980224	-0.186547688	-0.326460785	-0.369701569	-0.356513149	-0.234939067	-0.23141725	-0.133075054	-0.352227361	-0.357420068	0.11205975	-0.20927418	-0.254214979
IMAGp998A11231	-0.738503971	-0.189770348	-1.308288938	-1.301304108	-0.736161692	-1.406668969	-1.443073668	-0.950824181	-1.282099294	-1.058300646	-1.347720836	-0.827079442	-1.198990986	-1.348291306	-0.619756205	-0.600468029	-1.018445883	-0.500781613	-0.844792083	-1.302099083	-1.573933669	-0.966425495	-1.825485918	-1.628388852	-0.823602977	-1.411732416	-1.911192925	-1.559743827
IMAGp998A11233	-0.739483592	0.054168529	-0.080819704	-0.059695867	-0.049853763	-0.034347635	-0.077755663	-0.195439505	-0.609615177	-0.105058623	-0.393449998	-0.353813772	-0.363471489	-0.27222904	-0.273407082	-0.189654119	-0.202740252	-0.538299045	-0.348046339	-0.409434636	-0.260828872	-0.149562613	-0.330701642	-0.244274472	0.079860235	-0.392984445	-0.105740226	-0.445408642
IMAGp998A112577	0.676472681	0.36883774	0.355945167	0.272103661	0.300806287	0.293967347	0.262863725	0.395180147	0.205813665	0.390420908	0.285198369	0.362157594	0.31666017	0.513899991	0.356866999	0.234660871	0.214318298	0.261952113	0.267400009	0.070708438	0.192510825	0.130013505	0.175509259	0.584833674	0.157592067	0.178357175	0.243525993	0.256514213
IMAGp998A11264	0.427409016	0.380796093	0.348987847	0.355144175	0.379311002	0.283287193	0.233061406	0.363861119	0.282232421	0.128992717	0.311689992	0.202019934	0.287434383	0.147797817	0.162039827	0.203281416	0.116834708	0.030809741	0.106082108	0.090772927	0.262989029	0.106412407	0.16846126	0.014951313	0.321413849	0.108304373	0.10054993	0.137593606
IMAGp998A11266	0.133007489	0.289785397	0.215240518	0.382357123	0.139654448	0.080306853	0.252532435	0.018001958	0.136795979	0.294105192	0.558679517	-0.001822385	0.119808731	0.441216572	0.019638161	0.140166224	0.279156039	0.285088213	0.263028934	0.360940056	0.22589943	0.261340378	0.364894457	-0.009253576	0.178529358	0.171910566	0.178505681	0.206113762
IMAGp998A11271	-1.001682647	-1.024500674	-0.598966757	-0.605780847	-0.584999395	-0.678065937	-0.624469971	-0.514252129	-0.893071658	-0.526669909	-0.587373455	-0.626413821	-0.598010152	-0.576891893	-0.432282695	-0.576899923	-0.336311769	-0.358601475	-0.467691169	-0.382186979	-0.481112891	-0.480803551	-0.694037963	-0.441500332	-0.323909729	-0.368084682	-0.763423064	-0.544534616
IMAGp998A11278	-0.084157133	-0.071604058	-0.239324107	-0.331549895	-0.220941464	-0.285112433	-0.237626459	-0.019971861	-0.366095306	-0.402691244	-0.058089825	-0.182183444	-0.44663992	-0.28536433	0.058506013	-0.384973528	-0.356506086	-0.131368571	-0.173324569	-0.042508218	-0.205330306	-0.106408313	-0.283677035	-0.046322851	-0.277494235	-0.13483765	-0.33581217	-0.174438439
IMAGp998A11285	0.240910072	0.237397996	0.135642421	0.192802	-0.063076205	0.001403017	0.016397062	0.215391656	0.406465971	0.005472493	0.049989373	0.216348419	-0.006432778	0.309250728	0.21997067	0.26927337	0.354767364	0.300116613	0.20085879	0.233349914	-0.006821393	0.041000679	0.263798484	0.072409041	0.053722227	0.166904119	0.1678873	0.012043786
IMAGp998A11288	-0.254838994	-0.226169388	-0.322500588	-0.300594738	0.238200853	-0.171305474	-0.255223998	-0.085963725	-0.037293907	-0.091604693	-0.09812806	-0.42579376	0.269533553	0.272627408	0.153092033	-0.145279394	0.090862427	-0.062592836	-0.012962941	-0.139487521	0.127086583	0.088846439	-0.176572628	-0.043778778	0.272698243	0.276434225	-0.052845298	0.110424325
IMAGp998A113473	0.466878587	0.425084758	0.299944318	0.497425906	0.450992296	0.386017591	0.247123152	0.238849804	0.077385187	0.177981869	0.433975181	0.414279545	0.160335319	-0.107857789	0.053963944	0.803536252	0.088942194	-0.010689826	0.249201685	0.365524408	-0.106415367	-0.180708629	-0.019108373	-0.166402841	0.144353995	0.184129794	0.157705477	0.166319303
IMAGp998A113576	0.356789577	-0.073573688	0.161577443	-0.380784622	-0.157379142	-0.011356835	-0.234485919	-0.156662014	-0.31584182	0.238065596	-0.413284117	-0.256172439	-0.266510015	-0.37951296	-0.237586567	-0.004714365	0.012958587	-0.363125763	-0.158947285	-0.065545988	-0.052869899	0.06801677	0.238045675	0.232430414	-0.028299037	0.139759335	0.26448883	0.128478535
IMAGp998A113680	0.163826102	0.315709859	0.580736433	0.405533049	0.499075188	0.307894819	0.18099157	0.306544751	0.124789598	0.531700306	0.560952327	0.041870595	0.680210902	0.315065198	0.207135945	0.330488431	0.264253404	0.033317616	0.064981978	0.063094885	0.382415897	0.148932487	0.210113633	0.152579035	0.302177331	0.349612317	0.158233316	0.270327685
IMAGp998A11369	0.48039687	0.290358538	0.145058153	-0.045796136	0.23021842	0.213239546	0.187839117	-0.106463748	0.521579673	0.333628017	0.487889995	0.387917547	0.37998236	0.343958046	0.499609016	0.60315221	0.502950407	0.383594447	0.418074328	0.32530617	0.251835241	0.404182329	0.431047274	0.319082506	0.514561802	0.365837826	0.229774938	0.305871153
IMAGp998A11380	-0.773495847	-0.723913475	-0.758842315	-0.540039043	-0.879746877	-1.003465033	-0.745414888	-0.59906577	-0.819238569	-0.439964234	-0.468954366	-0.602793292	-0.356908674	-0.63277763	-0.251193875	-0.202400504	-0.160650155	-0.332542429	-0.536897674	-0.668560251	-0.640056599	-0.613679599	-0.486460651	-0.156846771	-0.436883006	-0.65684272	-0.697415023	-0.5994707
IMAGp998A11384	-1.519091637	-1.322698298	-1.724796668	-1.616799067	-1.408559744	-1.257116186	-1.20271344	-1.151846877	-1.618281512	-1.362557487	-1.847541106	-1.160106935	-1.513700759	-1.071011539	-1.02764836	-1.496613646	-1.38325893	-1.381227454	-1.317631374	-0.935334619	-1.515591976	-1.122703171	-1.382520221	-1.383376767	-1.368813503	-1.507356772	-1.284295351	-1.467094777
IMAGp998A113887	0.153608764	-0.006015146	0.3199737	0.27030435	-0.010363009	0.353351964	-0.21796914	-0.229910679	0.207662279	0.060947416	0.12579282	0.163761486	0.071381046	0.091979114	0.074263139	0.424778689	0.345407995	0.334850268	0.12913918	-0.201702752	-0.113945193	0.068505651	0.325450376	0.477218191	-0.00580518	0.091441303	0.032075413	0.01165039
IMAGp998A113955	-0.065192934	0.399842577	0.421833209	0.18881522	0.388406229	0.198951418	0.308058611	0.023886317	-0.010067896	0.062476123	-0.528548129	-0.38345394	-0.104526724	-0.272942696	-0.128066176	-0.203944129	0.153142063	-0.371961656	-0.722006573	-0.292634482	-0.16161736	-0.45436159	-0.774257932	-0.196389294	-0.184368292	-0.206342019	-0.434518893	-0.8344967
IMAGp998A114002	0.037517632	0.071474175	-0.191520399	-0.084220269	0.279798711	-0.086014165	0.05513061	-0.022188407	0.056749651	0.086618732	0.070345913	-0.123707967	-0.090458794	-0.049205533	-0.046663866	-0.083664363	-0.06295461	0.079403547	0.233048196	-0.030788028	-0.108843534	0.112581785	0.175526768	0.455033495	0.251721486	0.335345842	0.244426095	-0.02219534
IMAGp998A11405	-0.349358697	-0.500143563	-0.476866426	-0.622807451	-0.979901332	-0.696923525	-0.449729717	-0.377194029	-0.436862028	-0.641349957	-0.886929686	-0.575692194	-0.71611262	-0.53431979	-0.58300015	-0.288694444	-0.516779267	-0.312728831	-0.544692314	-0.384374146	-0.450384242	-0.079197059	-0.551748822	-0.420488157	-0.47812012	-0.068588771	-0.360953095	-0.463668929
IMAGp998A114109	0.246893702	0.223903237	0.219713597	0.163965172	0.003245454	0.365624931	-0.029989809	0.077622287	-0.007068242	0.182454576	0.098733147	0.090440758	0.193499272	0.162671221	0.111186951	0.147728745	-0.353561861	-0.192989282	0.256565944	-0.044542733	0.038359888	0.037543554	0.273811741	0.139063179	0.001975801	-0.015488805	0.099464423	0.207582213
IMAGp998A114148	-0.544600205	-0.40015085	-0.610247751	-0.358564037	-0.418082136	-0.491914996	-0.352295754	-0.411779417	-0.459561035	-0.36718492	-0.268425246	-0.467853263	-0.205451183	-0.203307645	-0.31024597	-0.278326691	-0.422130108	-0.237856542	-0.343707258	-0.44912546	-0.231447267	-0.488471637	-0.279226214	-0.715703771	-0.5080604	-0.402958441	-0.272112202	-0.275957541
IMAGp998A114166	-0.105858578	0.074295658	0.062946899	0.016929978	-0.06913911	-0.141671944	0.098962659	-0.067964024	-0.026663248	0.05683454	0.027569301	0.081988003	-0.235086314	-0.231940638	-0.114770885	0.249613279	-0.020396263	-0.040412186	0.030959467	0.103490368	-0.016315997	-0.021086972	0.168716745	0.62144965	0.004499174	0.185085487	-0.081229219	0.117331423
IMAGp998A114170	-0.090121879	-0.04335187	-0.169482648	0.021167922	0.04945578	-0.015175865	0.083863945	-0.144353515	-0.260850991	-0.082905784	0.023359064	0.022799284	0.066641769	-0.231108593	-0.055942199	-0.053583954	-0.030794939	-0.076203136	-0.114750804	-0.060903642	-0.168696464	-0.049574187	-0.117184836	-0.310844458	-0.233435918	-0.101203965	0.022673762	-0.325847186
IMAGp998A11421	-1.18701234	-0.560788484	-0.672891122	-0.678299329	-1.107244137	-0.997647676	-0.691864761	-0.83482078	-0.549863821	-0.508571643	-1.047674866	-0.747075281	-0.389578066	-0.844041577	-0.526828222	-0.906087642	-0.013156376	-0.712124762	-0.663683357	-0.71801105	-0.419423079	-0.546898732	-0.605261834	-0.360760659	-0.503200226	-0.774573461	-0.793986877	-0.738376063
IMAGp998A114251	-1.112084269	-0.858285227	-1.182547933	-0.946571733	-1.017322718	-1.12669359	-1.087838819	-0.587455834	-0.87922353	-1.003442685	-1.240188037	-0.815700978	-0.939789312	-0.820174169	-0.947305785	-1.154931697	-1.349589723	-1.158160382	-1.08792086	-1.247474458	-1.248373576	-0.940816833	-1.097108833	-1.318734002	-0.97521563	-1.191872923	-1.142465331	-1.173745741
IMAGp998A114257	0.655066744	0.364184124	0.766735414	0.170542271	0.318892661	0.246761156	0.244274067	0.142639062	0.344661819	-0.012810437	0.200788873	0.495331532	0.085980004	-0.00357821	0.128353718	0.556438322	0.311015108	0.221470792	0.166693097	0.086371212	0.496771181	0.465339542	0.510558591	0.621713468	0.15296803	0.001212139	0.473269847	0.249016717
IMAGp998A114329	-0.44989551	-0.30631975	-0.428455981	-0.157258964	-0.594657589	-0.285973755	-0.245511939	-0.230604718	-0.076552749	-0.388416667	-0.406411492	-0.315327233	-0.247025113	-0.242078423	-0.277466796	-0.476090757	-0.241886348	-0.180404096	-0.278804942	-0.415152635	-0.015693706	-0.047382862	-0.278079317	-0.446596606	-0.158722816	-0.353414949	-0.123505663	-0.402364313
IMAGp998A114517	0.465774354	0.452508527	0.30118461	0.408024373	0.468399444	0.479718787	0.557939577	0.336230192	0.478274238	0.346363856	0.426671632	0.365124285	0.485494254	0.317020145	0.239534116	0.116838926	0.330896099	0.127227714	0.09385104	0.184429574	0.126674706	0.117539166	0.111382537	0.3325864	0.236265282	0.12148835	0.143786458	0.208607606
IMAGp998A114520	0.583457043	0.316965074	0.991437631	0.896406909	0.56107634	0.890879343	0.624959712	0.766619232	0.42563946	0.095582237	0.47903714	-0.016505339	-0.014701931	0.032895848	0.114738335	0.183754262	0.166069123	0.142862495	0.102833044	-0.102298202	0.460796516	0.129503424	0.2451347	0.302618676	0.270953277	0.066339952	-0.022767282	0.383897177
IMAGp998A114526	0.207557779	0.039729759	0.237681213	-0.01828392	0.304477442	0.088588837	0.257336227	0.248272144	-0.084209987	0.014239407	0.118849228	0.107690424	0.034298573	-0.001968439	0.152683793	-0.029813217	0.028017124	0.08829403	-0.183369215	0.006177362	0.121014818	0.126709157	0.071704623	0.129850709	0.094559006	-0.023371743	-0.168482766	0.12436718
IMAGp998A115166	0.173810644	0.058722601	0.206297123	-0.020730449	0.261987456	0.194629412	0.185642263	-0.028785754	0.005831005	-0.060791711	0.067055641	0.104726148	-0.105486359	0.062141189	-0.108369913	0.017728441	-0.097525461	-0.167860469	0.000246058	0.025117933	-0.088127678	0.032782801	-0.065749759	-0.215967878	0.033150108	0.093351172	0.0017922	0.013563449
IMAGp998A115237	-0.104403395	-0.210316145	-0.146517814	-0.067285988	-0.151773061	-0.482218298	-0.039650925	-0.226749176	-0.272006452	-0.0560246	-0.311763548	0.059857908	-0.022072565	-0.292606335	0.019961059	-0.014127744	0.03601046	-0.157889814	0.136993771	-0.267499149	0.054175819	-0.324734024	0.077458685	-0.297209749	-0.096839449	0.121182259	-0.093805952	-0.20937892
IMAGp998A115283	-0.16809097	-0.491253848	-0.685480581	-0.345007522	-0.058289059	-0.537236623	-0.376830631	-0.412972905	-0.267704609	-0.630478557	-0.461252182	-0.380883878	-0.438149108	-0.425828663	-0.37383771	-0.196851941	-0.145123085	-0.063895973	-0.298617875	-0.433222214	-0.603782489	-0.362278903	-0.538493636	-0.536965801	-0.361736505	-0.290585847	-0.481984803	-0.451961219
IMAGp998A11537	-1.509881549	-1.198100957	-1.404996761	-1.453319379	-1.621585585	-1.303369667	-1.409303065	-1.108818356	-0.906127862	-0.867822825	-1.15978263	-1.219678965	-0.992764292	-0.866254972	-1.010921394	-1.331669474	-1.017600045	-1.11300599	-1.128557872	-1.358985657	-1.130870767	-0.784190835	-1.082092334	-1.364534355	-0.9958264	-0.981730886	-1.023693941	-0.852637645
IMAGp998A115572	0.172966738	0.557433217	0.379703331	0.266483043	0.551638222	0.212650134	0.133080208	0.150457298	0.26748316	0.211533823	0.21388878	0.175234457	0.064840348	0.032272675	0.066571783	-0.092360572	-0.007001534	0.214891794	0.161477001	-0.001055457	0.125555451	0.067858436	0.102297433	-0.080198936	-0.072813251	0.009971898	0.19317723	-0.004331974
IMAGp998A115589	-0.231735049	-0.488194864	-0.153740138	-0.066468534	-0.078131743	0.027753813	-0.115369213	0.153979458	0.027291841	-0.30271184	-0.218544661	-0.077178065	-0.146796285	-0.00852107	-0.022473559	-0.002672196	0.239476134	0.123216772	-0.018295572	0.163538988	-0.005520526	0.004034258	0.099764555	0.149222058	0.037983468	0.212961378	0.076311745	-0.008364145
IMAGp998A115593	-0.003534875	-0.413954515	-0.572044891	-0.200742784	-0.232854434	-0.380317555	-0.307409892	-0.329045124	-0.295578702	-0.309276964	-0.302776661	-0.407655625	-0.204974082	-0.187629022	-0.414311342	-0.367539796	-0.392285856	-0.239109555	-0.173335774	-0.323453381	-0.263103825	-0.073368159	-0.181836602	-0.146008602	-0.097702915	-0.294128471	-0.054639453	-0.2694524
IMAGp998A115595	1.324396924	1.468938187	1.391844418	0.912726252	1.398089099	1.412401053	0.986170642	0.913231569	1.56975367	1.085279002	1.057603959	1.089760102	1.414295716	1.221313623	0.73422422	0.766369561	0.347679698	0.535149501	0.530745269	0.603446953	1.107520246	1.079275546	0.818230134	0.45756063	0.898327128	0.721381083	0.899213631	0.918931815
IMAGp998A11560	-1.453492529	-1.276657117	-1.175709983	-1.229781768	-1.43551849	-1.206307666	-1.162526472	-0.955711372	-1.042051444	-1.12885197	-1.359732266	-1.189965279	-1.085030532	-0.779291063	-1.11543182	-1.40922243	-1.086205028	-1.151254374	-1.372933829	-1.366416727	-1.043226753	-0.905881026	-1.221873536	-1.552799103	-0.927239773	-1.228505154	-1.199804082	-0.927429438
IMAGp998A115623	0.780154639	0.588720728	0.794797498	0.50959461	0.798063628	0.89480149	0.826876034	0.647594852	0.98869582	0.577083207	0.781178197	1.11488104	0.711618096	0.764824146	0.487361599	0.417066598	0.537968664	0.813570898	0.840876618	0.855857194	0.804453643	0.846071265	0.546273102	0.995735083	0.749093685	0.543128408	0.447677582	0.566486621
IMAGp998A115638	0.630127692	0.137322001	0.237942878	0.10907682	0.286664341	0.524193449	0.330352394	0.243614866	0.294454168	0.314271355	0.356604357	0.394018756	0.299611918	0.349727651	0.510602024	0.3990451	0.587166183	0.431298406	0.26931952	0.357179313	-0.250438147	0.364369517	0.043345327	0.259496702	0.354960533	0.475721262	0.362991386	0.349986897
IMAGp998A115775	0.133399974	0.253784384	0.125671381	0.124781205	0.302462176	0.027318551	0.078578421	-0.051938283	-0.023490792	0.007374412	0.032165845	-0.013958695	-0.025576563	0.027206698	0.211320182	-0.021871381	-0.034268142	0.017655234	0.004890204	0.058056502	-0.041623391	-0.083737454	0.1305518	0.174542775	-0.113530345	0.128056536	0.066936543	0.098864063
IMAGp998A115815	0.296414832	0.142496009	0.047863935	0.00858866	0.164030229	0.345146236	-0.015302115	-0.053016651	0.193004414	0.193705257	0.250719596	-0.041897834	0.100961853	-0.211157724	0.597947446	0.233064199	-0.226450499	-0.001546948	0.15295943	0.020197795	0.037793856	0.091171069	-0.045612908	0.026928449	0.052877594	0.134040035	0.108167108	-0.107203635
IMAGp998A115850	0.641754764	0.942738336	0.707614054	0.55844962	0.761769467	0.931933551	0.7052559	0.534999613	0.646452833	0.800462956	0.921942642	0.65424653	0.791275552	0.705052048	0.231777648	0.320719119	0.322706616	0.543274164	0.455585293	0.257103381	0.509549874	0.532052498	0.523387965	0.632652752	0.376955752	0.488011195	0.557105191	0.68308293
IMAGp998A115854	0.231828445	0.305794889	0.385254998	0.318087272	0.48096082	0.263849109	0.30880375	0.286713808	0.215721518	0.377296794	0.389284613	0.362221378	0.496901536	0.035614916	0.365094616	0.207044749	0.067384311	0.011619108	0.020046058	-0.045682997	0.034556696	0.137747323	0.192679019	0.254299512	0.204658501	0.107979514	0.148305785	0.023250537
IMAGp998A11587	0.314246715	0.054574509	0.221882895	0.282829135	0.19584452	0.310170319	0.249064365	-0.072185979	0.284720106	0.099731827	0.150679047	0.183819859	0.213365592	0.347574321	0.18613105	0.206818871	0.199852523	0.402749647	0.286978293	0.372298799	0.308442047	0.231446095	0.14647257	0.073214266	0.126600273	0.078790567	0.150461571	0.11506239
IMAGp998A116062	-1.565565087	-1.465781234	-1.561552205	-1.563054855	-1.440126143	-1.796644678	-1.538108865	-0.968243253	-1.166909544	-1.170198225	-1.727610984	-1.31511809	-1.352300944	-1.021624427	-1.08729347	-1.696288883	-1.234215594	-1.354347687	-1.455643691	-1.718832184	-1.086469243	-1.009132766	-1.365748982	-1.148463905	-0.915463236	-0.815122111	-0.823097444	-0.785525335
IMAGp998A116071	-0.347340819	-0.055080924	-0.063171896	-0.176483159	-0.38932521	-0.111968232	-0.141622579	-0.121480473	-0.315973794	-0.355117792	-0.380471325	-0.320618374	-0.343686007	-0.326164974	-0.321898972	-0.266480839	-0.165082507	-0.408110567	-0.507405881	-0.238726132	-0.042205173	-0.224381635	-0.2829394	-0.28544058	0.096529357	-0.405334525	-0.367937186	-0.212238983
IMAGp998A116110	-0.957371183	-0.785839281	-0.848437313	-0.889294045	-0.936532005	-1.07365853	-0.900100318	-0.725383393	-0.952146602	-0.787533077	-1.026139501	-1.288894227	-0.711243738	-0.987642113	-0.578803856	-1.134333517	-0.765095807	-0.712450935	-0.894977216	-0.993799372	-1.059892761	-0.733088092	-0.705431712	-1.126803839	-0.47760225	-0.893243256	-0.545936165	-0.842061628
IMAGp998A116118	-0.503127932	-0.60740814	-0.354897162	-0.272621389	-0.091300216	-0.352521192	-0.477002813	-0.249245833	-0.351347219	-0.548462784	-0.480591036	-0.497200917	-0.461492644	-0.512733172	-0.479525541	-0.64523362	-0.866358692	-0.481300359	-0.654277718	-0.460817618	-0.799337083	-0.589075712	-0.657120033	-0.410268769	-0.631372387	-0.557034579	-0.519537294	-0.862782167
IMAGp998A11614	-0.446439023	-0.345078425	-0.58974486	-0.366153171	-0.25729746	-0.634083272	-0.173512943	-0.458465315	-0.082345702	0.295654308	-0.27046715	-0.46245421	-0.195509435	-0.154337073	-0.138833455	-0.506674086	-0.243425084	-0.09173759	-0.231505543	-0.484784463	-0.001164912	-0.151643203	-0.417124907	-0.413002229	-0.275813616	-0.347409818	-0.061171444	-0.135960309
IMAGp998A11675	-1.070862374	-0.957981843	-0.914342748	-0.932500914	-1.206551745	-1.034360549	-1.01527242	-0.708396234	-0.749165788	-0.775794532	-0.787074195	-0.710082974	-0.728291395	-0.692977359	-0.384725537	-0.584059276	-0.483917576	-0.558194177	-0.651441226	-0.60762413	-0.680292882	-0.515630735	-0.407372049	-0.383954378	-0.48252331	-0.487194038	-0.423427669	-0.275961602
IMAGp998A11686	0.240396497	0.23017389	0.319111983	0.214134224	0.379425272	0.299864849	0.306229333	0.052145612	0.057344364	0.170554755	0.161414663	0.039182493	0.257431934	0.012179744	0.031991497	-0.009162684	-0.230546612	0.089812982	0.157220806	0.010053406	-0.013901643	0.086181957	-0.055888433	-0.17337229	-0.035667753	-0.107549619	-0.02350824	0.064468367
IMAGp998A11742	0.077230521	0.268738182	0.211894408	0.087513769	0.105797724	0.114753431	0.289876429	0.188531476	0.077706324	0.048044179	0.175776638	0.080848034	0.186701675	-0.141993824	0.158300661	0.127050906	-0.033051444	-0.046422079	0.109659789	0.203087312	0.185934529	0.159124245	0.132487956	-0.112369621	0.155004388	0.10700901	-0.009846957	-0.051201081
IMAGp998A11743	0.334525445	-0.119348317	-0.175078758	-0.174977569	0.187063724	-0.137506043	-0.18705316	-0.080067875	-0.133823564	-0.18355962	-0.108103904	0.051930448	0.003574084	0.053509107	0.140302106	0.204060102	-0.1453716	0.115795351	0.028074147	-0.03639516	0.194857323	0.064723989	-0.134698778	-0.122055728	-0.165740361	0.108838407	-0.146116369	-0.203407644
IMAGp998A11779	-0.110003064	-0.181363016	-0.030484167	0.052864127	-0.161349144	-0.249160457	0.003912609	-0.128097705	-0.246897294	0.153361889	-0.15761211	-0.094044906	-0.013647881	-0.095977664	-0.097180438	-0.042833867	-0.083017927	-0.14252932	0.028640418	-0.10973653	-0.114606013	-0.160431237	-0.039240261	-0.108722968	-0.192639981	-0.029132235	-0.032447569	-0.12016719
IMAGp998A11833	-0.043169741	-0.203603494	-0.030857699	0.121784712	0.093135472	-0.141733052	-0.237498596	-0.027706403	0.225110191	-0.013556262	0.305155596	-0.007304287	0.125410244	0.231327125	0.383270661	0.029800872	0.399705444	0.261955944	0.361237563	0.484001126	0.424270137	0.982435412	0.297095936	0.906573972	0.563787836	0.222125037	0.1609155	0.727602336
IMAGp998A11870	0.116477815	0.109641417	0.275734161	0.117720285	0.146379983	0.144393475	0.2552958	0.309524343	0.187132046	0.268545598	0.297563693	0.027632281	0.261415208	0.073932708	0.267130204	0.171149986	0.102663627	0.023399376	0.121425411	0.191076695	0.153010192	-0.178875547	0.09178804	0.349917485	0.102382726	0.099375202	0.163980955	0.163412875
IMAGp998A1190	-2.422504688	-2.193920399	-2.113183066	-2.040677527	-1.348199033	-1.631615291	-1.650424828	-1.20698861	-2.061710668	-1.646717497	-2.315566964	-1.383515885	-1.122614577	-1.691264337	-1.182931882	-1.40092488	-1.360878732	-1.798689357	-1.843835393	-1.784550556	-1.787539348	-1.406345808	-1.57948774	-1.696045955	-1.551762121	-1.694582152	-1.550966595	-1.281099945
IMAGp998A11921	-0.388551418	-0.080362818	-0.051626806	-0.272375715	-0.199640129	-0.421266063	-0.057483175	-0.166452771	-0.245988974	-0.238493372	-0.235523391	-0.173759731	-0.267686421	-0.14793173	-0.060226613	-0.110816594	-0.308546107	-0.271133436	-0.148876379	-0.222753538	-0.191206281	-0.19882115	0.064482823	0.060434365	-0.120059763	-0.127609828	-0.176978684	-0.193613077
IMAGp998A11978	0.478678328	0.303637866	0.460141568	0.470752795	0.421768865	0.259410329	0.452303337	0.313731719	0.534687884	0.868207951	0.350323345	0.645409016	0.577097015	0.35083514	0.495009744	0.490503752	0.32548743	0.338560745	0.386961237	-0.055765442	0.280682205	0.220745476	0.455161268	0.353751112	0.216167603	0.341466215	0.47332172	0.148637649
IMAGp998A12113	0.620776076	0.19813213	0.479805765	0.564593494	0.509474858	0.662031484	0.705768033	0.134055861	0.512250972	0.4731252	0.437705563	0.617460751	0.425784984	0.467615408	0.367435297	0.43005039	0.261380004	0.516754744	0.50496705	0.490016544	0.416519942	0.304736093	0.40092607	0.353013908	0.366362514	0.265516141	0.690768614	0.186861708
IMAGp998A12137	0.303302313	0.294708252	0.150014893	0.087427731	0.390589571	0.164090686	0.19302135	0.385354785	-0.106209648	0.038430101	-0.052163732	-0.013837988	0.025635779	-0.023176828	0.005045317	0.037008041	0.019745379	0.183518151	0.070906143	0.202674225	0.126796644	0.224506122	0.046678874	0.082489473	0.119954543	-0.053973635	0.108644251	0.158131899
IMAGp998A12172	0.118004363	-0.064075143	-0.07211266	0.011422521	0.226619006	0.052166323	-0.164827	-0.36710388	-0.300726659	-0.263701139	-0.004849533	-0.047794162	0.070097828	-0.124295332	-0.000444275	-0.04284599	0.031856746	-0.038323637	0.027446485	0.056995617	-0.1563018	0.037967752	0.001016508	-0.023247458	-0.114861565	-0.14289509	-0.084743317	-0.067869132
IMAGp998A121791	0.194248232	0.232272428	0.323879048	0.324165078	0.480496196	0.333402401	0.126148592	0.20308355	0.066340967	0.181286717	0.317188048	0.181139977	0.141156574	0.029029354	0.149203871	0.119766932	0.215243951	0.175210701	0.302216859	0.14446599	0.120849221	0.076460025	0.241027191	0.259313045	0.253299416	0.117721035	0.159274694	0.064712494
IMAGp998A121833	-0.106717746	0.092862977	-0.031761921	0.330209387	0.175292121	0.196623971	-0.137887431	-0.162407238	0.028408435	-0.045109562	0.131341334	0.00212977	0.041096374	0.142779747	-0.015800504	0.037262127	-0.050518311	0.088666348	0.060611426	0.129306377	-0.117849977	0.151870475	0.284849491	0.321321112	0.022319343	0.132354951	0.291586736	0.023022775
IMAGp998A121862	0.306153078	0.406466451	0.584201294	0.288558011	0.360730096	0.391331655	0.160510801	0.238107681	-0.188819155	0.153189205	0.317060522	0.025148309	0.235503406	-0.095200447	0.382196415	0.427817682	0.130700481	0.208419449	0.054232913	0.130525521	0.322877746	0.218231139	0.246898459	0.611479608	-0.036270041	0.254963366	0.083959397	0.249134543
IMAGp998A121864	0.179609629	0.169537062	0.286647268	0.166109723	0.348977437	0.127501341	0.322339522	0.218504223	0.11422673	0.185304522	0.275972993	0.073510692	0.135606887	-0.013676424	0.008153802	0.068989039	0.221696474	0.074546455	0.005905073	0.196221757	0.051923589	-0.00112639	0.034617829	0.194443677	0.014960475	-0.026744344	-0.002158721	-0.105256505
IMAGp998A121999	0.213704253	0.293911075	-0.013011064	0.188600126	-0.151125814	0.344929715	-0.053174643	-0.116359783	0.258607343	0.01303503	0.034669837	-0.091529387	0.006498287	-0.050179095	-0.101669742	-0.157857932	0.08910465	0.203559911	-0.045184618	0.089234913	0.046094463	-0.011086934	0.149864828	0.389503418	0.019310881	0.292255815	0.007237345	-0.221983952
IMAGp998A12201	0.630339588	0.592745845	0.651098824	0.270510429	0.044229718	0.693214731	0.054572116	0.475788407	1.151783457	1.173902049	0.308699486	0.67464782	0.969203863	0.576241057	0.529635898	0.339015425	0.459995829	0.370587219	0.285915774	0.311679345	0.398826588	0.390009078	0.151000079	0.066467274	0.209765542	0.437231392	0.281400405	0.042753152
IMAGp998A12204	0.268365275	0.166705176	0.195838532	-0.355604538	0.176286631	0.32336723	-0.055966073	0.270839967	0.250890103	0.20108426	0.31582707	0.25484416	0.338427623	0.393248471	0.193439449	0.193426374	0.236171863	0.266241327	0.108210875	0.385166349	0.332943738	0.216389244	0.215795963	0.132909151	0.168941931	0.034694193	0.397226634	0.462167743
IMAGp998A12226	-0.096895709	0.270731577	0.244673195	0.394553751	0.122620556	0.25680789	0.12265917	0.082244925	-0.325509711	-0.12102776	0.151081265	0.293468507	-0.064038225	0.19379191	0.040656641	0.074273741	0.04774248	0.01528703	0.15704949	-0.295137239	0.263920918	0.17501943	0.211593647	0.109811033	0.163348592	-0.00260861	0.065944778	-0.119401895
IMAGp998A12227	-0.629776477	-0.414412327	-0.860349461	-0.571020404	-0.667757262	-0.598657667	-0.943638009	-0.452992003	-0.779119885	-0.74267081	-0.887749668	-0.588856265	-0.82349237	-0.397956047	-0.515182535	-0.702824012	-0.904321772	-0.937665442	-0.861511867	-0.893919864	-0.844366431	-0.406369921	-0.532974584	-0.472971482	-0.507618305	-0.666567981	-0.447548553	-0.682358164
IMAGp998A12270	0.14366122	0.014254935	0.140322923	0.030558894	-0.05691385	0.441190272	0.190703928	-0.098473543	0.103019534	0.146730124	0.042905485	0.196310142	0.245021231	0.132718556	-0.079275914	-0.131336985	0.168933582	0.392045777	0.116463988	-0.092620283	-0.079896691	0.141830753	0.221140532	-0.025742477	0.183589729	0.237665027	0.207634529	0.101928695
IMAGp998A12286	0.859992526	1.017937261	0.919007541	0.838107356	0.775321445	0.725023897	1.014825198	0.984719355	0.977027644	0.786191105	1.065114484	0.881251625	1.163265319	0.945106324	1.116837277	0.881989057	0.955947459	0.842310152	0.976825801	0.99334106	0.728705315	0.748151702	0.959094818	1.026893083	0.245225188	0.802649886	0.801683991	0.834160772
IMAGp998A123046	-3.657538302	-2.803537328	-2.599389238	-1.989410226	-3.345799309	-3.674780631	-1.581367857	-2.765856842	-2.940899557	-2.369238353	-2.227022083	-3.043796484	-2.758909791	-2.944231269	-2.465162019	-3.183582555	-2.334169974	-3.116068481	-2.862178463	-3.124988108	-2.864969849	-3.256134079	-2.816598704	-2.519114498	-3.155745075	-2.426550764	-2.609428382	-2.672215221
IMAGp998A123517	-0.298867357	-0.380039676	-0.295042536	-0.205870285	-0.450522593	-0.039921731	-0.521561599	-0.392006361	-0.663309126	-0.672397463	-0.630630832	-0.475307163	-0.498001863	-0.172464419	-0.216506865	-0.450353386	-0.054595555	-0.454331545	-0.272293961	-0.23380921	-0.408851847	-0.291326632	-0.408414986	-0.330846139	-0.251586905	-0.336823195	-0.329734536	-0.349052716
IMAGp998A123521	0.046117596	0.154066773	0.041629136	-0.386573277	-0.148099128	-0.28770146	-0.192624846	-0.047364509	-0.076171377	-0.242536454	-0.3587785	0.078178682	-0.05706361	-0.103016286	0.18845357	-0.327119394	-0.074076515	-0.161470804	-0.156312081	-0.033663746	-0.558277033	-0.179637234	-0.472557341	-0.408294028	-0.142288175	-0.294216743	-0.133933771	-0.121389028
IMAGp998A123561	0.048723179	0.060993853	-0.36430182	-0.442193358	-0.408915166	-0.208844437	-0.249355514	-0.302191801	-0.230583824	-0.257678146	-0.202860067	0.021315512	-0.396291405	0.027905178	-0.239415254	-0.288273295	0.156811317	-0.111244803	-0.025132437	0.009604732	-0.398143438	-0.115695802	0.199942609	-0.240611112	-0.262210773	-0.256828632	-0.387079627	-0.708379445
IMAGp998A123694	-0.314197524	0.045448013	0.11752155	-0.114759558	0.142056569	-0.197192399	0.030541688	-0.175775113	-0.534302281	0.168224581	0.000565441	-0.022412426	-0.052557242	-0.280289317	-0.168164271	0.136936434	-0.183923483	0.072153275	-0.153502472	0.041480893	-0.170885813	-0.078252053	-0.182745181	-0.027302428	-0.223136513	-0.237920388	-0.379606881	-0.026319747
IMAGp998A123813	0.776561963	0.449185418	0.396598698	0.309104604	0.464142351	0.538904329	0.337167662	0.405272729	0.763985493	0.619959368	0.407146981	0.534731055	0.477053519	0.569323809	0.32399383	0.164620118	0.570601697	0.151176996	0.378084475	0.118259318	0.392993094	0.408730051	0.396606926	0.62102991	0.31399213	0.440789263	0.307398014	0.272621806
IMAGp998A12383	0.238404096	0.397101931	0.292872895	0.278034139	0.157489736	0.203750737	0.131009825	0.16407786	0.080863051	0.031727789	0.053938432	0.185673171	0.189906238	0.197864833	0.254606397	0.386389065	0.054100989	0.090427599	0.076866328	0.099317994	-0.09255451	0.152162966	0.350683047	0.116730834	0.187039594	0.189117513	0.305102335	-0.012067717
IMAGp998A123949	-0.09374351	-0.089087367	0.022657312	-0.333340228	0.063430486	-0.210633254	-0.291957015	-0.03430351	-0.319812716	-0.503118557	-0.036876245	-0.205262658	-0.144697664	0.042640183	-0.533416896	-0.701007805	-0.070319099	-0.134096073	-0.075223428	0.211542856	-0.162517598	-0.182321325	-0.108219811	-0.456247427	-0.111888562	-0.203114425	-0.621339254	-0.504153869
IMAGp998A12398	-0.777923956	-0.524163574	-0.698977554	-0.917522865	-0.748206203	-0.991422184	-0.969861004	-0.871674477	-1.33621885	-0.932502029	-0.848536949	-0.705658485	-1.006598902	-0.923656575	-0.626552194	-1.024035698	-0.926714782	-0.77972686	-0.884397719	-0.798547851	-1.146089102	-0.867616234	-0.96675425	-1.188887575	-0.858198747	-0.928099917	-0.961051693	-0.857843324
IMAGp998A123988	-0.368533461	-0.326948724	-0.603034488	-0.584609745	-0.57930492	-0.92274651	-0.604031397	-0.661855422	-0.750614794	-0.592017985	-0.732380011	-0.801445063	-0.570149804	-0.425046099	-0.474627903	-0.63434716	-0.709745596	-0.513414421	-0.64618029	-0.583635792	-0.675671458	-0.410840391	-0.719770674	-1.003147589	-0.557565804	-0.658450657	-1.110387028	-0.983421933
IMAGp998A12399	0.058382577	-0.121580219	0.139630804	-0.133556604	-0.160000365	-0.141053214	0.021640157	0.381498919	-0.016646533	0.183417706	-0.017665501	-0.169591451	0.036875321	-0.07643664	-0.048222953	-0.104079599	-0.004337053	0.114494959	0.085135076	0.017163366	0.288826688	-0.046507247	-0.002638931	0.375856735	-0.189819833	0.104591576	0.055382205	-0.269899238
IMAGp998A12402	0.065500419	-0.167273251	-0.215054241	-0.217593587	-0.109956955	0.106534702	0.022879896	-0.053911047	-0.400624751	-0.173180506	-0.241867319	-0.2142755	-0.29502936	-0.495101151	-0.161641618	-0.229016284	-0.183101378	-0.169705537	-0.201387163	-0.111077461	-0.228329024	-0.171049586	-0.252093477	-0.38218214	-0.226991753	-0.125209603	-0.009578563	-0.256080981
IMAGp998A124080	0.539567543	0.033778862	0.276228948	0.353638806	0.21704764	0.363690489	0.22909247	0.24957857	0.287032568	0.156612786	0.230719975	0.192636669	0.028844476	0.000228069	0.248203302	0.097759036	0.111601209	0.043979642	0.072713099	0.022217049	-0.000427295	-0.040556339	0.30060488	0.461568041	0.404129189	0.054859698	0.049748516	0.250664946
IMAGp998A12411	0.284690525	0.178436907	-0.021148284	-0.040393771	0.25658209	0.185919035	0.198180471	0.055355274	0.219076351	0.026599147	0.168186072	0.156707387	-0.029578604	0.342466811	0.058587228	0.434509703	0.405544758	0.202094878	0.220056439	0.094798506	0.06143679	0.070585227	0.171775234	0.284299416	0.007902783	0.13779311	0.122836206	0.217818379
IMAGp998A124160	0.162681971	0.163711509	0.25993496	0.197999775	0.345051906	0.060558147	0.31172636	-0.018167603	0.198029561	0.232770614	0.411369631	0.014271439	0.083166765	0.149588931	0.139396048	0.171881223	0.18190083	0.200823227	-0.042769931	0.302380781	0.072380795	0.143346784	-0.018034458	-0.100096228	0.079998991	-0.040880759	0.022986249	-0.004276421
IMAGp998A124175	0.16222463	-0.067578861	0.068488166	0.127310595	0.156293465	-0.057695812	-0.161771586	-0.085556705	0.110214545	-0.476269171	0.047566104	-0.189960171	0.296715317	-0.447751	-0.225464601	0.029197602	-0.335154561	-0.072390564	0.048473246	-0.053998735	-0.090806746	-0.125086415	-0.183084547	-0.026082141	0.045918415	-0.107873518	-0.047224202	0.127249854
IMAGp998A124199	-0.796588378	-0.863056501	-1.086632081	-0.584343055	-0.606996876	-0.747800373	-0.40737584	-0.59302866	-0.666131962	-0.619457038	-0.729449479	-0.316605468	-0.45314964	-0.50727221	-0.887414676	-0.536225852	-0.545475522	-0.3609878	-0.70070922	-0.647139157	-0.955264158	-0.275583304	-0.514553675	-0.599143992	-0.451813845	-0.418887537	-0.466788387	-0.988959135
IMAGp998A124261	-0.073649338	-0.108008912	-0.26987045	0.016010493	-0.166520542	-0.114350351	-0.350959377	-0.108397453	-0.36872979	-0.40615808	-0.464473526	-0.341975645	-0.216637283	-0.032135259	-0.027577706	-0.156451472	0.08501251	-0.147208289	-0.315285564	-0.237393283	0.06473352	-0.297465855	0.096685393	-0.34873239	-0.011923062	-0.178263117	-0.223336503	-0.258323451
IMAGp998A124342	-0.23865884	-0.145593971	-0.169126063	0.019777602	-0.149073865	-0.072009754	-0.173940767	-0.05512743	0.468134929	-0.024112482	-0.809399215	-0.081728194	-0.283375335	-0.07385678	0.103498586	-0.143801418	-0.273723495	0.015630015	-0.041776797	-0.20725522	-0.351854734	-0.282887593	-0.524150638	-0.26004892	-0.419952615	-0.218382966	-0.48894955	-0.618892823
IMAGp998A124455	0.33089453	0.051194387	0.086396703	0.061494974	0.009137641	0.114583229	-0.130696384	0.035631597	-0.190993624	0.002514508	-0.061930818	0.00081165	-0.005048711	0.159191759	-0.01775149	-0.010444993	0.067311896	-0.014709357	-0.172181105	0.081527381	0.012060637	-0.051394588	0.33586612	0.187341029	-0.037449566	0.085292193	0.0017532	-0.055079012
IMAGp998A124521	-0.949715149	-0.686887831	-0.636262698	-0.994265915	-0.835559052	-0.977654998	-0.791015486	-1.063658615	-1.039849705	-0.91118375	-1.067988697	-0.840647049	-0.601028573	-0.631298035	-0.953616909	-0.844093738	-0.871743178	-0.87083214	-0.868841311	-1.186246723	-0.74738797	-0.789041842	-1.162800472	-1.122315701	-0.691329588	-0.829720067	-1.129573637	-0.946294897
IMAGp998A124648	-0.21248933	-0.246249013	0.183595041	-0.174056288	0.140068722	-0.153881847	-0.232645315	0.049072363	-0.31032847	-0.220943578	-0.525213582	-0.403680268	-0.377143213	-0.481841026	-0.294919715	-0.083804489	-0.216687692	-0.196914181	-0.093025432	-0.033655352	-0.278003315	-0.445934859	-0.216004554	-0.553245528	-0.352865615	-0.602536083	-0.491702933	-0.457602035
IMAGp998A124766	0.282252426	0.306845048	0.252855111	0.174265282	0.32296804	-0.06213954	-0.226555116	0.193489734	0.248891532	0.292547042	0.04749376	0.196320871	-0.199195547	-0.054848883	0.160095351	0.191847091	0.077601269	-0.211704741	-0.242706792	0.056893865	0.081542388	-0.123905165	0.276663046	-0.369444193	0.15856728	-0.326490948	-0.184998288	0.112635544
IMAGp998A124862	-0.378144565	-0.104143125	-0.474599496	-0.228844589	-0.320640376	-0.218249841	-0.297771903	-0.326576318	-0.110769275	-0.285692158	-0.247142	0.02968632	-0.512930046	-0.139496211	-0.120804109	0.173121835	0.143118401	0.187242131	0.236442223	0.081685154	-0.061097512	-0.096132257	-0.074770859	0.088744452	0.330389999	0.226364244	0.130163525	0.185629065
IMAGp998A124885	0.495250933	0.088843052	0.590181553	0.575631425	0.719402312	0.742039355	0.363926439	0.113597966	0.084691728	0.179454121	0.228428935	0.652039465	0.840717112	0.046262585	0.315121169	0.357399118	0.36374328	0.322307458	0.105560783	0.346130683	0.071582739	0.456974424	0.526807947	0.447471419	0.403823884	0.551371263	0.500312392	0.495552254
IMAGp998A125100	0.004157393	0.507334563	0.265142956	0.257080143	0.269230297	0.283136457	0.22630644	0.121292097	0.14611184	0.297643274	0.32031469	0.294807812	0.071372079	0.273725615	0.198377055	0.252444566	0.120050148	0.217024976	0.24386247	0.252137419	0.087919712	0.120851319	0.182810078	0.023290258	-0.099469246	0.110364574	0.244324598	0.16326878
IMAGp998A125110	0.17062198	0.113228106	0.328472116	0.188586704	0.149334169	0.261664174	0.31889271	0.272720698	0.246345385	0.360152162	0.103248723	0.123997533	0.205101589	-0.056900179	0.088316264	0.051174521	0.012274206	0.24046757	-0.058110694	0.240244454	0.139562773	-0.13994424	-0.07242964	0.072207143	0.098620047	0.268641531	0.036739805	0.104577277
IMAGp998A12515	0.801514779	0.623325902	0.407243743	0.557378564	0.54036965	0.636701712	0.784366957	0.539099087	0.556081899	0.588270968	0.495454377	0.580173663	0.295234233	0.437373275	0.373167626	0.216773673	0.356185244	0.289190487	0.316267393	0.333144706	0.375630988	0.408712108	0.395886236	0.459396892	0.294473305	0.364744741	0.464987252	0.636287332
IMAGp998A12523	-0.101484845	0.003946905	0.001414067	-0.034294265	0.136235802	-0.1229452	-0.232774534	0.011865255	-0.147958133	0.119124903	0.110736391	-0.293209219	0.035242272	-0.172685565	0.342615945	-0.047279938	0.057921097	0.117528943	-0.046389779	0.128429226	0.009307219	0.227860159	0.008759278	0.044921404	0.338080449	0.15872359	0.007159126	0.199847475
IMAGp998A12524	-0.969846187	-1.103188539	-1.074375618	-1.001734191	-1.261951029	-0.783483361	-1.150155508	-0.908934422	-0.968880987	-1.120971216	-1.209496137	-0.983421846	-0.983232568	-1.029486124	-0.797900014	-0.807301313	-0.968811071	-0.841748505	-0.934239602	-1.1493742	-0.804151777	-0.774140647	-0.816738513	-1.077087443	-0.746163264	-0.728210043	-0.932669848	-0.95567462
IMAGp998A12525	1.180445571	0.922380479	0.772344631	0.660621417	0.536391331	0.934553687	0.572739433	0.593835181	1.168940672	1.15228149	0.946291853	1.036331909	1.165633192	1.069427958	1.087474016	1.294438785	1.225557966	0.973465685	1.021907095	0.953519725	1.052016217	1.095445748	1.027907816	1.194186592	0.910526655	0.977460875	0.901245978	0.84038724
IMAGp998A12536	-0.258813033	-0.700521613	-0.473968182	-0.176522139	-0.49212971	-0.325819057	-0.397095577	-0.022291943	-0.488116162	-0.296604848	-0.366204472	-0.254051079	-0.255738259	-0.049218991	0.117881975	-0.160651343	0.321260331	0.237437498	0.538869164	0.174734332	0.066532785	0.344608463	0.313138566	0.335827308	0.255580045	0.213608415	0.361986242	0.424010106
IMAGp998A12537	-0.205859876	-0.103657718	-0.152753784	0.005363285	-0.106031392	0.24750635	-0.270921752	-0.046155355	0.10488593	-0.01898903	0.316135546	0.13980681	0.133073901	-0.001765396	0.369650299	-0.088422196	0.086707749	0.055235912	0.136251273	0.154087305	-0.113521256	-0.071078852	0.35869067	-0.384435301	0.165322241	-0.050771406	-0.003118951	-0.25975911
IMAGp998A125385	0.629946412	0.576713688	0.50500602	0.504851725	0.543134788	0.878104299	0.658864201	0.479439402	0.792695251	0.868510225	0.642834967	0.641145124	0.560424548	0.758480475	0.759732874	0.691914374	0.593192006	0.767614484	0.540860693	0.631738115	0.749744467	0.542664679	0.535595826	0.729185325	0.410804831	0.694531647	0.560726116	0.296842206
IMAGp998A125413	0.330125843	0.136685269	0.228907453	0.222940941	-0.1272535	0.329525569	0.45166355	0.068934975	0.227830158	0.153246899	0.444772413	0.332131703	0.130966043	0.414192088	0.419645304	0.39647929	0.046157018	0.310780167	0.165647479	0.127651418	0.079259331	0.294088818	0.219669073	0.118851731	0.149725698	0.19807849	0.652623488	0.136859317
IMAGp998A125602	0.027253163	0.13025022	0.2189923	-0.057413065	0.206671672	-0.023175154	-0.134120349	0.229515076	-0.221748434	-0.160491189	-0.236927688	-0.13538756	-0.188264726	-0.349492682	0.005069514	-0.112195882	-0.06854816	-0.047040732	-0.022807762	-0.009960368	0.01605713	-0.11872181	-0.131526043	-0.214788696	-0.147226034	-0.196156915	-0.12547342	-0.352168167
IMAGp998A125628	0.316621086	0.142110608	0.37138114	0.466735259	0.457395764	0.406098199	0.415507961	0.508529053	0.349748499	0.153416738	0.196635583	0.095109786	0.09975776	0.129100493	0.196350387	0.214007005	0.231012883	-0.101846496	-0.072833973	0.011837045	0.327674113	0.077827364	0.115932675	0.103913118	0.180100812	0.075398511	0.103129209	0.212626494
IMAGp998A125707	0.478873828	0.152020855	0.185542189	0.12866847	0.671514457	0.469342637	0.22316841	0.460156638	0.230277904	0.32115394	0.250012472	0.365884454	0.224803146	0.301863807	0.500266311	0.235821219	0.122114135	0.348932914	0.282966337	0.036180915	0.231930597	0.244942965	0.337488701	0.147797072	0.311700968	0.135906071	0.032577269	0.166207435
IMAGp998A125807	0.697849443	0.542465091	0.436953222	0.574325245	0.727305523	0.603343052	0.397001284	0.290486359	0.574688815	0.426517781	0.506706284	0.408394114	0.501575873	0.486843616	0.311059937	0.518698961	0.392501642	0.253630666	0.364130788	0.188073701	0.295747643	0.290504759	0.361233458	0.70873081	0.750593093	0.2601214	0.230104074	0.17045868
IMAGp998A125845	-1.398073058	-1.253478382	-1.332532347	-1.338327282	-1.16028334	-1.398297208	-1.315197062	-1.049571032	-1.289165827	-1.165878325	-1.442561751	-1.228276412	-1.353988288	-1.084554267	-1.084106506	-1.519879769	-1.533494786	-1.436750881	-1.584200943	-1.466584992	-1.330125191	-1.134426614	-1.251131912	-1.515620298	-1.222729895	-1.397764467	-1.576257115	-1.350906628
IMAGp998A125870	-0.037639092	-0.081371141	0.132253814	-0.183821723	0.105129444	0.018386872	-0.080399176	-0.065982098	-0.217642225	-0.189835438	-0.22434215	-0.153957023	-0.24477101	-0.180879111	-0.055826906	-0.133988304	-0.083158684	-0.283290392	-0.164716493	-0.177688843	-0.141215237	-0.106909808	-0.042878953	-0.133788729	-0.037542092	-0.174976276	-0.259281309	-0.198222292
IMAGp998A126075	0.244942781	0.109224358	0.328845015	0.149038427	0.291619619	0.216259589	0.177526587	0.203231631	0.34756272	0.137641437	0.312984659	0.261059111	0.188472872	0.091144193	0.055694728	0.18045471	0.11956993	0.150892473	0.253415212	0.31886771	0.214289587	-0.054439356	0.067349948	0.219619317	0.194079654	0.202257673	0.229873453	0.151525398
IMAGp998A126086	1.38542691	0.83029323	0.489470931	0.855103135	0.620807725	1.060302651	0.116623763	0.442726783	1.535987485	0.562419104	1.234911223	1.752424127	1.308294551	1.579749456	2.13300879	1.323742647	1.439348723	1.463232414	1.045285381	1.558954535	1.452248715	1.030557143	1.544053184	1.865109443	1.339807158	2.092529456	1.691876049	1.457908609
IMAGp998A126098	-1.166837775	-1.169788724	-1.140382553	-0.808623461	-1.29858894	-0.791773261	-0.992699071	-0.863837141	-0.900468173	-0.793368505	-0.899433089	-0.793040436	-0.852208828	-0.612182352	-0.391269652	-1.04362478	-0.86811103	-0.882642516	-0.964557631	-1.092142302	-1.254037299	-0.731096993	-0.89362195	-0.984534994	-1.054909462	-0.877496021	-0.933237204	-0.896037571
IMAGp998A12610	0.107946214	0.09890225	-0.025326386	0.054477975	0.147846086	0.100922878	0.08780259	-0.097494062	0.182581769	0.188857796	0.224358669	0.10557921	0.261728611	-0.116008733	-0.07064184	0.061453242	-0.006184846	0.025564392	0.131370265	-0.03027442	0.011716256	-0.025750119	0.271119434	-0.110533355	0.126013202	0.040040993	0.129904766	0.032023555
IMAGp998A12655	0.945058295	0.981861922	0.638701672	0.630776541	0.847086945	0.79964176	0.790019131	0.675599226	0.973963314	0.865926872	0.77708248	1.223136916	0.91781773	1.325405696	0.41816495	0.484283404	0.605047999	0.516655463	0.645954241	0.51413564	0.569534211	0.588219457	0.771964106	0.828301601	0.299274599	0.387947062	0.716936142	0.546916464
IMAGp998A12676	-1.112832424	-0.945075995	-0.944708803	-0.850738628	-0.973165522	-0.674381616	-0.52023936	-0.647190611	-0.885063883	-0.01424681	-1.006517253	-0.711001675	-0.750131417	-1.102784179	-0.885787299	-1.047259126	-1.051257266	-0.898642271	-0.908905126	-1.259904866	-0.970598071	-1.10118127	-1.12771236	-1.511134285	-0.962033687	-1.180995147	-1.925182594	-0.727025792
IMAGp998A1271	-0.98841819	-0.718891557	-0.825800753	-0.533441762	-0.540763754	-0.518321092	-0.585424894	-0.645933024	-0.682134196	-0.622131693	-0.75595072	-0.686945056	-0.6205297	-0.431740955	-0.299107656	-0.695830794	-0.477336745	-0.496925324	-0.29862163	-0.430900204	-0.513139475	-0.467926757	-0.492687134	-0.904718473	-0.335711522	-0.469791059	-0.406396643	-0.407555102
IMAGp998A12731	0.235460176	0.147354551	0.100239742	0.068871767	0.163004537	0.200121816	0.806133558	0.092355919	0.277148485	0.18732394	0.219208681	-0.068553345	0.016597812	-0.028158715	0.147643497	0.243374897	0.005385744	-0.072869752	0.361016818	0.239382494	0.366724949	0.289615691	0.461369537	0.315304658	0.477209457	0.312741532	0.289582631	0.446610489
IMAGp998A1274	-0.268732865	0.053204646	-0.339514837	-0.253823501	-0.096821378	0.006369533	-0.448991089	-0.166749171	-0.284373332	0.075655831	-0.182486829	-0.180275203	-0.101416551	0.005761482	0.025465843	-0.165375597	-0.111951701	0.008959087	-0.21188348	-0.074006415	-0.190985304	-0.193859678	-0.254226236	-0.247227149	-0.337358435	-0.162560126	-0.005486512	-0.216454846
IMAGp998A1277	-0.623106522	-0.312503896	-0.487417979	-0.453335186	-0.577390239	-0.558682368	-0.426637243	-0.11383576	-0.405725912	-0.258386281	-0.290633014	-0.354514875	-0.137120884	-0.060812859	-0.018322337	-0.224947563	-0.230966523	-0.13651319	-0.108625029	-0.311668885	-0.391642361	-0.083986504	-0.265210192	0.086322879	-0.210042605	-0.193059251	-0.038273639	-0.148813033
IMAGp998A12783	-0.87504239	-0.782528811	-0.828540634	-1.092343833	-1.421158646	-1.24731473	-0.83154682	-0.562896217	-1.295244435	-0.580220169	-0.872321968	-0.777078925	-0.657200374	-1.015647203	-0.585546797	-0.826305485	-0.678303292	-0.667514957	-0.84655381	-0.672112929	-0.702491554	-0.659485455	-0.560339726	-0.447517431	-0.561588258	-0.662151707	-0.47229646	-0.784793747
IMAGp998A1279	0.746924721	0.410207152	0.55306015	0.486915359	0.496994793	0.668838236	0.374223461	0.446384391	0.859511467	0.69484266	0.556836708	0.526581065	0.712386379	0.703548051	0.715478957	0.705160123	0.452696851	0.809934651	0.849564227	0.436882179	0.436077297	0.553194837	0.781232763	0.388450905	0.769645001	0.641025005	0.648836182	0.471471373
IMAGp998A12821	-0.415214095	-0.432912818	-0.142772831	-0.248229626	-0.304219733	-0.444968744	-0.245822039	-0.296194074	-0.527794324	-0.075452835	-0.142681998	-0.17211118	-0.112454619	-0.197774845	-0.18510997	-0.243521568	-0.107453831	-0.3042833	-0.075194858	-0.222965249	-0.153370749	-0.124010356	-0.086545812	0.084730171	-0.162712778	-0.000344829	-0.085039061	-0.144333379
IMAGp998A12840	-1.152073485	-0.883562603	-0.858117477	-1.2070558	-1.212162409	-1.508088027	-0.914266483	-1.034495755	-1.371550297	-1.036895081	-1.245023194	-1.127994162	-0.86016027	-1.021752794	-0.995083651	-1.039381949	-0.776590994	-0.995159275	-0.844829113	-0.968443552	-0.786421525	-0.865556209	-1.325254758	-1.387724465	-0.701435117	-0.993035948	-0.730283941	-0.657258713
IMAGp998A12883	0.601525512	0.534179838	0.66385137	0.860455465	0.532906379	0.803662882	0.57830795	1.014378501	0.616501033	0.498176495	1.201667777	0.675563083	0.431796552	0.792535068	0.885609066	0.704522578	1.004826975	1.148449552	0.7954028	1.102110776	1.198514075	0.713120348	0.788485695	1.546092369	0.9901204	0.904282094	1.083005761	1.005464588
IMAGp998A12892	0.29099934	0.341248455	0.324240831	0.427856458	0.283513046	0.34369519	0.475004628	0.313768245	0.47994406	0.41795275	0.483957867	0.413384761	0.216963914	0.311803199	0.22061898	0.253331079	0.224886883	0.072529095	0.363057508	0.116703032	0.451143182	0.215726275	0.400584024	0.078530099	0.241392058	0.30004415	0.344055539	0.162647954
IMAGp998A131018	0.615304275	0.16996752	0.207299281	0.416729604	0.046675971	0.275158498	0.76101041	0.244450662	0.34003308	0.498672548	0.448653718	0.4762593	0.568697496	0.467338225	0.161092143	0.429092915	0.438210056	0.412139507	0.453064733	0.465028416	0.465760277	0.407290886	0.661247017	0.712448954	0.197133114	0.495755094	0.254551041	0.133232907
IMAGp998A13111	-0.960115212	-1.012614133	-0.973934914	-0.94227144	-1.007349787	-1.213481715	-0.603998676	-0.745243335	-0.943255049	-0.866583348	-0.798738684	-0.67881467	-0.734369667	-0.504598189	-0.535350475	-0.326165869	-0.404645251	-0.494624556	-0.744357391	-0.487337742	-0.759580372	-0.441838459	-0.776403085	-0.593674869	-0.547751588	-0.391545859	-0.642324092	-0.850023486
IMAGp998A13113	0.011537267	0.113133498	0.298730968	0.184808115	0.054904804	0.124966912	0.01885705	0.330372889	0.087646587	0.041396863	0.183697586	0.04902212	0.062695612	0.145727259	0.235058065	0.347782269	0.005406925	0.003147985	0.178753126	0.053846179	0.20444494	0.2602145	0.0298039	-0.438230991	0.144172101	0.05322897	0.298734321	0.052975498
IMAGp998A13142	0.829416456	0.611633857	0.542778599	1.027865892	0.835468716	0.773418271	0.733379409	0.377675688	1.058149274	0.819783056	0.964570544	1.001098854	0.955853206	1.022555718	1.005094154	0.592978838	1.018210903	0.771789363	0.917242853	0.871400841	0.869971248	0.91677531	1.038526314	1.236723714	0.092148105	0.795299568	1.190191236	0.881568295
IMAGp998A13149	0.31399129	0.145824562	0.214529508	0.212983617	0.21160795	0.286542096	0.230612241	0.397719416	0.330788516	0.131801982	0.404975174	0.349008554	0.388242924	0.226846573	0.408566127	0.355456473	0.632460856	0.41394788	0.428223674	0.368964918	0.453419338	0.388691361	0.582012077	0.491905407	0.480314894	0.40381748	0.300146327	0.402305387
IMAGp998A13165	0.116515732	-0.385707416	-0.119158215	-0.059023451	-0.277130686	0.044514182	0.106490318	-0.037793429	-0.281118926	0.354132829	-0.417230082	-0.0327881	-0.026795314	-0.225331319	0.007409902	-0.224456542	0.178003701	-0.038947273	-0.088568494	-0.186797957	0.144336453	0.344826404	-0.034912746	0.110967606	0.254213551	0.349267098	0.200574692	0.240180006
IMAGp998A13172	0.016732039	-0.094927348	-0.097695029	0.201251715	0.135313649	0.194903731	0.113174845	-0.167155454	0.34129962	-0.072555318	-0.230097674	0.013526689	0.049827862	-0.475234726	0.016338623	-0.355544441	-0.196386762	-0.114849337	-0.214653561	-0.104410501	0.190123942	-0.034291567	0.178708556	0.038064446	0.07943641	0.083505701	0.222605605	0.144371308
IMAGp998A131725	-0.313390873	-0.533400117	-0.560287692	-0.802941384	-0.340165461	-0.539585057	-0.655291471	-0.46234181	-0.636067356	-0.13099401	-0.823169266	-0.217515563	-0.375854956	-0.578593577	-0.488209855	-0.480422775	-0.644328292	-0.569045636	-0.463438445	-0.345240425	-0.799051471	-0.641595564	-0.370004857	-0.39868506	-0.580905161	-0.327665921	-0.482583205	-0.489242819
IMAGp998A131775	0.184958871	0.424792085	0.449449076	0.482451896	0.302764888	0.460073896	0.570055757	0.438828561	0.458974224	0.618727887	0.57112786	0.596835422	0.666535919	0.60861935	0.473939727	0.588283741	0.529943599	0.738187457	0.5208322	0.669412708	0.582039945	0.845153924	0.58956396	0.920443598	0.521958674	0.868540193	0.718343553	0.577852788
IMAGp998A131778	0.108425827	-0.07472596	-0.294598923	-0.053388249	0.027382181	0.021174997	0.19111863	-0.027416033	-0.14629571	0.015095575	0.012514126	0.125018329	0.23763322	-0.351733977	-0.068474296	0.164054183	0.061773014	0.097916687	0.042843615	0.002459509	0.288562886	0.153643764	0.124806786	0.022178012	0.143798257	0.111266402	-0.0180054	0.059149536
IMAGp998A131791	0.304358588	0.112491851	0.085697562	0.17971395	0.055119117	0.025160165	0.094615209	0.319403288	0.156730853	0.348658815	0.400685296	0.076739367	0.289512978	0.25366393	0.370130818	0.097256311	0.083785371	0.068300615	0.063228974	-0.028088064	0.003092202	0.095340866	0.088613688	0.155747823	0.059960863	0.10624111	0.124622586	0.133069353
IMAGp998A131827	0.545959367	0.380682251	0.419454814	0.500613802	0.28564616	0.284793466	0.355781848	0.077716621	0.382211959	0.32916503	0.542352101	0.241770791	0.351156634	0.183324217	0.247449886	0.131814706	0.118840449	0.085451529	0.116618654	0.144907034	0.141076134	0.21517406	0.231981803	0.315343061	0.190527699	0.175318979	0.106248726	0.355313677
IMAGp998A13184	0.38804694	0.012044281	0.013745199	0.016749151	0.030290136	0.015014719	0.126375838	-0.053903053	0.060206417	0.088005502	0.070362326	-0.042419945	0.095054817	0.047201528	0.131363486	0.166352735	0.219997065	0.070165359	0.096861726	0.074069975	0.146478275	0.094697937	0.100780599	-0.035765227	0.075928282	0.099457812	0.302497422	0.099395882
IMAGp998A131855	-1.20575459	-1.302943008	-1.14938572	-1.246512512	-1.321752589	-1.36999737	-1.358320045	-1.157778779	-1.337489777	-1.145767796	-1.402276001	-1.15217457	-1.225114137	-0.881265921	-1.074173313	-1.381289524	-1.319059346	-1.10202814	-1.450746363	-1.184051119	-1.124397708	-1.016095858	-1.148665354	-1.29181772	-1.188437891	-1.284859929	-1.254478432	-1.216312711
IMAGp998A131856	-0.68442683	-0.4562681	-0.571950682	-0.374152599	-0.542985026	-0.644470248	-0.489891654	-0.390898463	-0.405379495	-0.017970794	-0.608765191	-0.514795435	-0.412085644	-0.799151395	-0.293465596	-0.778801007	-0.405149105	-0.463594648	-0.631378442	-0.562615953	-0.674641008	-0.75070827	-0.589871553	-0.564838606	-0.676729509	-0.622894986	-0.484743886	-0.374384745
IMAGp998A131870	0.20043905	0.128472173	0.264606349	0.396860794	0.288377039	0.453414952	0.326362157	0.230258314	0.547121801	0.390100602	0.384506064	0.217507313	0.422523445	0.234550043	0.300082643	0.282388592	0.481536288	0.268228515	0.32293029	0.241075747	0.100088741	0.161278817	0.188286505	0.212459788	0.104440648	0.2513059	0.237308956	0.250798101
[truncated: 10,739,263 more chars]
