# Supplementary material for: Array data extractor (ADE): a LabVIEW program to extract and merge gene array data
Source: BMC Res Notes. 2013 Dec 1;6:496. doi: 10.1186/1756-0500-6-496 (PMC4222097; doi:10.1186/1756-0500-6-496)
Supplement: Additional file 1 — Contains a text file describing how the files have to be formatted, aswell as the program and sample files. Sample files include three data files downloaded from the GEO database [30,31]. With these files ADE can be directly tested without further modification. [file 1756-0500-6-496-S1.zip › Data Extractor/Data/2 GSE3585GPL96/2 Annotation.txt]

ID	Gene Symbol	Specificity	Priority
1007_s_at	DDR1		_at
1053_at	RFC2		_s_at
117_at	HSPA6		
121_at	PAX8		
1255_g_at	GUCA1A		
1294_at	UBA7		
1316_at	THRA		
1320_at	PTPN21		
1405_i_at	CCL5		
1431_at	CYP2E1		
1438_at	EPHB3		
1487_at	ESRRA		
1494_f_at	CYP2A6		
1598_g_at	GAS6		
160020_at	MMP14		
1729_at	TRADD		
1773_at	FNTB		
177_at	PLD1		
179_at	PMS2P11		
1861_at	BAD		
200000_s_at	PRPF8		
200001_at	CAPNS1		
200002_at	RPL35		
200003_s_at	RPL28		
200004_at	EIF4G2		
200005_at	EIF3D		
200006_at	PARK7		
200007_at	SRP14		
200008_s_at	GDI2		
200009_at	GDI2		
200010_at	RPL11		
200011_s_at	ARF3		
200012_x_at	RPL21		
200013_at	RPL24		
200014_s_at	HNRNPC		
200015_s_at	02-Sep		
200016_x_at	HNRNPA1		
200017_at	RPS27A		
200018_at	RPS13		
200019_s_at	FAU		
200020_at	TARDBP		
200021_at	CFL1		
200022_at	RPL18		
200023_s_at	EIF3F		
200024_at	RPS5		
200025_s_at	RPL27		
200026_at	RPL34		
200027_at	NARS		
200028_s_at	STARD7		
200029_at	RPL19		
200030_s_at	SLC25A3		
200031_s_at	RPS11		
200032_s_at	RPL9		
200033_at	DDX5		
200034_s_at	RPL6		
200035_at	CTDNEP1		
200036_s_at	RPL10A		
200037_s_at	CBX3		
200038_s_at	RPL17		
200039_s_at	PSMB2		
200040_at	KHDRBS1		
200041_s_at	ATP6V1G2 /// BAT1		
200042_at	C22orf28		
200043_at	ERH		
200044_at	SRSF9		
200045_at	ABCF1		
200046_at	DAD1		
200047_s_at	YY1		
200048_s_at	JTB		
200049_at	MYST2		
200050_at	ZNF146		
200051_at	SART1		
200052_s_at	ILF2		
200053_at	SPAG7		
200054_at	ZNF259		
200055_at	TAF10		
200056_s_at	C1D		
200057_s_at	NONO		
200058_s_at	SNRNP200		
200059_s_at	RHOA		
200060_s_at	RNPS1		
200061_s_at	RPS24		
200062_s_at	RPL30		
200063_s_at	NPM1		
200064_at	HSP90AB1		
200065_s_at	ARF1		
200066_at	IK		
200067_x_at	SNX3		
200068_s_at	CANX		
200069_at	SART3		
200070_at	C2orf24		
200071_at	SMNDC1		
200072_s_at	HNRNPM		
200073_s_at	HNRNPD		
200074_s_at	RPL14		
200075_s_at	GUK1		
200076_s_at	C19orf50		
200077_s_at	OAZ1		
200078_s_at	ATP6V0B		
200079_s_at	KARS		
200080_s_at	H3F3A /// LOC440926		
200081_s_at	RPS6		
200082_s_at	RPS7		
200083_at	USP22		
200084_at	C11orf58		
200085_s_at	TCEB2		
200086_s_at	COX4I1		
200087_s_at	TMED2		
200088_x_at	RPL12		
200089_s_at	RPL4		
200090_at	FNTA		
200091_s_at	RPS25		
200092_s_at	RPL37		
200093_s_at	HINT1		
200094_s_at	EEF2		
200095_x_at	RPS10		
200096_s_at	ATP6V0E1		
200097_s_at	HNRNPK		
200098_s_at	ANAPC5		
200099_s_at	RPS3A		
200593_s_at	HNRNPU		
200594_x_at	HNRNPU		
200595_s_at	EIF3A		
200596_s_at	EIF3A		
200597_at	EIF3A		
200598_s_at	HSP90B1		
200599_s_at	HSP90B1		
200600_at	MSN		
200601_at	ACTN4		
200602_at	APP		
200603_at	PRKAR1A		
200604_s_at	PRKAR1A		
200605_s_at	PRKAR1A		
200606_at	DSP		
200607_s_at	RAD21		
200608_s_at	RAD21		
200609_s_at	WDR1		
200610_s_at	NCL		
200611_s_at	WDR1		
200612_s_at	AP2B1		
200613_at	AP2M1		
200614_at	CLTC		
200615_s_at	AP2B1		
200616_s_at	MLEC		
200617_at	MLEC		
200618_at	LASP1		
200619_at	SF3B2		
200620_at	TMEM59		
200621_at	CSRP1		
200622_x_at	CALM3		
200623_s_at	CALM3		
200624_s_at	MATR3		
200625_s_at	CAP1		
200626_s_at	MATR3		
200627_at	PTGES3		
200628_s_at	WARS		
200629_at	WARS		
200630_x_at	SET		
200631_s_at	SET		
200632_s_at	NDRG1		
200633_at	UBB		
200634_at	PFN1		
200635_s_at	PTPRF		
200636_s_at	PTPRF		
200637_s_at	PTPRF		
200638_s_at	YWHAZ		
200639_s_at	YWHAZ		
200640_at	YWHAZ		
200641_s_at	YWHAZ		
200642_at	SOD1		
200643_at	HDLBP		
200644_at	MARCKSL1		
200645_at	GABARAP		
200646_s_at	NUCB1		
200647_x_at	EIF3C /// EIF3CL		
200648_s_at	GLUL		
200649_at	NUCB1		
200650_s_at	LDHA		
200651_at	GNB2L1		
200652_at	SSR2		
200653_s_at	CALM1		
200654_at	P4HB		
200655_s_at	CALM1		
200656_s_at	P4HB		
200657_at	SLC25A5		
200658_s_at	PHB		
200659_s_at	PHB		
200660_at	S100A11		
200661_at	CTSA		
200662_s_at	TOMM20		
200663_at	CD63		
200664_s_at	DNAJB1		
200665_s_at	SPARC		
200666_s_at	DNAJB1		
200667_at	UBE2D3		
200668_s_at	UBE2D3		
200669_s_at	UBE2D3		
200670_at	XBP1		
200671_s_at	SPTBN1		
200672_x_at	SPTBN1		
200673_at	LAPTM4A		
200674_s_at	RPL32		
200675_at	CD81		
200676_s_at	UBE2L3		
200677_at	PTTG1IP		
200678_x_at	GRN		
200679_x_at	HMGB1		
200680_x_at	HMGB1		
200681_at	GLO1		
200682_s_at	UBE2L3		
200683_s_at	UBE2L3		
200684_s_at	UBE2L3		
200685_at	SRSF11		
200686_s_at	SRSF11		
200687_s_at	SF3B3		
200688_at	SF3B3		
200689_x_at	EEF1G		
200690_at	HSPA9		
200691_s_at	HSPA9		
200692_s_at	HSPA9		
200693_at	YWHAQ		
200694_s_at	DDX24		
200695_at	PPP2R1A		
200696_s_at	GSN		
200697_at	HK1		
200698_at	KDELR2		
200699_at	KDELR2		
200700_s_at	KDELR2		
200701_at	NPC2		
200702_s_at	DDX24		
200703_at	DYNLL1		
200704_at	LITAF		
200705_s_at	EEF1B2		
200706_s_at	LITAF		
200707_at	PRKCSH		
200708_at	GOT2		
200709_at	FKBP1A		
200710_at	ACADVL		
200711_s_at	SKP1		
200712_s_at	MAPRE1		
200713_s_at	MAPRE1		
200714_x_at	OS9		
200715_x_at	RPL13A		
200716_x_at	RPL13A		
200717_x_at	RPL7		
200718_s_at	SKP1		
200719_at	SKP1		
200720_s_at	ACTR1A		
200721_s_at	ACTR1A		
200722_s_at	CAPRIN1		
200723_s_at	CAPRIN1		
200724_at	RPL10		
200725_x_at	RPL10		
200726_at	PPP1CC		
200727_s_at	ACTR2		
200728_at	ACTR2		
200729_s_at	ACTR2		
200730_s_at	PTP4A1		
200731_s_at	PTP4A1		
200732_s_at	PTP4A1		
200733_s_at	PTP4A1		
200734_s_at	ARF3		
200735_x_at	NACA		
200736_s_at	GPX1		
200737_at	PGK1		
200738_s_at	PGK1		
200739_s_at	SUMO3		
200740_s_at	SUMO3		
200741_s_at	RPS27		
200742_s_at	TPP1		
200743_s_at	TPP1		
200744_s_at	GNB1		
200745_s_at	GNB1		
200746_s_at	GNB1		
200747_s_at	NUMA1		
200748_s_at	FTH1		
200749_at			
200750_s_at	RAN		
200751_s_at	HNRNPC		
200752_s_at	CAPN1		
200753_x_at	SRSF2		
200754_x_at	SRSF2		
200755_s_at	CALU		
200756_x_at	CALU		
200757_s_at	CALU		
200758_s_at	NFE2L1		
200759_x_at	NFE2L1		
200760_s_at	ARL6IP5		
200761_s_at	ARL6IP5		
200762_at	DPYSL2		
200763_s_at	RPLP1		
200764_s_at	CTNNA1		
200765_x_at	CTNNA1		
200766_at	CTSD		
200767_s_at	FAM120A		
200768_s_at	MAT2A		
200769_s_at	MAT2A		
200770_s_at	LAMC1		
200771_at	LAMC1		
200772_x_at	PTMA		
200773_x_at	PTMA		
200774_at	FAM120A		
200775_s_at	HNRNPK		
200776_s_at	BZW1		
200777_s_at	BZW1		
200778_s_at	02-Sep		
200779_at	ATF4		
200780_x_at	GNAS		
200781_s_at	RPS15A		
200782_at	ANXA5		
200783_s_at	STMN1		
200784_s_at	LRP1		
200785_s_at	LRP1		
200786_at	PSMB7		
200787_s_at	PEA15		
200788_s_at	PEA15		
200789_at	ECH1		
200790_at	ODC1		
200791_s_at	IQGAP1		
200792_at	XRCC6		
200793_s_at	ACO2		
200794_x_at	DAZAP2		
200795_at	SPARCL1		
200796_s_at	MCL1		
200797_s_at	MCL1		
200798_x_at	MCL1		
200799_at	HSPA1A		
200800_s_at	HSPA1A /// HSPA1B		
200801_x_at	ACTB		
200802_at	SARS		
200803_s_at	TMBIM6		
200804_at	TMBIM6		
200805_at	LMAN2		
200806_s_at	HSPD1		
200807_s_at	HSPD1		
200808_s_at	ZYX		
200809_x_at	RPL12		
200810_s_at	CIRBP		
200811_at	CIRBP		
200812_at	CCT7		
200813_s_at	PAFAH1B1		
200814_at	PSME1		
200815_s_at	PAFAH1B1		
200816_s_at	PAFAH1B1		
200817_x_at	RPS10		
200818_at	ATP5O		
200819_s_at	RPS15		
200820_at	PSMD8		
200821_at	LAMP2		
200822_x_at	TPI1		
200823_x_at	RPL29		
200824_at	GSTP1		
200825_s_at	HYOU1		
200826_at	SNRPD2		
200827_at	PLOD1		
200828_s_at	ZNF207		
200829_x_at	ZNF207		
200830_at	PSMD2		
200831_s_at	SCD		
200832_s_at	SCD		
200833_s_at	RAP1B		
200834_s_at	RPS21		
200835_s_at	MAP4		
200836_s_at	MAP4		
200837_at	BCAP31		
200838_at	CTSB		
200839_s_at	CTSB		
200840_at	KARS		
200841_s_at	EPRS		
200842_s_at	EPRS		
200843_s_at	EPRS		
200844_s_at	PRDX6		
200845_s_at	PRDX6		
200846_s_at	PPP1CA		
200847_s_at	TMEM66		
200848_at	AHCYL1		
200849_s_at	AHCYL1		
200850_s_at	AHCYL1		
200851_s_at	KIAA0174		
200852_x_at	GNB2		
200853_at	H2AFZ		
200854_at	NCOR1		
200855_at	NCOR1		
200856_x_at	NCOR1		
200857_s_at	NCOR1		
200858_s_at	RPS8		
200859_x_at	FLNA		
200860_s_at	CNOT1		
200861_at	CNOT1		
200862_at	DHCR24		
200863_s_at	RAB11A		
200864_s_at	RAB11A		
200865_at	EIF3F		
200866_s_at	PSAP		
200867_at	RNF114		
200868_s_at	RNF114		
200869_at	RPL18A /// RPL18AP3		
200870_at	STRAP		
200871_s_at	PSAP		
200872_at	S100A10		
200873_s_at	CCT8		
200874_s_at	NOP56		
200875_s_at	NOP56		
200876_s_at	PSMB1		
200877_at	CCT4		
200878_at	EPAS1		
200879_s_at	EPAS1		
200880_at	DNAJA1		
200881_s_at	DNAJA1		
200882_s_at	PSMD4		
200883_at	UQCRC2		
200884_at	CKB		
200885_at	RHOC		
200886_s_at	PGAM1		
200887_s_at	STAT1		
200888_s_at	RPL23		
200889_s_at	SSR1		
200890_s_at	SSR1		
200891_s_at	SSR1		
200892_s_at	TRA2B		
200893_at	TRA2B		
200894_s_at	FKBP4		
200895_s_at	FKBP4		
200896_x_at	HDGF		
200897_s_at	PALLD		
200898_s_at	MGEA5		
200899_s_at	MGEA5		
200900_s_at	M6PR		
200901_s_at	M6PR		
200902_at	15-Sep		
200903_s_at	AHCY		
200904_at	HLA-E		
200905_x_at	HLA-E		
200906_s_at	PALLD		
200907_s_at	PALLD		
200908_s_at	RPLP2		
200909_s_at	RPLP2		
200910_at	CCT3		
200911_s_at	TACC1		
200912_s_at	EIF4A2		
200913_at	PPM1G		
200914_x_at	KTN1		
200915_x_at	KTN1		
200916_at	TAGLN2		
200917_s_at	SRPR		
200918_s_at	SRPR		
200919_at	PHC2		
200920_s_at	BTG1		
200921_s_at	BTG1		
200922_at	KDELR1		
200923_at	LGALS3BP		
200924_s_at	SLC3A2		
200925_at	COX6A1		
200926_at	RPS23		
200927_s_at	RAB14		
200928_s_at	RAB14		
200929_at	TMED10		
200930_s_at	VCL		
200931_s_at	VCL		
200932_s_at	DCTN2		
200933_x_at	RPS4X		
200934_at	DEK		
200935_at	CALR		
200936_at	RPL8		
200937_s_at	RPL5		
200938_s_at	RERE		
200939_s_at	RERE		
200940_s_at	RERE		
200941_at	HSBP1		
200942_s_at	HSBP1		
200943_at	HMGN1		
200944_s_at	HMGN1		
200945_s_at	SEC31A		
200946_x_at	GLUD1		
200947_s_at	GLUD1		
200948_at	MLF2		
200949_x_at	RPS20		
200950_at	ARPC1A		
200951_s_at	CCND2		
200952_s_at	CCND2		
200953_s_at	CCND2		
200954_at	ATP6V0C		
200955_at	IMMT		
200956_s_at	SSRP1		
200957_s_at	SSRP1		
200958_s_at	SDCBP		
200959_at	FUS		
200960_x_at	CLTA		
200961_at	SEPHS2		
200962_at	RPL31		
200963_x_at	RPL31		
200964_at	UBA1		
200965_s_at	ABLIM1		
200966_x_at	ALDOA		
200967_at	PPIB		
200968_s_at	PPIB		
200969_at	SERP1		
200970_s_at	SERP1		
200971_s_at	SERP1		
200972_at	TSPAN3		
200973_s_at	TSPAN3		
200974_at	ACTA2		
200975_at	PPT1		
200976_s_at	TAX1BP1		
200977_s_at	TAX1BP1		
200978_at	MDH1		
200979_at	PDHA1		
200980_s_at	PDHA1		
200981_x_at	GNAS		
200982_s_at	ANXA6		
200983_x_at	CD59		
200984_s_at	CD59		
200985_s_at	CD59		
200986_at	SERPING1		
200987_x_at	PSME3		
200988_s_at	PSME3		
200989_at	HIF1A		
200990_at	TRIM28		
200991_s_at	SNX17		
200992_at	IPO7		
200993_at	IPO7		
200994_at	IPO7		
200995_at	IPO7		
200996_at	ACTR3		
200997_at	RBM14 /// RBM4		
200998_s_at	CKAP4		
200999_s_at	CKAP4		
201000_at	AARS		
201001_s_at	TMEM189-UBE2V1 /// UBE2V1		
201002_s_at	TMEM189-UBE2V1 /// UBE2V1		
201003_x_at	RNPEP /// TMEM189 /// TMEM189-UBE2V1 /// UBE2V1		
201004_at	SSR4		
201005_at	CD9		
201006_at	PRDX2		
201007_at	HADHB		
201008_s_at	TXNIP		
201009_s_at	TXNIP		
201010_s_at	TXNIP		
201011_at	RPN1		
201012_at	ANXA1		
201013_s_at	PAICS		
201014_s_at	PAICS		
201015_s_at	JUP		
201016_at	EIF1AX		
201017_at	EIF1AX		
201018_at	EIF1AX		
201019_s_at	EIF1AX		
201020_at	YWHAH		
201021_s_at	DSTN		
201022_s_at	DSTN		
201023_at	TAF7		
201024_x_at	EIF5B		
201025_at	EIF5B		
201026_at	EIF5B		
201027_s_at	EIF5B		
201028_s_at	CD99		
201029_s_at	CD99		
201030_x_at	LDHB		
201031_s_at	HNRNPH1		
201032_at	BLCAP		
201033_x_at	RPLP0		
201034_at	ADD3		
201035_s_at	HADH		
201036_s_at	HADH		
201037_at	PFKP		
201038_s_at	ANP32A		
201039_s_at	RAD23A		
201040_at	GNAI2		
201041_s_at	DUSP1		
201042_at	TGM2		
201043_s_at	ANP32A		
201044_x_at	DUSP1		
201045_s_at	RAB6A		
201046_s_at	RAD23A		
201047_x_at	RAB6A		
201048_x_at	RAB6A		
201049_s_at	RPS18		
201050_at	PLD3		
201051_at	ANP32A		
201052_s_at	PSMF1		
201053_s_at	PSMF1		
201054_at	HNRNPA0		
201055_s_at	HNRNPA0		
201056_at	GOLGB1		
201057_s_at	GOLGB1		
201058_s_at	MYL9		
201059_at	CTTN		
201060_x_at	STOM		
201061_s_at	STOM		
201062_at	STOM		
201063_at	RCN1		
201064_s_at	PABPC4		
201065_s_at	GTF2I /// GTF2IP1 /// LOC100093631		
201066_at	CYC1		
201067_at	PSMC2		
201068_s_at	PSMC2		
201069_at	MMP2		
201070_x_at	SF3B1		
201071_x_at	SF3B1		
201072_s_at	SMARCC1		
201073_s_at	SMARCC1		
201074_at	SMARCC1		
201075_s_at	SMARCC1		
201076_at	NHP2L1		
201077_s_at	NHP2L1		
201078_at	TM9SF2		
201079_at	SYNGR2		
201080_at	PIP4K2B		
201081_s_at	PIP4K2B		
201082_s_at	DCTN1		
201083_s_at	BCLAF1		
201084_s_at	BCLAF1		
201085_s_at	SON		
201086_x_at	SON		
201087_at	PXN		
201088_at	KPNA2		
201089_at	ATP6V1B2		
201090_x_at	TUBA1B		
201091_s_at	CBX3		
201092_at	RBBP7		
201093_x_at	SDHA		
201094_at	RPS29		
201095_at	DAP		
201096_s_at	ARF4		
201097_s_at	ARF4		
201098_at	COPB2		
201099_at	USP9X		
201100_s_at	USP9X		
201101_s_at	BCLAF1		
201102_s_at	PFKL		
201103_x_at	NBPF10 /// NBPF11 /// NBPF12 /// NBPF15 /// NBPF16 /// NBPF24 /// NBPF8 /// NBPF9		
201104_x_at	NBPF1 /// NBPF10 /// NBPF11 /// NBPF12 /// NBPF14 /// NBPF15 /// NBPF16 /// NBPF24 /// NBPF8		
201105_at	LGALS1		
201106_at	GPX4		
201107_s_at	THBS1		
201108_s_at	THBS1		
201109_s_at	THBS1		
201110_s_at	THBS1		
201111_at	CSE1L		
201112_s_at	CSE1L		
201113_at	TUFM		
201114_x_at	PSMA7		
201115_at	POLD2		
201116_s_at	CPE		
201117_s_at	CPE		
201118_at	PGD		
201119_s_at	COX8A		
201120_s_at	PGRMC1		
201121_s_at	PGRMC1		
201122_x_at	EIF5A		
201123_s_at	EIF5A		
201124_at	ITGB5		
201125_s_at	ITGB5		
201126_s_at	MGAT1		
201127_s_at	ACLY		
201128_s_at	ACLY		
201129_at	SRSF7		
201130_s_at	CDH1		
201131_s_at	CDH1		
201132_at	HNRNPH2		
201133_s_at	PJA2		
201134_x_at	COX7C		
201135_at	ECHS1		
201136_at	PLP2		
201137_s_at	HLA-DPB1		
201138_s_at	SSB		
201139_s_at	SSB		
201140_s_at	RAB5C		
201141_at	GPNMB		
201142_at	EIF2S1		
201143_s_at	EIF2S1		
201144_s_at	EIF2S1		
201145_at	HAX1		
201146_at	NFE2L2		
201147_s_at	TIMP3		
201148_s_at	TIMP3		
201149_s_at	TIMP3		
201150_s_at	TIMP3		
201151_s_at	MBNL1		
201152_s_at	MBNL1		
201153_s_at	MBNL1		
201154_x_at	RPL4		
201155_s_at	MFN2		
201156_s_at	RAB5C		
201157_s_at	NMT1		
201158_at	NMT1		
201159_s_at	NMT1		
201160_s_at	CSDA		
201161_s_at	CSDA		
201162_at	IGFBP7		
201163_s_at	IGFBP7		
201164_s_at	PUM1		
201165_s_at	PUM1		
201166_s_at	PUM1		
201167_x_at	ARHGDIA		
201168_x_at	ARHGDIA		
201169_s_at	BHLHE40		
201170_s_at	BHLHE40		
201171_at	ATP6V0E1		
201172_x_at	ATP6V0E1		
201173_x_at	NUDC		
201174_s_at	TERF2IP		
201175_at	TMX2		
201176_s_at	ARCN1		
201177_s_at	UBA2		
201178_at	FBXO7		
201179_s_at	GNAI3		
201180_s_at	GNAI3		
201181_at	GNAI3		
201182_s_at	CHD4		
201183_s_at	CHD4		
201184_s_at	CHD4		
201185_at	HTRA1		
201186_at	LRPAP1		
201187_s_at	ITPR3		
201188_s_at	ITPR3		
201189_s_at	ITPR3		
201190_s_at	PITPNA		
201191_at	PITPNA		
201192_s_at	PITPNA		
201193_at	IDH1		
201194_at	SEPW1		
201195_s_at	SLC7A5		
201196_s_at	AMD1		
201197_at	AMD1		
201198_s_at	PSMD1		
201199_s_at	PSMD1		
201200_at	CREG1		
201201_at	CSTB		
201202_at	PCNA		
201203_s_at	RRBP1		
201204_s_at	RRBP1		
201205_at			
201206_s_at	RRBP1		
201207_at	TNFAIP1		
201208_s_at	TNFAIP1		
201209_at	HDAC1		
201210_at	DDX3X		
201211_s_at	DDX3X		
201212_at	LGMN		
201213_at	PPP1R7		
201214_s_at	PPP1R7		
201215_at	PLS3		
201216_at	ERP29		
201217_x_at	RPL3		
201218_at	CTBP2		
201219_at	CTBP2		
201220_x_at	CTBP2		
201221_s_at	SNRNP70		
201222_s_at	RAD23B		
201223_s_at	RAD23B		
201224_s_at	SRRM1		
201225_s_at	SRRM1		
201226_at	NDUFB8 /// SEC31B		
201227_s_at	NDUFB8		
201228_s_at	ARIH2		
201229_s_at	ARIH2		
201230_s_at	ARIH2		
201231_s_at	ENO1		
201232_s_at	PSMD13		
201233_at	PSMD13		
201234_at	ILK		
201235_s_at	BTG2		
201236_s_at	BTG2		
201237_at	CAPZA2		
201238_s_at	CAPZA2		
201239_s_at	LOC653566 /// SPCS2		
201240_s_at	LOC653566 /// SPCS2		
201241_at	DDX1		
201242_s_at	ATP1B1		
201243_s_at	ATP1B1		
201244_s_at	RAF1		
201245_s_at	OTUB1		
201246_s_at	OTUB1		
201247_at	SREBF2		
201248_s_at	SREBF2		
201249_at	SLC2A1		
201250_s_at	SLC2A1		
201251_at	PKM2		
201252_at	PSMC4		
201253_s_at	CDIPT		
201254_x_at	RPS6		
201255_x_at	BAT3		
201256_at	COX7A2L		
201257_x_at	RPS3A		
201258_at	RPS16		
201259_s_at	SYPL1		
201260_s_at	SYPL1		
201261_x_at	BGN		
201262_s_at	BGN		
201263_at	TARS		
201264_at	COPE		
201265_at			
201266_at	TXNRD1		
201267_s_at	PSMC3		
201268_at	NME1-NME2 /// NME2		
201269_s_at	NUDCD3		
201270_x_at	NUDCD3		
201271_s_at	RALY		
201272_at	AKR1B1		
201273_s_at	SRP9		
201274_at	PSMA5		
201275_at	FDPS		
201276_at	RAB5B		
201277_s_at	HNRNPAB		
201278_at	DAB2		
201279_s_at	DAB2		
201280_s_at	DAB2		
201281_at	ADRM1		
201282_at	OGDH		
201283_s_at	TRAK1		
201284_s_at	APEH		
201285_at	MKRN1		
201286_at	SDC1		
201287_s_at	SDC1		
201288_at	ARHGDIB		
201289_at	CYR61		
201290_at	SEC11A		
201291_s_at	TOP2A		
201292_at	TOP2A		
201293_x_at	PPIA		
201294_s_at	WSB1		
201295_s_at	WSB1		
201296_s_at	WSB1		
201297_s_at	MOBKL1B		
201298_s_at	MOBKL1B		
201299_s_at	MOBKL1B		
201300_s_at	PRNP		
201301_s_at	ANXA4		
201302_at	ANXA4		
201303_at	EIF4A3		
201304_at	NDUFA5		
201305_x_at	ANP32B		
201306_s_at	ANP32B		
201307_at	11-Sep		
201308_s_at	11-Sep		
201309_x_at	C5orf13		
201310_s_at	C5orf13		
201311_s_at	SH3BGRL		
201312_s_at	SH3BGRL		
201313_at	ENO2		
201314_at	STK25		
201315_x_at	IFITM2		
201316_at	PSMA2		
201317_s_at	PSMA2		
201318_s_at	MYL12A /// MYL12B		
201319_at	MYL12A		
201320_at	SMARCC2		
201321_s_at	SMARCC2		
201322_at	ATP5B		
201323_at	EBNA1BP2		
201324_at	EMP1		
201325_s_at	EMP1		
201326_at	CCT6A		
201327_s_at	CCT6A		
201328_at	ETS2		
201329_s_at	ETS2		
201330_at	RARS		
201331_s_at	STAT6		
201332_s_at	STAT6		
201333_s_at	ARHGEF12		
201334_s_at	ARHGEF12		
201335_s_at	ARHGEF12		
201336_at	VAMP3		
201337_s_at	VAMP3		
201338_x_at	GTF3A		
201339_s_at	SCP2		
201340_s_at	ENC1		
201341_at	ENC1		
201342_at	SNRPC		
201343_at	UBE2D2		
201344_at	UBE2D2		
201345_s_at	UBE2D2		
201346_at	ADIPOR2		
201347_x_at	GRHPR		
201348_at	GPX3		
201349_at	SLC9A3R1		
201350_at	FLOT2		
201351_s_at	YME1L1		
201352_at	YME1L1		
201353_s_at	BAZ2A		
201354_s_at	BAZ2A		
201355_s_at	BAZ2A		
201356_at	SF3A1		
201357_s_at	SF3A1		
201358_s_at	COPB1		
201359_at	COPB1		
201360_at	CST3		
201361_at	TMEM109		
201362_at	IVNS1ABP		
201363_s_at	IVNS1ABP		
201364_s_at	OAZ2		
201365_at	OAZ2		
201366_at	ANXA7		
201367_s_at	ZFP36L2		
201368_at	ZFP36L2		
201369_s_at	ZFP36L2		
201370_s_at	CUL3		
201371_s_at	CUL3		
201372_s_at	CUL3		
201373_at	PLEC		
201374_x_at	PPP2CB		
201375_s_at	PPP2CB		
201376_s_at	HNRNPF		
201377_at	UBAP2L		
201378_s_at	UBAP2L		
201379_s_at	TPD52L2		
201380_at	CRTAP		
201381_x_at	CACYBP		
201382_at	CACYBP		
201383_s_at	NBR1		
201384_s_at	NBR1		
201385_at	DHX15		
201386_s_at	DHX15		
201387_s_at	UCHL1		
201388_at	PSMD3		
201389_at	ITGA5		
201390_s_at	CSNK2B		
201391_at	TRAP1		
201392_s_at	IGF2R		
201393_s_at	IGF2R		
201394_s_at	RBM5		
201395_at	RBM5		
201396_s_at	SGTA		
201397_at	PHGDH		
201398_s_at	TRAM1		
201399_s_at	TRAM1		
201400_at	PSMB3		
201401_s_at	ADRBK1		
201402_at	ADRBK1		
201403_s_at	MGST3		
201404_x_at	PSMB2		
201405_s_at	COPS6		
201406_at	RPL36A		
201407_s_at	PPP1CB		
201408_at	PPP1CB		
201409_s_at	PPP1CB		
201410_at	PLEKHB2		
201411_s_at	PLEKHB2		
201412_at	LRP10		
201413_at	HSD17B4		
201414_s_at	NAP1L4		
201415_at	GSS		
201416_at	SOX4		
201417_at	SOX4		
201418_s_at	SOX4		
201419_at	BAP1		
201420_s_at	WDR77		
201421_s_at	WDR77		
201422_at	IFI30		
201423_s_at	CUL4A		
201424_s_at	CUL4A		
201425_at	ALDH2		
201426_s_at	VIM		
201427_s_at	SEPP1		
201428_at	CLDN4		
201429_s_at	RPL37A		
201430_s_at	DPYSL3		
201431_s_at	DPYSL3		
201432_at	CAT		
201433_s_at	PTDSS1		
201434_at	TTC1		
201435_s_at	EIF4E		
201436_at	EIF4E		
201437_s_at	EIF4E		
201438_at	COL6A3		
201439_at	GBF1		
201440_at	DDX23		
201441_at	COX6B1		
201442_s_at	ATP6AP2		
201443_s_at	ATP6AP2		
201444_s_at	ATP6AP2		
201445_at	CNN3		
201446_s_at	TIA1		
201447_at	TIA1		
201448_at	TIA1		
201449_at	TIA1		
201450_s_at	TIA1		
201451_x_at	RHEB		
201452_at	RHEB		
201453_x_at	RHEB		
201454_s_at	NPEPPS		
201455_s_at	NPEPPS		
201456_s_at	BUB3		
201457_x_at	BUB3		
201458_s_at	BUB3		
201459_at	RUVBL2		
201460_at	MAPKAPK2		
201461_s_at	MAPKAPK2		
201462_at	SCRN1		
201463_s_at	TALDO1		
201464_x_at	JUN		
201465_s_at	JUN		
201466_s_at	JUN		
201467_s_at	NQO1		
201468_s_at	NQO1		
201469_s_at	SHC1		
201470_at	GSTO1		
201471_s_at	SQSTM1		
201472_at	VBP1		
201473_at	JUNB		
201474_s_at	ITGA3		
201475_x_at	MARS		
201476_s_at	RRM1		
201477_s_at	RRM1		
201478_s_at	DKC1		
201479_at	DKC1		
201480_s_at	SUPT5H		
201481_s_at	PYGB		
201482_at	QSOX1		
201483_s_at	SUPT4H1		
201484_at	SUPT4H1		
201485_s_at	RCN2		
201486_at	RCN2		
201487_at	CTSC		
201488_x_at	KHDRBS1		
201489_at	PPIF		
201490_s_at	PPIF		
201491_at	AHSA1		
201492_s_at	RPL41		
201493_s_at	PUM2		
201494_at	PRCP		
201495_x_at	MYH11		
201496_x_at	MYH11		
201497_x_at	MYH11		
201498_at	USP7		
201499_s_at	USP7		
201500_s_at	PPP1R11		
201501_s_at	GRSF1		
201502_s_at	NFKBIA		
201503_at	G3BP1		
201504_s_at	TSN		
201505_at	LAMB1		
201506_at	TGFBI		
201507_at	PFDN1		
201508_at	IGFBP4		
201509_at	IDH3B		
201510_at	ELF3		
201511_at	AAMP		
201512_s_at	TOMM70A		
201513_at	TSN		
201514_s_at	G3BP1		
201515_s_at	TSN		
201516_at	SRM		
201517_at	NCBP2		
201518_at	CBX1		
201519_at	TOMM70A		
201520_s_at	GRSF1		
201521_s_at	NCBP2		
201522_x_at	SNRPN /// SNURF		
201523_x_at	UBE2N		
201524_x_at	UBE2N		
201525_at	APOD		
201526_at	ARF5		
201527_at	ATP6V1F		
201528_at	RPA1		
201529_s_at	RPA1		
201530_x_at	EIF4A1		
201531_at	ZFP36		
201532_at	PSMA3		
201533_at	CTNNB1		
201534_s_at	UBL3		
201535_at	UBL3		
201536_at	DUSP3		
201537_s_at	DUSP3		
201538_s_at	DUSP3		
201539_s_at	FHL1		
201540_at	FHL1		
201541_s_at	ZNHIT1		
201542_at	SAR1A		
201543_s_at	SAR1A		
201544_x_at	PABPN1		
201545_s_at	PABPN1		
201546_at	TRIP12		
201547_at	KDM5B		
201548_s_at	KDM5B		
201549_x_at	KDM5B		
201550_x_at	ACTG1		
201551_s_at	LAMP1		
201552_at	LAMP1		
201553_s_at	LAMP1		
201554_x_at	GYG1		
201555_at	MCM3		
201556_s_at	VAMP2		
201557_at	VAMP2		
201558_at	RAE1		
201559_s_at	CLIC4		
201560_at	CLIC4		
201561_s_at	CLSTN1		
201562_s_at	SORD		
201563_at	SORD		
201564_s_at	FSCN1		
201565_s_at	ID2		
201566_x_at	ID2		
201567_s_at	GOLGA4		
201568_at	UQCRQ		
201569_s_at	SAMM50		
201570_at	SAMM50		
201571_s_at	DCTD		
201572_x_at	DCTD		
201573_s_at	ETF1		
201574_at	ETF1		
201575_at	SNW1		
201576_s_at	GLB1		
201577_at	NME1		
201578_at	PODXL		
201579_at	FAT1		
201580_s_at	TMX4		
201581_at	TMX4		
201582_at	SEC23B		
201583_s_at	SEC23B		
201584_s_at	DDX39		
201585_s_at	SFPQ		
201586_s_at	SFPQ		
201587_s_at	IRAK1		
201588_at	TXNL1		
201589_at	SMC1A		
201590_x_at	ANXA2		
201591_s_at	NISCH		
201592_at	EIF3H		
201593_s_at	ZC3H15		
201594_s_at	PPP4R1		
201595_s_at	ZC3H15		
201596_x_at	KRT18		
201597_at	COX7A2		
201598_s_at	INPPL1		
201599_at	OAT		
201600_at	PHB2		
201601_x_at	IFITM1		
201602_s_at	PPP1R12A		
201603_at	PPP1R12A		
201604_s_at	PPP1R12A		
201605_x_at	CNN2		
201606_s_at	PWP1		
201607_at	PWP1		
201608_s_at	PWP1		
201609_x_at	ICMT		
201610_at	ICMT		
201611_s_at	ICMT		
201612_at	ALDH9A1		
201613_s_at	AP1G2		
201614_s_at	RUVBL1		
201615_x_at	CALD1		
201616_s_at	CALD1		
201617_x_at	CALD1		
201618_x_at	GPAA1		
201619_at	PRDX3		
201620_at	MBTPS1		
201621_at	NBL1		
201622_at	SND1		
201623_s_at	DARS		
201624_at	DARS		
201625_s_at	INSIG1		
201626_at	INSIG1		
201627_s_at	INSIG1		
201628_s_at	RRAGA		
201629_s_at	ACP1		
201630_s_at	ACP1		
201631_s_at	IER3		
201632_at	EIF2B1		
201633_s_at	CYB5B		
201634_s_at	CYB5B		
201635_s_at	FXR1		
201636_at	FXR1		
201637_s_at	FXR1		
201638_s_at	CPSF1		
201639_s_at	CPSF1		
201640_x_at	CLPTM1		
201641_at	BST2		
201642_at	IFNGR2		
201643_x_at	KDM3B		
201644_at	TSTA3		
201645_at	TNC		
201646_at	SCARB2		
201647_s_at	SCARB2		
201648_at	JAK1		
201649_at	UBE2L6		
201650_at	KRT19		
201651_s_at	PACSIN2		
201652_at	COPS5		
201653_at	CNIH		
201654_s_at	HSPG2		
201655_s_at	HSPG2		
201656_at	ITGA6		
201657_at	ARL1		
201658_at	ARL1		
201659_s_at	ARL1		
201660_at	ACSL3		
201661_s_at	ACSL3		
201662_s_at	ACSL3		
201663_s_at	SMC4		
201664_at	SMC4		
201665_x_at	RPS17		
201666_at	TIMP1		
201667_at	GJA1		
201668_x_at	MARCKS		
201669_s_at	MARCKS		
201670_s_at	MARCKS		
201671_x_at	USP14		
201672_s_at	USP14		
201673_s_at	GYS1		
201674_s_at	AKAP1		
201675_at	AKAP1		
201676_x_at	PSMA1		
201677_at	C3orf37		
201678_s_at	C3orf37		
201679_at	SRRT		
201680_x_at	SRRT		
201681_s_at	DLG5		
201682_at	PMPCB		
201683_x_at	TOX4		
201684_s_at	TOX4		
201685_s_at	TOX4		
201686_x_at	API5		
201687_s_at	API5		
201688_s_at	TPD52		
201689_s_at	TPD52		
201690_s_at	TPD52		
201691_s_at	TPD52		
201692_at	SIGMAR1		
201693_s_at	EGR1		
201694_s_at	EGR1		
201695_s_at	PNP		
201696_at	SRSF4		
201697_s_at	DNMT1		
201698_s_at	SRSF9		
201699_at	PSMC6		
201700_at	CCND3		
201701_s_at	PGRMC2		
201702_s_at	PPP1R10		
201703_s_at	PPP1R10		
201704_at	ENTPD6		
201705_at	PSMD7		
201706_s_at	PEX19		
201707_at	PEX19		
201708_s_at	NIPSNAP1		
201709_s_at	NIPSNAP1		
201710_at	MYBL2		
201711_x_at	RANBP2		
201712_s_at	RANBP2		
201713_s_at	RANBP2		
201714_at	TUBG1		
201715_s_at	ACIN1		
201716_at	SNX1		
201717_at	MRPL49		
201718_s_at	EPB41L2		
201719_s_at	EPB41L2		
201720_s_at	LAPTM5		
201721_s_at	LAPTM5		
201722_s_at	GALNT1		
201723_s_at	GALNT1		
201724_s_at	GALNT1		
201725_at	CDC123		
201726_at	ELAVL1		
201727_s_at	ELAVL1		
201728_s_at	KIAA0100		
201729_s_at	KIAA0100		
201730_s_at	TPR		
201731_s_at	TPR		
201732_s_at	CLCN3		
201733_at	CLCN3		
201734_at	CLCN3		
201735_s_at	CLCN3		
201736_s_at	06-Mar		
201737_s_at	06-Mar		
201738_at	EIF1B		
201739_at	SGK1		
201740_at	NDUFS3		
201741_x_at	SRSF1		
201742_x_at	SRSF1		
201743_at	CD14		
201744_s_at	LUM		
201745_at	TWF1		
201746_at	TP53		
201747_s_at	SAFB		
201748_s_at	SAFB		
201749_at	ECE1		
201750_s_at	ECE1		
201751_at	JOSD1		
201752_s_at	ADD3		
201753_s_at	ADD3		
201754_at	COX6C		
201755_at	MCM5		
201756_at	RPA2		
201757_at	NDUFS5 /// RPL10		
201758_at	TSG101		
201759_at	TBCD		
201760_s_at	WSB2		
201761_at	MTHFD2		
201762_s_at	PSME2		
201763_s_at	DAXX		
201764_at	TMEM106C		
201765_s_at	HEXA		
201766_at	ELAC2		
201767_s_at	ELAC2		
201768_s_at	CLINT1		
201769_at	CLINT1		
201770_at	SNRPA		
201771_at	SCAMP3		
201772_at	AZIN1		
201773_at	ADNP		
201774_s_at	NCAPD2		
201775_s_at	KIAA0494		
201776_s_at	KIAA0494		
201777_s_at	KIAA0494		
201778_s_at	KIAA0494		
201779_s_at	RNF13		
201780_s_at	RNF13		
201781_s_at	AIP		
201782_s_at	AIP		
201783_s_at	RELA		
201784_s_at	C11orf58		
201785_at	RNASE1		
201786_s_at	ADAR		
201787_at	FBLN1		
201788_at	DDX42		
201789_at	DHRS7		
201790_s_at	DHCR7		
201791_s_at	DHCR7		
201792_at	AEBP1		
201793_x_at	SMG7		
201794_s_at	SMG7		
201795_at	LBR		
201796_s_at	VARS		
201797_s_at	VARS		
201798_s_at	MYOF		
201799_s_at	OSBP		
201800_s_at	OSBP		
201801_s_at	SLC29A1		
201802_at	SLC29A1		
201803_at	POLR2B		
201804_x_at	TBCB		
201805_at	PRKAG1		
201806_s_at	ATXN2L		
201807_at	VPS26A		
201808_s_at	ENG		
201809_s_at	ENG		
201810_s_at	SH3BP5		
201811_x_at	SH3BP5		
201812_s_at	C4orf46 /// TOMM7		
201813_s_at	TBC1D5		
201814_at	TBC1D5		
201815_s_at	TBC1D5		
201816_s_at	GBAS		
201817_at	UBE3C		
201818_at	LPCAT1		
201819_at	SCARB1		
201820_at	KRT5		
201821_s_at	TIMM17A		
201822_at	TIMM17A		
201823_s_at	RNF14		
201824_at	RNF14		
201825_s_at	SCCPDH		
201826_s_at	SCCPDH		
201827_at	SMARCD2		
201828_x_at	FAM127A		
201829_at	NET1		
201830_s_at	NET1		
201831_s_at	USO1		
201832_s_at	USO1		
201833_at	HDAC2		
201834_at	PRKAB1		
201835_s_at	PRKAB1		
201836_s_at	SUPT7L		
201837_s_at	SUPT7L		
201838_s_at	SUPT7L		
201839_s_at	EPCAM		
201840_at	NEDD8		
201841_s_at	HSPB1		
201842_s_at	EFEMP1		
201843_s_at	EFEMP1		
201844_s_at	RYBP		
201845_s_at	RYBP		
201846_s_at	RYBP		
201847_at	LIPA		
201848_s_at	BNIP3		
201849_at	BNIP3		
201850_at	CAPG		
201851_at	SH3GL1		
201852_x_at	COL3A1		
201853_s_at	CDC25B		
201854_s_at	ATMIN		
201855_s_at	ATMIN		
201856_s_at	ZFR		
201857_at	ZFR		
201858_s_at	SRGN		
201859_at	SRGN		
201860_s_at	PLAT		
201861_s_at	LRRFIP1		
201862_s_at	LRRFIP1		
201863_at	FAM32A		
201864_at	GDI1		
201865_x_at	NR3C1		
201866_s_at	NR3C1		
201867_s_at	TBL1X		
201868_s_at	TBL1X		
201869_s_at	TBL1X		
201870_at	TOMM34		
201871_s_at	UBXN1		
201872_s_at	ABCE1		
201873_s_at	ABCE1		
201874_at	MPZL1		
201875_s_at	MPZL1		
201876_at	PON2		
201877_s_at	PPP2R5C		
201878_at	ARIH1		
201879_at	ARIH1		
201880_at	ARIH1		
201881_s_at	ARIH1		
201882_x_at	B4GALT1		
201883_s_at	B4GALT1		
201884_at	CEACAM5		
201885_s_at	CYB5R3		
201886_at	DCAF11		
201887_at	IL13RA1		
201888_s_at	IL13RA1		
201889_at	FAM3C		
201890_at	RRM2		
201891_s_at	B2M		
201892_s_at	IMPDH2		
201893_x_at	DCN		
201894_s_at	SSR1		
201895_at	ARAF		
201896_s_at	PSRC1		
201897_s_at	CKS1B		
201898_s_at	UBE2A		
201899_s_at	UBE2A		
201900_s_at	AKR1A1		
201901_s_at	YY1		
201902_s_at	YY1		
201903_at	UQCRC1		
201904_s_at	CTDSPL		
201905_s_at	CTDSPL		
201906_s_at	CTDSPL		
201907_x_at	DVL3		
201908_at	DVL3		
201909_at	RPS4Y1		
201910_at	FARP1		
201911_s_at	FARP1		
201912_s_at	GSPT1		
201913_s_at	COASY		
201914_s_at	SEC63		
201915_at	SEC63		
201916_s_at	SEC63		
201917_s_at	SLC25A36		
201918_at	SLC25A36		
201919_at	SLC25A36		
201920_at	SLC20A1		
201921_at	GNG10		
201922_at	NSA2		
201923_at	PRDX4		
201924_at	AFF1		
201925_s_at	CD55		
201926_s_at	CD55		
201927_s_at	PKP4		
201928_at	PKP4		
201929_s_at	PKP4		
201930_at	MCM6		
201931_at	ETFA		
201932_at	LRRC41		
201933_at	CHMP1A		
201934_at	WDR82		
201935_s_at	EIF4G3		
201936_s_at	EIF4G3		
201937_s_at	DNPEP		
201938_at	CDK2AP1		
201939_at	PLK2		
201940_at	CPD		
201941_at	CPD		
201942_s_at	CPD		
201943_s_at	CPD		
201944_at	HEXB		
201945_at	FURIN		
201946_s_at	CCT2		
201947_s_at	CCT2		
201948_at	GNL2		
201949_x_at	CAPZB		
201950_x_at	CAPZB		
201951_at	ALCAM		
201952_at	ALCAM		
201953_at	CIB1		
201954_at	ARPC1B		
201955_at	CCNC		
201956_s_at	GNPAT		
201957_at	PPP1R12B		
201958_s_at	PPP1R12B		
201959_s_at	MYCBP2		
201960_s_at	MYCBP2		
201961_s_at	RNF41		
201962_s_at	RNF41		
201963_at	ACSL1		
201964_at	SETX		
201965_s_at	SETX		
201966_at	NDUFS2		
201967_at	RBM6		
201968_s_at	PGM1		
201969_at	NASP		
201970_s_at	NASP		
201971_s_at	ATP6V1A		
201972_at	ATP6V1A		
201973_s_at	C7orf28B /// CCZ1		
201974_s_at	CCZ1		
201975_at	CLIP1		
201976_s_at	MYO10		
201977_s_at	KIAA0141		
201978_s_at	KIAA0141		
201979_s_at	PPP5C		
201980_s_at	RSU1		
201981_at	PAPPA		
201982_s_at	PAPPA		
201983_s_at	EGFR		
201984_s_at	EGFR		
201985_at	KIAA0196		
201986_at	MED13		
201987_at	MED13		
201988_s_at	CREBL2		
201989_s_at	CREBL2		
201990_s_at	CREBL2		
201991_s_at	KIF5B		
201992_s_at	KIF5B		
201993_x_at	HNRPDL		
201994_at	MORF4L2		
201995_at	EXT1		
201996_s_at	SPEN		
201997_s_at	SPEN		
201998_at	ST6GAL1		
201999_s_at	DYNLT1		
202000_at	NDUFA6		
202001_s_at	NDUFA6		
202002_at	ACAA2		
202003_s_at	ACAA2		
202004_x_at	SDHC		
202005_at	ST14		
202006_at	PTPN12		
202007_at	NID1		
202008_s_at	NID1		
202009_at	TWF2		
202010_s_at	ZNF410		
202011_at	TJP1		
202012_s_at	EXT2		
202013_s_at	EXT2		
202014_at	PPP1R15A		
202015_x_at			
202016_at	MEST		
202017_at	EPHX1		
202018_s_at	LTF		
202019_s_at	LANCL1		
202020_s_at	LANCL1		
202021_x_at	EIF1		
202022_at	ALDOC		
202023_at	EFNA1		
202024_at	ASNA1		
202025_x_at	ACAA1		
202026_at	SDHD		
202027_at	TMEM184B		
202028_s_at	RPL38		
202029_x_at	RPL38		
202030_at	BCKDK		
202031_s_at	WIPI2		
202032_s_at	MAN2A2		
202033_s_at	RB1CC1		
202034_x_at	RB1CC1		
202035_s_at	SFRP1		
202036_s_at	SFRP1		
202037_s_at	SFRP1		
202038_at	UBE4A		
202039_at	MYO18A /// TIAF1		
202040_s_at	KDM5A		
202041_s_at	FIBP		
202042_at	HARS		
202043_s_at	SMS		
202044_at	GRLF1		
202045_s_at	GRLF1		
202046_s_at	GRLF1		
202047_s_at	CBX6		
202048_s_at	CBX6		
202049_s_at	ZMYM4		
202050_s_at	ZMYM4		
202051_s_at	ZMYM4		
202052_s_at	RAI14		
202053_s_at	ALDH3A2		
202054_s_at	ALDH3A2		
202055_at	KPNA1		
202056_at	KPNA1		
202057_at	KPNA1		
202058_s_at	KPNA1		
202059_s_at	KPNA1		
202060_at	CTR9		
202061_s_at	SEL1L		
202062_s_at	SEL1L		
202063_s_at	SEL1L		
202064_s_at	SEL1L		
202065_s_at	PPFIA1		
202066_at	PPFIA1		
202067_s_at	LDLR		
202068_s_at	LDLR		
202069_s_at	IDH3A		
202070_s_at	IDH3A		
202071_at	SDC4		
202072_at	HNRNPL		
202073_at	OPTN		
202074_s_at	OPTN		
202075_s_at	PLTP		
202076_at	BIRC2		
202077_at	NDUFAB1		
202078_at	COPS3		
202079_s_at	TRAK1		
202080_s_at	TRAK1		
202081_at	IER2		
202082_s_at	SEC14L1		
202083_s_at	SEC14L1		
202084_s_at	SEC14L1		
202085_at	TJP2		
202086_at	MX1		
202087_s_at	CTSL1		
202088_at	SLC39A6		
202089_s_at	SLC39A6		
202090_s_at	UQCR11		
202091_at	ARL2BP		
202092_s_at	ARL2BP		
202093_s_at	PAF1		
202094_at	BIRC5		
202095_s_at	BIRC5		
202096_s_at	TSPO		
202097_at	NUP153		
202098_s_at	PRMT2		
202099_s_at	DGCR2		
202100_at	RALB		
202101_s_at	RALB		
202102_s_at	BRD4		
202103_at	BRD4		
202104_s_at	SPG7		
202105_at	IGBP1		
202106_at	GOLGA3		
202107_s_at	MCM2		
202108_at	PEPD		
202109_at	ARFIP2		
202110_at	COX7B		
202111_at	SLC4A2		
202112_at	VWF		
202113_s_at	SNX2		
202114_at	SNX2		
202115_s_at	NOC2L		
202116_at	DPF2		
202117_at	ARHGAP1		
202118_s_at	CPNE3		
202119_s_at	CPNE3		
202120_x_at	AP2S1		
202121_s_at	CHMP2A		
202122_s_at	PLIN3		
202123_s_at	ABL1		
202124_s_at	TRAK2		
202125_s_at	TRAK2		
202126_at	PRPF4B		
202127_at	PRPF4B		
202128_at	KIAA0317		
202129_s_at	RIOK3		
202130_at	RIOK3		
202131_s_at	RIOK3		
202132_at	WWTR1		
202133_at	WWTR1		
202134_s_at	WWTR1		
202135_s_at	ACTR1B		
202136_at	ZMYND11		
202137_s_at	ZMYND11		
202138_x_at	AIMP2		
202139_at	AKR7A2		
202140_s_at	CLK3		
202141_s_at	COPS8		
202142_at	COPS8		
202143_s_at	COPS8		
202144_s_at	ADSL		
202145_at	LY6E		
202146_at	IFRD1		
202147_s_at	IFRD1		
202148_s_at	PYCR1		
202149_at	NEDD9		
202150_s_at	NEDD9		
202151_s_at	UBAC1		
202152_x_at	USF2		
202153_s_at	NUP62		
202154_x_at	TUBB3		
202155_s_at	NUP214		
202156_s_at	CELF2		
202157_s_at	CELF2		
202158_s_at	CELF2		
202159_at	FARSA		
202160_at	CREBBP		
202161_at	PKN1		
202162_s_at	CNOT8		
202163_s_at	CNOT8		
202164_s_at	CNOT8		
202165_at	PPP1R2		
202166_s_at	PPP1R2		
202167_s_at	MMS19		
202168_at	TAF9		
202169_s_at	AASDHPPT		
202170_s_at	AASDHPPT		
202171_at	VEZF1		
202172_at	VEZF1		
202173_s_at	VEZF1		
202174_s_at	PCM1		
202175_at	CHPF		
202176_at	ERCC3		
202177_at	GAS6		
202178_at	PRKCZ		
202179_at	BLMH		
202180_s_at	MVP		
202181_at	KIAA0247		
202182_at	KAT2A		
202183_s_at	KIF22		
202184_s_at	NUP133		
202185_at	PLOD3		
202186_x_at	PPP2R5A		
202187_s_at	PPP2R5A		
202188_at	NUP93		
202189_x_at	PTBP1		
202190_at	CSTF1		
202191_s_at	GAS7		
202192_s_at	GAS7		
202193_at	LIMK2		
202194_at	TMED5		
202195_s_at	TMED5		
202196_s_at	DKK3		
202197_at	MTMR3		
202198_s_at	MTMR3		
202199_s_at	SRPK1		
202200_s_at	SRPK1		
202201_at	BLVRB		
202202_s_at	LAMA4		
202203_s_at	AMFR		
202204_s_at	AMFR		
202205_at	VASP		
202206_at	ARL4C		
202207_at	ARL4C		
202208_s_at	ARL4C		
202209_at	LSM3		
202210_x_at	GSK3A		
202211_at	ARFGAP3		
202212_at	PES1		
202213_s_at	CUL4B		
202214_s_at	CUL4B		
202215_s_at	NFYC		
202216_x_at	NFYC		
202217_at	C21orf33		
202218_s_at	FADS2		
202219_at	SLC6A8		
202220_at	KIAA0907		
202221_s_at	EP300		
202222_s_at	DES		
202223_at	STT3A		
202224_at	CRK		
202225_at	CRK		
202226_s_at	CRK		
202227_s_at	BRD8		
202228_s_at	NPTN		
202229_s_at	CHERP		
202230_s_at	CHERP		
202231_at	EIF3M		
202232_s_at	EIF3M		
202233_s_at	UQCRH		
202234_s_at	SLC16A1		
202235_at	SLC16A1		
202236_s_at	SLC16A1		
202237_at	NNMT		
202238_s_at	NNMT		
202239_at	PARP4		
202240_at	PLK1		
202241_at	TRIB1		
202242_at	TSPAN7		
202243_s_at	PSMB4		
202244_at	PSMB4		
202245_at	LSS		
202246_s_at	CDK4		
202247_s_at	MTA1		
202248_at	E2F4		
202249_s_at	DCAF8		
202250_s_at	DCAF8		
202251_at	PRPF3		
202252_at	RAB13		
202253_s_at	DNM2		
202254_at	SIPA1L1		
202255_s_at	SIPA1L1		
202256_at	CD2BP2		
202257_s_at	CD2BP2		
202258_s_at	N4BP2L2		
202259_s_at	N4BP2L2		
202260_s_at	STXBP1		
202261_at	VPS72		
202262_x_at	DDAH2		
202263_at	CYB5R1		
202264_s_at	TOMM40		
202265_at	BMI1		
202266_at	TDP2		
202267_at	LAMC2		
202268_s_at	NAE1		
202269_x_at	GBP1		
202270_at	GBP1		
202271_at	FBXO28		
202272_s_at	FBXO28		
202273_at	PDGFRB		
202274_at	ACTG2		
202275_at	G6PD		
202276_at	SHFM1		
202277_at	SPTLC1		
202278_s_at	SPTLC1		
202279_at	C14orf2		
202280_at			
202281_at	GAK		
202282_at	HSD17B10		
202283_at	SERPINF1		
202284_s_at	CDKN1A		
202285_s_at	TACSTD2		
202286_s_at	TACSTD2		
202287_s_at	TACSTD2		
202288_at	MTOR		
202289_s_at	TACC2		
202290_at	PDAP1		
202291_s_at	MGP		
202292_x_at	LYPLA2		
202293_at	STAG1		
202294_at	STAG1		
202295_s_at	CTSH		
202296_s_at	RER1		
202297_s_at	RER1		
202298_at	NDUFA1		
202299_s_at	HBXIP		
202300_at	HBXIP		
202301_s_at	RSRC2		
202302_s_at	RSRC2		
202303_x_at	SMARCA5		
202304_at	FNDC3A		
202305_s_at	FEZ2		
202306_at	POLR2G		
202307_s_at	TAP1		
202308_at	SREBF1		
202309_at	MTHFD1		
202310_s_at	COL1A1		
202311_s_at	COL1A1		
202312_s_at	COL1A1		
202313_at	PPP2R2A		
202314_at	CYP51A1		
202315_s_at	BCR		
202316_x_at	UBE4B		
202317_s_at	UBE4B		
202318_s_at	SENP6		
202319_at	SENP6		
202320_at	GTF3C1		
202321_at	GGPS1		
202322_s_at	GGPS1		
202323_s_at	ACBD3		
202324_s_at	ACBD3		
202325_s_at	ATP5J		
202326_at	EHMT2		
202327_s_at	PKD1		
202328_s_at	PKD1		
202329_at	CSK		
202330_s_at	UNG		
202331_at	BCKDHA		
202332_at	CSNK1E		
202333_s_at	UBE2B		
202334_s_at	UBE2B		
202335_s_at	UBE2B		
202336_s_at	PAM		
202337_at	PMF1		
202338_at	TK1		
202339_at	SYMPK		
202340_x_at	NR4A1		
202341_s_at	TRIM2		
202342_s_at	TRIM2		
202343_x_at	COX5B		
202344_at	HSF1		
202345_s_at	FABP5		
202346_at	UBE2K		
202347_s_at	UBE2K		
202348_s_at	TOR1A		
202349_at	TOR1A		
202350_s_at	MATN2		
202351_at	ITGAV		
202352_s_at	PSMD12		
202353_s_at	PSMD12		
202354_s_at	GTF2F1		
202355_s_at	GTF2F1		
202356_s_at	GTF2F1		
202357_s_at	CFB		
202358_s_at	SNX19		
202359_s_at	SNX19		
202360_at	MAML1		
202361_at	SEC24C		
202362_at	RAP1A		
202363_at	SPOCK1		
202364_at	MXI1		
202365_at	UNC119B		
202366_at	ACADS		
202367_at	CUX1		
202368_s_at	TRAM2		
202369_s_at	TRAM2		
202370_s_at	CBFB		
202371_at	TCEAL4		
202372_at	RAB3GAP2		
202373_s_at	RAB3GAP2		
202374_s_at	RAB3GAP2		
202375_at	SEC24D		
202376_at	SERPINA3		
202377_at	LEPROT		
202378_s_at	LEPROT		
202379_s_at	NKTR		
202380_s_at	NKTR		
202381_at	ADAM9		
202382_s_at	GNPDA1		
202383_at	KDM5C		
202384_s_at	TCOF1		
202385_s_at	TCOF1		
202386_s_at	KIAA0430		
202387_at	BAG1		
202388_at	RGS2		
202389_s_at	HTT		
202390_s_at	HTT		
202391_at	BASP1		
202392_s_at	PISD		
202393_s_at	KLF10		
202394_s_at	ABCF3		
202395_at	NSF		
202396_at	TCERG1		
202397_at	NUTF2		
202398_at	AP3S2		
202399_s_at	AP3S2		
202400_s_at	SRF		
202401_s_at	SRF		
202402_s_at	CARS		
202403_s_at	COL1A2		
202404_s_at	COL1A2		
202405_at	TIAL1		
202406_s_at	TIAL1		
202407_s_at	PRPF31		
202408_s_at	PRPF31		
202409_at	IGF2 /// INS-IGF2		
202410_x_at	IGF2 /// INS-IGF2		
202411_at	IFI27		
202412_s_at	USP1		
202413_s_at	USP1		
202414_at	ERCC5		
202415_s_at	HSPBP1		
202416_at	DNAJC7		
202417_at	KEAP1		
202418_at	YIF1A		
202419_at	KDSR		
202420_s_at	DHX9		
202421_at	IGSF3		
202422_s_at	ACSL4		
202423_at	MYST3		
202424_at	MAP2K2		
202425_x_at	PPP3CA		
202426_s_at	RXRA		
202427_s_at	BRP44		
202428_x_at	DBI		
202429_s_at	PPP3CA		
202430_s_at	PLSCR1		
202431_s_at	MYC		
202432_at	PPP3CB		
202433_at	SLC35B1		
202434_s_at	CYP1B1		
202435_s_at	CYP1B1		
202436_s_at	CYP1B1		
202437_s_at	CYP1B1		
202438_x_at	IDS		
202439_s_at	IDS		
202440_s_at	ST5		
202441_at	ERLIN1		
202442_at	AP3S1		
202443_x_at	NOTCH2		
202444_s_at	ERLIN1		
202445_s_at	NOTCH2		
202446_s_at	PLSCR1		
202447_at	DECR1		
202448_s_at	ZER1		
202449_s_at	RXRA		
202450_s_at	CTSK		
202451_at	GTF2H1		
202452_at	ZER1		
202453_s_at	GTF2H1		
202454_s_at	ERBB3		
202455_at	HDAC5		
202456_s_at	ZER1		
202457_s_at	PPP3CA		
202458_at	PRSS23		
202459_s_at	LPIN2		
202460_s_at	LPIN2		
202461_at	EIF2B2		
202462_s_at	DDX46		
202463_s_at	MBD3		
202464_s_at	PFKFB3		
202465_at	PCOLCE		
202466_at	PAPD7		
202467_s_at	COPS2		
202468_s_at	CTNNAL1		
202469_s_at	CPSF6		
202470_s_at	CPSF6		
202471_s_at	IDH3G		
202472_at	MPI		
202473_x_at	HCFC1		
202474_s_at	HCFC1		
202475_at	TMEM147		
202476_s_at	TUBGCP2		
202477_s_at	TUBGCP2		
202478_at	TRIB2		
202479_s_at	TRIB2		
202480_s_at	DEDD		
202481_at	DHRS3		
202482_x_at	RANBP1		
202483_s_at	RANBP1		
202484_s_at	MBD2		
202485_s_at	MBD2		
202486_at	AFG3L2		
202487_s_at	H2AFV		
202488_s_at	FXYD3		
202489_s_at	FXYD3		
202490_at	IKBKAP		
202491_s_at	IKBKAP		
202492_at	ATG9A		
202493_x_at	CSH1		
202494_at	PPIE		
202495_at	TBCC		
202496_at	EDC4		
202497_x_at	SLC2A3		
202498_s_at	SLC2A3		
202499_s_at	SLC2A3		
202500_at	DNAJB2		
202501_at	MAPRE2		
202502_at	ACADM		
202503_s_at	KIAA0101		
202504_at	TRIM29		
202505_at	SNRPB2		
202506_at	SSFA2		
202507_s_at	SNAP25		
202508_s_at	SNAP25		
202509_s_at	TNFAIP2		
202510_s_at	TNFAIP2		
202511_s_at	ATG5		
202512_s_at	ATG5		
202513_s_at	PPP2R5D		
202514_at	DLG1		
202515_at	DLG1		
202516_s_at	DLG1		
202517_at	CRMP1		
202518_at	BCL7B		
202519_at	MLXIP		
202520_s_at	MLH1		
202521_at	CTCF		
202522_at	PITPNB		
202523_s_at	SPOCK2		
202524_s_at	SPOCK2		
202525_at	PRSS8		
202526_at	SMAD4		
202527_s_at	SMAD4		
202528_at	GALE		
202529_at	PRPSAP1		
202530_at	MAPK14		
202531_at	IRF1		
202532_s_at	DHFR		
202533_s_at	DHFR		
202534_x_at	DHFR		
202535_at	FADD		
202536_at	CHMP2B		
202537_s_at	CHMP2B		
202538_s_at	CHMP2B		
202539_s_at	HMGCR		
202540_s_at	HMGCR		
202541_at	AIMP1		
202542_s_at	AIMP1		
202543_s_at	GMFB		
202544_at	GMFB		
202545_at	PRKCD		
202546_at	VAMP8		
202547_s_at	ARHGEF7		
202548_s_at	ARHGEF7		
202549_at	VAPB		
202550_s_at	VAPB		
202551_s_at	CRIM1		
202552_s_at	CRIM1		
202553_s_at	SYF2		
202554_s_at	GSTM3		
202555_s_at	MYLK		
202556_s_at	MCRS1		
202557_at	HSPA13		
202558_s_at	HSPA13		
202559_x_at	C1orf77		
202560_s_at	C1orf77		
202561_at	TNKS		
202562_s_at	C14orf1		
202563_at	C14orf1		
202564_x_at	ARL2		
202565_s_at	SVIL		
202566_s_at	SVIL		
202567_at	SNRPD3		
202568_s_at	MARK3		
202569_s_at	MARK3		
202570_s_at	DLGAP4		
202571_s_at	DLGAP4		
202572_s_at	DLGAP4		
202573_at	CSNK1G2		
202574_s_at	CSNK1G2		
202575_at	CRABP2		
202576_s_at	DDX19A /// DDX19B		
202577_s_at	DDX19A		
202578_s_at	DDX19A		
202579_x_at	HMGN4		
202580_x_at	FOXM1		
202581_at	HSPA1A /// HSPA1B		
202582_s_at	RANBP9		
202583_s_at	RANBP9		
202584_at	NFX1		
202585_s_at	NFX1		
202586_at	POLR2L		
202587_s_at	AK1		
202588_at	AK1		
202589_at	TYMS		
202590_s_at	PDK2		
202591_s_at	SSBP1		
202592_at	BLOC1S1		
202593_s_at	GDE1		
202594_at	LEPROTL1		
202595_s_at	LEPROTL1		
202596_at	ENSA		
202597_at	IRF6		
202598_at	S100A13		
202599_s_at	NRIP1		
202600_s_at	NRIP1		
202601_s_at	HTATSF1		
202602_s_at	HTATSF1		
202603_at	ADAM10		
202604_x_at	ADAM10		
202605_at	GUSB		
202606_s_at	TLK1		
202607_at	NDST1		
202608_s_at	NDST1		
202609_at	EPS8		
202610_s_at	MED14		
202611_s_at	MED14		
202612_s_at	MED14		
202613_at	CTPS		
202614_at	SLC30A9		
202615_at	GNAQ		
202616_s_at	MECP2		
202617_s_at	MECP2		
202618_s_at	MECP2		
202619_s_at	PLOD2		
202620_s_at	PLOD2		
202621_at	IRF3		
202622_s_at	ATXN2		
202623_at	EAPP		
202624_s_at	CABIN1		
202625_at	LYN		
202626_s_at	LYN		
202627_s_at	SERPINE1		
202628_s_at	SERPINE1		
202629_at	APPBP2		
202630_at	APPBP2		
202631_s_at	APPBP2		
202632_at	DPH1 /// OVCA2		
202633_at	TOPBP1		
202634_at	POLR2K		
202635_s_at	POLR2K		
202636_at	RNF103		
202637_s_at	ICAM1		
202638_s_at	ICAM1		
202639_s_at	RANBP3		
202640_s_at	RANBP3		
202641_at	ARL3		
202642_s_at	TRRAP		
202643_s_at	TNFAIP3		
202644_s_at	TNFAIP3		
202645_s_at	MEN1		
202646_s_at	CSDE1		
202647_s_at	NRAS		
202648_at			
202649_x_at	RPS19		
202650_s_at	KIAA0195		
202651_at	LPGAT1		
202652_at	APBB1		
202653_s_at	07-Mar		
202654_x_at	07-Mar		
202655_at	MANF		
202656_s_at	SERTAD2		
202657_s_at	SERTAD2		
202658_at	PEX11B		
202659_at	PSMB10		
202660_at	ITPR2		
202661_at	ITPR2		
202662_s_at	ITPR2		
202663_at	WIPF1		
202664_at	WIPF1		
202665_s_at	WIPF1		
202666_s_at	ACTL6A		
202667_s_at	SLC39A4 /// SLC39A7		
202668_at	EFNB2		
202669_s_at	EFNB2		
202670_at	MAP2K1		
202671_s_at	PDXK		
202672_s_at	ATF3		
202673_at	DPM1		
202674_s_at	LMO7		
202675_at	SDHB		
202676_x_at	FASTK		
202677_at	RASA1		
202678_at	GTF2A2		
202679_at	NPC1		
202680_at	GTF2E2		
202681_at	USP4		
202682_s_at	USP4		
202683_s_at	RNMT		
202684_s_at	RNMT		
202685_s_at	AXL		
202686_s_at	AXL		
202687_s_at	TNFSF10		
202688_at	TNFSF10		
202689_at	RBM15B		
202690_s_at	SNRPD1		
202691_at	SNRPD1		
202692_s_at	UBTF		
202693_s_at	STK17A		
202694_at	STK17A		
202695_s_at	STK17A		
202696_at	OXSR1		
202697_at	NUDT21		
202698_x_at	COX4I1		
202699_s_at	TMEM63A		
202700_s_at	TMEM63A		
202701_at	BMP1		
202702_at	TRIM26		
202703_at	DUSP11		
202704_at	TOB1		
202705_at	CCNB2		
202706_s_at	UMPS		
202707_at	UMPS		
202708_s_at	HIST2H2BE		
202709_at	FMOD		
202710_at	BET1		
202711_at	EFNB1		
202712_s_at	CKMT1A /// CKMT1B		
202713_s_at	KIAA0391		
202714_s_at	KIAA0391		
202715_at	CAD		
202716_at	PTPN1		
202717_s_at	CDC16		
202718_at	IGFBP2		
202719_s_at	TES		
202720_at	TES		
202721_s_at	GFPT1		
202722_s_at	GFPT1		
202723_s_at	FOXO1		
202724_s_at	FOXO1		
202725_at	POLR2A		
202726_at	LIG1		
202727_s_at	IFNGR1		
202728_s_at	LTBP1		
202729_s_at	LTBP1		
202730_s_at	PDCD4		
202731_at	PDCD4		
202732_at	PKIG		
202733_at	P4HA2		
202734_at	TRIP10		
202735_at	EBP		
202736_s_at	LSM4		
202737_s_at	LSM4		
202738_s_at	PHKB		
202739_s_at	PHKB		
202740_at	ABHD14A /// ACY1		
202741_at	PRKACB		
202742_s_at	PRKACB		
202743_at	PIK3R3		
202744_at	SLC20A2		
202745_at	USP8		
202746_at	ITM2A		
202747_s_at	ITM2A		
202748_at	GBP2		
202749_at	WRB		
202750_s_at	TFIP11		
202751_at	TFIP11		
202752_x_at	SLC7A8		
202753_at	PSMD6		
202754_at	R3HDM1		
202755_s_at	GPC1		
202756_s_at	GPC1		
202757_at	COBRA1		
202758_s_at	RFXANK		
202759_s_at	AKAP2 /// PALM2-AKAP2		
202760_s_at	AKAP2 /// PALM2-AKAP2		
202761_s_at	SYNE2		
202762_at	ROCK2		
202763_at	CASP3		
202764_at	STIM1		
202765_s_at	FBN1		
202766_s_at	FBN1		
202767_at	ACP2		
202768_at	FOSB		
202769_at	CCNG2		
202770_s_at	CCNG2		
202771_at	FAM38A		
202772_at	HMGCL		
202773_s_at	SFSWAP		
202774_s_at	SFSWAP		
202775_s_at	SFSWAP		
202776_at	DNTTIP2		
202777_at	SHOC2		
202778_s_at	ZMYM2		
202779_s_at	UBE2S		
202780_at	OXCT1		
202781_s_at	INPP5K		
202782_s_at	INPP5K		
202783_at	NNT		
202784_s_at	NNT		
202785_at	NDUFA7		
202786_at	STK39		
202787_s_at	MAPKAPK3		
202788_at	MAPKAPK3		
202789_at	PLCG1		
202790_at	CLDN7		
202791_s_at	PPP6R2		
202792_s_at	PPP6R2		
202793_at	LPCAT3		
202794_at	INPP1		
202795_x_at	TRIOBP		
202796_at	SYNPO		
202797_at	SACM1L		
202798_at	SEC24B		
202799_at	CLPP		
202800_at	SLC1A3		
202801_at	PRKACA		
202802_at	DHPS		
202803_s_at	ITGB2		
202804_at	ABCC1		
202805_s_at	ABCC1		
202806_at	DBN1		
202807_s_at	TOM1		
202808_at	C10orf26		
202809_s_at	INTS3		
202810_at	DRG1		
202811_at	STAMBP		
202812_at	GAA		
202813_at	TARBP1		
202814_s_at	HEXIM1		
202815_s_at	HEXIM1		
202816_s_at	SS18		
202817_s_at	SS18		
202818_s_at	TCEB3		
202819_s_at	TCEB3		
202820_at	AHR		
202821_s_at	LPP		
202822_at	LPP		
202823_at	TCEB1		
202824_s_at	TCEB1		
202825_at	SLC25A4		
202826_at	SPINT1		
202827_s_at	MMP14		
202828_s_at	MMP14		
202829_s_at	VAMP7		
202830_s_at	SLC37A4		
202831_at	GPX2		
202832_at	GCC2		
202833_s_at	SERPINA1		
202834_at	AGT		
202835_at	TXNL4A		
202836_s_at	TXNL4A		
202837_at	TRAFD1		
202838_at	FUCA1		
202839_s_at	NDUFB7		
202840_at	TAF15		
202841_x_at	OGFR		
202842_s_at	DNAJB9		
202843_at	DNAJB9		
202844_s_at	RALBP1		
202845_s_at	RALBP1		
202846_s_at	PIGC		
202847_at	PCK2		
202848_s_at	GRK6		
202849_x_at	GRK6		
202850_at	ABCD3		
202851_at	AAGAB		
202852_s_at	AAGAB		
202853_s_at	RYK		
202854_at	HPRT1		
202855_s_at	SLC16A3		
202856_s_at	SLC16A3		
202857_at	CNPY2		
202858_at	U2AF1		
202859_x_at	IL8		
202860_at	DENND4B		
202861_at	PER1		
202862_at	FAH		
202863_at	SP100		
202864_s_at	SP100		
202865_at	DNAJB12		
202866_at	DNAJB12		
202867_s_at	DNAJB12		
202868_s_at	POP4		
202869_at	OAS1		
202870_s_at	CDC20		
202871_at	TRAF4		
202872_at	ATP6V1C1		
202873_at	ATP6V1C1		
202874_s_at	ATP6V1C1		
202875_s_at	PBX2		
202876_s_at	PBX2		
202877_s_at	CD93		
202878_s_at	CD93		
202879_s_at	CYTH1		
202880_s_at	CYTH1		
202881_x_at			
202882_x_at	NOL7		
202883_s_at	PPP2R1B		
202884_s_at	PPP2R1B		
202885_s_at	PPP2R1B		
202886_s_at	PPP2R1B		
202887_s_at	DDIT4		
202888_s_at	ANPEP		
202889_x_at	MAP7		
202890_at	MAP7		
202891_at	NIT1		
202892_at	CDC23		
202893_at	UNC13B		
202894_at	EPHB4		
202895_s_at	SIRPA		
202896_s_at	SIRPA		
202897_at	SIRPA		
202898_at	SDC3		
202899_s_at	SRSF3		
2028_s_at	E2F1		
202900_s_at	NUP88		
202901_x_at	CTSS		
202902_s_at	CTSS		
202903_at	LSM5		
202904_s_at	LSM5		
202905_x_at	NBN		
202906_s_at	NBN		
202907_s_at	NBN		
202908_at	WFS1		
202909_at	EPM2AIP1		
202910_s_at	CD97		
202911_at	MSH6		
202912_at	ADM		
202913_at	ARHGEF11		
202914_s_at	ARHGEF11		
202915_s_at	FAM20B		
202916_s_at	FAM20B		
202917_s_at	S100A8		
202918_s_at	MOBKL3		
202919_at	MOBKL3		
202920_at	ANK2		
202921_s_at	ANK2		
202922_at	GCLC		
202923_s_at	GCLC		
202924_s_at	PLAGL2		
202925_s_at	PLAGL2		
202926_at	NBAS		
202927_at	PIN1		
202928_s_at	PHF1		
202929_s_at	DDT		
202930_s_at	SUCLA2		
202931_x_at	BIN1		
202932_at	YES1		
202933_s_at	YES1		
202934_at	HK2		
202935_s_at	SOX9		
202936_s_at	SOX9		
202937_x_at	RRP7A		
202938_x_at	LOC100510314 /// LOC100510451 /// RRP7A /// RRP7B		
202939_at	ZMPSTE24		
202940_at	WNK1		
202941_at	NDUFV2		
202942_at	ETFB		
202943_s_at	NAGA		
202944_at	NAGA		
202945_at	FPGS		
202946_s_at	BTBD3		
202947_s_at	GYPC		
202948_at	IL1R1		
202949_s_at	FHL2		
202950_at	CRYZ		
202951_at	STK38		
202952_s_at	ADAM12		
202953_at	C1QB		
202954_at	UBE2C		
202955_s_at	ARFGEF1		
202956_at	ARFGEF1		
202957_at	HCLS1		
202958_at	PTPN9		
202959_at	MUT		
202960_s_at	MUT		
202961_s_at	ATP5J2		
202962_at	KIF13B		
202963_at	RFX5		
202964_s_at	RFX5		
202965_s_at	CAPN6		
202966_at	CAPN6		
202967_at	GSTA4		
202968_s_at	DYRK2		
202969_at	DYRK2		
202970_at	DYRK2		
202971_s_at	DYRK2		
202972_s_at	FAM13A		
202973_x_at	FAM13A		
202974_at	MPP1		
202975_s_at	RHOBTB3		
202976_s_at	RHOBTB3		
202977_s_at	CREBZF		
202978_s_at	CREBZF		
202979_s_at	CREBZF		
202980_s_at	SIAH1		
202981_x_at	SIAH1		
202982_s_at	ACOT1 /// ACOT2		
202983_at	HLTF		
202984_s_at	BAG5		
202985_s_at	BAG5		
202986_at	ARNT2		
202987_at	TRAF3IP2		
202988_s_at	RGS1		
202989_at	RGS1		
202990_at	PYGL		
202991_at	STARD3		
202992_at	C7		
202993_at	ILVBL		
202994_s_at	FBLN1		
202995_s_at	FBLN1		
202996_at	POLD4		
202997_s_at	LOXL2		
202998_s_at	LOXL2		
202999_s_at	LOXL2		
203000_at	STMN2		
203001_s_at	STMN2		
203002_at	AMOTL2		
203003_at	MEF2D		
203004_s_at	MEF2D		
203005_at	LTBR		
203006_at	INPP5A		
203007_x_at	LYPLA1		
203008_x_at	TXNDC9		
203009_at	BCAM		
203010_at	STAT5A		
203011_at	IMPA1		
203012_x_at	RPL23A		
203013_at	ECD		
203014_x_at	SGSM3		
203015_s_at	SSX2IP		
203016_s_at	SSX2IP		
203017_s_at	SSX2IP		
203018_s_at	SSX2IP		
203019_x_at	SSX2IP		
203020_at	RABGAP1L		
203021_at	SLPI		
203022_at	RNASEH2A		
203023_at	NOP16		
203024_s_at	C5orf15		
203025_at	NAA10		
203026_at	ZBTB5		
203027_s_at	MVD		
203028_s_at	CYBA		
203029_s_at	PTPRN2		
203030_s_at	PTPRN2		
203031_s_at	UROS		
203032_s_at	FH		
203033_x_at	FH		
203034_s_at	RPL27A		
203035_s_at	PIAS3		
203036_s_at	MTSS1		
203037_s_at	MTSS1		
203038_at	PTPRK		
203039_s_at	NDUFS1		
203040_s_at	HMBS		
203041_s_at	LAMP2		
203042_at	LAMP2		
203043_at	ZBED1		
203044_at	CHSY1		
203045_at	NINJ1		
203046_s_at	TIMELESS		
203047_at	STK10		
203048_s_at	TTC37		
203049_s_at	TTC37		
203050_at	TP53BP1		
203051_at	BAHD1		
203052_at	C2		
203053_at	BCAS2		
203054_s_at	TCTA		
203055_s_at	ARHGEF1		
203056_s_at	PRDM2		
203057_s_at	PRDM2		
203058_s_at	PAPSS2		
203059_s_at	PAPSS2		
203060_s_at	PAPSS2		
203061_s_at	MDC1		
203062_s_at	MDC1		
203063_at	PPM1F		
203064_s_at	FOXK2		
203065_s_at	CAV1		
203066_at	CHST15		
203067_at	PDHX		
203068_at	KLHL21		
203069_at	SV2A		
203070_at	SEMA3B		
203071_at	SEMA3B		
203072_at	MYO1E		
203073_at	COG2		
203074_at	ANXA8 /// ANXA8L1 /// ANXA8L2		
203075_at	SMAD2		
203076_s_at	SMAD2		
203077_s_at	SMAD2		
203078_at	CUL2		
203079_s_at	CUL2		
203080_s_at	BAZ2B		
203081_at	CTNNBIP1		
203082_at	BMS1		
203083_at	THBS2		
203084_at	TGFB1		
203085_s_at	TGFB1		
203086_at	KIF2A		
203087_s_at	KIF2A		
203088_at	FBLN5		
203089_s_at	HTRA2		
203090_at	SDF2		
203091_at	FUBP1		
203092_at	TIMM44		
203093_s_at	TIMM44		
203094_at	MAD2L1BP		
203095_at	MTIF2		
203096_s_at	RAPGEF2		
203097_s_at	RAPGEF2		
203098_at	CDYL		
203099_s_at	CDYL		
203100_s_at	CDYL		
203101_s_at	MGAT2		
203102_s_at	MGAT2		
203103_s_at	PRPF19		
203104_at	CSF1R		
203105_s_at	DNM1L		
203106_s_at	VPS41		
203107_x_at	RPS2		
203108_at	GPRC5A		
203109_at	UBE2M		
203110_at	PTK2B		
203111_s_at	PTK2B		
203112_s_at	WHSC2		
203113_s_at	EEF1D		
203114_at	SSSCA1		
203115_at	FECH		
203116_s_at	FECH		
203117_s_at	PAN2		
203118_at	PCSK7		
203119_at	CCDC86		
203120_at	TP53BP2		
203122_at	TTC15		
203123_s_at	SLC11A2		
203124_s_at	SLC11A2		
203125_x_at	SLC11A2		
203126_at	IMPA2		
203127_s_at	SPTLC2		
203128_at	SPTLC2		
203129_s_at	KIF5C		
203130_s_at	KIF5C		
203131_at	PDGFRA		
203132_at	RB1		
203133_at	SEC61B		
203134_at	PICALM		
203135_at	TBP		
203136_at	RABAC1		
203137_at	WTAP		
203138_at	HAT1		
203139_at	DAPK1		
203140_at	BCL6		
203141_s_at	AP3B1		
203142_s_at	AP3B1		
203143_s_at	KIAA0040		
203144_s_at	KIAA0040		
203145_at	SPAG5		
203146_s_at	GABBR1		
203147_s_at	TRIM14		
203148_s_at	TRIM14		
203149_at	PVRL2		
203150_at	RABEPK		
203151_at	MAP1A		
203152_at	MRPL40		
203153_at	IFIT1		
203154_s_at	PAK4		
203155_at	SETDB1		
203156_at	AKAP11		
203157_s_at	GLS		
203158_s_at	GLS		
203159_at	GLS		
203160_s_at	RNF8		
203161_s_at	RNF8		
203162_s_at	KATNB1		
203163_at	KATNB1		
203164_at	SLC33A1		
203165_s_at	SLC33A1		
203166_at	CFDP1		
203167_at	TIMP2		
203168_at	ATF6B		
203169_at	RGP1		
203170_at	RRP8		
203171_s_at	RRP8		
203172_at	FXR2		
203173_s_at	C16orf62		
203174_s_at	ARFRP1		
203175_at	RHOG		
203176_s_at	TFAM		
203177_x_at	TFAM		
203178_at	GATM		
203179_at	GALT		
203180_at	ALDH1A3		
203181_x_at	SRPK2		
203182_s_at	SRPK2		
203183_s_at	SMARCD1		
203184_at	FBN2		
203185_at	RASSF2		
203186_s_at	S100A4		
203187_at	DOCK1		
203188_at	B3GNT1		
203189_s_at	NDUFS8		
203190_at	NDUFS8		
203191_at	ABCB6		
203192_at	ABCB6		
203193_at	ESRRA		
203194_s_at	NUP98		
203195_s_at	NUP98		
203196_at	ABCC4		
203197_s_at	C1orf123		
203198_at	CDK9		
203199_s_at	MTRR		
203200_s_at	MTRR		
203201_at	PMM2		
203202_at	KRR1		
203203_s_at	KRR1		
203204_s_at	KDM4A		
203205_at	KDM4A		
203206_at	FAM53B		
203207_s_at	MTFR1		
203208_s_at	MTFR1		
203209_at	RFC5		
203210_s_at	RFC5		
203211_s_at	MTMR2		
203212_s_at	MTMR2		
203213_at	CDK1		
203214_x_at	CDK1		
203215_s_at	MYO6		
203216_s_at	MYO6		
203217_s_at	ST3GAL5		
203218_at	MAPK9		
203219_s_at	APRT		
203220_s_at	TLE1		
203221_at	TLE1		
203222_s_at	TLE1		
203223_at	RABEP1		
203224_at	RFK		
203225_s_at	RFK		
203226_s_at	TSPAN31		
203227_s_at	TSPAN31		
203228_at	PAFAH1B3		
203229_s_at	CLK2		
203230_at	DVL1		
203231_s_at	ATXN1		
203232_s_at	ATXN1		
203233_at	IL4R		
203234_at	UPP1		
203235_at	THOP1		
203236_s_at	LGALS9		
203237_s_at	NOTCH3		
203238_s_at	NOTCH3		
203239_s_at	CNOT3		
203240_at	FCGBP		
203241_at	UVRAG		
203242_s_at	PDLIM5		
203243_s_at	PDLIM5		
203244_at	PEX5		
203245_s_at	NCRNA00094		
203246_s_at	NPRL2		
203247_s_at	ZNF24		
203248_at	ZNF24		
203249_at	EZH1		
203250_at	RBM16		
203252_at	CDK2AP2		
203253_s_at	PPIP5K2		
203254_s_at	TLN1		
203255_at	FBXO11		
203256_at	CDH3		
203257_s_at	C11orf49		
203258_at	DRAP1		
203259_s_at	HDDC2		
203260_at	HDDC2		
203261_at	DCTN6		
203262_s_at	FAM50A		
203263_s_at	ARHGEF9		
203264_s_at	ARHGEF9		
203265_s_at	MAP2K4		
203266_s_at	MAP2K4		
203267_s_at	DRG2		
203268_s_at	DRG2		
203269_at	NSMAF		
203270_at	DTYMK		
203271_s_at	UNC119		
203272_s_at	TUSC2		
203273_s_at	TUSC2		
203274_at	F8A1 /// F8A2 /// F8A3		
203275_at	IRF2		
203276_at	LMNB1		
203277_at	DFFA		
203278_s_at	PHF21A		
203279_at	EDEM1		
203280_at	SAFB2		
203281_s_at	UBA7		
203282_at	GBE1		
203283_s_at	HS2ST1		
203284_s_at	HS2ST1		
203285_s_at	HS2ST1		
203286_at	RNF44		
203287_at	LAD1		
203288_at	KIAA0355		
203289_s_at	NPRL3		
203290_at	HLA-DQA1		
203291_at	CNOT4		
203292_s_at	VPS11		
203293_s_at	LMAN1		
203294_s_at	LMAN1		
203295_s_at	ATP1A2		
203296_s_at	ATP1A2		
203297_s_at	JARID2		
203298_s_at	JARID2		
203299_s_at	AP1S2		
203300_x_at	AP1S2		
203301_s_at	DMTF1		
203302_at	DCK		
203303_at	DYNLT3		
203304_at	BAMBI		
203305_at	F13A1		
203306_s_at	SLC35A1		
203307_at	GNL1		
203308_x_at	HPS1		
203309_s_at	HPS1		
203310_at	STXBP3		
203311_s_at	ARF6		
203312_x_at	ARF6		
203313_s_at	TGIF1		
203314_at	GTPBP6 /// LOC100508214 /// LOC100510565		
203315_at	NCK2		
203316_s_at	SNRPE		
203317_at	PSD4		
203318_s_at	ZNF148		
203319_s_at	ZNF148		
203320_at	SH2B3		
203321_s_at	ADNP2		
203322_at	ADNP2		
203323_at	CAV2		
203324_s_at	CAV2		
203325_s_at	COL5A1		
203326_x_at			
203327_at	IDE		
203328_x_at	IDE		
203329_at	PTPRM		
203330_s_at	LOC100510546 /// STX5		
203331_s_at	INPP5D		
203332_s_at	INPP5D		
203333_at	KIFAP3		
203334_at	DHX8		
203335_at	PHYH		
203336_s_at	ITGB1BP1		
203337_x_at	ITGB1BP1		
203338_at	PPP2R5E		
203339_at	SLC25A12		
203340_s_at	SLC25A12		
203341_at	CEBPZ		
203342_at	TIMM17B		
203343_at	UGDH		
203344_s_at	RBBP8		
203345_s_at	MTF2		
203346_s_at	MTF2		
203347_s_at	MTF2		
203348_s_at	ETV5		
203349_s_at	ETV5		
203350_at	AP1G1		
203351_s_at	ORC4		
203352_at	ORC4		
203353_s_at	MBD1		
203354_s_at	PSD3		
203355_s_at	PSD3		
203356_at	CAPN7		
203357_s_at	CAPN7		
203358_s_at	EZH2		
203359_s_at	MYCBP		
203360_s_at	MYCBP		
203361_s_at	MYCBP		
203362_s_at	MAD2L1		
203363_s_at	ATG13		
203364_s_at	ATG13		
203365_s_at	MMP15		
203366_at	POLG		
203367_at	DUSP14		
203368_at	CRELD1		
203369_x_at	PDLIM7		
203370_s_at	PDLIM7		
203371_s_at	NDUFB3		
203372_s_at	SOCS2		
203373_at	SOCS2		
203374_s_at	TPP2		
203375_s_at	TPP2		
203376_at	CDC40		
203377_s_at	CDC40		
203378_at	PCF11		
203379_at	RPS6KA1		
203380_x_at	SRSF5		
203381_s_at	APOE		
203382_s_at	APOE		
203383_s_at	GOLGA1		
203384_s_at	GOLGA1		
203385_at	DGKA		
203386_at	TBC1D4		
203387_s_at	TBC1D4		
203388_at	ARRB2		
203389_at	KIF3C		
203390_s_at	KIF3C		
203391_at	FKBP2		
203392_s_at	CTBP1		
203393_at	HES1		
203394_s_at	HES1		
203395_s_at	HES1		
203396_at	PSMA4		
203397_s_at	GALNT3		
203398_s_at	GALNT3		
203399_x_at	PSG3		
203400_s_at	TF		
203401_at	PRPS2		
203402_at	KCNAB2		
203403_s_at	RNF6		
203404_at	ARMCX2		
203405_at	PSMG1		
203406_at	MFAP1		
203407_at	PPL		
203408_s_at	SATB1		
203409_at	DDB2		
203410_at	AP3M2		
203411_s_at	LMNA		
203412_at	LZTR1		
203413_at	NELL2		
203414_at	MMD		
203415_at	PDCD6		
203416_at	CD53		
203417_at	MFAP2		
203418_at	CCNA2		
203419_at	MLL4		
203420_at	FAM8A1		
203421_at	TP53I11		
203422_at	POLD1		
203423_at	RBP1		
203424_s_at	IGFBP5		
203425_s_at	IGFBP5		
203426_s_at	IGFBP5		
203427_at	ASF1A		
203428_s_at	ASF1A		
203429_s_at	C1orf9		
203430_at	HEBP2		
203431_s_at	ARHGAP32		
203432_at	TMPO		
203433_at	MTHFS		
203434_s_at	MME		
203435_s_at	MME		
203436_at	RPP30		
203437_at	TMEM11		
203438_at	STC2		
203439_s_at	STC2		
203440_at	CDH2		
203441_s_at	CDH2		
203442_x_at	EML3		
203443_at	EML3		
203444_s_at	MTA2		
203445_s_at	CTDSP2		
203446_s_at	OCRL		
203447_at	PSMD5		
203448_s_at	TERF1		
203449_s_at	TERF1		
203450_at	CBY1		
203451_at	LDB1		
203452_at	B3GAT3		
203453_at	SCNN1A		
203454_s_at	ATOX1		
203455_s_at	SAT1		
203456_at	PRAF2		
203457_at	STX7		
203458_at	SPR		
203459_s_at	VPS16		
203460_s_at	PSEN1		
203461_at	CHD2		
203462_x_at	EIF3B		
203463_s_at	EPN2		
203464_s_at	EPN2		
203465_at	MRPL19		
203466_at	MPV17		
203467_at	PMM1		
203468_at	CDK10		
203469_s_at	CDK10		
203470_s_at	PLEK		
203471_s_at	PLEK		
203472_s_at	SLCO2B1		
203473_at	SLCO2B1		
203474_at	IQGAP2		
203475_at	CYP19A1		
203476_at	TPBG		
203477_at	COL15A1		
203478_at	NDUFC1		
203479_s_at	OTUD4		
203480_s_at	OTUD4		
203481_at	FAM178A		
203482_at	FAM178A		
203483_at	SEMA4G		
203484_at	SEC61G		
203485_at	RTN1		
203486_s_at	ARMC8		
203487_s_at	ARMC8		
203488_at	LPHN1		
203489_at	SIVA1		
203490_at	ELF4		
203491_s_at	CEP57		
203492_x_at	CEP57		
203493_s_at	CEP57		
203494_s_at	CEP57		
203495_at	LRRC14		
203496_s_at	MED1		
203497_at	MED1		
203498_at	RCAN2		
203499_at	EPHA2		
203500_at	GCDH		
203501_at	PGCP		
203502_at	BPGM		
203503_s_at	PEX14		
203504_s_at	ABCA1		
203505_at	ABCA1		
203506_s_at	MED12		
203507_at	CD68		
203508_at	TNFRSF1B		
203509_at	SORL1		
203510_at	MET		
203511_s_at	TRAPPC3		
203512_at	TRAPPC3		
203513_at	SPG11		
203514_at	MAP3K3		
203515_s_at	PMVK		
203516_at	SNTA1		
203517_at	MTX2		
203518_at	LYST		
203519_s_at	UPF2		
203520_s_at	ZNF318		
203521_s_at	ZNF318		
203522_at	CCS		
203523_at	LSP1		
203524_s_at	MPST		
203525_s_at	APC		
203526_s_at	APC		
203527_s_at	APC		
203528_at	SEMA4D		
203529_at	PPP6C		
203530_s_at	STX4		
203531_at	CUL5		
203532_x_at	CUL5		
203533_s_at	CUL5		
203534_at	LSM1		
203535_at	S100A9		
203536_s_at	CIAO1		
203537_at	PRPSAP2		
203538_at	CAMLG		
203539_s_at			
203540_at	GFAP		
203541_s_at	KLF9		
203542_s_at	KLF9		
203543_s_at	KLF9		
203544_s_at	STAM		
203545_at	ALG8		
203546_at	IPO13		
203547_at	CD4		
203548_s_at	LPL		
203549_s_at	LPL		
203550_s_at	FAM189B		
203551_s_at	COX11		
203552_at	MAP4K5		
203553_s_at	MAP4K5		
203554_x_at	PTTG1		
203555_at	PTPN18		
203556_at	ZHX2		
203557_s_at	PCBD1		
203558_at	CUL7		
203559_s_at	ABP1		
203560_at	GGH		
203561_at	FCGR2A		
203562_at	FEZ1		
203563_at	AFAP1		
203564_at	FANCG		
203565_s_at	MNAT1		
203566_s_at	AGL		
203567_s_at	TRIM38		
203568_s_at	TRIM38		
203569_s_at	OFD1		
203570_at	LOXL1		
203571_s_at	C10orf116		
203572_s_at	TAF6		
203573_s_at	RABGGTA		
203574_at	NFIL3		
203575_at	CSNK2A2		
203576_at	BCAT2		
203577_at	GTF2H4		
203578_s_at	SLC7A6		
203579_s_at	SLC7A6		
203580_s_at	SLC7A6		
203581_at	RAB4A		
203582_s_at	RAB4A		
203583_at	UNC50		
203584_at	TTC35		
203585_at	ZNF185		
203586_s_at	ARL4D		
203587_at	ARL4D		
203588_s_at	TFDP2		
203589_s_at	TFDP2		
203590_at	DYNC1LI2		
203591_s_at	CSF3R		
203592_s_at	FSTL3		
203593_at	CD2AP		
203594_at	RTCD1		
203595_s_at	IFIT5		
203596_s_at	IFIT5		
203597_s_at	WBP4		
203598_s_at	WBP4		
203599_s_at	WBP4		
203600_s_at	FAM193A		
203601_s_at	ZBTB17		
203602_s_at	ZBTB17		
203603_s_at	ZEB2		
203604_at	ZNF516		
203605_at	SRP54		
203606_at	NDUFS6		
203607_at	INPP5F		
203608_at	ALDH5A1		
203609_s_at	ALDH5A1		
203610_s_at	TRIM38		
203611_at	TERF2		
203612_at	BYSL		
203613_s_at	NDUFB6		
203614_at	UTP14C		
203615_x_at	SULT1A1		
203616_at	POLB		
203617_x_at	ELK1		
203618_at	FAIM2		
203619_s_at	FAIM2		
203620_s_at	FCHSD2		
203621_at	NDUFB5		
203622_s_at	PNO1		
203623_at	PLXNA3		
203624_at	AKAP17A		
203625_x_at	SKP2		
203626_s_at	SKP2		
203627_at	IGF1R		
203628_at	IGF1R		
203629_s_at	COG5		
203630_s_at	COG5		
203631_s_at	GPRC5B		
203632_s_at	GPRC5B		
203633_at	CPT1A		
203634_s_at	CPT1A		
203635_at	DSCR3		
203636_at	MID1		
203637_s_at	MID1		
203638_s_at	FGFR2		
203639_s_at	FGFR2		
203640_at	MBNL2		
203641_s_at	COBLL1		
203642_s_at	COBLL1		
203643_at	ERF		
203644_s_at	MON1B		
203645_s_at	CD163		
203646_at	FDX1		
203647_s_at	FDX1		
203648_at	TATDN2		
203649_s_at	PLA2G2A		
203650_at	PROCR		
203651_at	ZFYVE16		
203652_at	MAP3K11		
203653_s_at	COIL		
203654_s_at	COIL		
203655_at	XRCC1		
203656_at	FIG4		
203657_s_at	CTSF		
203658_at	SLC25A20		
203659_s_at	TRIM13		
203660_s_at	PCNT		
203661_s_at	TMOD1		
203662_s_at	TMOD1		
203663_s_at	COX5A		
203664_s_at	POLR2D		
203665_at	HMOX1		
203666_at	CXCL12		
203667_at	TBCA		
203668_at	MAN2C1		
203669_s_at	DGAT1		
203670_at	TTLL3		
203671_at	TPMT		
203672_x_at	TPMT		
203673_at	TG		
203674_at	HELZ		
203675_at	NUCB2		
203676_at	GNS		
203677_s_at	TARBP2		
203678_at	FAN1		
203679_at	TMED1		
203680_at	PRKAR2B		
203681_at	IVD		
203682_s_at	IVD		
203683_s_at	VEGFB		
203684_s_at	BCL2		
203685_at	BCL2		
203686_at	MPG		
203687_at	CX3CL1		
203688_at	PKD2		
203689_s_at	FMR1		
203690_at	TUBGCP3		
203691_at	PI3		
203692_s_at	E2F3		
203693_s_at	E2F3		
203694_s_at	DHX16		
203695_s_at	DFNA5		
203696_s_at	RFC2		
203697_at	FRZB		
203698_s_at	FRZB		
203699_s_at	DIO2		
203700_s_at	DIO2		
203701_s_at	TRMT1		
203702_s_at	TTLL4		
203703_s_at	TTLL4		
203704_s_at	RREB1		
203705_s_at	FZD7		
203706_s_at	FZD7		
203707_at	ZNF263		
203708_at	PDE4B		
203709_at	PHKG2		
203710_at	ITPR1		
203711_s_at	HIBCH		
203712_at	KIAA0020		
203713_s_at	LLGL2		
203714_s_at	TBCE		
203715_at	TBCE		
203716_s_at	DPP4		
203717_at	DPP4		
203718_at	PNPLA6		
203719_at	ERCC1		
203720_s_at	ERCC1		
203721_s_at	UTP18		
203722_at	ALDH4A1		
203723_at	ITPKB		
203724_s_at	RUFY3		
203725_at	GADD45A		
203726_s_at	LAMA3		
203727_at	SKIV2L		
203728_at	BAK1		
203729_at	EMP3		
203730_s_at	ZKSCAN5		
203731_s_at	ZKSCAN5		
203732_at	TRIP4		
203733_at	DEXI		
203734_at	FOXJ2		
203735_x_at	PPFIBP1		
203736_s_at	PPFIBP1		
203737_s_at	PPRC1		
203738_at	C5orf22		
203739_at	ZNF217		
203740_at	MPHOSPH6		
203741_s_at	ADCY7		
203742_s_at	TDG		
203743_s_at	TDG		
203744_at	HMGB3		
203745_at	HCCS		
203746_s_at	HCCS		
203747_at	AQP3		
203748_x_at	RBMS1		
203749_s_at	RARA		
203750_s_at	RARA		
203751_x_at	JUND		
203752_s_at	JUND		
203753_at	TCF4		
203754_s_at	BRF1		
203755_at	BUB1B		
203756_at	ARHGEF17		
203757_s_at	CEACAM6		
203758_at	CTSO		
203759_at	ST3GAL4		
203760_s_at	SLA		
203761_at	SLA		
203762_s_at	DYNC2LI1		
203763_at	DYNC2LI1		
203764_at	DLGAP5		
203765_at	GCA		
203766_s_at	LMOD1		
203767_s_at	STS		
203768_s_at	STS		
203769_s_at	STS		
203770_s_at	STS		
203771_s_at	BLVRA		
203772_at	BLVRA		
203773_x_at	BLVRA		
203774_at	MTR		
203775_at	SLC25A13		
203776_at	GPKOW		
203777_s_at	RPS6KB2		
203778_at	MANBA		
203779_s_at	MPZL2		
203780_at	MPZL2		
203781_at	MRPL33		
203782_s_at	POLRMT		
203783_x_at	POLRMT		
203784_s_at	DDX28		
203785_s_at	DDX28		
203786_s_at	TPD52L1		
203787_at	SSBP2		
203788_s_at	SEMA3C		
203789_s_at	SEMA3C		
203790_s_at	HRSP12		
203791_at	DMXL1		
203792_x_at	PCGF2		
203793_x_at	PCGF2		
203794_at	CDC42BPA		
203795_s_at	BCL7A		
203796_s_at	BCL7A		
203797_at	VSNL1		
203798_s_at	VSNL1		
203799_at	CD302		
203800_s_at	MRPS14		
203801_at	MRPS14		
203802_x_at	NSUN5		
203803_at	PCYOX1		
203804_s_at	LUC7L3		
203805_s_at	FANCA		
203806_s_at	FANCA		
203807_x_at	CSH2		
203808_at	AKT2		
203809_s_at	AKT2		
203810_at	DNAJB4		
203811_s_at	DNAJB4		
203812_at			
203813_s_at	SLIT3		
203814_s_at	NQO2		
203815_at	GSTT1		
203816_at	DGUOK		
203817_at	GUCY1B3		
203818_s_at	SF3A3		
203819_s_at	IGF2BP3		
203820_s_at	IGF2BP3		
203821_at	HBEGF		
203822_s_at	ELF2		
203823_at	RGS3		
203824_at	TSPAN8		
203825_at	BRD3		
203826_s_at	PITPNM1		
203827_at	WIPI1		
203828_s_at	IL32		
203829_at	ELP4		
203830_at	C17orf75		
203831_at	R3HDM2		
203832_at	SNRPF		
203833_s_at	TGOLN2		
203834_s_at	TGOLN2		
203835_at	LRRC32		
203836_s_at	MAP3K5		
203837_at	MAP3K5		
203838_s_at	TNK2		
203839_s_at	TNK2		
203840_at	BLZF1		
203841_x_at	MAPRE3		
203842_s_at	MAPRE3		
203843_at	RPS6KA3		
203844_at	VHL		
203845_at	KAT2B		
203846_at	TRIM32		
203847_s_at	AKAP8		
203848_at	AKAP8		
203849_s_at	KIF1A		
203850_s_at	KIF1A		
203851_at	IGFBP6		
203852_s_at	SMN1 /// SMN2		
203853_s_at	GAB2		
203854_at	CFI		
203855_at	WDR47		
203856_at	VRK1		
203857_s_at	PDIA5		
203858_s_at	COX10		
203859_s_at	PALM		
203860_at	PCCA		
203861_s_at	ACTN2		
203862_s_at	ACTN2		
203863_at	ACTN2		
203864_s_at	ACTN2		
203865_s_at	ADARB1		
203866_at	NLE1		
203867_s_at	NLE1		
203868_s_at	VCAM1		
203869_at	USP46		
203870_at	USP46		
203871_at	SENP3		
203872_at	ACTA1		
203873_at	SMARCA1		
203874_s_at	SMARCA1		
203875_at	SMARCA1		
203876_s_at	MMP11		
203877_at	MMP11		
203878_s_at	MMP11		
203879_at	PIK3CD		
203880_at	COX17		
203881_s_at	DMD		
203882_at	IRF9		
203883_s_at	RAB11FIP2		
203884_s_at	RAB11FIP2		
203885_at	RAB21		
203886_s_at	FBLN2		
203887_s_at	THBD		
203888_at	THBD		
203889_at	SCG5		
203890_s_at	DAPK3		
203891_s_at	DAPK3		
203892_at	WFDC2		
203893_at	TAF9		
203894_at	TUBG2		
203895_at	PLCB4		
203896_s_at	PLCB4		
203897_at	LYRM1		
203898_at	CRCP		
203899_s_at	CRCP		
203900_at	KIAA0467		
203901_at	TAB1		
203902_at	HEPH		
203903_s_at	HEPH		
203904_x_at	CD82		
203905_at	PARN		
203906_at	IQSEC1		
203907_s_at	IQSEC1		
203908_at	SLC4A4		
203909_at	SLC9A6		
203910_at	ARHGAP29		
203911_at	RAP1GAP		
203912_s_at	DNASE1L1		
203913_s_at	HPGD		
203914_x_at	HPGD		
203915_at	CXCL9		
203916_at	NDST2		
203917_at	CXADR		
203918_at	PCDH1		
203919_at	TCEA2		
203920_at	NR1H3		
203921_at	CHST2		
203922_s_at	CYBB		
203923_s_at	CYBB		
203924_at	GSTA1		
203925_at	GCLM		
203926_x_at	ATP5D		
203927_at	NFKBIE		
203928_x_at	MAPT		
203929_s_at	MAPT		
203930_s_at	MAPT		
203931_s_at	MRPL12		
203932_at	HLA-DMB		
203933_at	RAB11FIP3		
203934_at	KDR		
203935_at	ACVR1		
203936_s_at	MMP9		
203937_s_at	TAF1C		
203938_s_at	TAF1C		
203939_at	NT5E		
203940_s_at	VASH1		
203941_at	INTS9		
203942_s_at	MARK2		
203943_at	KIF3B		
203944_x_at	BTN2A1		
203945_at	ARG2		
203946_s_at	ARG2		
203947_at	CSTF3		
203948_s_at	MPO		
203949_at	MPO		
203950_s_at	CLCN6		
203951_at	CNN1		
203952_at	ATF6		
203953_s_at	CLDN3		
203954_x_at	CLDN3		
203955_at	KIAA0649		
203956_at	MORC2		
203957_at	E2F6		
203958_s_at	ZBTB40		
203959_s_at	ZBTB40		
203960_s_at	HSPB11		
203961_at	NEBL		
203962_s_at	NEBL		
203963_at	CA12		
203964_at	NMI		
203965_at	USP20		
203966_s_at	PPM1A		
203967_at	CDC6		
203968_s_at	CDC6		
203969_at	PEX3		
203970_s_at	PEX3		
203971_at	SLC31A1		
203972_s_at	PEX3		
203973_s_at	CEBPD		
203974_at	HDHD1		
203975_s_at	CHAF1A		
203976_s_at	CHAF1A		
203977_at	TAZ		
203978_at	NUBP1		
203979_at	CYP27A1		
203980_at	FABP4		
203981_s_at	ABCD4		
203982_s_at	ABCD4		
203983_at	TSNAX		
203984_s_at	CASP9		
203985_at	ZNF212		
203986_at	FAM47E /// STBD1		
203987_at	FZD6		
203988_s_at	FUT8		
203989_x_at	F2R		
203990_s_at	KDM6A		
203991_s_at	KDM6A		
203992_s_at	KDM6A		
203993_x_at	C21orf2		
203994_s_at	C21orf2		
203995_at	C21orf2		
203996_s_at	C21orf2		
203997_at	PTPN3		
203998_s_at	SYT1		
203999_at	SYT1		
204000_at	GNB5		
204001_at	SNAPC3		
204002_s_at	ICA1		
204003_s_at	NUPL2		
204004_at	PAWR		
204005_s_at	PAWR		
204006_s_at	FCGR3A /// FCGR3B		
204007_at	FCGR3B		
204008_at	DNAL4		
204009_s_at	KRAS		
204010_s_at	KRAS		
204011_at	SPRY2		
204012_s_at	LCMT2		
204013_s_at	LCMT2		
204014_at	DUSP4		
204015_s_at	DUSP4		
204016_at	LARS2		
204017_at	KDELR3		
204018_x_at	HBA1 /// HBA2		
204019_s_at	SH3YL1		
204020_at	PURA		
204021_s_at	PURA		
204022_at	WWP2		
204023_at	RFC4		
204024_at	OSGIN2		
204025_s_at	PDCD2		
204026_s_at	ZWINT		
204027_s_at	METTL1		
204028_s_at	RABGAP1		
204029_at	CELSR2		
204030_s_at	IQCJ-SCHIP1 /// SCHIP1		
204031_s_at	PCBP2		
204032_at	BCAR3		
204033_at	TRIP13		
204034_at	ETHE1		
204035_at	SCG2		
204036_at	LPAR1		
204037_at	LPAR1		
204038_s_at	LPAR1		
204039_at	CEBPA		
204040_at	RNF144A		
204041_at	MAOB		
204042_at	WASF3		
204043_at	TCN2		
204044_at	QPRT		
204045_at	TCEAL1		
204046_at	PLCB2		
204047_s_at	PHACTR2		
204048_s_at	PHACTR2		
204049_s_at	PHACTR2		
204050_s_at	CLTA		
204051_s_at	SFRP4		
204052_s_at	SFRP4		
204053_x_at	PTEN		
204054_at	PTEN		
204055_s_at	CTAGE5		
204056_s_at	MVK		
204057_at	IRF8		
204058_at	ME1		
204059_s_at	ME1		
204060_s_at	PRKX /// PRKY		
204061_at	PRKX		
204062_s_at	ULK2		
204063_s_at	ULK2		
204064_at	THOC1		
204065_at	CHST10		
204066_s_at	AGAP1		
204067_at	SUOX		
204068_at	STK3		
204069_at	MEIS1		
204070_at	RARRES3		
204071_s_at	TOPORS		
204072_s_at	FRY		
204073_s_at	C11orf9		
204074_s_at	KIAA0562		
204075_s_at	KIAA0562		
204076_at	ENTPD4		
204077_x_at	ENTPD4		
204078_at	LEPREL4		
204079_at	TPST2		
204080_at	TOE1		
204081_at	NRGN		
204082_at	PBX3		
204083_s_at	TPM2		
204084_s_at	CLN5		
204085_s_at	CLN5		
204086_at	PRAME		
204087_s_at	SLC5A6		
204088_at	P2RX4		
204089_x_at	MAP3K4		
204090_at	STK19		
204091_at	PDE6D		
204092_s_at	AURKA		
204093_at	CCNH		
204094_s_at	TSC22D2		
204095_s_at	ELL		
204096_s_at	ELL		
204097_s_at	RBMX2		
204098_at	RBMX2		
204099_at	SMARCD3		
204100_at	THRA		
204101_at	MTM1		
204102_s_at	EEF2		
204103_at	CCL4		
204104_at	SNAPC2		
204105_s_at	NRCAM		
204106_at	TESK1		
204107_at	NFYA		
204108_at	NFYA		
204109_s_at	NFYA		
204110_at	HNMT		
204111_at	HNMT		
204112_s_at	HNMT		
204113_at	CELF1		
204114_at	NID2		
204115_at	GNG11		
204116_at	IL2RG		
204117_at	PREP		
204118_at	CD48		
204119_s_at	ADK		
204120_s_at	ADK		
204121_at	GADD45G		
204122_at	TYROBP		
204123_at	LIG3		
204124_at	SLC34A2		
204125_at	NDUFAF1		
204126_s_at	CDC45		
204127_at	RFC3		
204128_s_at	RFC3		
204129_at	BCL9		
204130_at	HSD11B2		
204131_s_at	FOXO3		
204132_s_at	FOXO3 /// FOXO3B		
204133_at	RRP9		
204134_at	PDE2A		
204135_at	FILIP1L		
204136_at	COL7A1		
204137_at	GPR137B		
204138_s_at	MZF1		
204139_x_at	MZF1		
204140_at	TPST1		
204141_at	TUBB2A		
204142_at	ENOSF1		
204143_s_at	ENOSF1		
204144_s_at	PIGQ		
204145_at	FRG1		
204146_at	RAD51AP1		
204147_s_at	TFDP1		
204148_s_at	POMZP3 /// ZP3		
204149_s_at	GSTM4		
204150_at	STAB1		
204151_x_at	AKR1C1		
204152_s_at	MFNG		
204153_s_at	MFNG		
204154_at	CDO1		
204155_s_at	SIK3		
204156_at	SIK3		
204157_s_at	SIK3		
204158_s_at	TCIRG1		
204159_at	CDKN2C		
204160_s_at	ENPP4		
204161_s_at	ENPP4		
204162_at	NDC80		
204163_at	EMILIN1		
204164_at	SIPA1		
204165_at	WASF1		
204166_at	SBNO2		
204167_at	BTD		
204168_at	MGST2		
204169_at	IMPDH1		
204170_s_at	CKS2		
204171_at	RPS6KB1		
204172_at	CPOX		
204173_at	MYL6B		
204174_at	ALOX5AP		
204175_at	ZNF593		
204176_at	KLHL20		
204177_s_at	KLHL20		
204178_s_at	RBM14		
204179_at	MB		
204180_s_at	ZBTB43		
204181_s_at	ZBTB43		
204182_s_at	ZBTB43		
204183_s_at	ADRBK2		
204184_s_at	ADRBK2		
204185_x_at	PPID		
204186_s_at	PPID		
204187_at	GMPR		
204188_s_at	RARG		
204189_at	RARG		
204190_at	USPL1		
204191_at	IFNAR1		
204192_at	CD37		
204193_at	CHKB		
204194_at	BACH1		
204195_s_at	PKNOX1		
204196_x_at	PKNOX1		
204197_s_at	RUNX3		
204198_s_at	RUNX3		
204199_at	RALGPS1		
204200_s_at	PDGFB		
204201_s_at	PTPN13		
204202_at	IQCE		
204203_at	CEBPG		
204204_at	SLC31A2		
204205_at	APOBEC3G		
204206_at	MNT		
204207_s_at	RNGTT		
204208_at	RNGTT		
204209_at	PCYT1A		
204210_s_at	PCYT1A		
204211_x_at	EIF2AK2		
204212_at	ACOT8		
204213_at	PIGR		
204214_s_at	RAB32		
204215_at	C7orf23		
204216_s_at	ZC3H14		
204217_s_at	RTN2		
204218_at	C11orf51		
204219_s_at	PSMC1		
204220_at	GMFG		
204221_x_at	GLIPR1		
204222_s_at	GLIPR1		
204223_at	PRELP		
204224_s_at	GCH1		
204225_at	HDAC4		
204226_at	STAU2		
204227_s_at	TK2		
204228_at	PPIH		
204229_at	SLC17A7		
204230_s_at	SLC17A7		
204231_s_at	FAAH		
204232_at	FCER1G		
204233_s_at	CHKA		
204234_s_at	ZNF195		
204235_s_at	GULP1		
204236_at	FLI1		
204237_at	GULP1		
204238_s_at	C6orf108		
204239_s_at	NNAT		
204240_s_at	SMC2		
204241_at	ACOX3		
204242_s_at	ACOX3		
204243_at	RLF		
204244_s_at	DBF4		
204245_s_at	RPP14		
204246_s_at	DCTN3		
204247_s_at	CDK5		
204248_at	GNA11		
204249_s_at	LMO2		
204250_s_at	CEP164		
204251_s_at	CEP164		
204252_at	CDK2		
204253_s_at	VDR		
204254_s_at	VDR		
204255_s_at	VDR		
204256_at	ELOVL6		
204257_at	FADS3		
204258_at	CHD1		
204259_at	MMP7		
204260_at	CHGB		
204261_s_at	PSEN2		
204262_s_at	PSEN2		
204263_s_at	CPT2		
204264_at	CPT2		
204265_s_at	GPSM3		
204266_s_at	CHKA		
204267_x_at	PKMYT1		
204268_at	S100A2		
204269_at	PIM2		
204270_at	SKI		
204271_s_at	EDNRB		
204272_at	LGALS4		
204273_at	EDNRB		
204274_at	EBAG9		
204275_at	SOLH		
204276_at	TK2		
204277_s_at	TK2		
204278_s_at	EBAG9		
204279_at	PSMB9		
204280_at	RGS14		
204281_at	TEAD4		
204282_s_at	FARS2		
204283_at	FARS2		
204284_at	PPP1R3C		
204285_s_at	PMAIP1		
204286_s_at	PMAIP1		
204287_at	SYNGR1		
204288_s_at	SORBS2		
204289_at	LOC100506517		
204290_s_at	ALDH6A1		
204291_at	ZNF518A		
204292_x_at	STK11		
204293_at	SGSH		
204294_at	AMT		
204295_at	SURF1		
204296_at	DCTN1		
204297_at	PIK3C3		
204298_s_at	LOX		
204299_at	SRSF10		
204300_at	PET112L		
204301_at	KBTBD11		
204302_s_at	KIAA0427		
204303_s_at	KIAA0427		
204304_s_at	PROM1		
204305_at	MIPEP		
204306_s_at	CD151		
204307_at	TECPR2		
204308_s_at	TECPR2		
204309_at	CYP11A1		
204310_s_at	NPR2		
204311_at	ATP1B2		
204312_x_at	CREB1		
204313_s_at	CREB1		
204314_s_at	CREB1		
204315_s_at	GTSE1		
204316_at	RGS10		
204317_at	GTSE1		
204318_s_at	GTSE1		
204319_s_at	RGS10		
204320_at	COL11A1		
204321_at	NEO1		
204322_at	GOLIM4		
204323_x_at	NF1		
204324_s_at	GOLIM4		
204325_s_at	NF1		
204326_x_at	MT1X		
204327_s_at	ZNF202		
204328_at	TMC6		
204329_s_at	ZNF202		
204330_s_at	MRPS12		
204331_s_at	MRPS12		
204332_s_at	AGA		
204333_s_at	AGA		
204334_at	KLF7		
204335_at	CCDC94		
204336_s_at	RGS19		
204337_at	RGS4		
204338_s_at	RGS4		
204339_s_at	RGS4		
204340_at	TMEM187		
204341_at	TRIM16		
204342_at	SLC25A24		
204343_at	ABCA3		
204344_s_at	SEC23A		
204345_at	COL16A1		
204346_s_at	RASSF1		
204347_at	AK4		
204348_s_at	AK4		
204349_at	MED7		
204350_s_at	MED7		
204351_at	S100P		
204352_at	TRAF5		
204353_s_at	POT1		
204354_at	POT1		
204355_at	DHX30		
204356_at	LIMK1		
204357_s_at	LIMK1		
204358_s_at	FLRT2		
204359_at	FLRT2		
204360_s_at	NAGLU		
204361_s_at	SKAP2		
204362_at	SKAP2		
204363_at	F3		
204364_s_at	REEP1		
204365_s_at	REEP1		
204366_s_at	GTF3C2		
204367_at	SP2		
204368_at	SLCO2A1		
204369_at	PIK3CA		
204370_at	CLP1		
204371_s_at	KHSRP		
204372_s_at	KHSRP		
204373_s_at	CEP350		
204374_s_at	GALK1		
204375_at	CLSTN3		
204376_at	VPRBP		
204377_s_at	VPRBP		
204378_at	BCAS1		
204379_s_at	FGFR3		
204380_s_at	FGFR3		
204381_at	LRP3		
204382_at	NAT9		
204383_at	DGCR14		
204384_at	GOLGA2		
204385_at	KYNU		
204386_s_at	MRP63		
204387_x_at	MRP63		
204388_s_at	MAOA		
204389_at	MAOA		
204390_at			
204391_x_at	TRIM24		
204392_at	CAMK1		
204393_s_at	ACPP		
204394_at	SLC43A1		
204395_s_at	GRK5		
204396_s_at	GRK5		
204397_at	EML2		
204398_s_at	EML2		
204399_s_at	EML2		
204400_at	EFS		
204401_at	KCNN4		
204402_at	RHBDD3		
204403_x_at	FAM115A		
204404_at	SLC12A2		
204405_x_at	DIMT1L		
204406_at	FLT1		
204407_at	TTF2		
204408_at	APEX2		
204409_s_at	EIF1AY		
204410_at	EIF1AY		
204411_at	KIF21B		
204412_s_at	NEFH		
204413_at	TRAF2		
204414_at	LARGE		
204415_at	IFI6		
204416_x_at	APOC1		
204417_at	GALC		
204418_x_at	GSTM2		
204419_x_at	HBG1 /// HBG2		
204420_at	FOSL1		
204421_s_at	FGF2		
204422_s_at	FGF2		
204423_at	MKLN1		
204424_s_at	LMO3		
204425_at	ARHGAP4		
204426_at	TMED2		
204427_s_at	TMED2		
204428_s_at	LCAT		
204429_s_at	SLC2A5		
204430_s_at	SLC2A5		
204431_at	TLE2		
204432_at	SOX12		
204433_s_at	SPATA2		
204434_at	SPATA2		
204435_at	NUPL1		
204436_at	PLEKHO2		
204437_s_at	FOLR1		
204438_at	MRC1 /// MRC1L1		
204439_at	IFI44L		
204440_at	CD83		
204441_s_at	POLA2		
204442_x_at	LTBP4		
204443_at	ARSA		
204444_at	KIF11		
204445_s_at	ALOX5		
204446_s_at	ALOX5		
204447_at	ProSAPiP1		
204448_s_at	PDCL		
204449_at	PDCL		
204450_x_at	APOA1		
204451_at	FZD1		
204452_s_at	FZD1		
204453_at	ZNF84		
204454_at	LDOC1		
204455_at	DST		
204456_s_at	GAS1		
204457_s_at	GAS1		
204458_at	PLA2G15		
204459_at	CSTF2		
204460_s_at	RAD1		
204461_x_at	RAD1		
204462_s_at	SLC16A2		
204463_s_at	EDNRA		
204464_s_at	EDNRA		
204465_s_at	INA		
204466_s_at	SNCA		
204467_s_at	SNCA		
204468_s_at	TIE1		
204469_at	PTPRZ1		
204470_at	CXCL1		
204471_at	GAP43		
204472_at	GEM		
204473_s_at	ZNF592		
204474_at	ZNF142		
204475_at	MMP1		
204476_s_at	PC		
204477_at	RABIF		
204478_s_at	RABIF		
204479_at	OSTF1		
204480_s_at	C9orf16		
204481_at	BRPF1		
204482_at	CLDN5		
204483_at	ENO3		
204484_at	PIK3C2B		
204485_s_at	TOM1L1		
204486_at			
204487_s_at	KCNQ1		
204488_at	DOLK		
204489_s_at	CD44		
204490_s_at	CD44		
204491_at	PDE4D		
204492_at	ARHGAP11A		
204493_at	BID		
204494_s_at	C15orf39		
204495_s_at	C15orf39		
204496_at	STRN3		
204497_at	ADCY9		
204498_s_at	ADCY9		
204499_at	AGTPBP1		
204500_s_at	AGTPBP1		
204501_at	NOV		
204502_at	SAMHD1		
204503_at	EVPL		
204504_s_at	HIRIP3		
204505_s_at	EPB49		
204506_at	PPP3R1		
204507_s_at	PPP3R1		
204508_s_at	CA12		
204509_at	CA12		
204510_at	CDC7		
204511_at	FARP2		
204512_at	HIVEP1		
204513_s_at	ELMO1		
204514_at	DPH2		
204515_at	HSD3B1		
204516_at	ATXN7		
204517_at	PPIC		
204518_s_at	PPIC		
204519_s_at	PLLP		
204520_x_at	BRD1		
204521_at	C12orf24		
204522_at	DOM3Z		
204523_at	ZNF140		
204524_at	PDPK1		
204525_at	PHF14		
204526_s_at	TBC1D8		
204527_at	MYO5A		
204528_s_at	NAP1L1		
204529_s_at	TOX		
204530_s_at	TOX		
204531_s_at	BRCA1		
204532_x_at	UGT1A1 /// UGT1A10 /// UGT1A4 /// UGT1A6 /// UGT1A8 /// UGT1A9		
204533_at	CXCL10		
204534_at	VTN		
204535_s_at	REST		
204536_s_at			
204537_s_at	GABRE		
204538_x_at	NPIP		
204539_s_at	CELSR1		
204540_at	EEF1A2		
204541_at	SEC14L2		
204542_at	ST6GALNAC2		
204543_at	RAPGEF1		
204544_at	HPS5		
204545_at	PEX6		
204546_at	KIAA0513		
204547_at	RAB40B		
204548_at	STAR		
204549_at	IKBKE		
204550_x_at	GSTM1		
204551_s_at	AHSG		
204552_at	INPP4A		
204553_x_at	INPP4A		
204554_at	PPP1R3D		
204555_s_at	PPP1R3D		
204556_s_at	DZIP1		
204557_s_at	DZIP1		
204558_at	RAD54L		
204559_s_at	LSM7		
204560_at	FKBP5		
204561_x_at	APOC2		
204562_at	IRF4		
204563_at	SELL		
204564_at	PCGF3		
204565_at	ACOT13		
204566_at	PPM1D		
204567_s_at	ABCG1		
204568_at	ATG14		
204569_at	ICK		
204570_at	COX7A1		
204571_x_at	PIN4		
204572_s_at	PIN4		
204573_at	CROT		
204574_s_at	MMP19		
204575_s_at	MMP19		
204576_s_at	CLUAP1		
204577_s_at	CLUAP1		
204578_at	PPIP5K1		
204579_at	FGFR4		
204580_at	MMP12		
204581_at	CD22		
204582_s_at	KLK3		
204583_x_at	KLK3		
204584_at	L1CAM		
204585_s_at	L1CAM		
204586_at	BSN		
204587_at	SLC25A14		
204588_s_at	SLC7A7		
204589_at	NUAK1		
204590_x_at	VPS33A		
204591_at	CHL1		
204592_at	DLG4		
204593_s_at	SMCR7L		
204594_s_at	SMCR7L		
204595_s_at	STC1		
204596_s_at	STC1		
204597_x_at	STC1		
204598_at	UBOX5		
204599_s_at	MRPL28		
204600_at	EPHB3		
204601_at	N4BP1		
204602_at	DKK1		
204603_at	EXO1		
204604_at	CDK14		
204605_at	CGRRF1		
204606_at	CCL21		
204607_at	HMGCS2		
204608_at	ASL		
204609_at	CCDC85B		
204610_s_at	CCDC85B		
204611_s_at	PPP2R5B		
204612_at	PKIA		
204613_at	PLCG2		
204614_at	SERPINB2		
204615_x_at	IDI1		
204616_at	UCHL3		
204617_s_at	ACD		
204618_s_at	GABPB1		
204619_s_at	VCAN		
204620_s_at	VCAN		
204621_s_at	NR4A2		
204622_x_at	NR4A2		
204623_at	TFF3		
204624_at	ATP7B		
204625_s_at	ITGB3		
204626_s_at	ITGB3		
204627_s_at	ITGB3		
204628_s_at	ITGB3		
204629_at	PARVB		
204630_s_at	GOSR1		
204631_at	MYH2		
204632_at	RPS6KA4		
204633_s_at	RPS6KA5		
204634_at	NEK4		
204635_at	RPS6KA5		
204636_at	COL17A1		
204637_at	CGA		
204638_at	ACP5		
204639_at	ADA		
204640_s_at	SPOP		
204641_at	NEK2		
204642_at	S1PR1		
204643_s_at	ENOX2		
204644_at	ENOX2		
204645_at	CCNT2		
204646_at	DPYD		
204647_at	HOMER3		
204648_at	NPR1		
204649_at	TROAP		
204650_s_at	APBB3		
204651_at	NRF1		
204652_s_at	NRF1		
204653_at	TFAP2A		
204654_s_at	TFAP2A		
204655_at	CCL5		
204656_at	SHB		
204657_s_at	SHB		
204658_at	TRA2A		
204659_s_at	GFER		
204660_at	GFER		
204661_at	CD52		
204662_at	CP110		
204663_at	ME3		
204664_at	ALPP		
204665_at	SIKE1		
204666_s_at	SIKE1		
204667_at	FOXA1		
204668_at	RNF24		
204669_s_at	RNF24		
204670_x_at	HLA-DRB1 /// HLA-DRB4		
204671_s_at	ANKRD6		
204672_s_at	ANKRD6		
204673_at	MUC2		
204674_at	LRMP		
204675_at	SRD5A1		
204676_at	TMEM186		
204677_at	CDH5		
204678_s_at	KCNK1		
204679_at	KCNK1		
204680_s_at	RAPGEF5		
204681_s_at	RAPGEF5		
204682_at	LTBP2		
204683_at	ICAM2		
204684_at	NPTX1		
204685_s_at	ATP2B2		
204686_at	IRS1		
204687_at	PARM1		
204688_at	SGCE		
204689_at	HHEX		
204690_at	STX8		
204691_x_at	PLA2G6		
204692_at	LRCH4 /// SAP25		
204693_at	CDC42EP1		
204694_at	AFP		
204695_at	CDC25A		
204696_s_at	CDC25A		
204697_s_at	CHGA		
204698_at	ISG20		
204699_s_at	C1orf107		
204700_x_at	C1orf107		
204701_s_at	STOML1		
204702_s_at	NFE2L3		
204703_at	IFT88		
204704_s_at	ALDOB		
204705_x_at	ALDOB		
204706_at	INPP5E		
204707_s_at	MAPK4		
204708_at	MAPK4		
204709_s_at	KIF23		
204710_s_at	WIPI2		
204711_at	KIAA0753		
204712_at	WIF1		
204713_s_at	F5		
204714_s_at	F5		
204715_at	PANX1		
204716_at	CCDC6		
204717_s_at	SLC29A2		
204718_at	EPHB6		
204719_at	ABCA8		
204720_s_at	DNAJC6		
204721_s_at	DNAJC6		
204722_at	SCN3B		
204723_at	SCN3B		
204724_s_at	COL9A3		
204725_s_at	NCK1		
204726_at	CDH13		
204727_at	WDHD1		
204728_s_at	WDHD1		
204729_s_at	STX1A		
204730_at	RIMS3		
204731_at	TGFBR3		
204732_s_at	TRIM23		
204733_at	KLK6		
204734_at	KRT15		
204735_at	PDE4A		
204736_s_at	CSPG4		
204737_s_at	MYH6 /// MYH7		
204738_s_at	KRIT1		
204739_at	CENPC1		
204740_at	CNKSR1		
204741_at	BICD1		
204742_s_at	PDS5B		
204743_at	TAGLN3		
204744_s_at	IARS		
204745_x_at	MT1G		
204746_s_at	PICK1		
204747_at	IFIT3		
204748_at	PTGS2		
204749_at	NAP1L3		
204750_s_at	DSC2		
204751_x_at	DSC2		
204752_x_at	PARP2		
204753_s_at	HLF		
204754_at	HLF		
204755_x_at	HLF		
204756_at	MAP2K5		
204757_s_at	C2CD2L		
204758_s_at	C2CD2L		
204759_at	RCBTB2		
204760_s_at	NR1D1 /// THRA		
204761_at	USP6NL		
204762_s_at	GNAO1		
204763_s_at	GNAO1		
204764_at	FNTB		
204765_at	ARHGEF5		
204766_s_at	NUDT1		
204767_s_at	FEN1		
204768_s_at	FEN1		
204769_s_at	TAP2		
204770_at	TAP2		
204771_s_at	TTF1		
204772_s_at	TTF1		
204773_at	IL11RA		
204774_at	EVI2A		
204775_at	CHAF1B		
204776_at	THBS4		
204777_s_at	MAL		
204778_x_at	HOXB7		
204779_s_at	HOXB7		
204780_s_at	FAS		
204781_s_at	FAS		
204782_at			
204783_at	MLF1		
204784_s_at	MLF1		
204785_x_at	IFNAR2		
204786_s_at	IFNAR2		
204787_at	VSIG4		
204788_s_at	PPOX		
204789_at	FMNL1		
204790_at	SMAD7		
204791_at	NR2C1		
204792_s_at	IFT140		
204793_at	GPRASP1		
204794_at	DUSP2		
204795_at	PRR3		
204796_at	EML1		
204797_s_at	EML1		
204798_at	MYB		
204799_at	ZBED4		
204800_s_at	DHRS12		
204801_s_at	DHRS12		
204802_at	RRAD		
204803_s_at	RRAD		
204804_at	TRIM21		
204805_s_at	H1FX		
204806_x_at	HLA-F		
204807_at	TMEM5		
204808_s_at	TMEM5		
204809_at	CLPX		
204810_s_at	CKM		
204811_s_at	CACNA2D2		
204812_at	ZW10		
204813_at	MAPK10		
204814_at	CADPS		
204815_s_at	DHX34		
204816_s_at	DHX34		
204817_at	ESPL1		
204818_at	HSD17B2		
204819_at	FGD1		
204820_s_at	BTN3A2 /// BTN3A3		
204821_at	BTN3A3		
204822_at	TTK		
204823_at	NAV3		
204824_at	ENDOG		
204825_at	MELK		
204826_at	CCNF		
204827_s_at	CCNF		
204828_at	RAD9A		
204829_s_at	FOLR2		
204830_x_at	PSG5		
204831_at	CDK8		
204832_s_at	BMPR1A		
204833_at	ATG12		
204834_at	FGL2		
204835_at	POLA1		
204836_at	GLDC		
204837_at	MTMR9		
204838_s_at	MLH3		
204839_at	POP5		
204840_s_at	EEA1		
204841_s_at	EEA1		
204842_x_at	PRKAR2A		
204843_s_at	PRKAR2A		
204844_at	ENPEP		
204845_s_at	ENPEP		
204846_at	CP		
204847_at	ZBTB11		
204848_x_at	HBG1 /// HBG2		
204849_at	TCFL5		
204850_s_at	DCX		
204851_s_at	DCX		
204852_s_at	PTPN7		
204853_at	ORC2		
204854_at	LEPREL2		
204855_at	SERPINB5		
204856_at	B3GNT3		
204857_at	MAD1L1		
204858_s_at	TYMP		
204859_s_at	APAF1		
204860_s_at	LOC100510692 /// NAIP		
204861_s_at	NAIP		
204862_s_at	NME3		
204863_s_at	IL6ST		
204864_s_at	IL6ST		
204865_at	CA3		
204866_at	PHF16		
204867_at	GCHFR		
204868_at	ICT1		
204869_at	PCSK2		
204870_s_at	PCSK2		
204871_at	MTERF		
204872_at	TLE4		
204873_at	PEX1		
204874_x_at	BAIAP3		
204875_s_at	GMDS		
204876_at	ZNF646		
204877_s_at	TAOK2		
204878_s_at	TAOK2		
204879_at	PDPN		
204880_at	MGMT		
204881_s_at	UGCG		
204882_at	ARHGAP25		
204883_s_at	HUS1		
204884_s_at	HUS1		
204885_s_at	MSLN		
204886_at	PLK4		
204887_s_at	PLK4		
204888_s_at	NEURL		
204889_s_at	NEURL		
204890_s_at	LCK		
204891_s_at	LCK		
204892_x_at	EEF1A1		
204893_s_at	ZFYVE9		
204894_s_at	AOC3		
204895_x_at	MUC4		
204896_s_at	PTGER4		
204897_at	PTGER4		
204898_at			
204899_s_at	SAP30		
204900_x_at	SAP30		
204901_at	BTRC		
204902_s_at	ATG4B		
204903_x_at	ATG4B		
204904_at	GJA4		
204905_s_at	EEF1E1		
204906_at	RPS6KA2		
204907_s_at	BCL3		
204908_s_at	BCL3		
204909_at	DDX6		
204910_s_at	TRIM3		
204911_s_at	TRIM3		
204912_at	IL10RA		
204913_s_at	SOX11		
204914_s_at	SOX11		
204915_s_at	SOX11		
204916_at	RAMP1		
204917_s_at	MLLT3		
204918_s_at	MLLT3		
204919_at	PRR4		
204920_at	CPS1		
204921_at	GAS8		
204922_at	C11orf80		
204923_at	SASH3		
204924_at	TLR2		
204925_at	CTNS		
204926_at	INHBA		
204927_at	RASSF7		
204928_s_at	SLC10A3		
204929_s_at	VAMP5		
204930_s_at	BNIP1		
204931_at	TCF21		
204932_at	TNFRSF11B		
204933_s_at	TNFRSF11B		
204934_s_at	HPN		
204935_at	PTPN2		
204936_at	MAP4K2		
204937_s_at	ZNF274		
204938_s_at	PLN		
204939_s_at	PLN		
204940_at	PLN		
204941_s_at	ALDH3B2		
204942_s_at	ALDH3B2		
204943_at	ADAM12		
204944_at	PTPRG		
204945_at	PTPRN		
204946_s_at	TOP3A		
204947_at	E2F1		
204948_s_at	FST		
204949_at	ICAM3		
204950_at	CARD8		
204951_at	RHOH		
204952_at	LYPD3		
204953_at	SNAP91		
204954_s_at	DYRK1B		
204955_at	SRPX		
204956_at	MTAP		
204957_at	ORC5		
204958_at	PLK3		
204959_at	MNDA		
204960_at	PTPRCAP		
204961_s_at	NCF1 /// NCF1B /// NCF1C		
204962_s_at	CENPA		
204963_at	SSPN		
204964_s_at	SSPN		
204965_at	GC		
204966_at	BAI2		
204967_at	SHROOM2		
204968_at	C6orf47		
204969_s_at	RDX		
204970_s_at	MAFG		
204971_at	CSTA		
204972_at	OAS2		
204973_at	GJB1		
204974_at	RAB3A		
204975_at	EMP2		
204976_s_at	AMMECR1		
204977_at	DDX10		
204978_at	CLASRP		
204979_s_at	SH3BGR		
204980_at	CLOCK		
204981_at	SLC22A18		
204982_at	GIT2		
204983_s_at	GPC4		
204984_at	GPC4		
204985_s_at	TRAPPC6A		
204986_s_at	TAOK2		
204987_at	ITIH2		
204988_at	FGB		
204989_s_at	ITGB4		
204990_s_at	ITGB4		
204991_s_at	NF2		
204992_s_at	PFN2		
204993_at	GNAZ		
204994_at	MX2		
204995_at	CDK5R1		
204996_s_at	CDK5R1		
204997_at	GPD1		
204998_s_at	ATF5		
204999_s_at	ATF5		
205000_at	DDX3Y		
205001_s_at	DDX3Y		
205002_at	AHDC1		
205003_at	DOCK4		
205004_at	NKRF		
205005_s_at	NMT2		
205006_s_at	NMT2		
205007_s_at	CIB2		
205008_s_at	CIB2		
205009_at	TFF1		
205010_at	GNL3L		
205011_at	VWA5A		
205012_s_at	HAGH		
205013_s_at	ADORA2A /// SPECC1L		
205014_at	FGFBP1		
205015_s_at	TGFA		
205016_at	TGFA		
205017_s_at	MBNL2		
205018_s_at	MBNL2		
205019_s_at	VIPR1		
205020_s_at	ARL4A		
205021_s_at	FOXN3		
205022_s_at	FOXN3		
205023_at	RAD51		
205024_s_at	RAD51		
205025_at	ZBTB48		
205026_at	STAT5B		
205027_s_at	MAP3K8		
205028_at	TRO		
205029_s_at	FABP7		
205030_at	FABP7		
205031_at	EFNB3		
205032_at	ITGA2		
205033_s_at	DEFA1 /// DEFA1B /// DEFA3		
205034_at	CCNE2		
205035_at	CTDP1		
205036_at	LSM6		
205037_at	IFT27		
205038_at	IKZF1		
205039_s_at	IKZF1		
205040_at	ORM1		
205041_s_at	ORM1 /// ORM2		
205042_at	GNE		
205043_at	CFTR		
205044_at	GABRP		
205045_at	AKAP10		
205046_at	CENPE		
205047_s_at	ASNS		
205048_s_at	PSPH		
205049_s_at	CD79A		
205050_s_at	MAPK8IP2		
205051_s_at	KIT		
205052_at	AUH		
205053_at	PRIM1		
205054_at	NEB		
205055_at	ITGAE		
205056_s_at	GPR162		
205057_s_at	IDUA		
205058_at	SLC26A1		
205059_s_at	IDUA		
205060_at	PARG		
205061_s_at	EXOSC9		
205062_x_at	ARID4A		
205063_at	SIP1		
205064_at	SPRR1B		
205065_at	ENPP1		
205066_s_at	ENPP1		
205067_at	IL1B		
205068_s_at	ARHGAP26		
205069_s_at	ARHGAP26		
205070_at	ING3		
205071_x_at	XRCC4		
205072_s_at	XRCC4		
205073_at	CYP2J2		
205074_at	SLC22A5		
205075_at	SERPINF2		
205076_s_at	MTMR11		
205077_s_at	PIGF		
205078_at	PIGF		
205079_s_at	MPDZ		
205080_at	RARB		
205081_at	CRIP1		
205082_s_at	AOX1		
205083_at	AOX1		
205084_at	BCAP29		
205085_at	ORC1		
205086_s_at	NCAPH2		
205087_at	RWDD3		
205088_at	MAMLD1		
205089_at	ZNF7		
205090_s_at	NAGPA		
205091_x_at	RECQL		
205092_x_at	ZBTB1		
205093_at	PLEKHA6		
205094_at	PEX12		
205095_s_at	ATP6V0A1		
205096_at	POM121		
205097_at	SLC26A2		
205098_at	CCR1		
205099_s_at	CCR1		
205100_at	GFPT2		
205101_at	CIITA		
205102_at	TMPRSS2		
205103_at	C1orf61		
205104_at	SNPH		
205105_at	MAN2A1		
205106_at	MTCP1 /// MTCP1NB		
205107_s_at	EFNA4		
205108_s_at	APOB		
205109_s_at	ARHGEF4		
205110_s_at	FGF13		
205111_s_at	PLCE1		
205112_at	PLCE1		
205113_at	NEFM		
205114_s_at	CCL3 /// CCL3L1 /// CCL3L3		
205115_s_at	RBM19		
205116_at	LAMA2		
205117_at	FGF1		
205118_at	FPR1		
205119_s_at	FPR1		
205120_s_at	SGCB		
205121_at	SGCB		
205122_at	TMEFF1		
205123_s_at	TMEFF1		
205124_at	LOC729991-MEF2B /// MEF2B		
205125_at	PLCD1		
205126_at	VRK2		
205127_at	PTGS1		
205128_x_at	PTGS1		
205129_at	NPM3		
205130_at	RAGE		
205131_x_at	CLEC11A		
205132_at	ACTC1		
205133_s_at	HSPE1		
205134_s_at	NUFIP1		
205135_s_at	NUFIP1		
205136_s_at	NUFIP1		
205137_x_at	USH1C		
205138_s_at	UST		
205139_s_at	UST		
205140_at	FPGT		
205141_at	ANG		
205142_x_at	ABCD1		
205143_at	NCAN		
205144_at	MFSD7		
205145_s_at	MYL5		
205146_x_at	APBA3		
205147_x_at	NCF4		
205148_s_at	CLCN4		
205149_s_at	CLCN4		
205150_s_at	TRIL		
205151_s_at	TRIL		
205152_at	SLC6A1		
205153_s_at	CD40		
205154_at	LRRN2		
205155_s_at	SPTBN2		
205156_s_at	ACCN2		
205157_s_at	KRT17		
205158_at	RNASE4		
205159_at	CSF2RB		
205160_at	PEX11A		
205161_s_at	PEX11A		
205162_at	ERCC8		
205163_at	MYLPF		
205164_at	GCAT		
205165_at	CELSR3		
205166_at	CAPN5		
205167_s_at	CDC25C		
205168_at	DDR2		
205169_at	RBBP5		
205170_at	STAT2		
205171_at	PTPN4		
205172_x_at	CLTB		
205173_x_at	CD58		
205174_s_at	QPCT		
205175_s_at	KHK		
205176_s_at	ITGB3BP		
205177_at	TNNI1		
205178_s_at	RBBP6		
205179_s_at	ADAM8		
205180_s_at	ADAM8		
205181_at	ZNF193		
205182_s_at	ZNF324		
205183_at	HNRNPD		
205184_at	GNG4		
205185_at	SPINK5		
205186_at	DNALI1		
205187_at	SMAD5		
205188_s_at	SMAD5		
205189_s_at	FANCC		
205190_at	PLS1		
205191_at	RP2		
205192_at	MAP3K14		
205193_at	MAFF		
205194_at	PSPH		
205195_at	AP1S1		
205196_s_at	AP1S1		
205197_s_at	ATP7A		
205198_s_at	ATP7A		
205199_at	CA9		
205200_at	CLEC3B		
205201_at	GLI3		
205202_at	PCMT1		
205203_at	PLD1		
205204_at	NMB		
205205_at	RELB		
205206_at	KAL1		
205207_at	IL6		
205208_at	ALDH1L1		
205209_at	ACVR1B		
205210_at	TGFBRAP1		
205211_s_at	RIN1		
205212_s_at	ACAP1		
205213_at	ACAP1		
205214_at	STK17B		
205215_at	RNF2		
205216_s_at	APOH		
205217_at	TIMM8A		
205218_at	POLR3F		
205219_s_at	GALK2		
205220_at	GPR109B		
205221_at	HGD		
205222_at	EHHADH		
205223_at	DEPDC5		
205224_at	SURF2		
205225_at	ESR1		
205226_at	PDGFRL		
205227_at	IL1RAP		
205228_at	RBMS2		
205229_s_at	COCH		
205230_at	RPH3A		
205231_s_at	EPM2A		
205232_s_at	PAFAH2		
205233_s_at	PAFAH2		
205234_at	SLC16A4		
205235_s_at	KIF20B		
205236_x_at	SOD3		
205237_at	FCN1		
205238_at	TRMT2B		
205239_at	AREG		
205240_at	GPSM2		
205241_at	SCO2		
205242_at	CXCL13		
205243_at	SLC13A3		
205244_s_at	SLC13A3		
205245_at	PARD6A		
205246_at	PEX13		
205247_at	NOTCH4		
205248_at	DOPEY2		
205249_at	EGR2		
205250_s_at	CEP290		
205251_at	PER2		
205252_at	ZNF174		
205253_at	PBX1		
205254_x_at	TCF7		
205255_x_at	TCF7		
205256_at	ZBTB39		
205257_s_at	AMPH		
205258_at	INHBB		
205259_at	NR3C2		
205260_s_at	ACYP1		
205261_at	PGC		
205262_at	KCNH2		
205263_at	BCL10		
205264_at	CD3EAP		
205265_s_at	SPEG		
205266_at	LIF		
205267_at	POU2AF1		
205268_s_at	ADD2		
205269_at	LCP2		
205270_s_at	LCP2		
205271_s_at	CDK20		
205272_s_at	PRH1 /// PRH2		
205273_s_at	PITRM1		
205274_at	GTPBP1		
205275_at	GTPBP1		
205276_s_at	GTPBP1		
205277_at	PRDM2		
205278_at	GAD1		
205279_s_at	GLRB		
205280_at	GLRB		
205281_s_at	PIGA		
205282_at	LRP8		
205283_at	FKTN		
205284_at	URB2		
205285_s_at	FYB		
205286_at	TFAP2C		
205287_s_at	TFAP2C		
205288_at	CDC14A		
205289_at	BMP2		
205290_s_at	BMP2		
205291_at	IL2RB		
205292_s_at	HNRNPA2B1		
205293_x_at	BAIAP2		
205294_at	BAIAP2		
205295_at	CKMT2		
205296_at	RBL1		
205297_s_at	CD79B		
205298_s_at	BTN2A2		
205299_s_at	BTN2A2		
205300_s_at	SNRNP35		
205301_s_at	OGG1		
205302_at	IGFBP1		
205303_at	KCNJ8		
205304_s_at	KCNJ8		
205305_at	FGL1		
205306_x_at	KMO		
205307_s_at	KMO		
205308_at	FAM164A		
205309_at	SMPDL3B		
205310_at	FBXO46		
205311_at	DDC		
205312_at	SPI1		
205313_at	HNF1B		
205314_x_at	SNTB2		
205315_s_at	SNTB2		
205316_at	SLC15A2		
205317_s_at	SLC15A2		
205318_at	KIF5A		
205319_at	PSCA		
205320_at	APC2		
205321_at	EIF2S3		
205322_s_at	MTF1		
205323_s_at	MTF1		
205324_s_at	FTSJ1		
205325_at	PHYHIP		
205326_at	RAMP3		
205327_s_at	ACVR2A		
205328_at	CLDN10		
205329_s_at	SNX4		
205330_at	MN1		
205331_s_at	REEP2		
205332_at	RCE1		
205333_s_at	RCE1		
205334_at	S100A1		
205335_s_at	SRP19		
205336_at	PVALB		
205337_at	DCT		
205338_s_at	DCT		
205339_at	STIL		
205340_at	ZBTB24		
205341_at	EHD2		
205342_s_at	SULT1C2		
205343_at	SULT1C2		
205344_at	CSPG5		
205345_at	BARD1		
205346_at	ST3GAL2		
205347_s_at	TMSB15A		
205348_s_at	DYNC1I1		
205349_at	GNA15		
205350_at	CRABP1		
205351_at	GGCX		
205352_at	SERPINI1		
205353_s_at	PEBP1		
205354_at	GAMT		
205355_at	ACADSB		
205356_at	USP13		
205357_s_at	AGTR1		
205358_at	GRIA2		
205359_at	AKAP6		
205360_at			
205361_s_at	PFDN4		
205362_s_at	PFDN4		
205363_at	BBOX1		
205364_at	ACOX2		
205365_at	HOXB6		
205366_s_at	HOXB6		
205367_at	SH2B2		
205368_at	FAM131B		
205369_x_at	DBT		
205370_x_at	DBT		
205371_s_at	DBT		
205372_at	PLAG1		
205373_at	CTNNA2		
205374_at	SLN		
205375_at	MDFI		
205376_at	INPP4B		
205377_s_at	ACHE		
205378_s_at	ACHE		
205379_at	CBR3		
205380_at	PDZK1		
205381_at	LRRC17		
205382_s_at	CFD		
205383_s_at	ZBTB20		
205384_at	FXYD1		
205385_at	MDM2		
205386_s_at	MDM2		
205387_s_at	CGB /// CGB5 /// CGB7		
205388_at	TNNC2		
205389_s_at	ANK1		
205390_s_at	ANK1		
205391_x_at	ANK1		
205392_s_at	CCL14 /// CCL14-CCL15		
205393_s_at	CHEK1		
205394_at	CHEK1		
205395_s_at	MRE11A		
205396_at	SMAD3		
205397_x_at	SMAD3		
205398_s_at	SMAD3		
205399_at	DCLK1		
205400_at	WAS		
205401_at	AGPS		
205402_x_at	PRSS2		
205403_at	IL1R2		
205404_at	HSD11B1		
205405_at	SEMA5A		
205406_s_at	SPA17		
205407_at	RECK		
205408_at	MLLT10		
205409_at	FOSL2		
205410_s_at	ATP2B4		
205411_at	STK4		
205412_at	ACAT1		
205413_at	MPPED2		
205414_s_at	ARHGAP44		
205415_s_at	ATXN3		
205416_s_at	ATXN3		
205417_s_at	DAG1		
205418_at	FES		
205419_at	GPR183		
205420_at	PEX7		
205421_at	SLC22A3		
205422_s_at	ITGBL1		
205423_at	AP1B1		
205424_at	TBKBP1		
205425_at	HIP1		
205426_s_at	HIP1		
205427_at	ZNF354A		
205428_s_at	CALB2		
205429_s_at	MPP6		
205430_at	BMP5		
205431_s_at	BMP5		
205432_at	OVGP1		
205433_at	BCHE		
205434_s_at	AAK1		
205435_s_at	AAK1		
205436_s_at	H2AFX		
205437_at	ZNF211		
205438_at	PTPN21		
205439_at	GSTT2		
205440_s_at	NPY1R		
205441_at	OCEL1		
205442_at	MFAP3L		
205443_at	SNAPC1		
205444_at	ATP2A1		
205445_at	PRL		
205446_s_at	ATF2		
205447_s_at	MAP3K12		
205448_s_at	MAP3K12		
205449_at	SAC3D1		
205450_at	PHKA1		
205451_at	FOXO4		
205452_at	PIGB		
205453_at	HOXB2		
205454_at	HPCA		
205455_at	MST1R		
205456_at	CD3E		
205457_at	C6orf106		
205458_at	MC1R		
205459_s_at	NPAS2		
205460_at	NPAS2		
205461_at	RAB35		
205462_s_at	HPCAL1		
205463_s_at	PDGFA		
205464_at	SCNN1B		
205465_x_at	HS3ST1		
205466_s_at	HS3ST1		
205467_at	CASP10		
205468_s_at	IRF5		
205469_s_at	IRF5		
205470_s_at	KLK11		
205471_s_at	DACH1		
205472_s_at	DACH1		
205473_at	ATP6V1B1		
205474_at	CRLF3		
205475_at	SCRG1		
205476_at	CCL20		
205477_s_at	AMBP		
205478_at	PPP1R1A		
205479_s_at	PLAU		
205480_s_at	UGP2		
205481_at	ADORA1		
205482_x_at	SNX15		
205483_s_at	ISG15		
205484_at	SIT1		
205485_at	RYR1		
205486_at	TESK2		
205487_s_at	VGLL1		
205488_at	GZMA		
205489_at	CRYM		
205490_x_at	GJB3		
205491_s_at	GJB3		
205492_s_at	DPYSL4		
205493_s_at	DPYSL4		
205494_at	ZNF821		
205495_s_at	GNLY		
205496_at	KIAA0408		
205497_at	ZNF175		
205498_at	GHR		
205499_at	SRPX2		
205500_at	C5		
205501_at	PDE10A		
205502_at	CYP17A1		
205503_at	PTPN14		
205504_at	BTK		
205505_at	GCNT1		
205506_at	VIL1		
205507_at	ARHGEF15		
205508_at	SCN1B		
205509_at	CPB1		
205510_s_at	FLJ10038		
205511_at	FLJ10038		
205512_s_at	AIFM1		
205513_at	TCN1		
205514_at	ZNF415		
205515_at	PRSS12		
205516_x_at	CIZ1		
205517_at	GATA4		
205518_s_at	CMAH		
205519_at	WDR76		
205520_at	STRN		
205521_at	EXOG		
205522_at	HOXD3 /// HOXD4 /// MIR10B		
205523_at	HAPLN1		
205524_s_at	HAPLN1		
205525_at	CALD1		
205526_s_at	KATNA1		
205527_s_at	GEMIN4		
205528_s_at	RUNX1T1		
205529_s_at	RUNX1T1		
205530_at	ETFDH		
205531_s_at	GLS2		
205532_s_at	CDH6		
205533_s_at	CDH6		
205534_at	PCDH7		
205535_s_at	PCDH7		
205536_at	VAV2		
205537_s_at	VAV2		
205538_at	CORO2A		
205539_at	AVIL		
205540_s_at	RRAGB		
205541_s_at	GSPT2		
205542_at	STEAP1		
205543_at	HSPA4L		
205544_s_at	CR2		
205545_x_at	DNAJC8		
205546_s_at	TYK2		
205547_s_at	TAGLN		
205548_s_at	BTG3		
205549_at	PCP4		
205550_s_at	BRE		
205551_at	SV2B		
205552_s_at	OAS1		
205553_s_at	CSRP3		
205554_s_at	DNASE1L3		
205555_s_at	MSX2		
205556_at	MSX2		
205557_at	BPI		
205558_at	TRAF6		
205559_s_at	PCSK5		
205560_at	PCSK5		
205561_at	KCTD17		
205562_at	RPP38		
205563_at	KISS1		
205564_at	PAGE4		
205565_s_at	FXN		
205566_at	ABHD2		
205567_at	CHST1		
205568_at	AQP9		
205569_at	LAMP3		
205570_at	PIP4K2A		
205571_at	LIPT1		
205572_at	ANGPT2		
205573_s_at	SNX7		
205574_x_at	BMP1		
205575_at	C1QL1		
205576_at	SERPIND1		
205577_at	PYGM		
205578_at	ROR2		
205579_at	HRH1		
205580_s_at	HRH1		
205581_s_at	NOS3		
205582_s_at	GGT5		
205583_s_at	ALG13		
205584_at	ALG13		
205585_at	ETV6		
205586_x_at	VGF		
205587_at	FGFR1OP		
205588_s_at	FGFR1OP		
205589_at	MYL3		
205590_at	RASGRP1		
205591_at	OLFM1		
205592_at	SLC4A1		
205593_s_at	PDE9A		
205594_at	ZNF652		
205595_at	DSG3		
205596_s_at	SMURF2		
205597_at	SLC44A4		
205598_at	TRAIP		
205599_at	TRAF1		
205600_x_at	HOXB5		
205601_s_at	HOXB5		
205602_x_at	PSG7		
205603_s_at	DIAPH2		
205604_at	HOXD9		
205605_at	HOXD9		
205606_at	LRP6		
205607_s_at	SCYL3		
205608_s_at	ANGPT1		
205609_at	ANGPT1		
205610_at	MYOM1		
205611_at	TNFSF12		
205612_at	MMRN1		
205613_at	SYT17		
205614_x_at	MST1		
205615_at	CPA1		
205616_at	KCNA6		
205617_at	PRRG2		
205618_at	PRRG1		
205619_s_at	MEOX1		
205620_at	F10		
205621_at	ALKBH1		
205622_at	SMPD2		
205623_at	ALDH3A1		
205624_at	CPA3		
205625_s_at	CALB1		
205626_s_at	CALB1		
205627_at	CDA		
205628_at	PRIM2		
205629_s_at	CRH		
205630_at	CRH		
205631_at	KIAA0586		
205632_s_at	PIP5K1B		
205633_s_at	ALAS1		
205634_x_at	ZDHHC24		
205635_at	KALRN		
205636_at	SH3GL3		
205637_s_at	SH3GL3		
205638_at	BAI3		
205639_at	AOAH		
205640_at	ALDH3B1		
205641_s_at	TRADD		
205642_at	CEP110		
205643_s_at	PPP2R2B		
205644_s_at	SNRPG		
205645_at	REPS2		
205646_s_at	PAX6		
205647_at	RAD52		
205648_at	WNT2		
205649_s_at	FGA		
205650_s_at	FGA		
205651_x_at	RAPGEF4		
205652_s_at	TTLL1		
205653_at	CTSG		
205654_at	C4BPA		
205655_at	MDM4		
205656_at	PCDH17		
205657_at	HAAO		
205658_s_at	SNAPC4		
205659_at	HDAC9		
205660_at	OASL		
205661_s_at	FLAD1		
205662_at	B9D1		
205663_at	PCBP3		
205664_at	KIN		
205665_at	TSPAN9		
205666_at	FMO1		
205667_at	WRN		
205668_at	LY75		
205669_at	NCAM2		
205670_at	GAL3ST1		
205671_s_at	HLA-DOB		
205672_at	XPA		
205673_s_at	ASB9		
205674_x_at	FXYD2		
205675_at	MTTP		
205676_at	CYP27B1		
205677_s_at	DLEU1		
205678_at	AP3B2		
205679_x_at	ACAN		
205680_at	MMP10		
205681_at	BCL2A1		
205682_x_at	APOM		
205683_x_at	TPSAB1		
205684_s_at	DENND4C		
205685_at	CD86		
205686_s_at	CD86		
205687_at	UBFD1		
205688_at	TFAP4		
205689_at	PCNXL2		
205690_s_at	BUD31		
205691_at	SYNGR3		
205692_s_at	CD38		
205693_at	TNNT3		
205694_at	TYRP1		
205695_at	SDS		
205696_s_at	GFRA1		
205697_at	SCGN		
205698_s_at	MAP2K6		
205699_at	MAP2K6		
205700_at	HSD17B6		
205701_at	IPO8		
205702_at	PHTF1		
205703_at	ATP6V0A2		
205704_s_at	ATP6V0A2		
205705_at	ANKRD26		
205706_s_at	ANKRD26		
205707_at	IL17RA		
205708_s_at	TRPM2		
205709_s_at	CDS1		
205710_at	LRP2		
205711_x_at	ATP5C1		
205712_at	PTPRD		
205713_s_at	COMP		
205714_s_at	ZMYND10		
205715_at	BST1		
205716_at	SLC25A40		
205717_x_at	PCDHGA1 /// PCDHGA10 /// PCDHGA11 /// PCDHGA12 /// PCDHGA2 /// PCDHGA3 /// PCDHGA4 /// PCDHGA5 /// PCDHGA6 /// PCDHGA7 /// PCDHGA8 /// PCDHGA9 /// PCDHGB1 /// PCDHGB2 /// PCDHGB3 /// PCDHGB4 /// PCDHGB5 /// PCDHGB6 /// PCDHGB7 /// PCDHGC3 /// PCDHGC4 /// PCDHGC5		
205718_at	ITGB7		
205719_s_at	PAH		
205720_at	POMC		
205721_at	GFRA2		
205722_s_at	GFRA2		
205723_at	CNTFR		
205724_at	PKP1		
205725_at	SCGB1A1		
205726_at	DIAPH2		
205727_at	TEP1		
205728_at	ODZ1		
205729_at	OSMR		
205730_s_at	ABLIM3		
205731_s_at	NCOA2		
205732_s_at	NCOA2		
205733_at	BLM		
205734_s_at	AFF3		
205735_s_at	AFF3		
205736_at	PGAM2		
205737_at	KCNQ2		
205738_s_at	FABP3		
205739_x_at	ZNF107		
205740_s_at	RBM42		
205741_s_at	DTNA		
205742_at	TNNI3		
205743_at	STAC		
205744_at	DOC2A		
205745_x_at	ADAM17		
205746_s_at	ADAM17		
205747_at	CBLN1		
205748_s_at	RNF126		
205749_at	CYP1A1		
205750_at	BPHL		
205751_at	SH3GL2		
205752_s_at	GSTM5		
205753_at	CRP		
205754_at	F2		
205755_at	ITIH3		
205756_s_at	F8		
205757_at	ENTPD5		
205758_at	CD8A		
205759_s_at	SULT2B1		
205760_s_at	OGG1		
205761_s_at	DUS4L		
205762_s_at	DUS4L		
205763_s_at	DDX18		
205764_at			
205765_at	CYP3A5		
205766_at	TCAP		
205767_at	EREG		
205768_s_at	SLC27A2		
205769_at	SLC27A2		
205770_at	GSR		
205771_s_at	AKAP7		
205772_s_at			
205773_at	CPEB3		
205774_at	F12		
205775_at	FAM50B		
205776_at	FMO5		
205777_at	DUSP9		
205778_at	KLK7		
205779_at	RAMP2		
205780_at	BIK		
205781_at	C16orf7		
205782_at	FGF7		
205783_at	KLK13		
205784_x_at	ARVCF		
205785_at	ITGAM		
205786_s_at	ITGAM		
205787_x_at	ZC3H11A		
205788_s_at	ZC3H11A		
205789_at	CD1D		
205790_at	SKAP1		
205791_x_at	ZNF221 /// ZNF230		
205792_at	WISP2		
205793_x_at	TNK1		
205794_s_at	NOVA1		
205795_at	NRXN3		
205796_at	TCP11L1		
205797_s_at	TCP11L1		
205798_at	IL7R		
205799_s_at	SLC3A1		
205800_at			
205801_s_at	RASGRP3		
205802_at	TRPC1		
205803_s_at	TRPC1		
205804_s_at	TRAF3IP3		
205805_s_at	ROR1		
205806_at	ROM1		
205807_s_at	TUFT1		
205808_at	ASPH		
205809_s_at	WASL		
205810_s_at	WASL		
205811_at	POLG2		
205812_s_at	TMED9		
205813_s_at	MAT1A		
205814_at	GRM3		
205815_at	REG3A		
205816_at	ITGB8		
205817_at	SIX1		
205818_at	DBC1		
205819_at	MARCO		
205820_s_at	APOC3		
205821_at	KLRK1		
205822_s_at	HMGCS1		
205823_at	RGS12		
205824_at	HSPB2		
205825_at	PCSK1		
205826_at	MYOM2		
205827_at	CCK		
205828_at	MMP3		
205829_at	HSD17B1		
205830_at	CLGN		
205831_at	CD2		
205832_at	CPA4		
205833_s_at	PART1		
205834_s_at	PART1		
205835_s_at	YTHDC2		
205836_s_at	YTHDC2		
205837_s_at	GYPA		
205838_at	GYPA		
205839_s_at	BZRAP1		
205840_x_at	GH1		
205841_at	JAK2		
205842_s_at	JAK2		
205843_x_at	CRAT		
205844_at	VNN1		
205845_at	CACNA1H		
205846_at	PTPRB		
205847_at	PRSS22		
205848_at	GAS2		
205849_s_at	UQCRB		
205850_s_at	GABRB3		
205851_at	NME6		
205852_at	CDK5R2		
205853_at	ZBTB7B		
205854_at	TULP3		
205855_at	ZNF197		
205856_at	SLC14A1		
205857_at	SLC18A2		
205858_at	NGFR		
205859_at	LY86		
205860_x_at	FOLH1		
205861_at	SPIB		
205862_at	GREB1		
205863_at	S100A12		
205864_at	SLC7A4		
205865_at	ARID3A		
205866_at	FCN3		
205867_at	PTPN11		
205868_s_at	PTPN11		
205869_at	PRSS1		
205870_at	BDKRB2		
205871_at	PLGLA /// PLGLB1 /// PLGLB2		
205872_x_at	PDE4DIP		
205873_at	PIGL		
205874_at	ITPKA		
205875_s_at	TREX1		
205876_at	LIFR		
205877_s_at	ZC3H7B		
205878_at	POU6F1		
205879_x_at	RET		
205880_at	PRKD1		
205881_at	ZNF74		
205882_x_at	ADD3		
205883_at	ZBTB16		
205884_at	ITGA4		
205885_s_at	ITGA4		
205886_at	REG1B		
205887_x_at	MSH3		
205888_s_at	JAKMIP2		
205889_s_at	JAKMIP2		
205890_s_at	GABBR1 /// UBD		
205891_at	ADORA2B		
205892_s_at	FABP1		
205893_at	NLGN1		
205894_at	ARSE		
205895_s_at	NOLC1		
205896_at	SLC22A4		
205897_at	NFATC4		
205898_at	CX3CR1		
205899_at	CCNA1		
205900_at	KRT1		
205901_at	PNOC		
205902_at	KCNN3		
205903_s_at	KCNN3		
205904_at	MICA		
205905_s_at	MICA /// MICB		
205906_at	FOXJ1		
205907_s_at	OMD		
205908_s_at	OMD		
205909_at	POLE2		
205910_s_at	CEL /// LOC100508206		
205911_at	PTH1R		
205912_at	PNLIP		
205913_at	PLIN1		
205914_s_at	GRIN1		
205915_x_at	GRIN1		
205916_at	S100A7		
205917_at	ZNF264		
205918_at	SLC4A3		
205919_at	HBE1		
205920_at	SLC6A6		
205921_s_at	SLC6A6		
205922_at	VNN2		
205923_at	RELN		
205924_at	RAB3B		
205925_s_at	RAB3B		
205926_at	IL27RA		
205927_s_at	CTSE		
205928_at	ZNF443		
205929_at	GPA33		
205930_at	GTF2E1		
205931_s_at	CREB5		
205932_s_at	MSX1		
205933_at	SETBP1		
205934_at	PLCL1		
205935_at	FOXF1		
205936_s_at	HK3		
205937_at	CGREF1		
205938_at	PPM1E		
205939_at	CYP3A7		
205940_at	MYH3		
205941_s_at	COL10A1		
205942_s_at	ACSM3		
205943_at	TDO2		
205944_s_at	CLTCL1		
205945_at	IL6R		
205946_at	VIPR2		
205947_s_at	VIPR2		
205948_at	PTPRT		
205949_at	CA1		
205950_s_at	CA1		
205951_at	MYH1		
205952_at	KCNK3		
205953_at	LRIG2		
205954_at	RXRG		
205955_at			
205956_x_at	PSMC3IP		
205957_at	PLXNB3		
205958_x_at	CSHL1		
205959_at	MMP13		
205960_at	PDK4		
205961_s_at	PSIP1		
205962_at	PAK2		
205963_s_at	DNAJA3		
205964_at	ZNF426		
205965_at	BATF		
205966_at	TAF13		
205967_at	HIST1H4C		
205968_at	KCNS3		
205969_at	AADAC		
205970_at	MT3		
205971_s_at	CTRB1 /// CTRB2		
205972_at	SLC38A3		
205973_at	FEZ1		
205974_at	HOXD1		
205975_s_at	HOXD1		
205976_at	FASTKD2		
205977_s_at	EPHA1		
205978_at	KL		
205979_at	SCGB2A1		
205980_s_at	ARHGAP8 /// PRR5-ARHGAP8		
205981_s_at	ING2		
205982_x_at	SFTPC		
205983_at	DPEP1		
205984_at	CRHBP		
205985_x_at	CLCNKB		
205986_at	AATK		
205987_at	CD1C		
205988_at	CD84		
205989_s_at	MOG		
205990_s_at	WNT5A		
205991_s_at	PRRX1		
205992_s_at	IL15		
205993_s_at	TBX2		
205994_at	ELK4		
205995_x_at	IQCB1		
205996_s_at	AK2		
205997_at	ADAM28		
205998_x_at	CYP3A4		
205999_x_at	CYP3A4		
206000_at	MEP1A		
206001_at	NPY		
206002_at	GPR64		
206003_at	CEP135		
206004_at	TGM3		
206005_s_at	KIAA1009		
206006_s_at	KIAA1009		
206007_at	PRG4		
206008_at	TGM1		
206009_at	ITGA9		
206010_at	HABP2		
206011_at	CASP1		
206012_at	LEFTY2		
206013_s_at	ACTL6B		
206014_at	ACTL6B		
206015_s_at	FOXJ3		
206016_at	CCDC22		
206017_at	KIAA0319		
206018_at	FOXG1		
206019_at	RBM19		
206020_at	SOCS6		
206021_at	SCAND2		
206022_at	NDP		
206023_at	NMU		
206024_at	HPD		
206025_s_at	TNFAIP6		
206026_s_at	TNFAIP6		
206027_at	S100A3		
206028_s_at	MERTK		
206029_at	ANKRD1		
206030_at	ASPA		
206031_s_at	USP5		
206032_at	DSC3		
206033_s_at	DSC3		
206034_at	SERPINB8		
206035_at	REL		
206036_s_at	REL		
206037_at	CCBL1		
206038_s_at	NR2C2		
206039_at	RAB33A		
206040_s_at	MAPK11		
206042_x_at	SNRPN /// SNURF		
206043_s_at	ATP2C2		
206044_s_at	BRAF		
206045_s_at	NOL4		
206046_at	ADAM23		
206047_at	GNB3		
206048_at	OVOL2		
206049_at	SELP		
206050_s_at	RNH1		
206051_at	ELAVL4		
206052_s_at	SLBP		
206053_at	ZNF510		
206054_at	KNG1		
206055_s_at	SNRPA1		
206056_x_at	SPN		
206057_x_at	SPN		
206058_at	SLC6A12		
206059_at	ZNF91		
206060_s_at	PTPN22		
206061_s_at	DICER1		
206062_at	GUCA1A		
206063_x_at	PPIL2		
206064_s_at	PPIL2		
206065_s_at	DPYS		
206066_s_at	RAD51C		
206067_s_at	WT1		
206068_s_at	ACADL		
206069_s_at	ACADL		
206070_s_at	EPHA3		
206071_s_at	EPHA3		
206072_at	UCN		
206073_at	COLQ		
206074_s_at	HMGA1		
206075_s_at	CSNK2A1		
206076_at	LRRC23		
206077_at	KEL		
206078_at	KALRN		
206079_at	CHML		
206080_at	PLCH2		
206081_at	SLC24A1		
206082_at	HCP5		
206083_at	BAI1		
206084_at	PTPRR		
206085_s_at	CTH		
206086_x_at	HFE		
206087_x_at	HFE		
206088_at	LRRC37A3		
206089_at	NELL1		
206090_s_at	DISC1 /// TSNAX-DISC1		
206091_at	MATN3		
206092_x_at	RTEL1		
206093_x_at	TNXA /// TNXB		
206094_x_at	UGT1A1 /// UGT1A10 /// UGT1A3 /// UGT1A4 /// UGT1A5 /// UGT1A6 /// UGT1A7 /// UGT1A8 /// UGT1A9		
206095_s_at	SRSF10		
206096_at	ZNF35		
206097_at	SLC22A18AS		
206098_at	ZBTB6		
206099_at	PRKCH		
206100_at	CPM		
206101_at	ECM2		
206102_at	GINS1		
206103_at	RAC3		
206104_at	ISL1		
206105_at	AFF2		
206106_at	HDAC10 /// LOC100509694 /// MAPK12		
206107_at	RGS11		
206108_s_at	SRSF6		
206109_at	FUT1		
206110_at	HIST1H3H		
206111_at	RNASE2		
206112_at	ANKRD7		
206113_s_at	RAB5A		
206114_at	EPHA4		
206115_at	EGR3		
206116_s_at	TPM1		
206117_at	TPM1		
206118_at	STAT4		
206119_at	BHMT		
206120_at	CD33		
206121_at	AMPD1		
206122_at	SOX15		
206123_at	LLGL1		
206124_s_at	LLGL1		
206125_s_at	KLK8		
206126_at	CXCR5		
206127_at	ELK3		
206128_at	ADRA2C		
206129_s_at	ARSB		
206130_s_at	ASGR2		
206131_at	CLPS		
206132_at	MCC		
206133_at	XAF1		
206134_at	ADAMDEC1		
206135_at	ST18		
206136_at	FZD5		
206137_at	RIMS2		
206138_s_at	PI4KB		
206139_at	PI4KB		
206140_at	LHX2		
206141_at	MOCS3		
206142_at	ZNF135		
206143_at	SLC26A3		
206144_at	MAGI1		
206145_at	RHAG		
206146_s_at	RHAG		
206147_x_at	SCML2		
206148_at	IL3RA		
206149_at	CHP2		
206150_at	CD27		
206151_x_at	CELA3B		
206152_at	AGAP2		
206153_at	CYP4F11		
206154_at	RLBP1		
206155_at	ABCC2		
206156_at	GJB5		
206157_at	PTX3		
206158_s_at	CNBP		
206159_at	GDF10		
206160_at	APOBEC2		
206161_s_at	SYT5		
206162_x_at	SYT5		
206163_at	MAB21L1		
206164_at	CLCA2		
206165_s_at	CLCA2		
206166_s_at	CLCA2		
206167_s_at	ARHGAP6		
206168_at	ZC3H7B		
206169_x_at	ZC3H7B		
206170_at	ADRB2		
206171_at	ADORA3		
206172_at	IL13RA2		
206173_x_at	GABPB1		
206174_s_at	PPP6C		
206175_x_at	ZNF222		
206176_at	BMP6		
206177_s_at	ARG1		
206178_at	PLA2G5		
206179_s_at	TPPP		
206180_x_at	ZNF747		
206181_at	SLAMF1		
206182_at	ZNF134		
206183_s_at	HERC3		
206184_at	CRKL		
206185_at	CRYBB1		
206186_at	MPP3		
206187_at	PTGIR		
206188_at	ZNF623		
206189_at	UNC5C		
206190_at	GPR17		
206191_at	ENTPD3		
206192_at	CDSN		
206193_s_at	CDSN		
206194_at	HOXC4		
206195_x_at	GH2		
206196_s_at	RUNDC3A		
206197_at	NME5		
206198_s_at	CEACAM7		
206199_at	CEACAM7		
206200_s_at	ANXA11		
206201_s_at	MEOX2		
206202_at	MEOX2		
206203_at	RCVRN		
206204_at	GRB14		
206205_at	MPHOSPH9		
206206_at	CD180		
206207_at	CLC		
206208_at	CA4		
206209_s_at	CA4		
206210_s_at	CETP		
206211_at	SELE		
206212_at	CPA2		
206213_at	WNT10B		
206214_at	PLA2G7		
206215_at	OPCML		
206216_at	SRPK3		
206217_at	EDA		
206218_at	MAGEB2		
206219_s_at	VAV1		
206220_s_at	RASA3		
206221_at	RASA3		
206222_at	TNFRSF10C		
206223_at	LMTK2		
206224_at	CST1		
206225_at	ZNF507		
206226_at	HRG		
206227_at	CILP		
206228_at	PAX2		
206229_x_at	PAX2		
206230_at	LHX1		
206231_at	KCNN1		
206232_s_at	B4GALT6		
206233_at	B4GALT6		
206234_s_at	MMP17		
206235_at	LIG4		
206236_at	GPR4		
206237_s_at	NRG1		
206238_s_at	YAF2		
206239_s_at	SPINK1		
206240_s_at	ZNF136		
206241_at	KPNA5		
206242_at	TM4SF5		
206243_at	TIMP4		
206244_at	CR1		
206245_s_at	IVNS1ABP		
206246_at	PFKFB4		
206247_at	MICB		
206248_at	PRKCE		
206249_at	MAP3K13		
206250_x_at	AVPR1A		
206251_s_at	AVPR1A		
206252_s_at	AVPR1A		
206253_at	DLG2		
206254_at	EGF		
206255_at	BLK		
206256_at	CPN1		
206257_at	CCDC9		
206258_at	ST8SIA5		
206259_at	PROC		
206260_at	TGM4		
206261_at	ZNF239		
206262_at	ADH1C		
206263_at	FMO4		
206264_at	GPLD1		
206265_s_at	GPLD1		
206266_at	GPLD1		
206267_s_at	MATK		
206268_at	LEFTY1		
206269_at	GCM1		
206270_at	PRKCG		
206271_at	TLR3		
206272_at	RAB4A /// SPHAR		
206273_at	SLMO1		
206274_s_at	CROCC		
206275_s_at	MICAL2		
206276_at	LY6D		
206277_at	P2RY2		
206278_at	PTAFR		
206279_at	PRKY		
206280_at	CDH18		
206281_at	ADCYAP1		
206282_at	NEUROD1		
206283_s_at	TAL1		
206284_x_at	CLTB		
206285_at	NPHP1		
206286_s_at	TDGF1 /// TDGF3		
206287_s_at	ITIH4 /// MUSTN1		
206288_at	PGGT1B		
206289_at	HOXA4		
206290_s_at	RGS7		
206291_at	NTS		
206292_s_at	SULT2A1		
206293_at	SULT2A1		
206294_at	HSD3B2		
206295_at	IL18		
206296_x_at	MAP4K1		
206297_at	CTRC		
206298_at	ARHGAP22		
206299_at	FAM155B		
206300_s_at	PTHLH		
206301_at	TEC		
206302_s_at	NUDT4 /// NUDT4P1		
206303_s_at	NUDT4		
206304_at	MYBPH		
206305_s_at	C8A		
206306_at	RYR3		
206307_s_at	FOXD1		
206308_at	TRDMT1		
206309_at	LECT1		
206310_at	SPINK2		
206311_s_at	PLA2G1B		
206312_at	GUCY2C		
206313_at	HLA-DOA		
206314_at	ZNF167		
206315_at	CRLF1		
206316_s_at	KNTC1		
206317_s_at	ABCB8		
206318_at	SPINLW1		
206319_s_at	SPINLW1		
206320_s_at	SMAD9		
206321_at	RFX1		
206322_at	SYN3		
206323_x_at	OPHN1		
206324_s_at	DAPK2		
206325_at	SERPINA6		
206326_at	GRP		
206327_s_at	CDH15		
206328_at	CDH15		
206329_at	EXTL1		
206330_s_at	SHC3		
206331_at	CALCRL		
206332_s_at	IFI16		
206333_at	MSI1		
206334_at	LIPF		
206335_at	GALNS		
206336_at	CXCL6		
206337_at	CCR7		
206338_at	ELAVL3		
206339_at	CARTPT		
206340_at	NR1H4		
206341_at	IL2RA		
206342_x_at	IDS		
206343_s_at	NRG1		
206344_at	PON1		
206345_s_at	PON1		
206346_at	PRLR		
206347_at	PDK3		
206348_s_at	PDK3		
206349_at	LGI1		
206350_at	APCS		
206351_s_at	PEX10		
206352_s_at	PEX10		
206353_at	COX6A2		
206354_at	SLCO1B3		
206355_at	GNAL		
206356_s_at	GNAL		
206357_at	OPA3		
206358_at	PRM1		
206359_at	SOCS3		
206360_s_at	SOCS3		
206361_at	GPR44		
206362_x_at	MAP3K10		
206363_at	MAF		
206364_at	KIF14		
206365_at	XCL1		
206366_x_at	XCL1		
206367_at	REN		
206368_at	CPLX2		
206369_s_at	PIK3CG		
206370_at	PIK3CG		
206371_at	FOLR3		
206372_at	MYF6		
206373_at	ZIC1		
206374_at	DUSP8		
206375_s_at	HSPB3		
206376_at	SLC6A15		
206377_at	FOXF2		
206378_at	SCGB2A2		
206379_at	EYA3		
206380_s_at	CFP		
206381_at	SCN2A		
206382_s_at	BDNF		
206383_s_at	G3BP2		
206384_at	CACNG3		
206385_s_at	ANK3		
206386_at	SERPINA7		
206387_at	CDX2		
206388_at	PDE3A		
206389_s_at	PDE3A		
206390_x_at	PF4		
206391_at	RARRES1		
206392_s_at	RARRES1		
206393_at	TNNI2		
206394_at	MYBPC2		
206395_at	DGKG		
206396_at	SLC1A1		
206397_x_at	GDF1 /// LASS1		
206398_s_at	CD19		
206399_x_at	CACNA1A		
206400_at	LGALS7 /// LGALS7B		
206401_s_at	MAPT		
206402_s_at	NPFF		
206403_at	ZNF536		
206404_at	FGF9		
206405_x_at	USP6		
206406_at	SMCP		
206407_s_at	CCL13		
206408_at	LRRTM2		
206409_at	TIAM1		
206410_at	NR0B2		
206411_s_at	ABL2		
206412_at	FER		
206413_s_at	TCL1B		
206414_s_at	ASAP2		
206415_at	TLL1		
206416_at	ZNF205		
206417_at	CNGA1		
206418_at	NOX1		
206419_at	RORC		
206420_at	IGSF6		
206421_s_at	SERPINB7		
206422_at	GCG		
206423_at	ANGPTL7		
206424_at	CYP26A1		
206425_s_at	TRPC3		
206426_at	MLANA		
206427_s_at	MLANA		
206428_s_at			
206429_at	F2RL1		
206430_at	CDX1		
206431_x_at	TBC1D9B		
206432_at	HAS2		
206433_s_at	SPOCK3		
206434_at	SPOCK3		
206435_at	B4GALNT1		
206436_at	MPPED1		
206437_at	S1PR4		
206438_x_at	TCTN2		
206439_at	EPYC		
206440_at	LIN7A		
206441_s_at	COMMD4		
206442_at	SEMG1		
206443_at	RORB		
206444_at	PDE1B		
206445_s_at	PRMT1		
206446_s_at	CELA2A /// CELA2B		
206447_at	CELA2A		
206448_at	ZNF365		
206449_s_at	MASP1		
206450_at	DBH		
206451_at	TBCCD1		
206452_x_at	PPP2R4		
206453_s_at	NDRG2		
206454_s_at	RHO		
206455_s_at	RHO		
206456_at	GABRA5		
206457_s_at	DIO1		
206458_s_at	WNT2B		
206459_s_at	WNT2B		
206460_at	AJAP1		
206461_x_at	MT1H		
206462_s_at	NTRK3		
206463_s_at	DHRS2		
206464_at	BMX		
206465_at	ACSBG1		
206466_at	ACSBG1		
206467_x_at	RTEL1 /// TNFRSF6B		
206468_s_at	METTL13		
206469_x_at	AKR7A3		
206470_at	PLXNC1		
206471_s_at	PLXNC1		
206472_s_at	TLE3		
206473_at	MBTPS2		
206474_at	CDK17		
206475_x_at	CSH1		
206476_s_at	NOVA2		
206477_s_at	NOVA2		
206478_at	KIAA0125		
206479_at	TRPM1		
206480_at	LTC4S		
206481_s_at	LDB2		
206482_at	PTK6		
206483_at	LRRC6		
206484_s_at	XPNPEP2		
206485_at	CD5		
206486_at	LAG3		
206487_at	SUN1		
206488_s_at	CD36		
206489_s_at	DLGAP1		
206490_at	DLGAP1		
206491_s_at	NAPA		
206492_at	FHIT		
206493_at	ITGA2B		
206494_s_at	ITGA2B		
206495_s_at	HINFP		
206496_at	FMO3		
206497_at	C7orf44		
206498_at	OCA2		
206499_s_at	RCC1		
206500_s_at	C14orf106		
206501_x_at	ETV1		
206502_s_at	INSM1		
206503_x_at	PML		
206504_at	CYP24A1		
206505_at	UGT2B4		
206506_s_at	SUPT3H		
206507_at	ZSCAN12		
206508_at	CD70		
206509_at	PIP		
206510_at	SIX2		
206511_s_at	SIX2		
206512_at	SRP19 /// ZRSR1		
206513_at	AIM2		
206514_s_at	CYP4F2 /// CYP4F3		
206515_at	CYP4F3		
206516_at	AMH		
206517_at	CDH16		
206518_s_at	RGS9		
206519_x_at	SIGLEC6		
206520_x_at	SIGLEC6		
206521_s_at	GTF2A1		
206522_at	MGAM		
206523_at	CYTH3		
206524_at	T		
206525_at	GABRR1		
206526_at	RIBC2		
206527_at	ABAT		
206528_at	TRPC6		
206529_x_at	SLC26A4		
206530_at	RAB30		
206531_at	DPF1		
206532_at			
206533_at	CHRNA5		
206534_at	GRIN2A		
206535_at	SLC2A2		
206536_s_at	XIAP		
206537_at	XIAP		
206538_at	MRAS		
206539_s_at	CYP4F12		
206540_at	GLB1L		
206541_at	KLKB1		
206542_s_at	SMARCA2		
206543_at	SMARCA2		
206544_x_at	SMARCA2		
206545_at	CD28		
206546_at	SYCP2		
206547_s_at	PPEF1		
206548_at			
206549_at	INSL4		
206550_s_at	NUP155		
206551_x_at	KLHL24		
206552_s_at	TAC1		
206553_at	OAS2		
206554_x_at	SETMAR		
206555_s_at	THUMPD1		
206556_at	CLUL1		
206557_at	ZNF702P		
206558_at	SIM2		
206559_x_at	EEF1A1		
206560_s_at	MIA		
206561_s_at	AKR1B10		
206562_s_at	CSNK1A1		
206563_s_at	OPRL1		
206564_at	OPRL1		
206565_x_at	SMA4		
206566_at	SLC7A1		
206567_s_at	PHF20		
206568_at	TNP1		
206569_at	IL24		
206570_s_at	PSG11		
206571_s_at	MAP4K4		
206572_x_at	ZNF85		
206573_at	KCNQ3		
206574_s_at	PTP4A3		
206575_at	CDKL5		
206576_s_at	CEACAM1		
206577_at	VIP		
206578_at	NKX2-5		
206579_at	ZNF192		
206580_s_at	EFEMP2		
206581_at	BNC1		
206582_s_at	GPR56		
206583_at	ZNF673		
206584_at	LY96		
206585_at	MKRN3		
206586_at	CNR2		
206587_at	CCT6B		
206588_at	DAZL		
206589_at	GFI1		
206590_x_at	DRD2		
206591_at	RAG1		
206592_s_at	AP3D1		
206593_s_at	MED22		
206594_at	PASK		
206595_at	CST6		
206596_s_at	NRL		
206597_at	NRL		
206598_at	INS		
206599_at	SLC16A5		
206600_s_at	SLC16A5		
206601_s_at	HOXD3		
206602_s_at	HOXD3		
206603_at	SLC2A4		
206604_at	OVOL1		
206605_at	ENDOU		
206606_at	LIPC		
206607_at	CBL		
206608_s_at	RPGRIP1		
206609_at	MAGEC1		
206610_s_at	F11		
206611_at	C2orf27A		
206612_at	CACNG1		
206613_s_at	TAF1A		
206614_at	GDF5		
206615_s_at	ADAM22		
206616_s_at	ADAM22		
206617_s_at	RENBP		
206618_at	IL18R1		
206619_at	DKK4		
206620_at	GRAP		
206621_s_at	EIF4H		
206622_at	TRH		
206623_at	PDE6A		
206624_at	USP9Y		
206625_at	PRPH2		
206626_x_at	SSX1		
206627_s_at	SSX1		
206628_at	SLC5A1		
206629_at	ADAMTSL2		
206630_at	TYR		
206631_at	PTGER2		
206632_s_at	APOBEC3B		
206633_at	CHRNA1		
206634_at	SIX3		
206635_at	CHRNB2		
206636_at	RASA2		
206637_at	P2RY14		
206638_at	HTR2B		
206639_x_at	HTN1		
206640_x_at	GAGE12C /// GAGE12D /// GAGE12E /// GAGE12F /// GAGE12G /// GAGE12H /// GAGE12I /// GAGE2A /// GAGE2C /// GAGE4 /// GAGE5 /// GAGE6 /// GAGE7		
206641_at	TNFRSF17		
206642_at	DSG1		
206643_at	HAL		
206644_at	NR0B1		
206645_s_at	NR0B1		
206646_at	GLI1		
206647_at	HBZ		
206648_at	ZNF571		
206649_s_at	TFE3		
206650_at	IQCC		
206651_s_at	CPB2		
206652_at	ZMYM5		
206653_at	POLR3G		
206654_s_at	POLR3G		
206655_s_at	GP1BB /// SEPT5		
206656_s_at	C20orf3		
206657_s_at	MYOD1		
206658_at	UPK3B		
206659_at			
206660_at	IGLL1		
206661_at	DBF4B		
206662_at	GLRX		
206663_at	SP4		
206664_at	SI		
206665_s_at	BCL2L1		
206666_at	GZMK		
206667_s_at	SCAMP1		
206668_s_at	SCAMP1		
206669_at	GAD1		
206670_s_at	GAD1		
206671_at	SAG		
206672_at	AQP2		
206673_at	GPR176		
206674_at	FLT3		
206675_s_at	SKIL		
206676_at	CEACAM8		
206677_at	KRT31		
206678_at	GABRA1		
206679_at	APBA1		
206680_at	CD5L		
206681_x_at	GP2		
206682_at	CLEC10A		
206683_at	ZNF165		
206684_s_at	ATF7		
206685_at	HCG4		
206686_at	PDK1		
206687_s_at	PTPN6		
206688_s_at	CPSF4		
206689_x_at	KAT5		
206690_at	ACCN1		
206691_s_at	PDIA2		
206692_at	KCNJ10		
206693_at	IL7		
206694_at	PNLIPRP1		
206695_x_at	ZNF43		
206696_at	GPR143		
206697_s_at	HP		
206698_at	XK		
206699_x_at	NPAS1		
206700_s_at	KDM5D		
206701_x_at	EDNRB		
206702_at	TEK		
206703_at	CHRNB1		
206704_at	CLCN5		
206705_at	TULP1		
206706_at	NTF3		
206707_x_at	FAM65B		
206708_at	FOXN2		
206709_x_at	GPT		
206710_s_at	EPB41L3		
206711_at	CXorf1		
206712_at	GRTP1		
206713_at	NTNG1		
206714_at	ALOX15B		
206715_at	TFEC		
206716_at	UMOD		
206717_at	MYH8		
206718_at	LMO1		
206719_at	SYNGR4		
206720_at	MGAT5		
206721_at	C1orf114		
206722_s_at	LPAR2		
206723_s_at	LPAR2		
206724_at	CBX4		
206725_x_at	BMP1		
206726_at	HPGDS		
206727_at	C9		
206728_at	ECE2		
206729_at	TNFRSF8		
206730_at	GRIA3		
206731_at	CNKSR2		
206732_at	SLITRK3		
206733_at	TULP2		
206734_at	JRKL		
206735_at	CHRNA4		
206736_x_at	CHRNA4		
206737_at	WNT11		
206738_at	APOC4		
206739_at	HOXC5		
206740_x_at	SYCP1		
206741_at	C3orf32		
206742_at	FIGF		
206743_s_at	ASGR1		
206744_s_at	ZMYM5		
206745_at	HOXC11		
206746_at	BFSP1		
206747_at	GPRIN2		
206748_s_at	SPAG9		
206749_at	CD1B		
206750_at	MAFK		
206751_s_at	PCYT1B		
206752_s_at	DFFB		
206753_at	RDH16		
206754_s_at	CYP2B6 /// CYP2B7P1		
206755_at	CYP2B6		
206756_at	CHST7		
206757_at	PDE5A		
206758_at	EDN2		
206759_at	FCER2		
206760_s_at	FCER2		
206761_at	CD96		
206762_at	KCNA5		
206763_at	FKBP6		
206764_x_at	MPPE1		
206765_at	KCNJ2		
206766_at	ITGA10		
206767_at	RBMS3		
206768_at	RPL3L		
206769_at	TMSB4Y		
206770_s_at	SLC35A3		
206771_at	UPK3A		
206772_at	PTH2R		
206773_at	LY6H		
206774_at	FRMPD1		
206775_at	CUBN		
206776_x_at	ACRV1		
206777_s_at	CRYBB2 /// CRYBB2P1		
206778_at	CRYBB2		
206779_s_at	ASMT		
206780_at	GAD2		
206781_at	DNAJC4		
206782_s_at	DNAJC4		
206783_at	FGF4		
206784_at	AQP8		
206785_s_at	KLRC1 /// KLRC2		
206786_at	HTN3		
206787_at	BRDT		
206788_s_at	CBFB		
206789_s_at	POU2F1		
206790_s_at	NDUFB1		
206791_s_at	PDE4C		
206792_x_at	PDE4C		
206793_at	PNMT		
206794_at	ERBB4		
206795_at	F2RL2		
206796_at	WISP1		
206797_at	NAT2		
206798_x_at	DLEC1		
206799_at	SCGB1D2		
206800_at	MTHFR		
206801_at	NPPB		
206802_at	PAX5		
206803_at	PDYN		
206804_at	CD3G		
206805_at	SEMA3A		
206806_at	DGKI		
206807_s_at	ADD2		
206808_at	HNRNPA3P1		
206809_s_at	HNRNPA3 /// HNRNPA3P1		
206810_at	ZNF44		
206811_at	ADCY8		
206812_at	ADRB3		
206813_at	CTF1		
206814_at	NGF		
206815_at	SPAG8		
206816_s_at	SPAG8		
206817_x_at	CELF3		
206818_s_at	CNNM2		
206819_at	POM121L9P		
206820_at	AGFG2		
206821_x_at	AGFG2		
206822_s_at	L3MBTL1		
206823_at	L3MBTL1		
206824_at	CES1P1		
206825_at	OXTR		
206826_at	PMP2		
206827_s_at	TRPV6		
206828_at	TXK		
206829_x_at	ZNF430		
206830_at	SLC4A10		
206831_s_at	ARSD		
206832_s_at	SEMA3F		
206833_s_at	ACYP2		
206834_at	HBD		
206835_at	STATH		
206836_at	SLC6A3		
206837_at	ALX1		
206838_at	TBX19		
206839_at	C22orf31		
206840_at	AFM		
206841_at	PDE6H		
206842_at	KCND1		
206843_at	CRYBA4		
206844_at	FBP2		
206845_s_at	RNF40		
206846_s_at	HDAC6		
206847_s_at	HOXA7		
206848_at	FAM36A /// HOXA7		
206849_at	GABRG2		
206850_at	RASL10A		
206851_at	RNASE3		
206852_at	EPHA7		
206853_s_at	MAP3K7		
206854_s_at	MAP3K7		
206855_s_at	HYAL2		
206856_at	LILRB5		
206857_s_at	FKBP1B		
206858_s_at	HOXC6		
206859_s_at	PAEP		
206860_s_at	MIOS		
206861_s_at	CGGBP1		
206862_at	ZNF254		
206863_x_at			
206864_s_at	HRK		
206865_at	HRK		
206866_at	CDH4		
206867_at	GCKR		
206868_at	STARD8		
206869_at	CHAD		
206870_at	PPARA		
206871_at	ELANE		
206872_at	SLC17A1		
206873_at	CA6		
206874_s_at	SLK		
206875_s_at	SLK		
206876_at	SIM1		
206877_at	MXD1		
206878_at	DAO		
206879_s_at	NRG2		
206880_at	P2RX6		
206881_s_at	LILRA3		
206882_at	SLC1A6		
206883_x_at	GP9		
206884_s_at	SCEL		
206885_x_at	GH1		
206886_x_at	GH1		
206887_at	CCBP2		
206888_s_at	ARHGDIG		
206889_at	PDIA2		
206890_at	IL12RB1		
206891_at	ACTN3		
206892_at	AMHR2		
206893_at	SALL1		
206894_at	APOA4		
206895_at	PPP1R3A		
206896_s_at	GNG7		
206897_at	PAGE1		
206898_at	CDH19		
206899_at	NTSR2		
206900_x_at	ZNF253		
206901_at	C19orf57		
206902_s_at	EXOG		
206903_at	EXOG		
206904_at	MATN1		
206905_s_at	MATN1		
206906_at	ICAM5		
206907_at	TNFSF9		
206908_s_at	CLDN11		
206909_at			
206910_x_at	CFHR2		
206911_at	TRIM25		
206912_at	FOXE1		
206913_at	BAAT		
206914_at	CRTAM		
206915_at	NKX2-2		
206916_x_at	TAT		
206917_at	GNA13		
206918_s_at	CPNE1		
206919_at	ELK4		
206920_s_at	GLE1		
206921_at	GLE1		
206922_at	VCY /// VCY1B		
206923_at	PRKCA		
206924_at	IL11		
206925_at	ST8SIA4		
206926_s_at	IL11		
206927_s_at	GUCY1A2		
206928_at	ZNF124		
206929_s_at	NFIC		
206930_at	GLYAT		
206931_at	ZNF141		
206932_at	CH25H		
206933_s_at	H6PD		
206934_at	SIRPB1		
206935_at	PCDH8		
206936_x_at			
206937_at	SPTA1		
206938_at	SRD5A2		
206939_at	DCC		
206940_s_at	POU4F1		
206941_x_at	SEMA3E		
206942_s_at	PMCH		
206943_at	TGFBR1		
206944_at	HTR6		
206945_at	LCT		
206946_at	HCN4		
206947_at	B3GALT5		
206948_at	NEU3		
206949_s_at	RUSC1		
206950_at	SCN9A		
206951_at	HIST1H4E		
206952_at	G6PC		
206953_s_at	LPHN2		
206954_at	WT1-AS		
206955_at	AQP7		
206956_at	BGLAP /// PMF1		
206957_at	AGXT		
206958_s_at	UPF3A		
206959_s_at	UPF3A		
206960_at	LPAR4		
206961_s_at	MED20		
206962_x_at			
206963_s_at	NAT8 /// NAT8B		
206964_at	NAT8B		
206965_at	KLF12		
206966_s_at	KLF12		
206967_at	CCNT1		
206968_s_at	NFRKB		
206969_at	KRT34		
206970_at	CNTN2		
206971_at	GPR161		
206972_s_at	GPR161		
206973_at	PPFIA2		
206974_at	CXCR6		
206975_at	LTA		
206976_s_at	HSPH1		
206977_at	PTH		
206978_at	CCR2		
206979_at	C8B		
206980_s_at	FLT3LG		
206981_at	SCN4A		
206982_at	CRYBA1		
206983_at	CCR6		
206984_s_at	RIT2		
206985_at	HSD17B3		
206986_at	FGF18		
206987_x_at	FGF18		
206988_at	CCL25		
206989_s_at	SRSF2IP		
206990_at	TNR		
206991_s_at	CCR5		
206992_s_at	ATP5S		
206993_at	ATP5S		
206994_at	CST4		
206995_x_at	SCARF1		
206996_x_at	CACNB1		
206997_s_at	HS6ST1		
206998_x_at	PRB3		
206999_at	IL12RB2		
207000_s_at	PPP3CC		
207001_x_at	TSC22D3		
207002_s_at	PLAGL1		
207003_at	GUCA2A		
207004_at	BCL2		
207005_s_at	BCL2		
207006_s_at	CCDC106		
207007_at	NR1I3		
207008_at	CXCR2		
207009_at	PHOX2B		
207010_at	GABRB1		
207011_s_at	PTK7		
207012_at	MMP16		
207013_s_at	MMP16		
207014_at	GABRA2		
207015_s_at	ALDH1A2		
207016_s_at	ALDH1A2		
207017_at	RAB27B		
207018_s_at	RAB27B		
207019_s_at	AKAP4		
207020_at	HSF2BP		
207021_at	ZPBP		
207022_s_at	LDHC		
207023_x_at	KRT10		
207024_at	CHRND		
207025_at	GJC2		
207026_s_at	ATP2B3		
207027_at	HGFAC		
207028_at	MYCNOS		
207029_at	KITLG		
207030_s_at	CSRP2		
207031_at	NKX3-2		
207032_s_at	CRISP1		
207033_at	GIF		
207034_s_at	GLI2		
207035_at	SLC30A3		
207036_x_at	GRIN2D		
207037_at	TNFRSF11A		
207038_at	SLC16A6		
207039_at	CDKN2A		
207040_s_at	ST13		
207041_at	MASP2		
207042_at	E2F2		
207043_s_at	SLC6A9		
207044_at	THRB		
207045_at	CCDC132		
207046_at	HIST2H4A /// HIST2H4B		
207047_s_at	CLCNKA /// CLCNKB		
207048_at	SLC6A11		
207049_at	SCN8A		
207050_at	CACNA2D1		
207051_at	SLC17A4		
207052_at	HAVCR1		
207053_at	SLC8A1		
207054_at	IMPG1		
207055_at	GPR37L1		
207056_s_at	SLC4A8		
207057_at	SLC16A7		
207058_s_at	PARK2		
207059_at	PAX9		
207060_at	EN2		
207061_at	ERN1		
207062_at	IAPP		
207063_at	NCRNA00185		
207064_s_at	AOC2		
207065_at	KRT75		
207066_at	HRC		
207067_s_at	HDC		
207068_at	ZFP37		
207069_s_at	SMAD6		
207070_at	RGR		
207071_s_at	ACO1		
207072_at	IL18RAP		
207073_at	CDKL2		
207074_s_at	SLC18A1		
207075_at	NLRP3		
207076_s_at	ASS1		
207077_at	CELA2B		
207078_at	MED6		
207079_s_at	MED6		
207080_s_at	PYY		
207081_s_at	PI4KA		
207082_at	CSF1		
207083_s_at	CC2D1A		
207084_at	POU3F2		
207085_x_at	CSF2RA		
207086_x_at	GAGE1 /// GAGE12C /// GAGE12D /// GAGE12E /// GAGE12F /// GAGE12G /// GAGE12H /// GAGE12I /// GAGE12J /// GAGE2A /// GAGE2C /// GAGE2D /// GAGE2E /// GAGE4 /// GAGE5 /// GAGE6 /// GAGE7 /// GAGE8		
207087_x_at	ANK1		
207088_s_at	SLC25A11		
207089_at	NRAP		
207090_x_at	ZFP30		
207091_at	P2RX7		
207092_at	LEP		
207093_s_at	OMG		
207094_at	CXCR1		
207095_at	SLC10A2		
207096_at	SAA4		
207097_s_at	SLC17A2		
207098_s_at	MFN1		
207099_s_at	CHM		
207100_s_at	VAMP1		
207101_at	VAMP1		
207102_at	AKR1D1		
207103_at	KCND2		
207104_x_at	LILRB1		
207105_s_at	PIK3R2		
207106_s_at	LTK		
207107_at	RPE65		
207108_s_at	NIPBL		
207109_at	POU2F3		
207110_at	KCNJ12		
207111_at	EMR1		
207112_s_at	GAB1		
207113_s_at	TNF		
207114_at	LY6G6C		
207115_x_at	MBTD1		
207116_s_at	GAPDHS		
207117_at	ZNF117		
207118_s_at	MMP23A /// MMP23B		
207119_at	PRKG1		
207120_at	ZNF667		
207121_s_at	MAPK6		
207122_x_at	SULT1A2		
207123_s_at	MATN4		
207124_s_at	GNB5		
207125_at	ZNF225		
207126_x_at	UGT1A1 /// UGT1A10 /// UGT1A4 /// UGT1A6 /// UGT1A8 /// UGT1A9		
207127_s_at	HNRNPH3		
207128_s_at	ZNF223		
207129_at	CA5B		
207130_at	ZMYND8		
207131_x_at	GGT1		
207132_x_at	PFDN5		
207133_x_at	ALPK1		
207134_x_at	TPSB2		
207135_at	HTR2A		
207136_at	ARR3		
207137_at	NFKBIL2		
207138_at	PHF2		
207139_at	ATP4A		
207140_at	ALPI		
207141_s_at	KCNJ3		
207142_at	KCNJ3		
207143_at	CDK6		
207144_s_at	CITED1		
207145_at	MSTN		
207146_at	KRT32		
207147_at	DLX2		
207148_x_at	MYOZ2		
207149_at	CDH12		
207150_at	SLC18A3		
207151_at	ADCYAP1R1		
207152_at	NTRK2		
207153_s_at	GLMN		
207154_at	DIO3		
207155_at	TBX5		
207156_at	HIST1H2AG		
207157_s_at	GNG5		
207158_at	APOBEC1		
207159_x_at	CRTC1		
207160_at	IL12A		
207161_at	KIAA0087		
207162_s_at	CACNA1B		
207163_s_at	AKT1		
207164_s_at	ZNF238		
207165_at	HMMR		
207166_at	GNGT1		
207167_at	CD101		
207168_s_at	H2AFY		
207169_x_at	DDR1		
207170_s_at	LETMD1		
207172_s_at	CDH11		
207173_x_at	CDH11		
207174_at	GPC5		
207175_at	ADIPOQ		
207176_s_at	CD80		
207177_at	PTGFR		
207178_s_at	FRK		
207179_at	TLX1		
207180_s_at	HTATIP2		
207181_s_at	CASP7		
207182_at	GABRA6		
207183_at	GPR19		
207184_at	SLC6A13		
207185_at	SLC10A1		
207186_s_at	BPTF		
207187_at	JAK3		
207188_at	CDK3		
207189_s_at	ZZEF1		
207190_at	ZZEF1		
207191_s_at	ISLR		
207192_at	DNASE1L2		
207193_at	AGRP		
207194_s_at	ICAM4		
207195_at	CNTN6		
207196_s_at	TNIP1		
207197_at	ZIC3		
207198_s_at	LIMS1		
207199_at	TERT		
207200_at	OTC		
207201_s_at	SLC22A1		
207202_s_at	NR1I2		
207203_s_at	NR1I2		
207204_at	FSCN2		
207205_at	CEACAM4		
207206_s_at	ALOX12		
207207_at	RBMXL2		
207208_at	RBMXL2		
207209_at	CETN1		
207210_at	GABRA3		
207211_at	USP2		
207212_at	SLC9A3		
207213_s_at	USP2		
207214_at	SPINK4		
207215_at	GSTTP1		
207216_at	TNFSF8		
207217_s_at	NOX1		
207218_at	F9		
207219_at	ZNF643		
207220_at	ART4		
207221_at	F2RL3		
207222_at	PLA2G10		
207223_s_at	ROD1		
207224_s_at	SIGLEC7		
207225_at	AANAT		
207226_at	HIST1H2BN		
207227_x_at	RFPL2		
207228_at	PRKACG		
207229_at	KLRAP1		
207230_at	CDON		
207231_at	DZIP3		
207232_s_at	DZIP3		
207233_s_at	MITF		
207234_at	RFX3		
207235_s_at	GRM5		
207236_at	ZNF345		
207237_at	KCNA3		
207238_s_at	PTPRC		
207239_s_at	CDK16		
207240_s_at	LHCGR		
207241_at	C4orf6		
207242_s_at	GRIK1		
207243_s_at	CALM2		
207244_x_at	CYP2A6		
207245_at	UGT2B17		
207246_at	ZFY		
207247_s_at	ZFX /// ZFY		
207248_at	KCNA4		
207249_s_at	SLC28A2		
207250_at	SIX6		
207251_at	MEP1B		
207252_at	INE1		
207253_s_at	UBN1		
207254_at	SLC15A1		
207255_at	LEPR		
207256_at	MBL2		
207257_at	EPO		
207258_at	DSCR4		
207259_at	C17orf73		
207260_at	FEV		
207261_at	CNGA3		
207262_at	APOF		
207263_x_at	VEZT		
207264_at	KDELR3		
207265_s_at	KDELR3		
207266_x_at	RBMS1		
207267_s_at	DSCR6		
207268_x_at	ABI2		
207269_at	DEFA4		
207270_x_at	CD300C		
207271_x_at	SPAG11B		
207272_at	ZNF80		
207273_at			
207274_at	CHRNE		
207275_s_at	ACSL1		
207276_at	CDR1		
207277_at	CD209		
207278_s_at	CD209		
207279_s_at	NEBL		
207280_at	RNF185		
207281_x_at	VCX2		
207282_s_at	MYOG		
207283_at	RPL23AP32		
207284_s_at	ASPH		
207285_x_at	CSHL1		
207286_at	CEP135		
207287_at	FLJ14107		
207288_at	ASMTL-AS		
207289_at	MMP25		
207290_at	PLXNA2		
207291_at	PRRG4		
207292_s_at	MAPK7		
207293_s_at	AGTR2		
207294_at	AGTR2		
207295_at	SCNN1G		
207296_at	ZNF343		
207298_at	SLC17A3		
207299_s_at	GRM1		
207300_s_at	F7		
207301_at	EFNA5		
207302_at	SGCG		
207303_at	PDE1C		
207304_at	ZNF45		
207305_s_at	TRAPPC8		
207306_at	TCF15		
207307_at	HTR2C		
207308_at	SLCO1A2		
207309_at	NOS1		
207310_s_at	NOS1		
207311_at	DOC2B		
207312_at	PHKG1		
207313_x_at	KIR3DL1 /// KIR3DL2 /// LOC727787		
207314_x_at	KIR3DL1 /// KIR3DL2 /// LOC727787		
207315_at	CD226		
207316_at	HAS1		
207317_s_at	CASQ2		
207318_s_at	CDK13		
207319_s_at	CDK13		
207320_x_at	STAU1		
207321_s_at	ABCB9		
207322_at	ITSN1		
207323_s_at	MBP		
207324_s_at	DSC1		
207325_x_at	MAGEA1		
207326_at	BTC		
207327_at	EYA4		
207328_at	ALOX15		
207329_at	MMP8		
207330_at	PZP		
207331_at			
207332_s_at	TFRC		
207333_at	NMBR		
207334_s_at	TGFBR2		
207335_x_at	ATP5I		
207336_at	SOX5		
207337_at	CTAG2		
207338_s_at	ZNF200		
207339_s_at	LTB		
207341_at	PRTN3		
207342_at	CNGB1		
207343_at	LYZL6		
207344_at	AKAP3		
207345_at	FST		
207346_at	STX2		
207347_at	ERCC6 /// PGBD3		
207348_s_at	LIG3		
207349_s_at	UCP3		
207350_s_at	VAMP4		
207351_s_at	SH2D2A		
207352_s_at	GABRB2		
207353_s_at	HMX1		
207354_at	CCL16		
207355_at	SLC1A7		
207356_at	DEFB4A		
207357_s_at	GALNT10		
207358_x_at	MACF1		
207359_at	CAMKK2		
207360_s_at	NTSR1		
207361_at	HBP1		
207362_at	SLC30A4		
207363_at	RS1		
207364_at	TEX28		
207365_x_at	USP34		
207366_at	KCNS1		
207367_at	ATP12A		
207368_at	HTR1D		
207369_at	BRS3		
207370_at	IBSP		
207371_at			
207372_s_at	ENTPD2		
207373_at	HOXD10		
207374_at	PLSCR2		
207375_s_at	IL15RA		
207376_at	VENTX		
207377_at	PPP1R2P9		
207378_at	TREH		
207379_at	EDIL3		
207380_x_at	NOX1		
207381_at	ALOX12B		
207382_at	TP63		
207383_s_at	RHBDL1		
207384_at	PGLYRP1		
207385_at	TFDP3		
207386_at	CYP7B1		
207387_s_at	GK		
207388_s_at	PTGES		
207389_at	GP1BA		
207390_s_at	SMTN		
207391_s_at	PIP5K1A		
207392_x_at	UGT2B15		
207393_at	HCRTR2		
207394_at	ZNF137P		
207395_at	BTN1A1		
207396_s_at	ALG3		
207397_s_at	HOXD13		
207398_at	HOXD13		
207399_at	BFSP2		
207400_at	NPY5R		
207401_at	PROX1		
207402_at	ZNF132		
207403_at	IRS4		
207404_s_at	HTR1E		
207405_s_at	RAD17		
207406_at	CYP7A1		
207407_x_at	CYP4A11		
207408_at	SLC22A14		
207409_at	LECT2		
207410_s_at	TLX2		
207412_x_at	CELP		
207413_s_at	SCN5A		
207414_s_at	PCSK6		
207415_at	PLA2R1		
207416_s_at	NFATC3		
207417_s_at	ZNF177		
207418_s_at	DDO		
207419_s_at	RAC2		
207420_at	COLEC10		
207421_at	CA5A		
207422_at	ADAM20		
207423_s_at	ADAM20		
207424_at	MYF5		
207425_s_at	09-Sep		
207426_s_at	TNFSF4		
207427_at	ACR		
207428_x_at	CDK11A /// CDK11B		
207429_at	SLC22A2		
207430_s_at	MSMB		
207431_s_at	DEGS1		
207432_at	BEST2		
207433_at	IL10		
207434_s_at	FXYD2		
207435_s_at	SRRM2		
207436_x_at	KIAA0894		
207437_at	NOVA1		
207438_s_at	SNUPN		
207439_s_at	SLC35A2		
207440_at	SLC35A2		
207441_at	SMR3B		
207442_at	CSF3		
207443_at	NR2E1		
207444_at	SLC22A13		
207445_s_at	CCR9		
207446_at	TLR6		
207447_s_at	MGAT4C		
207448_at	POFUT2		
207449_s_at	POFUT2		
207450_s_at	POU6F2		
207451_at	NKX2-8		
207452_s_at	CNTN5		
207453_s_at	DNAJB5		
207454_at	GRIK3		
207455_at	P2RY1		
207456_at	HNF4G		
207457_s_at	LY6G6D		
207458_at	C8orf51		
207459_x_at	GYPB		
207460_at	GZMM		
207461_at			
207462_at	GLRA2		
207463_x_at	PRSS3		
207464_at	AHCYL1		
207465_at	LOC100127886		
207466_at	GAL		
207467_x_at	CAST		
207468_s_at	SFRP5		
207469_s_at	PIR		
207470_at			
207471_at			
207472_at	RARS2		
207473_at	MLN		
207474_at	SNRK		
207475_at	FABP2		
207476_at	LOC100507630		
207477_at			
207478_at			
207479_at			
207480_s_at	MEIS2		
207481_at			
207482_at	TP53TG5		
207483_s_at	CAND1		
207484_s_at	EHMT2		
207485_x_at	BTN3A1		
207486_x_at	CHN2		
207487_at			
207488_at			
207489_at	RPS2P45		
207490_at	TUBA4B		
207491_at	MOGAT2		
207492_at	NGLY1		
207493_x_at	SSX2 /// SSX2B		
207494_s_at	ZNF76		
207495_at	RAB28		
207496_at	MS4A2		
207497_s_at	MS4A2		
207498_s_at	CYP2D6		
207499_x_at	UNC45A		
207500_at	CASP5		
207501_s_at	FGF12		
207502_at	GUCA2B		
207503_at	TCP10		
207504_at	CA7		
207505_at	PRKG2		
207506_at	GLRX3		
207507_s_at	ATP5G3		
207508_at	ATP5G3		
207509_s_at	LAIR2		
207510_at	BDKRB1		
207511_s_at	C2orf24		
207513_s_at	ZNF189		
207514_s_at	GNAT1		
207515_s_at	POLR1C		
207516_at	CHRNB4		
207517_at	LAMC2		
207518_at	DGKE		
207519_at	SLC6A4		
207520_at			
207521_s_at	ATP2A3		
207522_s_at	ATP2A3		
207523_at	C6orf10		
207524_at	ST7		
207525_s_at	GIPC1		
207526_s_at	IL1RL1		
207527_at	KCNJ9		
207528_s_at	SLC7A11		
207529_at	DEFA5		
207530_s_at	CDKN2B		
207531_at	CRYGC		
207532_at	CRYGD		
207533_at	CCL1		
207534_at	MAGEB1		
207535_s_at	NFKB2		
207536_s_at	TNFRSF9		
207537_at	PFKFB1		
207538_at	IL4		
207539_s_at	IL4		
207540_s_at	SYK		
207541_s_at	EXOSC10		
207542_s_at	AQP1		
207543_s_at	P4HA1		
207544_s_at	ADH6		
207545_s_at	NUMB		
207546_at	ATP4B		
207547_s_at	FAM107A		
207548_at	GRM7		
207549_x_at	CD46		
207550_at	MPL		
207551_s_at	MSL3		
207552_at	ATP5G2		
207553_at	OPRK1		
207554_x_at	TBXA2R		
207555_s_at	TBXA2R		
207556_s_at	DGKZ		
207557_s_at	RYR2		
207558_s_at	PITX2		
207559_s_at	ZMYM3		
207560_at	SLC28A1		
207561_s_at	ACCN3		
207562_at	DGKQ		
207563_s_at	OGT		
207564_x_at	OGT		
207565_s_at	MR1		
207566_at	MR1		
207567_at	SLC13A2		
207568_at	CHRNA6		
207569_at	ROS1		
207570_at	SHOX		
207571_x_at	C1orf38		
207572_at			
207573_x_at	ATP5L		
207574_s_at	GADD45B		
207575_at	GOLGA6A		
207576_x_at	OXT		
207577_at	HTR4		
207578_s_at	HTR4		
207579_at	MAGEB3		
207580_at	MAGEB4		
207581_s_at	MAGEB4		
207582_at	PIN1P1		
207583_at	ABCD2		
207584_at	LPA		
207585_s_at	RPL36AL		
207586_at	SHH		
207587_at	CRYGA		
207588_at			
207589_at	ADRA1B		
207590_s_at	CENPI		
207591_s_at	ARID1A		
207592_s_at	HCN2		
207593_at	ABCG4		
207594_s_at	SYNJ1		
207595_s_at	BMP1		
207596_at			
207597_at	ADAM18		
207598_x_at	XRCC2		
207599_at	MMP20		
207600_at	KCNC3		
207601_at	SULT1B1		
207602_at	TMPRSS11D		
207603_at	SLC4A7		
207604_s_at	SLC4A7		
207605_x_at	ZNF117		
207606_s_at	ARHGAP12		
207607_at	ASCL2		
207608_x_at	CYP1A2		
207609_s_at	CYP1A2		
207610_s_at	EMR2		
207611_at	HIST1H2BL		
207612_at	WNT8B		
207613_s_at	CAMK2A		
207614_s_at	CUL1		
207615_s_at	C16orf3		
207616_s_at	TANK		
207617_at	DDX3X		
207618_s_at	BCS1L		
207619_at	HCRTR1		
207620_s_at	CASK		
207621_s_at	PEMT		
207622_s_at	ABCF2		
207623_at	ABCF2		
207624_s_at	RPGR		
207625_s_at	CBFA2T2		
207626_s_at	SLC7A2		
207627_s_at	TFCP2		
207628_s_at	WBSCR22		
207629_s_at	ARHGEF2		
207630_s_at	CREM		
207631_at	NBR2		
207632_at	MUSK		
207633_s_at	MUSK		
207634_at	PDCD1		
207635_s_at	KCNH1		
207636_at	SERPINI2		
207637_at	WSCD2		
207638_at	TMPRSS15		
207639_at	FZD9		
207640_x_at	NTN3		
207641_at	TNFRSF13B		
207642_at	HCRT		
207643_s_at	TNFRSF1A		
207644_at	FOXH1		
207645_s_at	CHD1L		
207646_s_at	CDY1 /// CDY1B /// CDY2A /// CDY2B		
207647_at	CDY1		
207648_at	DRP2		
207649_at	KRT37		
207650_x_at	PTGER1		
207651_at	GPR171		
207652_s_at	CMKLR1		
207653_at	FOXD2		
207654_x_at	DR1		
207655_s_at	BLNK		
207656_s_at	ACOX1		
207657_x_at	TNPO1		
207658_s_at	FOXG1		
207659_s_at	MOBP		
207660_at	DMD		
207661_s_at	SH3PXD2A		
207662_at	TBX1		
207663_x_at	GAGE3		
207664_at	ADAM2		
207665_at	ADAM21 /// ADAM21P1		
207666_x_at	SSX3		
207667_s_at	MAP2K3		
207668_x_at	PDIA6		
207669_at	KRT83		
207670_at	KRT85		
207671_s_at	BEST1		
207672_at			
207673_at	NPHS1		
207674_at	FCAR		
207675_x_at	ARTN		
207676_at	ONECUT2		
207677_s_at	NCF4		
207678_s_at	SOX30		
207679_at	PAX3		
207680_x_at	PAX3		
207681_at	CXCR3		
207682_s_at	KIF25		
207683_at	FOXN1		
207684_at	TBX6		
207685_at	CRYBB3		
207686_s_at	CASP8		
207687_at	INHBC		
207688_s_at			
207689_at	TBX10		
207690_at	ALX3		
207691_x_at	ENTPD1		
207692_s_at	ACAN		
207693_at	CACNB4		
207694_at	POU3F4		
207695_s_at	IGSF1		
207696_at	FUT9		
207697_x_at	LILRB2		
207698_at	C6orf123		
207699_at	ZFHX2		
207700_s_at	NCOA3		
207701_at	C22orf24		
207702_s_at	MAGI2		
207703_at	NLGN4Y		
207704_s_at	GAS7		
207705_s_at	NINL		
207706_at	USH2A		
207707_s_at	SEC13		
207708_at	ALOXE3		
207709_at	PRKAA2		
207710_at	LCE2B		
207711_at	C20orf117		
207712_at	BAGE		
207713_s_at	RBCK1		
207714_s_at	SERPINH1		
207715_at	CRYGB		
207716_at	KRT38		
207717_s_at	PKP2		
207718_x_at	CYP2A7		
207719_x_at	CEP170		
207720_at	LOR		
207721_x_at	HINT1		
207722_s_at	BTBD2		
207723_s_at	KLRC3		
207724_s_at	SPAST		
207725_at	POU4F2		
207726_at	ESRRB		
207727_s_at	MUTYH		
207728_at	ATF7IP		
207729_at	CDH9		
207730_x_at			
207731_at			
207732_s_at	DLG3		
207733_x_at	PSG9		
207734_at	LAX1		
207735_at	RNF125		
207736_s_at	TNP2		
207737_at			
207738_s_at	NCKAP1		
207739_s_at	GAGE1 /// GAGE12F /// GAGE12G /// GAGE12I /// GAGE12J /// GAGE2A /// GAGE2B /// GAGE2C /// GAGE2D /// GAGE2E /// GAGE3 /// GAGE4 /// GAGE5 /// GAGE6 /// GAGE7 /// GAGE8		
207740_s_at	NUP62		
207741_x_at	TPSAB1		
207742_s_at	NR6A1		
207743_at	LOC100505593		
207744_at			
207745_at	CABP2		
207746_at	POLQ		
207747_s_at	DOK4		
207748_at			
207749_s_at	PPP2R3A		
207750_at			
207751_at			
207752_x_at	PRB1		
207753_at	ZNF304		
207754_at	RASSF8		
207755_at			
207756_at			
207757_at	ZFP2		
207758_at			
207759_s_at	DISC1 /// TSNAX /// TSNAX-DISC1		
207760_s_at	NCOR2		
207761_s_at	METTL7A		
207762_at	LPAL2		
207763_at	S100A5		
207764_s_at	HIPK3		
207765_s_at	KIAA1539		
207766_at	CDKL1		
207767_s_at	EGR4		
207768_at	EGR4		
207769_s_at	PQBP1		
207770_x_at	CSH2		
207771_at	SLC5A2		
207772_s_at	PRMT8		
207773_x_at	CYP3A43		
207774_at	ATG10		
207775_at	MGC4859		
207776_s_at	CACNB2		
207777_s_at	SP140		
207778_at	REG1P		
207779_at			
207780_at	CYLC2		
207781_s_at	ZNF711		
207782_s_at	PSEN1		
207783_x_at	HUWE1		
207784_at	ARSD		
207785_s_at	RBPJ		
207786_at	CYP2R1		
207787_at	KRT33B		
207788_s_at	SORBS3		
207789_s_at	DPP6		
207790_at	LRRC1		
207791_s_at	RAB1A		
207792_at	OPRD1		
207793_s_at	EPB41		
207794_at	CCR2		
207795_s_at	KLRD1		
207796_x_at	KLRD1		
207797_s_at	LRP2BP		
207798_s_at	ATXN2L		
207799_x_at	ARMCX4		
207800_at	AKAP5		
207801_s_at	RNF10		
207802_at	CRISP3		
207803_s_at	CSN3		
207804_s_at	FCN2		
207805_s_at	PSMD9		
207808_s_at	PROS1		
207809_s_at	ATP6AP1		
207810_at	F13B		
207811_at	KRT12		
207812_s_at	GORASP2		
207813_s_at	FDXR		
207814_at	DEFA6		
207815_at	PF4V1		
207816_at	LALBA		
207817_at	IFNW1		
207818_s_at	HTR7		
207819_s_at	ABCB4		
207820_at	ADH1A		
207821_s_at	PTK2		
207822_at	FGFR1		
207823_s_at	AIF1		
207824_s_at	MAZ		
207825_s_at	GHRHR		
207826_s_at	ID3		
207827_x_at	SNCA		
207828_s_at	CENPF		
207829_s_at	BNIP1		
207830_s_at	PPP1R8		
207831_x_at	DHPS		
207832_at	BAIAP2		
207833_s_at	HLCS		
207834_at	FBLN1		
207835_at	FBLN1		
207836_s_at	RBPMS		
207837_at	RBPMS		
207838_x_at	PBXIP1		
207839_s_at	TMEM8B		
207840_at	CD160		
207841_at	SPIN2A		
207842_s_at	CASC3		
207843_x_at	CYB5A		
207844_at	IL13		
207845_s_at	ANAPC10		
207846_at	POU1F1		
207847_s_at	MUC1		
207848_at	AVP		
207849_at	IL2		
207850_at	CXCL3		
207851_s_at	INSR		
207852_at	CXCL5		
207853_s_at	SNCB		
207854_at	GYPE		
207855_s_at	CLCC1		
207856_s_at	LOC150776 /// SMPD4		
207857_at	LILRA2		
207858_s_at	PKLR		
207859_s_at	CHRNB3		
207860_at	NCR1		
207861_at	CCL22		
207862_at	UPK2		
207863_at	ADPRH		
207864_at	SCN7A		
207865_s_at	BMP8B		
207866_at	BMP8A		
207867_at	PAX4		
207868_at	CHRNA2		
207869_s_at	CACNA1G		
207870_at	AKAP9		
207871_s_at	ST7		
207872_s_at	LILRA1		
207873_x_at	SEZ6L		
207874_s_at	CFHR4		
207875_at			
207876_s_at	FLNC		
207877_s_at	NVL		
207878_at	KRT76		
207879_at			
207880_at	ADAM11		
207881_at			
207882_at			
207883_s_at	TFR2		
207884_at	GUCY2D		
207885_at	S100G		
207886_s_at	CALCR		
207887_s_at	CALCR		
207888_at			
207889_at	SARDH		
207890_s_at	MMP25		
207891_s_at	HAUS7 /// TREX2		
207892_at	CD40LG		
207893_at	SRY		
207894_s_at	TCL6		
207895_at	NAALADL1		
207896_s_at	DLEC1		
207897_at	CRHR2		
207899_at	GIP		
207900_at	CCL17		
207901_at	IL12B		
207902_at	IL5RA		
207904_s_at	LNPEP		
207906_at	IL3		
207907_at	TNFSF14		
207908_at	KRT2		
207909_x_at	DAZ1 /// DAZ2 /// DAZ3 /// DAZ4		
207910_at	SCGB1D1		
207911_s_at	TGM5		
207912_s_at	DAZ1 /// DAZ2 /// DAZ3 /// DAZ4		
207913_at	CYP2F1		
207914_x_at	EVX1		
207915_at	LOC100293553		
207916_at			
207917_at			
207918_s_at	TSPY1 /// TSPY3 /// TSPY4 /// TSPY8		
207919_at	ART1		
207920_x_at	ZFX		
207921_x_at	PAX8		
207922_s_at	MAEA		
207923_x_at	PAX8		
207924_x_at	PAX8		
207925_at	CST5		
207926_at	GP5		
207927_at	HTR7		
207928_s_at	GLRA3		
207929_at	GRPR		
207930_at	LCN1		
207931_s_at	PFKFB2		
207932_at	IFNA8		
207933_at	ZP2		
207934_at	RFPL1		
207935_s_at	KRT13		
207936_x_at	RFPL3		
207937_x_at	FGFR1		
207938_at	PI15		
207939_x_at	RNPS1		
207940_x_at	CNR1		
207941_s_at	RBM39		
207943_x_at	PLAGL1		
207944_at	OCM2		
207945_s_at	CSNK1D		
207946_at	MAML3		
207949_s_at	ICA1		
207950_s_at	ANK3		
207951_at	CSN2		
207952_at	IL5		
207953_at			
207954_at	GATA2		
207955_at	CCL27		
207956_x_at	PDS5B		
207957_s_at	PRKCB		
207958_at	UGT2A1 /// UGT2A2		
207959_s_at	DNAH9		
207960_at			
207961_x_at	MYH11		
207962_at	CAPN11		
207963_at	C6orf54		
207964_x_at	IFNA4		
207965_at	NEUROG3		
207966_s_at	GLG1		
207967_at	VPS45		
207968_s_at	MEF2C		
207969_x_at	ACRV1		
207971_s_at	CEP68		
207972_at	GLRA1		
207973_x_at	ACRV1		
207974_s_at	SKP1		
207976_at	KLHL18		
207977_s_at	DPT		
207978_s_at	NR4A3		
207979_s_at	CD8B		
207980_s_at	CITED2		
207981_s_at	ESRRG		
207982_at	HIST1H1T		
207983_s_at	STAG2		
207984_s_at	MPP2		
207985_at			
207986_x_at	CYB561		
207987_s_at	GNRH1		
207988_s_at	ARPC2		
207989_at	OPRM1		
207990_x_at	ACRV1		
207991_x_at	ACRV1		
207992_s_at	AMPD3		
207993_s_at	CHP		
207994_s_at	OPRM1		
207995_s_at	CLEC4M		
207996_s_at	C18orf1		
207998_s_at	CACNA1D		
207999_s_at	ADARB1		
208000_at	GML		
208002_s_at	ACOT7		
208003_s_at	NFAT5		
208004_at	PROL1		
208005_at	NTN1		
208006_at	FOXI1		
208007_at			
208008_at	TBC1D29		
208009_s_at	ARHGEF16		
208010_s_at	PTPN22		
208011_at	PTPN22		
208012_x_at	SP110		
208013_s_at	ACRV1		
208014_x_at			
208015_at	SMAD1		
208016_s_at	AGTR1		
208017_s_at	MCF2		
208018_s_at	HCK		
208019_at	ZNF157		
208020_s_at	CACNA1C		
208021_s_at	RFC1		
208022_s_at	CDC14B		
208023_at	TNFRSF4		
208024_s_at	DGCR6 /// DGCR6L		
208025_s_at	HMGA2		
208026_at	HIST1H4F		
208027_s_at	TLL2		
208028_s_at	GPX5		
208029_s_at	LAPTM4B		
208030_s_at	ADD1		
208031_s_at	RFX2		
208032_s_at	GRIA3		
208033_s_at	ZFHX3		
208034_s_at	PROZ		
208035_at	GRM6		
208036_at	OPN1SW		
208037_s_at	MADCAM1		
208038_at	IL1RL2		
208039_at			
208040_s_at	MYBPC3		
208041_at	GRK1		
208042_at	AGGF1		
208043_at			
208044_s_at	PPARD		
208045_at			
208046_at	HIST1H4A		
208047_s_at	NAB1		
208048_at	TACR1		
208049_s_at	TACR1		
208050_s_at	CASP2		
208051_s_at	PAIP1		
208052_x_at	CEACAM3		
208053_at	GUCY2F		
208054_at	HERC4		
208055_s_at	HERC4		
208056_s_at	CBFA2T3		
208057_s_at	GLI2		
208058_s_at	MGAT3		
208059_at	CCR8		
208060_at	PAX7		
208061_at			
208062_s_at	NRG2		
208063_s_at	CAPN9		
208064_s_at	ST8SIA3		
208065_at	ST8SIA3		
208066_s_at	GTF2B		
208067_x_at	UTY		
208068_x_at	CSH1 /// CSH2 /// CSHL1 /// GH1 /// GH2		
208069_x_at	CSH1 /// CSH2 /// CSHL1 /// GH1 /// GH2		
208070_s_at	REV3L		
208071_s_at	LAIR1		
208072_s_at	DGKD		
208073_x_at	TTC3		
208074_s_at	AP2S1		
208075_s_at	CCL7		
208076_at	HIST1H4D		
208077_at	C9orf38		
208078_s_at	SIK1		
208079_s_at	AURKA		
208080_at	AURKA		
208081_s_at	ZNF442		
208082_x_at			
208083_s_at	ITGB6		
208084_at	ITGB6		
208085_s_at	ARHGAP6		
208086_s_at	DMD		
208087_s_at	ZBP1		
208088_s_at	CFHR5		
208089_s_at	TDRD3		
208090_s_at	AIRE		
208091_s_at	VOPP1		
208092_s_at	FAM49A		
208093_s_at	NDEL1		
208094_s_at	CCDC130		
208095_s_at	SRP72		
208096_s_at	COL21A1		
208097_s_at	TMX1		
208098_at	OR12D3 /// OR5V1		
208099_x_at	TTLL5		
208100_x_at	SEMA6C		
208101_s_at	URM1		
208102_s_at	PSD		
208103_s_at	ANP32E		
208104_s_at	TSC22D4		
208105_at	GIPR		
208106_x_at	PSG6		
208107_s_at	LOC81691		
208108_s_at	AVPR2		
208109_s_at	C15orf5		
208110_x_at	MED25		
208111_at	AVPR2		
208112_x_at	EHD1		
208113_x_at	PABPC3		
208114_s_at	ISG20L2		
208115_x_at	C10orf137		
208116_s_at	MAN1A1		
208117_s_at	LAS1L		
208118_x_at	LOC100271836 /// LOC440354 /// LOC595101 /// LOC641298 /// SLC7A5P1 /// SLC7A5P2		
208119_s_at	ZNF93		
208120_x_at	FKSG49		
208121_s_at	PTPRO		
208122_x_at	KIR2DS3		
208123_at	KCNB2		
208124_s_at	SEMA4F		
208126_s_at	CYP2C18		
208127_s_at	SOCS5		
208128_x_at	KIF25		
208129_x_at	RUNX1		
208130_s_at	TBXAS1		
208131_s_at	PTGIS		
208132_x_at	BAT2		
208133_at	RFC1		
208134_x_at	PSG2		
208135_at	HNF1B		
208136_s_at	MGC3771		
208137_x_at	ZNF611		
208138_at	GAST		
208139_s_at			
208140_s_at	LRRC48		
208141_s_at	DOHH		
208142_at	EDDM3A		
208143_s_at	EDDM3A		
208144_s_at			
208145_at			
208146_s_at	CPVL		
208147_s_at	CYP2C8		
208148_at	MYH4		
208149_x_at	DDX11		
208151_x_at	DDX17		
208152_s_at	DDX21		
208153_s_at	FAT2		
208154_at			
208155_x_at	GAGE1 /// GAGE12F /// GAGE12G /// GAGE12I /// GAGE12J /// GAGE4 /// GAGE5 /// GAGE6 /// GAGE7		
208156_x_at	EPPK1		
208157_at	SIM2		
208158_s_at	OSBPL1A		
208159_x_at	DDX11		
208160_at			
208161_s_at	ABCC3		
208162_s_at			
208163_s_at	OSBPL7		
208164_s_at	IL9R		
208165_s_at	PRSS16		
208166_at	MMP16		
208167_s_at	MMP16		
208168_s_at	CHIT1		
208169_s_at	PTGER3		
208170_s_at	TRIM31		
208172_s_at	KCNB2		
208173_at	IFNB1		
208174_x_at	ZRSR2		
208175_s_at	DMP1		
208176_at	DUX1		
208177_at	SLC34A1		
208178_x_at	TRIO		
208179_x_at	KIR2DL3		
208180_s_at	HIST1H4H		
208181_at	HIST1H4H		
208182_x_at	IFNA14		
208183_at	TACR3		
208184_s_at	TRAPPC10		
208185_x_at			
208186_s_at	LIPE		
208187_s_at			
208188_at	KRT9		
208189_s_at	MYO7A		
208190_s_at	LSR		
208191_x_at	PSG4		
208192_at			
208193_at	IL9		
208194_s_at	STAM2		
208195_at	TTN		
208196_x_at	NFATC1		
208198_x_at	KIR2DS1		
208199_s_at	ZFP161		
208200_at	IL1A		
208201_at	DUX2		
208202_s_at	PHF15		
208203_x_at	KIR2DS5		
208204_s_at	CAV3		
208205_at	PCDHA9		
208206_s_at	RASGRP2		
208207_at			
208208_at	MYH13		
208209_s_at	C4BPB		
208210_at	MAS1		
208211_s_at	ALK		
208212_s_at	ALK		
208213_s_at	KCNAB1		
208214_at	ADRB1		
208215_x_at	DRD4		
208216_at	DLX4		
208217_at	GABRR2		
208218_s_at	ACVR1B		
208219_at	ACVR1B		
208220_x_at	AMELY		
208221_s_at	SLIT1		
208222_at	ACVR1B		
208223_s_at	ACVR1B		
208224_at	HOXB1		
208225_at	FGFR2		
208226_x_at	ADAM22		
208227_x_at	ADAM22		
208228_s_at	FGFR2		
208229_at	FGFR2		
208230_s_at	NRG1		
208231_at	NRG1		
208232_x_at			
208233_at	PDPN		
208234_x_at	FGFR2		
208235_x_at	GAGE12F /// GAGE12G /// GAGE12I /// GAGE5 /// GAGE7		
208237_x_at	ADAM22		
208238_x_at			
208239_at	FOXE1		
208240_s_at	FGF1		
208241_at	NRG1		
208242_at	RAX		
208243_s_at	CNR1		
208244_at	BMP3		
208245_at	RAB9BP1		
208246_x_at			
208247_at	C3orf51		
208248_x_at	APLP2		
208249_s_at	TGDS		
208250_s_at	DMBT1		
208251_at	KCNC4		
208252_s_at	CHST3		
208253_at	SIGLEC8		
208254_at			
208255_s_at	FKBP8		
208256_at	EFNA2		
208257_x_at	PSG1		
208258_s_at	GAS2L1		
208259_x_at	IFNA7		
208260_at	AVPR1B		
208261_x_at	IFNA10		
208262_x_at	MEFV		
208263_at	SRP72		
208264_s_at	EIF3J		
208265_at	C2orf83		
208266_at	C8orf17 /// LOC100293561		
208267_at	TRPV5		
208268_at	ADAM28		
208269_s_at	ADAM28		
208270_s_at	RNPEP		
208271_at	PAPOLB		
208272_at	RANBP3		
208273_at	ZNF695		
208274_at	OCLM		
208275_x_at	UTF1		
208276_at			
208277_at	PITX3		
208278_s_at			
208279_s_at	CDRT1		
208280_at	CDRT1		
208281_x_at	DAZ1 /// DAZ2 /// DAZ3 /// DAZ4		
208282_x_at	DAZ1 /// DAZ2 /// DAZ3 /// DAZ4		
208283_at	GAGE1		
208284_x_at	GGT1		
208285_at	OR7A5		
208286_x_at	POU5F1 /// POU5F1B /// POU5F1P3 /// POU5F1P4		
208287_at	HCG9		
208288_at	ABCB11		
208289_s_at	EI24		
208290_s_at	EIF5		
208291_s_at	TH		
208292_at	BMP10		
208293_x_at	CSHL1		
208294_x_at	CSHL1		
208295_x_at	CSHL1		
208296_x_at	TNFAIP8		
208297_s_at	EVI5		
208298_at	EVI5		
208299_at	CACNA1I		
208300_at	PTPRH		
208301_at			
208302_at	HMHB1		
208303_s_at	CRLF2		
208304_at	CCR3		
208305_at	PGR		
208306_x_at	HLA-DRB1		
208307_at	RBMY1A1 /// RBMY1B /// RBMY1D /// RBMY1E /// RBMY1F /// RBMY1J		
208308_s_at	GPI		
208309_s_at	MALT1		
208310_s_at	C7orf28B /// CCZ1		
208311_at	GPR50		
208312_s_at	LOC100507851 /// PRAMEF1 /// PRAMEF2		
208313_s_at	SF1		
208314_at	RRH		
208315_x_at	TRAF3		
208316_s_at	OCRL		
208317_at	XYLB		
208318_s_at	XYLB		
208319_s_at	RBM3		
208320_at	CABP1		
208321_s_at	CABP1		
208322_s_at	ST3GAL1		
208323_s_at	ANXA13		
208324_at			
208325_s_at	AKAP13		
208327_at	CYP2A13		
208328_s_at	MEF2A		
208329_at	PBOV1		
208330_at	ALX4		
208331_at	BPY2		
208332_at	PRY		
208333_at	LHX5		
208334_at	NDST4		
208335_s_at	DARC		
208336_s_at	TECR		
208337_s_at	NR5A2		
208338_at	P2RX3		
208339_at	XKRY /// XKRY2		
208340_at			
208341_x_at	CSH2		
208342_x_at	CSH2		
208343_s_at	NR5A2		
208344_x_at	IFNA1 /// IFNA13		
208345_s_at	POU3F1		
208346_at	PPBPL2		
208347_at			
208348_s_at	CBLB		
208349_at	TRPA1		
208350_at	CSN1S1		
208351_s_at	MAPK1		
208352_x_at	ANK1		
208353_x_at	ANK1		
208354_s_at	SLC12A3		
208356_x_at	CSH1		
208357_x_at	CSH1		
208358_s_at	UGT8		
208359_s_at	KCNJ4		
208360_s_at			
208361_s_at	POLR3D		
208363_s_at	INPP4A		
208364_at	INPP4A		
208365_s_at	GRK4		
208366_at	PCDH11X		
208367_x_at	CYP3A4		
208368_s_at	BRCA2		
208369_s_at	GCDH		
208370_s_at	RCAN1		
208371_s_at	RING1		
208372_s_at	LIMK1		
208373_s_at	P2RY6		
208374_s_at	CAPZA1		
208375_at	IFNA1		
208376_at	CCR4		
208377_s_at	CACNA1F		
208378_x_at	FGF5		
208379_x_at	NPY2R		
208380_at	LBX1		
208381_s_at	SGPL1		
208382_s_at	DMC1		
208383_s_at	PCK1		
208384_s_at	MID2		
208385_at	NR2E3		
208386_x_at	DMC1		
208387_s_at	MMP24		
208388_at	NR2E3		
208389_s_at	SLC1A2		
208390_s_at	GLP1R		
208391_s_at	GLP1R		
208392_x_at	SP110		
208393_s_at	RAD50		
208394_x_at	ESM1		
208395_s_at	URB1		
208396_s_at	PDE1A		
208397_x_at	KCNJ5		
208398_s_at	TBPL1		
208399_s_at	EDN3		
208400_at	GLP1R		
208401_s_at	GLP1R		
208402_at	IL17A		
208403_x_at	MAX		
208404_x_at	KCNJ5		
208405_s_at	CD164		
208406_s_at	GRAP2		
208407_s_at	CTNND1		
208408_at	PTN		
208409_at	SLC14A2		
208410_x_at	AMELX		
208411_x_at	PPEF2		
208412_s_at	RARB		
208413_at	LOC100130354		
208414_s_at	HOXB3		
208415_x_at	ING1		
208416_s_at	SPTB		
208417_at	FGF6		
208420_x_at	SUPT6H		
208421_at			
208422_at	MSR1		
208423_s_at	MSR1		
208424_s_at	CIAPIN1		
208425_s_at	TANC2		
208426_x_at	KIR2DL4 /// KIR2DL5A /// LOC100287534		
208427_s_at	ELAVL2		
208428_at	TAP2		
208429_x_at	HNF4A		
208430_s_at	DTNA		
208431_s_at	TUB		
208432_s_at	CACNA1E		
208433_s_at	LRP8		
208434_at	MECOM		
208435_s_at	AQP6		
208436_s_at	IRF7		
208437_at	CLCN1		
208438_s_at	FGR		
208439_s_at	FCN2		
208440_at	C3orf27		
208441_at	IGF1R		
208442_s_at	ATM		
208443_x_at	SHOX2		
208445_s_at	BAZ1B		
208446_s_at	ZFYVE9		
208447_s_at	PRPS1		
208448_x_at	IFNA16		
208449_s_at	FGF8		
208450_at	LGALS2		
208451_s_at	C4A /// C4B /// LOC100509001		
208452_x_at	MYO9B		
208453_s_at	XPNPEP1		
208454_s_at	PGCP		
208455_at	PVRL1		
208456_s_at	RRAS2		
208457_at	GABRD		
208458_at	SCNN1D		
208459_s_at	XPO7		
208460_at	GJC1		
208461_at	HIC1		
208462_s_at	ABCC9		
208463_at	GABRA4		
208464_at	GRIA4		
208465_at	GRM2		
208466_at	RAB3D		
208467_at	KLF12		
208468_at	SOX21		
208469_s_at	EGFL8 /// PPT2		
208470_s_at	HP /// HPR		
208471_at	HPR		
208472_at	IKZF4		
208473_s_at	GP2		
208474_at	CLDN6		
208475_at	FRMD4A		
208476_s_at	FRMD4A		
208477_at	KCNC1		
208478_s_at	BAX		
208479_at	KCNA1		
208480_s_at	ABCC6		
208481_at	ASB4		
208482_at	SSTR1		
208483_x_at	KRT33A		
208484_at	HIST1H1A		
208485_x_at	CFLAR		
208486_at	DRD5		
208487_at	LMX1B		
208488_s_at	CR1		
208489_at	GJA8		
208490_x_at	HIST1H2BF		
208491_s_at	PGM5		
208492_at	RFXAP		
208493_at	HOXA11		
208494_at	SLC6A7		
208495_at	TLX3		
208496_x_at	HIST1H3G		
208497_x_at	NEUROG1		
208498_s_at	AMY1A /// AMY1B /// AMY1C /// AMY2A /// AMY2B		
208499_s_at	DNAJC3		
208500_x_at	FOXD3		
208501_at	GFI1B		
208502_s_at	PITX1		
208503_s_at	GATAD1		
208504_x_at	PCDHB11		
208505_s_at	FUT2		
208506_at	HIST1H3F		
208507_at	OR7C2		
208508_s_at	OR2J2		
208509_s_at	OR7A17		
208510_s_at	PPARG		
208511_at	PTTG3P		
208512_s_at	MLLT4		
208513_at	FOXB1		
208514_at	KCNE1		
208515_at	HIST1H2BM		
208516_at	MTNR1B		
208517_x_at	BTF3		
208518_s_at	PER2		
208519_x_at	GNRH2		
208520_at	OR10H3		
208521_at	OR5I1		
208522_s_at	PTCH1		
208523_x_at	HIST1H2BI		
208524_at	GPR15		
208525_s_at	OR2F1 /// OR2F2		
208526_at	OR2F1		
208527_x_at	HIST1H2BE		
208528_x_at	SSX5		
208529_at	BTF3P11		
208530_s_at	RARB		
208531_at	LOC100510292		
208532_x_at	KRTAP5-8		
208533_at	SOX1		
208534_s_at	RASA4 /// RASA4P		
208535_x_at	COL13A1		
208536_s_at	BCL2L11		
208537_at	S1PR2		
208538_at	ANP32C		
208539_x_at	SPRR2B		
208540_x_at	S100A11		
208541_x_at	TFAM		
208542_x_at	ZNF208		
208543_at	OR10H2		
208544_at	ADRA2B		
208545_x_at	TAF4		
208546_x_at	HIST1H2BH		
208547_at	HIST1H2BB		
208548_at	IFNA6		
208549_x_at	PTMA		
208550_x_at	KCNG2		
208551_at	HIST1H4G		
208552_at	GRIK4		
208553_at	HIST1H1E		
208554_at	POU4F3		
208555_x_at	CST2		
208556_at	GPR31		
208557_at	HOXA6		
208558_at	OR10H1		
208559_at	PDX1		
208560_at	KCNA10		
208561_at	ABCC9		
208562_s_at	ABCC9		
208563_x_at	POU3F3		
208564_at	KCNA2		
208565_at	MC5R		
208566_at	LOC100290070		
208567_s_at	KCNJ12 /// KCNJ18 /// LOC100290070		
208568_at	MC2R		
208569_at	HIST1H2AB		
208570_at	WNT1		
208571_at	ANP32A /// ANP32D		
208572_at	HIST3H3		
208573_s_at	OR2H2		
208574_at	SOX14		
208575_at	HIST1H3A		
208576_s_at	HIST1H3B		
208577_at	HIST1H3C		
208578_at	SCN10A		
208579_x_at	H2BFS		
208580_x_at	HIST1H4J /// HIST1H4K		
208581_x_at	MT1X		
208582_s_at	DUX1 /// DUX3 /// DUX5		
208583_x_at	HIST1H2AJ		
208584_at	SNCG		
208585_at	BTN2A3		
208586_s_at	SSX4 /// SSX4B		
208587_s_at	OR1E1 /// OR1E2		
208588_at	FKSG2		
208589_at	TRPC7		
208590_x_at	GJA3		
208591_s_at	PDE3B		
208592_s_at	CD1E		
208593_x_at	CRHR1		
208594_x_at	LILRA6		
208595_s_at	MBD1		
208596_s_at	UGT1A1 /// UGT1A10 /// UGT1A3 /// UGT1A4 /// UGT1A5 /// UGT1A6 /// UGT1A7 /// UGT1A8 /// UGT1A9		
208597_at	CNTF /// ZFP91 /// ZFP91-CNTF		
208598_s_at	HUWE1		
208599_at	HUWE1		
208600_s_at	GPR39		
208601_s_at	TUBB1		
208602_x_at	CD6		
208603_s_at	MAPK8IP2		
208604_s_at	HOXA3		
208605_s_at	NTRK1		
208606_s_at	WNT4		
208607_s_at	SAA1 /// SAA2		
208608_s_at	SNTB1		
208609_s_at	TNXB		
208610_s_at	SRRM2		
208611_s_at	SPTAN1		
208612_at	PDIA3		
208613_s_at	FLNB		
208614_s_at	FLNB		
208615_s_at	PTP4A2		
208616_s_at	PTP4A2		
208617_s_at	PTP4A2		
208619_at	DDB1		
208620_at	PCBP1		
208621_s_at	EZR		
208622_s_at	EZR		
208623_s_at	EZR		
208624_s_at	EIF4G1		
208625_s_at	EIF4G1		
208626_s_at	VAT1		
208627_s_at	YBX1		
208628_s_at	YBX1		
208629_s_at	HADHA		
208630_at	HADHA		
208631_s_at	HADHA		
208632_at	RNF10		
208633_s_at	MACF1		
208634_s_at	MACF1		
208635_x_at	NACA		
208636_at	ACTN1		
208637_x_at	ACTN1		
208638_at	PDIA6		
208639_x_at	PDIA6		
208640_at	RAC1		
208641_s_at	RAC1		
208642_s_at	XRCC5		
208643_s_at	XRCC5		
208644_at	PARP1		
208645_s_at	RPS14		
208646_at	RPS14P3		
208647_at	FDFT1		
208648_at	VCP		
208649_s_at	VCP		
208650_s_at	CD24		
208651_x_at	CD24		
208652_at	PPP2CA		
208653_s_at	CD164		
208654_s_at	CD164		
208655_at	CCNI		
208656_s_at	CCNI		
208657_s_at	09-Sep		
208658_at	PDIA4		
208659_at	CLIC1		
208660_at	CS		
208661_s_at	TTC3		
208662_s_at	TTC3		
208663_s_at	TTC3		
208664_s_at	TTC3		
208666_s_at	ST13		
208667_s_at	ST13		
208668_x_at	HMGN2		
208669_s_at	EID1		
208670_s_at	EID1		
208671_at	SERINC1		
208672_s_at	SRSF3		
208673_s_at	SRSF3		
208674_x_at	DDOST		
208675_s_at	DDOST		
208676_s_at	PA2G4		
208677_s_at	BSG		
208678_at	ATP6V1E1		
208679_s_at	ARPC2		
208680_at	PRDX1		
208682_s_at	MAGED2		
208683_at	CAPN2		
208684_at	COPA		
208685_x_at	BRD2		
208686_s_at	BRD2		
208687_x_at	HSPA8		
208688_x_at	EIF3B		
208689_s_at	RPN2		
208690_s_at	PDLIM1		
208691_at	TFRC		
208692_at	RPS3		
208693_s_at	GARS		
208694_at	PRKDC		
208695_s_at	RPL39		
208696_at	CCT5		
208697_s_at	EIF3E		
208698_s_at	NONO		
208699_x_at	TKT		
208700_s_at	TKT		
208701_at	APLP2		
208702_x_at	APLP2		
208703_s_at	APLP2		
208704_x_at	APLP2		
208705_s_at	EIF5		
208706_s_at	EIF5		
208707_at	EIF5		
208708_x_at	EIF5		
208709_s_at	NRD1		
208710_s_at	AP3D1		
208711_s_at	CCND1		
208712_at	CCND1		
208713_at	HNRNPUL1		
208714_at	NDUFV1		
208715_at	TMCO1		
208716_s_at	TMCO1		
208717_at	OXA1L		
208718_at	DDX17		
208719_s_at	DDX17		
208720_s_at	RBM39		
208721_s_at	ANAPC5		
208722_s_at	ANAPC5		
208723_at	USP11		
208724_s_at	RAB1A		
208725_at	EIF2S2		
208726_s_at	EIF2S2		
208727_s_at	CDC42		
208728_s_at	CDC42		
208729_x_at	HLA-B		
208730_x_at	RAB2A		
208731_at	RAB2A		
208732_at	RAB2A		
208733_at	RAB2A		
208734_x_at	RAB2A		
208735_s_at	CTDSP2		
208736_at	ARPC3		
208737_at	ATP6V1G1		
208738_x_at	LOC728825 /// SUMO2		
208739_x_at	SUMO2		
208740_at	SAP18		
208741_at	SAP18		
208742_s_at	SAP18		
208743_s_at	YWHAB		
208744_x_at	HSPH1		
208745_at	ATP5L		
208746_x_at	ATP5L		
208747_s_at	C1S		
208748_s_at	FLOT1		
208749_x_at	FLOT1		
208750_s_at	ARF1		
208751_at	NAPA		
208752_x_at	NAP1L1		
208753_s_at	NAP1L1		
208754_s_at	NAP1L1		
208755_x_at	H3F3A /// LOC440926		
208756_at	EIF3I		
208757_at	TMED9		
208758_at	ATIC		
208759_at	NCSTN		
208760_at	UBE2I		
208761_s_at	SUMO1		
208762_at	SUMO1		
208763_s_at	TSC22D3		
208764_s_at	ATP5G2		
208765_s_at	HNRNPR		
208766_s_at	HNRNPR		
208767_s_at	LAPTM4B		
208768_x_at	RPL22		
208769_at	EIF4EBP2		
208770_s_at	EIF4EBP2		
208771_s_at	LTA4H		
208772_at	ANKHD1 /// ANKHD1-EIF4EBP3		
208773_s_at	ANKHD1 /// ANKHD1-EIF4EBP3		
208774_at	CSNK1D		
208775_at	XPO1		
208776_at	PSMD11		
208777_s_at	PSMD11		
208778_s_at	TCP1		
208779_x_at	DDR1		
208780_x_at	VAPA		
208781_x_at	SNX3		
208782_at	FSTL1		
208783_s_at	CD46		
208784_s_at	KLHDC3		
208785_s_at	MAP1LC3B		
208786_s_at	MAP1LC3B		
208787_at	MRPL3		
208788_at	ELOVL5		
208789_at	PTRF		
208790_s_at	PTRF		
208791_at	CLU		
208792_s_at	CLU		
208793_x_at	SMARCA4		
208794_s_at	SMARCA4		
208795_s_at	MCM7		
208796_s_at	CCNG1		
208797_s_at	GOLGA8A		
208798_x_at	GOLGA8A		
208799_at	PSMB5		
208800_at	SRP72		
208801_at	SRP72		
208802_at	SRP72		
208803_s_at	SRP72		
208804_s_at	SRSF6		
208805_at	PSMA6		
208806_at	CHD3		
208807_s_at	CHD3		
208808_s_at	HMGB2		
208809_s_at	C6orf62		
208810_at	DNAJB6 /// TMEM135		
208811_s_at	DNAJB6 /// TMEM135		
208812_x_at	HLA-C		
208813_at	GOT1		
208814_at	HSPA4		
208815_x_at	HSPA4		
208816_x_at	ANXA2P2		
208817_at	COMT		
208818_s_at	COMT		
208819_at	RAB8A		
208820_at	PTK2		
208821_at	SNRPB		
208822_s_at	DAP3		
208823_s_at	CDK16		
208824_x_at	CDK16		
208825_x_at	RPL23A		
208826_x_at	HINT1		
208827_at	PSMB6		
208828_at	POLE3		
208829_at	TAPBP		
208830_s_at	SUPT6H		
208831_x_at	SUPT6H		
208832_at	ATXN10		
208833_s_at	ATXN10		
208834_x_at	RPL23A		
208835_s_at	LUC7L3		
208836_at	ATP1B3		
208837_at	TMED3		
208838_at	CAND1		
208839_s_at	CAND1		
208840_s_at	G3BP2		
208841_s_at	G3BP2		
208842_s_at	GORASP2		
208843_s_at	GORASP2		
208844_at	VDAC3		
208845_at	VDAC3		
208846_s_at	VDAC3		
208847_s_at	ADH5		
208848_at	ADH5		
208849_at			
208850_s_at	THY1		
208851_s_at	THY1		
208852_s_at	CANX		
208853_s_at	CANX		
208854_s_at	STK24		
208855_s_at	STK24		
208856_x_at	RPLP0		
208857_s_at	PCMT1		
208858_s_at	ESYT1		
208859_s_at	ATRX		
208860_s_at	ATRX		
208861_s_at	ATRX		
208862_s_at	CTNND1		
208863_s_at	SRSF1		
208864_s_at	TXN		
208865_at	CSNK1A1		
208866_at	CSNK1A1		
208867_s_at	CSNK1A1		
208868_s_at	GABARAPL1		
208869_s_at	GABARAPL1		
208870_x_at	ATP5C1		
208871_at	ATN1		
208872_s_at	REEP5		
208873_s_at	REEP5		
208874_x_at	PPP2R4		
208875_s_at	PAK2		
208876_s_at	PAK2		
208877_at	PAK2		
208878_s_at	PAK2		
208879_x_at	PRPF6		
208880_s_at	PRPF6		
208881_x_at	IDI1		
208882_s_at	UBR5		
208883_at	UBR5		
208884_s_at	UBR5		
208885_at	LCP1		
208886_at	H1F0		
208887_at	EIF3G		
208888_s_at	NCOR2		
208889_s_at	NCOR2		
208890_s_at	PLXNB2		
208891_at	DUSP6		
208892_s_at	DUSP6		
208893_s_at	DUSP6		
208894_at	HLA-DRA		
208895_s_at	DDX18		
208896_at	DDX18		
208897_s_at	DDX18		
208898_at	ATP6V1D		
208899_x_at	ATP6V1D		
208900_s_at	TOP1		
208901_s_at	TOP1		
208902_s_at	RPS28		
208903_at	RPS28		
208904_s_at	RPS28		
208905_at	CYCS		
208906_at	BSCL2		
208907_s_at	MRPS18B		
208908_s_at	CAST		
208909_at	UQCRFS1		
208910_s_at	C1QBP		
208911_s_at	PDHB		
208912_s_at	CNP		
208913_at	GGA2		
208914_at	GGA2		
208915_s_at	GGA2		
208916_at	SLC1A5		
208917_x_at	NADK		
208918_s_at	NADK		
208919_s_at	NADK		
208920_at	SRI		
208921_s_at	SRI		
208922_s_at	NXF1		
208923_at	CYFIP1		
208924_at	RNF11		
208925_at	CLDND1		
208926_at	NEU1		
208927_at	SPOP		
208928_at	POR		
208929_x_at	RPL13		
208930_s_at	ILF3		
208931_s_at	ILF3		
208932_at	PPP4C		
208933_s_at	LGALS8		
208934_s_at	LGALS8		
208935_s_at	LGALS8		
208936_x_at	LGALS8		
208937_s_at	ID1		
208938_at	PRCC		
208939_at	SEPHS1		
208940_at	SEPHS1		
208941_s_at	SEPHS1		
208942_s_at	SEC62		
208943_s_at	SEC62		
208944_at	TGFBR2		
208945_s_at	BECN1		
208946_s_at	BECN1		
208947_s_at	UPF1		
208948_s_at	STAU1		
208949_s_at	LGALS3		
208950_s_at	ALDH7A1		
208951_at	ALDH7A1		
208952_s_at	LARP4B		
208953_at	LARP4B		
208954_s_at	LARP4B		
208955_at	DUT		
208956_x_at	DUT		
208957_at	ERP44		
208958_at	ERP44		
208959_s_at	ERP44		
208960_s_at	KLF6		
208961_s_at	KLF6		
208962_s_at	FADS1		
208963_x_at	FADS1		
208964_s_at	FADS1		
208965_s_at	IFI16		
208966_x_at	IFI16		
208967_s_at	AK2		
208968_s_at	CIAPIN1		
208969_at	NDUFA9		
208970_s_at	UROD		
208971_at	UROD		
208972_s_at	ATP5G1		
208973_at	ERI3		
208974_x_at	KPNB1		
208975_s_at	KPNB1		
208977_x_at	TUBB2C		
208978_at	CRIP2		
208979_at	NCOA6		
208980_s_at	UBC		
208981_at	PECAM1		
208982_at	PECAM1		
208983_s_at	PECAM1		
208984_x_at	RBM10		
208985_s_at	EIF3J		
208986_at	TCF12		
208987_s_at	KDM2A		
208988_at	KDM2A		
208989_s_at	KDM2A		
208990_s_at	HNRNPH3		
208991_at	STAT3		
208992_s_at	STAT3		
208993_s_at	PPIG		
208994_s_at	PPIG		
208995_s_at	PPIG		
208996_s_at	POLR2C		
208997_s_at	UCP2		
208998_at	UCP2		
208999_at	08-Sep		
209000_s_at	08-Sep		
209001_s_at	ANAPC13		
209002_s_at	CALCOCO1		
209003_at	SLC25A11		
209004_s_at	FBXL5		
209005_at	FBXL5		
209006_s_at	C1orf63		
209007_s_at	C1orf63		
209008_x_at	KRT8		
209009_at	ESD		
209010_s_at	TRIO		
209011_at	TRIO		
209012_at	TRIO		
209013_x_at	TRIO		
209014_at	MAGED1		
209015_s_at	DNAJB6		
209016_s_at	KRT7		
209017_s_at	LONP1		
209018_s_at	PINK1		
209019_s_at	PINK1		
209020_at	C20orf111		
209021_x_at	ATG13		
209022_at	STAG2		
209023_s_at	STAG2		
209024_s_at	SYNCRIP		
209025_s_at	SYNCRIP		
209026_x_at	TUBB		
209027_s_at	ABI1		
209028_s_at	ABI1		
209029_at	COPS7A		
209030_s_at	CADM1		
209031_at	CADM1		
209032_s_at	CADM1		
209033_s_at	DYRK1A		
209034_at	PNRC1		
209035_at	MDK		
209036_s_at	MDH2		
209037_s_at	EHD1		
209038_s_at	EHD1		
209039_x_at	EHD1		
209040_s_at	PSMB8		
209041_s_at	UBE2G2		
209042_s_at	UBE2G2		
209043_at	PAPSS1		
209044_x_at	SF3B4		
209045_at	XPNPEP1		
209046_s_at	GABARAPL2		
209047_at	AQP1		
209048_s_at	ZMYND8		
209049_s_at	ZMYND8		
209050_s_at	RALGDS		
209051_s_at	RALGDS		
209052_s_at	WHSC1		
209053_s_at	WHSC1		
209054_s_at	WHSC1		
209055_s_at	CDC5L		
209056_s_at	CDC5L		
209057_x_at	CDC5L		
209058_at	EDF1		
209059_s_at	EDF1		
209060_x_at	NCOA3		
209061_at	NCOA3		
209062_x_at	NCOA3		
209063_x_at	PAIP1		
209064_x_at	PAIP1		
209065_at	UQCRB		
209066_x_at	UQCRB		
209067_s_at	HNRPDL		
209068_at	HNRPDL		
209069_s_at	H3F3B		
209070_s_at	RGS5		
209071_s_at	RGS5		
209072_at	MBP		
209073_s_at	NUMB		
209074_s_at	FAM107A		
209075_s_at	ISCU		
209076_s_at	WDR45L		
209077_at	TXN2		
209078_s_at	TXN2		
209079_x_at	PCDHGA1 /// PCDHGA10 /// PCDHGA11 /// PCDHGA12 /// PCDHGA2 /// PCDHGA3 /// PCDHGA4 /// PCDHGA5 /// PCDHGA6 /// PCDHGA7 /// PCDHGA8 /// PCDHGA9 /// PCDHGB1 /// PCDHGB2 /// PCDHGB3 /// PCDHGB4 /// PCDHGB5 /// PCDHGB6 /// PCDHGB7 /// PCDHGC3 /// PCDHGC4 /// PCDHGC5		
209080_x_at	GLRX3		
209081_s_at	COL18A1		
209082_s_at	COL18A1		
209083_at	CORO1A		
209084_s_at	RAB28		
209085_x_at	RFC1		
209086_x_at	MCAM		
209087_x_at	MCAM		
209088_s_at	UBN1		
209089_at	RAB5A		
209090_s_at	SH3GLB1		
209091_s_at	SH3GLB1		
209092_s_at	GLOD4		
209093_s_at	GBA /// GBAP1		
209094_at	DDAH1		
209095_at	DLD		
209096_at	UBE2V2		
209097_s_at	JAG1		
209098_s_at	JAG1		
209099_x_at	JAG1		
209100_at	IFRD2		
209101_at	CTGF		
209102_s_at	HBP1		
209103_s_at	UFD1L		
209104_s_at	NHP2		
209105_at	NCOA1		
209106_at	NCOA1		
209107_x_at	NCOA1		
209108_at	TSPAN6		
209109_s_at	TSPAN6		
209110_s_at	RGL2		
209111_at	RNF5		
209112_at	CDKN1B		
209113_s_at	HMG20B		
209114_at	TSPAN1		
209115_at	UBA3		
209116_x_at	HBB		
209117_at	WBP2		
209118_s_at	TUBA1A		
209119_x_at	NR2F2		
209120_at	NR2F2		
209121_x_at	NR2F2		
209122_at	PLIN2		
209123_at	QDPR		
209124_at	MYD88		
209125_at	KRT6A		
209126_x_at	KRT6B		
209127_s_at	SART3		
209128_s_at	SART3		
209129_at	TRIP6		
209130_at	SNAP23		
209131_s_at	SNAP23		
209132_s_at	COMMD4		
209133_s_at	COMMD4		
209134_s_at	RPS6		
209135_at	ASPH		
209136_s_at	USP10		
209137_s_at	USP10		
209138_x_at	IGL@		
209139_s_at	PRKRA		
209140_x_at	HLA-B		
209141_at	UBE2G1		
209142_s_at	UBE2G1		
209143_s_at	CLNS1A		
209144_s_at	CBFA2T2		
209145_s_at	CBFA2T2		
209146_at	SC4MOL		
209147_s_at	PPAP2A		
209148_at	RXRB		
209149_s_at	TM9SF1		
209150_s_at	TM9SF1		
209151_x_at	TCF3		
209152_s_at	TCF3		
209153_s_at	TCF3		
209154_at	TAX1BP3		
209155_s_at	NT5C2		
209156_s_at	COL6A2		
209157_at	DNAJA2		
209158_s_at	CYTH2		
209159_s_at	NDRG4		
209160_at	AKR1C3		
209161_at	PRPF4		
209162_s_at	PRPF4		
209163_at	CYB561		
209164_s_at	CYB561		
209165_at	AATF		
209166_s_at	MAN2B1		
209167_at	GPM6B		
209168_at	GPM6B		
209169_at	GPM6B		
209170_s_at	GPM6B		
209171_at	ITPA		
209172_s_at	CENPF		
209173_at	AGR2		
209174_s_at	QRICH1		
209175_at	SEC23IP		
209176_at	SEC23IP		
209177_at	NDUFAF3		
209178_at	DHX38		
209179_s_at	MBOAT7		
209180_at	RABGGTB		
209181_s_at	RABGGTB		
209182_s_at	C10orf10		
209183_s_at	C10orf10		
209184_s_at	IRS2		
209185_s_at	IRS2		
209186_at	ATP2A2		
209187_at	DR1		
209188_x_at	DR1		
209189_at	FOS		
209190_s_at	DIAPH1		
209191_at	TUBB6		
209192_x_at	KAT5		
209193_at	PIM1		
209194_at	CETN2		
209195_s_at	ADCY6		
209196_at	WDR46		
209197_at	SYT11		
209198_s_at	SYT11		
209199_s_at	MEF2C		
209200_at	MEF2C		
209201_x_at	CXCR4		
209202_s_at	EXTL3		
209203_s_at	BICD2		
209204_at	LMO4		
209205_s_at	LMO4		
209206_at	SEC22B		
209207_s_at	SEC22B		
209208_at	MPDU1		
209209_s_at	FERMT2		
209210_s_at	FERMT2		
209211_at	KLF5		
209212_s_at	KLF5		
209213_at	CBR1		
209214_s_at	EWSR1		
209215_at	MFSD10		
209216_at	WDR45		
209217_s_at	WDR45		
209218_at	SQLE		
209219_at	RDBP		
209220_at	GPC3		
209221_s_at	OSBPL2		
209222_s_at	OSBPL2		
209223_at	NDUFA2		
209224_s_at	NDUFA2		
209225_x_at	TNPO1		
209226_s_at	TNPO1		
209227_at	TUSC3		
209228_x_at	TUSC3		
209229_s_at	PPP6R1		
209230_s_at	NUPR1		
209231_s_at	DCTN5		
209232_s_at	DCTN5		
209233_at	EMG1		
209234_at	KIF1B		
209235_at	CLCN7		
209236_at	SLC23A2		
209237_s_at	SLC23A2		
209238_at	STX3		
209239_at	NFKB1		
209240_at	OGT		
209241_x_at	MINK1		
209242_at	PEG3		
209243_s_at	PEG3		
209244_s_at	KIF1C		
209245_s_at	KIF1C		
209246_at	ABCF2		
209247_s_at	ABCF2		
209248_at	GHITM		
209249_s_at	GHITM		
209250_at	DEGS1		
209251_x_at	TUBA1C		
209252_at	HARS2		
209253_at	SORBS3		
209254_at	KLHDC10		
209255_at	KLHDC10		
209256_s_at	KLHDC10		
209257_s_at	SMC3		
209258_s_at	SMC3		
209259_s_at	SMC3		
209260_at	SFN		
209261_s_at	NR2F6		
209262_s_at	NR2F6		
209263_x_at	TSPAN4		
209264_s_at	TSPAN4		
209265_s_at	METTL3		
209266_s_at	SLC39A8		
209267_s_at	SLC39A8		
209268_at	VPS45		
209269_s_at	SYK		
209270_at	LAMB3		
209271_at	BPTF		
209272_at	NAB1		
209273_s_at	ISCA1		
209274_s_at	ISCA1		
209275_s_at	CLN3		
209276_s_at	GLRX		
209277_at	TFPI2		
209278_s_at	TFPI2		
209279_s_at	NSDHL		
209280_at	MRC2		
209281_s_at	ATP2B1		
209282_at	PRKD2		
209283_at	CRYAB		
209284_s_at	C3orf63		
209285_s_at	C3orf63		
209286_at	CDC42EP3		
209287_s_at	CDC42EP3		
209288_s_at	CDC42EP3		
209289_at	NFIB		
209290_s_at	NFIB		
209291_at	ID4		
209292_at	ID4		
209293_x_at	ID4		
209294_x_at	TNFRSF10B		
209295_at	TNFRSF10B		
209296_at	PPM1B		
209297_at	ITSN1		
209298_s_at	ITSN1		
209299_x_at	PPIL2		
209300_s_at	NECAP1		
209301_at	CA2		
209302_at	POLR2H		
209303_at	NDUFS4		
209304_x_at	GADD45B		
209305_s_at	GADD45B		
209306_s_at	SWAP70		
209307_at	SWAP70		
209308_s_at	BNIP2		
209309_at	AZGP1		
209310_s_at	CASP4		
209311_at	BCL2L2		
209312_x_at	HLA-DRB1 /// HLA-DRB4 /// HLA-DRB5		
209313_at	GPN1		
209314_s_at	HBS1L		
209315_at	HBS1L		
209316_s_at	HBS1L		
209317_at	POLR1C		
209318_x_at	PLAGL1		
209320_at	ADCY3		
209321_s_at	ADCY3		
209322_s_at	SH2B1		
209323_at	PRKRIR		
209324_s_at	RGS16		
209325_s_at	RGS16		
209326_at	SLC35A2		
209327_s_at	NOP16		
209328_x_at	HIGD2A /// LOC100506614		
209329_x_at	HIGD2A		
209330_s_at	HNRNPD		
209331_s_at	MAX		
209332_s_at	MAX		
209333_at	ULK1		
209334_s_at	PSMD9		
209335_at	DCN		
209336_at	PWP2		
209337_at	PSIP1		
209338_at	TFCP2		
209339_at	SIAH2		
209340_at	UAP1		
209341_s_at	IKBKB		
209342_s_at	IKBKB		
209343_at	EFHD1		
209344_at	TPM4		
209345_s_at	PI4K2A		
209346_s_at	PI4K2A		
209347_s_at	MAF		
209348_s_at	MAF		
209349_at	RAD50		
209350_s_at	GPS2		
209351_at	KRT14		
209352_s_at	SIN3B		
209353_s_at			
209354_at	TNFRSF14		
209355_s_at	PPAP2B		
209356_x_at	EFEMP2		
209357_at	CITED2		
209358_at	TAF11		
209359_x_at	RUNX1		
209360_s_at	RUNX1		
209361_s_at	PCBP4		
209362_at	MED21		
209363_s_at	MED21		
209364_at	BAD		
209365_s_at	ECM1		
209366_x_at	CYB5A		
209367_at	STXBP2		
209368_at	EPHX2		
209369_at	ANXA3		
209370_s_at	SH3BP2		
209371_s_at	SH3BP2		
209372_x_at	TUBB2A /// TUBB2B		
209373_at	MALL		
209374_s_at	IGHM		
209375_at	XPC		
209376_x_at	SRSF2IP		
209377_s_at	HMGN3		
209378_s_at	FAM190B		
209379_s_at	FAM190B		
209380_s_at	ABCC5		
209381_x_at	SF3A2		
209382_at	POLR3C		
209383_at	DDIT3		
209384_at	PROSC		
209385_s_at	PROSC		
209386_at	TM4SF1		
209387_s_at	TM4SF1		
209388_at	PAPOLA		
209389_x_at	DBI		
209390_at	TSC1		
209391_at	DPM2		
209392_at	ENPP2		
209393_s_at	EIF4E2		
209394_at	ASMTL		
209395_at	CHI3L1		
209396_s_at	CHI3L1		
209397_at	ME2		
209398_at	HIST1H1C		
209399_at	HLCS		
209400_at	SLC12A4		
209401_s_at	SLC12A4		
209402_s_at	SLC12A4		
209403_at	TBC1D3 /// TBC1D3C /// TBC1D3F /// TBC1D3H		
209404_s_at	TMED7		
209405_s_at	FAM3A		
209406_at	BAG2		
209407_s_at	DEAF1		
209408_at	KIF2C		
209409_at	GRB10		
209410_s_at	GRB10		
209411_s_at	GGA3		
209412_at	TRAPPC10		
209413_at	B4GALT2		
209414_at	FZR1		
209415_at	FZR1		
209416_s_at	FZR1		
209417_s_at	IFI35		
209418_s_at	THOC5		
209419_at	THOC5		
209420_s_at	SMPD1		
209421_at	MSH2		
209422_at	PHF20		
209423_s_at	PHF20		
209424_s_at	AMACR /// C1QTNF3		
209425_at	AMACR		
209426_s_at	AMACR /// C1QTNF3		
209427_at	SMTN		
209428_s_at	ZFPL1		
209429_x_at	EIF2B4		
209430_at	BTAF1		
209431_s_at	PATZ1		
209432_s_at	CREB3		
209433_s_at	PPAT		
209434_s_at	PPAT		
209435_s_at	ARHGEF2		
209436_at	SPON1		
209437_s_at	SPON1		
209438_at	PHKA2		
209439_s_at	PHKA2		
209440_at	PRPS1		
209441_at	RHOBTB2		
209442_x_at	ANK3		
209443_at	SERPINA5		
209444_at	RAP1GDS1		
209445_x_at	C7orf44		
209446_s_at	C7orf44		
209447_at	SYNE1		
209448_at	HTATIP2		
209449_at	LSM2		
209450_at	OSGEP		
209451_at	TANK		
209452_s_at	VTI1B		
209453_at	SLC9A1		
209454_s_at	TEAD3		
209455_at	FBXW11		
209456_s_at	FBXW11		
209457_at	DUSP5		
209458_x_at	HBA1 /// HBA2		
209459_s_at	ABAT		
209460_at	ABAT		
209461_x_at	WDR18		
209462_at	APLP1		
209463_s_at	TAF12		
209464_at	AURKB		
209465_x_at	PTN		
209466_x_at	PTN		
209467_s_at	MKNK1		
209468_at	LRP5		
209469_at	GPM6A		
209470_s_at	GPM6A		
209471_s_at	FNTA		
209472_at	CCBL2		
209473_at	ENTPD1		
209474_s_at	ENTPD1		
209475_at	USP15		
209476_at	TMX1		
209477_at	EMD		
209478_at	STRA13		
209479_at	CCDC28A		
209480_at	HLA-DQB1		
209481_at	SNRK		
209482_at	POP7		
209483_s_at	NSL1		
209484_s_at	NSL1		
209485_s_at	OSBPL1A		
209486_at	UTP3		
209487_at	RBPMS		
209488_s_at	RBPMS		
209489_at	CELF1		
209490_s_at	EGFL8 /// PPT2		
209491_s_at	AMPD3		
209492_x_at	ATP5I		
209493_at	PDZD2		
209494_s_at	PATZ1		
209495_at	CEP250		
209496_at	RARRES2		
209497_s_at	RBM4B		
209498_at	CEACAM1		
209499_x_at	TNFSF12-TNFSF13 /// TNFSF13		
209500_x_at	TNFSF12-TNFSF13 /// TNFSF13		
209501_at	CDR2		
209502_s_at	BAIAP2		
209503_s_at	PSMC5		
209504_s_at	PLEKHB1		
209505_at	NR2F1		
209506_s_at	NR2F1		
209507_at	RPA3		
209508_x_at	CFLAR		
209509_s_at	DPAGT1		
209510_at	RNF139		
209511_at	POLR2F		
209512_at	HSDL2		
209513_s_at	HSDL2		
209514_s_at	RAB27A		
209515_s_at	RAB27A		
209516_at	SMYD5		
209517_s_at	ASH2L		
209518_at	SMARCD1		
209519_at	NCBP1		
209520_s_at	NCBP1		
209521_s_at	AMOT		
209522_s_at	CRAT		
209523_at	TAF2		
209524_at	HDGFRP3		
209525_at	HDGFRP3		
209526_s_at	HDGFRP3		
209527_at	EXOSC2		
209528_s_at	TELO2		
209529_at	PPAP2C		
209530_at	CACNB3		
209531_at	GSTZ1		
209532_at	PLAA		
209533_s_at	PLAA		
209534_x_at	AKAP13		
209535_s_at			
209536_s_at	EHD4		
209537_at	EXTL2		
209538_at	ZNF32		
209539_at	ARHGEF6		
209540_at	IGF1		
209541_at	IGF1		
209542_x_at	IGF1		
209543_s_at	CD34		
209544_at	RIPK2		
209545_s_at	RIPK2		
209546_s_at	APOL1		
209547_s_at	SUGP1		
209549_s_at	DGUOK		
209550_at	NDN		
209551_at	YIPF4		
209552_at	PAX8		
209553_at	VPS8		
209554_at	CD36		
209555_s_at	CD36		
209556_at	NCDN		
209557_s_at	NCDN		
209558_s_at	HIP1R		
209559_at	HIP1R		
209560_s_at	DLK1		
209561_at	THBS3		
209563_x_at	CALM1		
209565_at	RNF113A		
209566_at	INSIG2		
209567_at	RRS1		
209568_s_at	RGL1		
209569_x_at	D4S234E		
209570_s_at	D4S234E		
209571_at	CIR1		
209572_s_at	EED		
209573_s_at	C18orf1		
209574_s_at	C18orf1		
209575_at	IL10RB		
209576_at	GNAI1		
209577_at	PCYT2		
209578_s_at	POFUT2		
209579_s_at	MBD4		
209580_s_at	MBD4		
209581_at	PLA2G16		
209582_s_at	CD200		
209583_s_at	CD200		
209584_x_at	APOBEC3C		
209585_s_at	MINPP1		
209586_s_at	PRUNE		
209587_at	PITX1		
209588_at	EPHB2		
209589_s_at	EPHB2		
209590_at	BMP7		
209591_s_at	BMP7		
209592_s_at	DCAF7		
209593_s_at	TOR1B		
209594_x_at	PSG9		
209595_at	GTF2F2		
209596_at	MXRA5		
209597_s_at	PNMA2		
209598_at	PNMA2		
209599_s_at	PRUNE		
209600_s_at	ACOX1		
209601_at	ACOX1		
209602_s_at	GATA3		
209603_at	GATA3		
209604_s_at	GATA3		
209605_at	TST		
209606_at	CYTIP		
209607_x_at	SULT1A3 /// SULT1A4		
209608_s_at	ACAT2		
209609_s_at	MRPL9		
209610_s_at	SLC1A4		
209611_s_at	SLC1A4		
209612_s_at	ADH1B		
209613_s_at	ADH1B		
209614_at	ADH1B		
209615_s_at	PAK1		
209616_s_at	CES1		
209617_s_at	CTNND2		
209618_at	CTNND2		
209619_at	CD74		
209620_s_at	ABCB7		
209621_s_at	PDLIM3		
209622_at	STK16		
209623_at	MCCC2		
209624_s_at	MCCC2		
209625_at	PIGH		
209626_s_at	OSBPL3		
209627_s_at	OSBPL3		
209628_at	NXT2		
209629_s_at	NXT2		
209630_s_at	FBXW2		
209631_s_at	GPR37		
209632_at	PPP2R3A		
209633_at	PPP2R3A		
209635_at	AP1S1		
209636_at	NFKB2		
209637_s_at	RGS12		
209638_x_at	RGS12		
209639_s_at	RGS12		
209640_at	PML		
209641_s_at	ABCC3		
209642_at	BUB1		
209643_s_at	PLD2		
209644_x_at	CDKN2A		
209645_s_at	ALDH1B1		
209646_x_at	ALDH1B1		
209647_s_at	SOCS5		
209648_x_at	SOCS5		
209649_at	STAM2		
209650_s_at	TBC1D22A		
209651_at	TGFB1I1		
209652_s_at	PGF		
209653_at	KPNA4		
209654_at	KIAA0947		
209655_s_at	TMEM47		
209656_s_at	TMEM47		
209657_s_at	HSF2		
209658_at	CDC16		
209659_s_at	CDC16		
209660_at	TTR		
209661_at	KIFC3		
209662_at	CETN3		
209663_s_at	ITGA7		
209664_x_at	NFATC1		
209665_at	CYB561D2		
209666_s_at	CHUK		
209667_at	CES2		
209668_x_at	CES2		
209669_s_at	SERBP1		
209670_at	TRAC		
209671_x_at	TRAC		
209672_s_at	MIOS		
209674_at	CRY1		
209675_s_at	HNRNPUL1		
209676_at	TFPI		
209677_at	PRKCI		
209678_s_at	PRKCI		
209679_s_at	SMAGP		
209680_s_at	KIFC1		
209681_at	SLC19A2		
209682_at	CBLB		
209683_at	FAM49A		
209684_at	RIN2		
209685_s_at	PRKCB		
209686_at	S100B		
209687_at	CXCL12		
209688_s_at	CCDC93		
209689_at	CCDC93		
209690_s_at	DOK4		
209691_s_at	DOK4		
209692_at	EYA2		
209693_at	ASTN2		
209694_at	PTS		
209695_at	PTP4A3		
209696_at	FBP1		
209697_at			
209698_at	CCHCR1		
209699_x_at	AKR1C2		
209700_x_at	PDE4DIP		
209701_at	ERAP1		
209702_at	FTO		
209703_x_at	METTL7A		
209704_at	MTF2		
209705_at	MTF2		
209706_at	NKX3-1		
209707_at	PIGK		
209708_at	MOXD1		
209709_s_at	HMMR		
209710_at	GATA2		
209711_at	SLC35D1		
209712_at	SLC35D1		
209713_s_at	SLC35D1		
209714_s_at	CDKN3		
209715_at	CBX5		
209716_at	CSF1		
209717_at	EVI5		
209718_at	NCAPH2		
209719_x_at	SERPINB3		
209720_s_at	SERPINB3		
209721_s_at	IFFO1		
209722_s_at	SERPINB9		
209723_at	SERPINB9		
209724_s_at	ZFP161		
209725_at	UTP20		
209726_at	CA11		
209727_at	GM2A		
209728_at	HLA-DRB4 /// LOC100509582		
209729_at	GAS2L1		
209730_at	SEMA3F		
209731_at	NTHL1		
209732_at	CLEC2B		
209733_at	MID2		
209734_at	NCKAP1L		
209735_at	ABCG2		
209736_at	SOX13		
209737_at	MAGI2		
209738_x_at	PSG6		
209739_s_at	PNPLA4		
209740_s_at	PNPLA4		
209741_x_at	SCAPER		
209742_s_at	MYL2		
209743_s_at	ITCH		
209744_x_at	ITCH		
209745_at	COQ7		
209746_s_at	COQ7		
209747_at	TGFB3		
209748_at	SPAST		
209749_s_at	ACE		
209750_at	NR1D2		
209751_s_at	TRAPPC2 /// TRAPPC2P1		
209752_at	REG1A		
209753_s_at	TMPO		
209754_s_at	TMPO		
209755_at	NMNAT2		
209756_s_at	MYCN		
209757_s_at	MYCN		
209758_s_at	MFAP5		
209759_s_at	DCI		
209760_at	KIAA0922		
209761_s_at	SP110		
209762_x_at	SP110		
209763_at	CHRDL1		
209764_at	MGAT3		
209765_at	ADAM19		
209766_at			
209767_s_at	GP1BB /// SEPT5		
209768_s_at	GP1BB /// SEPT5		
209769_s_at	GP1BB		
209770_at	BTN3A1		
209771_x_at	CD24		
209772_s_at	CD24		
209773_s_at	RRM2		
209774_x_at	CXCL2		
209775_x_at	SLC19A1		
209776_s_at	SLC19A1		
209777_s_at	SLC19A1		
209778_at	TRIP11		
209779_at	LLPH		
209780_at	PHTF2		
209781_s_at	KHDRBS3		
209782_s_at	DBP		
209783_at	DBP		
209784_s_at	JAG2		
209785_s_at	PLA2G4C		
209786_at	HMGN4		
209787_s_at	HMGN4		
209788_s_at	ERAP1		
209789_at	CORO2B		
209790_s_at	CASP6		
209791_at	PADI2		
209792_s_at	KLK10		
209793_at	GRIA1		
209794_at	SRGAP3		
209795_at	CD69		
209796_s_at	CNPY2		
209797_at	CNPY2		
209798_at	NPAT		
209799_at	PRKAA1		
209800_at	KRT16		
209802_at	PHLDA2		
209803_s_at	PHLDA2		
209804_at	DCLRE1A		
209805_at	PMS2 /// PMS2CL		
209806_at	HIST1H2BK		
209807_s_at	NFIX		
209808_x_at	ING1		
209810_at	SFTPB		
209811_at	CASP2		
209812_x_at	CASP2		
209813_x_at	TARP		
209814_at	ZNF330		
209815_at	PTCH1		
209816_at	PTCH1		
209817_at	PPP3CB		
209818_s_at	HABP4		
209819_at	HABP4		
209820_s_at	TBL3		
209821_at	IL33		
209822_s_at	VLDLR		
209823_x_at	HLA-DQB1		
209824_s_at	ARNTL		
209825_s_at	UCK2		
209826_at	PPT2		
209827_s_at	IL16		
209828_s_at	IL16		
209829_at	FAM65B		
209830_s_at	SLC9A3R2		
209831_x_at	DNASE2		
209832_s_at	CDT1		
209833_at	CRADD		
209834_at	CHST3		
209835_x_at	CD44		
209836_x_at	BOLA2 /// BOLA2B		
209837_at	AP4M1		
209838_at	COPS2		
209839_at	DNM3		
209840_s_at	LRRN3		
209841_s_at	LRRN3		
209842_at	SOX10		
209843_s_at	SOX10		
209844_at	HOXB13		
209845_at	MKRN1		
209846_s_at	BTN3A2		
209847_at	CDH17		
209848_s_at	SILV		
209849_s_at	RAD51C		
209850_s_at	CDC42EP2		
209851_at	ZC3H13		
209852_x_at	PSME3		
209853_s_at	PSME3		
209854_s_at	KLK2		
209855_s_at	KLK2		
209856_x_at	ABI2		
209857_s_at	SPHK2		
209858_x_at	MPPE1		
209859_at	TRIM9		
209860_s_at	ANXA7		
209861_s_at	METAP2		
209862_s_at	CEP57		
209863_s_at	TP63		
209864_at	FRAT2		
209865_at	SLC35A3		
209866_s_at	LPHN3		
209867_s_at	LPHN3		
209868_s_at	RBMS1		
209869_at	ADRA2A		
209870_s_at	APBA2		
209871_s_at	APBA2		
209872_s_at	PKP3		
209873_s_at	PKP3		
209874_x_at	CNNM2		
209875_s_at	SPP1		
209876_at	GIT2		
209877_at	SNCG		
209878_s_at	RELA		
209879_at	SELPLG		
209880_s_at	SELPLG		
209881_s_at	LAT /// SPNS1		
209882_at	RIT1		
209883_at	GLT25D2		
209884_s_at	SLC4A7		
209885_at	RHOD		
209886_s_at	SMAD6		
209887_at	SMAD6		
209888_s_at	MYL1		
209889_at	SEC31B		
209890_at	TSPAN5		
209891_at	SPC25		
209892_at	FUT4		
209893_s_at	FUT4		
209894_at	LEPR		
209895_at	PTPN11		
209896_s_at	PTPN11		
209897_s_at	SLIT2		
209898_x_at	ITSN2		
209899_s_at	PUF60		
209900_s_at	SLC16A1		
209901_x_at	AIF1		
209902_at	ATR		
209903_s_at	ATR		
209904_at	TNNC1		
209905_at	HOXA10 /// HOXA9		
209906_at	C3AR1		
209907_s_at	ITSN2		
209908_s_at	TGFB2		
209909_s_at	TGFB2		
209910_at	SLC25A16		
209911_x_at	HIST1H2BD		
209912_s_at	KIAA0415		
209913_x_at	KIAA0415		
209914_s_at	NRXN1		
209915_s_at	NRXN1		
209916_at	DHTKD1		
209917_s_at	TP53TG1		
209918_at	GGTLC2		
209919_x_at	GGT1		
209920_at	BMPR2		
209921_at	SLC7A11		
209922_at	BRAP		
209923_s_at	BRAP		
209924_at	CCL18		
209925_at	OCLN		
209926_at	LOC729991		
209927_s_at	C1orf77		
209928_s_at	MSC		
209929_s_at	IKBKG		
209930_s_at	NFE2		
209931_s_at	FKBP1B /// MFSD2B		
209932_s_at	DUT		
209933_s_at	CD300A		
209934_s_at	ATP2C1		
209935_at	ATP2C1		
209936_at	RBM5		
209937_at	TM4SF4		
209938_at	TADA2A		
209939_x_at	CFLAR		
209940_at	PARP3		
209941_at	RIPK1		
209942_x_at	MAGEA3		
209943_at	FBXL4		
209944_at	ZNF410		
209945_s_at	GSK3B		
209946_at	VEGFC		
209947_at	UBAP2L		
209948_at	KCNMB1		
209949_at	NCF2		
209950_s_at	VILL		
209951_s_at	MAP2K7		
209952_s_at	MAP2K7		
209953_s_at	CDC37		
209954_x_at	SS18		
209955_s_at	FAP		
209956_s_at	CAMK2B		
209957_s_at	NPPA		
209958_s_at	BBS9		
209959_at	NR4A3		
209960_at	HGF		
209961_s_at	HGF		
209962_at	EPOR		
209963_s_at	EPOR		
209964_s_at	ATXN7		
209965_s_at	RAD51L3		
209966_x_at	ESRRG		
209967_s_at	CREM		
209968_s_at	NCAM1		
209969_s_at	STAT1		
209970_x_at	CASP1		
209971_x_at	AIMP2		
209972_s_at	AIMP2		
209973_at	NFKBIL1		
209974_s_at	BUB3		
209975_at	CYP2E1		
209976_s_at	CYP2E1		
209977_at	PLG		
209978_s_at	LPA /// PLG		
209979_at	ADARB1		
209980_s_at	SHMT1		
209981_at	CSDC2		
209982_s_at	NRXN2		
209983_s_at	NRXN2		
209984_at	KDM4C		
209985_s_at	ASCL1		
209986_at	ASCL1		
209987_s_at	ASCL1		
209988_s_at	ASCL1		
209989_at	ZNF268		
209990_s_at	GABBR2		
209991_x_at	GABBR2		
209992_at	PFKFB2		
209993_at	ABCB1		
209994_s_at	ABCB1 /// ABCB4		
209995_s_at	TCL1A		
209996_x_at	PCM1		
209997_x_at	PCM1		
209998_at	PIGO		
209999_x_at	SOCS1		
210000_s_at	SOCS1		
210001_s_at	SOCS1		
210002_at	GATA6		
210004_at	OLR1		
210005_at	GART		
210006_at	ABHD14A		
210007_s_at	GPD2		
210008_s_at	MRPS12		
210009_s_at	GOSR2		
210010_s_at	SLC25A1		
210011_s_at	EWSR1		
210012_s_at	EWSR1		
210013_at	HPX		
210014_x_at	IDH3B		
210015_s_at	MAP2		
210016_at	MYT1L		
210017_at	MALT1		
210018_x_at	MALT1		
210019_at	CALML3		
210020_x_at	CALML3		
210021_s_at	CCNO		
210022_at	PCGF1		
210023_s_at	PCGF1		
210024_s_at	UBE2E3		
210025_s_at	CARD10		
210026_s_at	CARD10		
210027_s_at	APEX1		
210028_s_at	ORC3		
210029_at	IDO1		
210030_at			
210031_at	CD247		
210032_s_at	SPAG6		
210033_s_at	SPAG6		
210034_s_at	RPL5		
210035_s_at	RPL5 /// SNORA66		
210036_s_at	KCNH2		
210037_s_at	NOS2		
210038_at	PRKCQ		
210039_s_at	PRKCQ		
210040_at	SLC12A5		
210041_s_at	PGM3		
210042_s_at	CTSZ		
210043_at	FRMD8		
210044_s_at	LYL1		
210045_at	IDH2		
210046_s_at	IDH2		
210047_at	SLC11A2		
210048_at	NAPG		
210049_at	SERPINC1		
210050_at	TPI1		
210051_at	RAPGEF3		
210052_s_at	TPX2		
210053_at	TAF5		
210054_at	HAUS3		
210055_at	TSHR		
210056_at	RND1		
210057_at	SMG1		
210058_at	MAPK13		
210059_s_at	MAPK13		
210060_at	PDE6G		
210061_at	ZNF589		
210062_s_at	ZNF589		
210063_at	SARDH		
210064_s_at	UPK1B		
210065_s_at	UPK1B		
210066_s_at	AQP4		
210067_at	AQP4		
210068_s_at	AQP4		
210069_at	CHKB-CPT1B /// CPT1B		
210070_s_at	CHKB-CPT1B /// CPT1B		
210072_at	CCL19		
210073_at	ST8SIA1		
210074_at	CTSL2		
210075_at	02-Mar		
210076_x_at	SERBP1		
210077_s_at	SRSF5		
210078_s_at	KCNAB1		
210079_x_at	KCNAB1		
210080_x_at	CELA3A		
210081_at	AGER		
210082_at	ABCA4		
210083_at	SEMA7A		
210084_x_at	TPSAB1		
210085_s_at	ANXA9		
210086_at	HR		
210087_s_at	MPZL1		
210088_x_at	MYL4		
210089_s_at	LAMA4		
210090_at	ARC		
210091_s_at	DTNA		
210092_at	MAGOH		
210093_s_at	MAGOH		
210094_s_at	PARD3		
210095_s_at	IGFBP3		
210096_at	CYP4B1		
210097_s_at	NOL7		
210098_s_at			
210099_at	ABCA2		
210100_s_at	ABCA2		
210101_x_at	SH3GLB1		
210102_at	VWA5A		
210103_s_at	FOXA2		
210104_at	MED6		
210105_s_at	FYN		
210106_at	RDH5		
210107_at	CLCA1		
210108_at	CACNA1D		
210109_at	C7orf54		
210110_x_at	HNRNPH3		
210111_s_at	KLHDC10		
210112_at	HPS1		
210113_s_at	NLRP1		
210114_at	INVS		
210115_at	RPL39L		
210116_at	SH2D1A		
210117_at	SPAG1		
210118_s_at	IL1A		
210119_at	KCNJ15		
210120_s_at	RANBP3		
210121_at	B3GALT2		
210122_at	PRM2		
210123_s_at	CHRFAM7A /// CHRNA7		
210124_x_at	SEMA4F		
210125_s_at	BANF1		
210126_at	PSG9		
210127_at	RAB6B		
210128_s_at	LTB4R		
210129_s_at	TTLL3		
210130_s_at	TM7SF2		
210131_x_at	SDHC		
210132_at	EFNA3		
210133_at	CCL11		
210134_x_at	SHOX2		
210135_s_at	SHOX2		
210136_at	MBP		
210137_s_at	DCTD		
210138_at	RGS20		
210139_s_at	PMP22		
210140_at	CST7		
210141_s_at	INHA		
210142_x_at	FLOT1		
210143_at	ANXA10		
210144_at	TBC1D22A		
210145_at	PLA2G4A		
210146_x_at	LILRB2		
210147_at	ART3		
210148_at	HIPK3		
210149_s_at	ATP5H		
210150_s_at	LAMA5		
210151_s_at	DYRK3		
210152_at	LILRB4		
210153_s_at	ME2		
210154_at	ME2		
210155_at	MYOC		
210156_s_at	PCMT1		
210157_at	C19orf2		
210158_at	ERCC4		
210159_s_at	TRIM31		
210160_at	PAFAH1B2		
210161_at			
210162_s_at	NFATC1		
210163_at	CXCL11		
210164_at	GZMB		
210165_at	DNASE1		
210166_at	TLR5		
210167_s_at	TEF		
210168_at	C6		
210169_at	SEC14L5		
210170_at	PDLIM3		
210171_s_at	CREM		
210172_at	SF1		
210173_at	PTPRJ		
210174_at	NR5A2		
210175_at	C2orf3		
210176_at	TLR1		
210177_at	TRIM15		
210178_x_at	SRSF10		
210179_at	KCNJ13		
210180_s_at	TRA2B		
210181_s_at	CABP1		
210182_at	CORT		
210183_x_at	PNN		
210184_at	ITGAX		
210185_at	CACNB1		
210186_s_at	FKBP1A		
210187_at	FKBP1A		
210188_at	GABPA		
210189_at	HSPA1L		
210190_at	STX11		
210191_s_at	PHTF1		
210192_at	ATP8A1		
210193_at	MOBP		
210194_at	PLA2R1		
210195_s_at	PSG1		
210196_s_at	PSG1		
210197_at	ITPK1		
210198_s_at	PLP1		
210199_at	CRYAA		
210200_at	WWP2		
210201_x_at	BIN1		
210202_s_at	BIN1		
210203_at	CNOT4		
210204_s_at	CNOT4		
210205_at	B3GALT4		
210206_s_at	DDX11		
210208_x_at	BAT3		
210210_at	MPZL1		
210211_s_at	HSP90AA1		
210212_x_at	MTCP1NB		
210213_s_at	EIF6		
210214_s_at	BMPR2		
210215_at	TFR2		
210216_x_at	RAD1		
210218_s_at	SP100		
210219_at	SP100		
210220_at	FZD2		
210221_at	CHRNA3		
210222_s_at	RTN1		
210223_s_at	MR1		
210224_at	MR1		
210225_x_at	LILRB3		
210226_at	NR4A1		
210227_at	DLGAP2		
210228_at	CSF2		
210229_s_at	CSF2		
210230_at			
210231_x_at	SET		
210232_at	CDC42		
210233_at	IL1RAP		
210234_at	GRM4		
210235_s_at	PPFIA1		
210236_at	PPFIA1		
210237_at	ARTN		
210239_at	IRX5		
210240_s_at	CDKN2D		
210241_s_at	TP53TG1		
210242_x_at	ST20		
210243_s_at	B4GALT3		
210244_at	CAMP		
210245_at	ABCC8		
210246_s_at	ABCC8		
210247_at	SYN2		
210248_at	WNT7A		
210249_s_at	NCOA1		
210250_x_at	ADSL		
210251_s_at	RUFY3		
210252_s_at	MADD		
210253_at	HTATIP2		
210254_at	MS4A3		
210255_at	RAD51L1		
210256_s_at	PIP5K1A		
210257_x_at	CUL4B		
210258_at	RGS13		
210259_s_at	DLX4		
210260_s_at	TNFAIP8		
210261_at	KCNK2		
210262_at	CRISP2		
210263_at	KCNF1		
210264_at	GPR35		
210265_x_at	POU5F1P3		
210266_s_at	TRIM33		
210267_at	NIPAL3		
210268_at	NFX1		
210269_s_at	AKAP17A		
210270_at	RGS6		
210271_at	NEUROD2		
210272_at	CYP2B7P1		
210273_at	PCDH7		
210274_at	MAGEA8		
210275_s_at	ZFAND5		
210276_s_at	NOL12 /// TRIOBP		
210277_at	AP4S1		
210278_s_at	AP4S1		
210279_at	GPR18		
210280_at	MPZ		
210281_s_at	ZMYM2		
210282_at	ZMYM2		
210283_x_at	PAIP1		
210284_s_at	TAB2		
210285_x_at	WTAP		
210286_s_at	SLC4A7		
210287_s_at	FLT1		
210288_at	KLRG1		
210289_at	NAT8		
210290_at	ZNF174		
210291_s_at	ZNF174		
210292_s_at	PCDH11X /// PCDH11Y		
210293_s_at	SEC23B		
210294_at	TAPBP		
210295_at	MAGEA10		
210296_s_at	PEX2		
210297_s_at	MSMB		
210298_x_at	FHL1		
210299_s_at	FHL1		
210300_at	REM1		
210301_at	XDH		
210302_s_at	MAB21L2		
210303_at	MAB21L2		
210304_at	PDE6B		
210305_at	PDE4DIP		
210306_at	L3MBTL1		
210307_s_at	KLHL25		
210309_at	RECQL5		
210310_s_at	FGF5		
210311_at	FGF5		
210312_s_at	IFT20		
210313_at	LILRA4		
210314_x_at	TNFSF13		
210315_at	SYN2		
210316_at	FLT4		
210317_s_at	YWHAE		
210318_at	RBP3		
210319_x_at	MSX2		
210320_s_at	DDX52		
210321_at	GZMH		
210322_x_at	UTY		
210323_at	TEKT2		
210324_at	C8G		
210325_at	CD1A		
210326_at	AGXT		
210327_s_at	AGXT		
210328_at	GNMT		
210329_s_at	SGCD		
210330_at	SGCD		
210331_at	HECW1		
210332_at	ACHE		
210333_at	NR5A1		
210334_x_at	BIRC5		
210335_at	RASSF9		
210336_x_at	MZF1		
210337_s_at	ACLY		
210338_s_at	HSPA8		
210339_s_at	KLK2		
210340_s_at	CSF2RA		
210341_at	MYT1		
210342_s_at	TPO		
210343_s_at	SLC22A6		
210344_at	OSBPL7		
210345_s_at	DNAH9		
210346_s_at	CLK4		
210347_s_at	BCL11A		
210348_at	04-Sep		
210349_at	CAMK4		
210350_x_at	ING1		
210352_at	BRD8		
210353_s_at	SLC6A2		
210354_at	IFNG		
210355_at	PTHLH		
210356_x_at	MS4A1		
210357_s_at	SMOX		
210358_x_at	GATA2		
210359_at	MTSS1		
210360_s_at	MTSS1		
210361_s_at	ELF2		
210362_x_at	PML		
210363_s_at	SCN2B		
210364_at	SCN2B		
210365_at	RUNX1		
210366_at	SLCO1B1		
210367_s_at	PTGES		
210368_at	PCDHGA8		
210369_at	SWAP70		
210370_s_at	LY9		
210371_s_at	RBBP4		
210372_s_at	TPD52L1		
210373_at	NPRL2		
210374_x_at	PTGER3		
210375_at	PTGER3		
210376_x_at	ELK1		
210377_at	ACSM3		
210378_s_at	SSNA1		
210379_s_at	TLK1		
210380_s_at	CACNA1G		
210381_s_at	CCKBR		
210382_at	SCTR		
210383_at	SCN1A		
210384_at	PRMT2		
210385_s_at	ERAP1		
210386_s_at	LOC100510712 /// MTX1		
210387_at	HIST1H2BG		
210388_at	PLCB2		
210389_x_at	TUBD1		
210390_s_at	CCL14-CCL15 /// CCL15		
210391_at	NR6A1		
210392_x_at	NR6A1		
210393_at	LGR5		
210394_x_at	SSX4 /// SSX4B		
210395_x_at	MYL4		
210396_s_at	BOLA2 /// LOC440354 /// LOC595101		
210397_at	DEFB1		
210398_x_at	FUT6		
210399_x_at	FUT6		
210400_at	GRIN2C		
210401_at	P2RX1		
210402_at	KCNJ1		
210403_s_at	KCNJ1		
210404_x_at	CAMK2B		
210405_x_at	TNFRSF10B		
210406_s_at	RAB6A /// RAB6C		
210407_at	PPM1A		
210408_s_at	CPNE6		
210409_at	C6orf124		
210410_s_at	C6orf26 /// MSH5		
210411_s_at	GRIN2B		
210412_at	GRIN2B		
210413_x_at	SERPINB3 /// SERPINB4		
210414_at	FLRT1		
210415_s_at	ODF2		
210416_s_at	CHEK2		
210417_s_at	PI4KB		
210418_s_at	IDH3B		
210419_at	BARX2		
210420_at	SLC24A1		
210421_s_at	SLC24A1		
210422_x_at	SLC11A1		
210423_s_at	SLC11A1		
210424_s_at	GOLGA8A /// GOLGA8B		
210425_x_at	GOLGA8B		
210426_x_at	RORA		
210427_x_at	ANXA2		
210428_s_at	HGS		
210429_at	RHD		
210430_x_at	RHD		
210431_at	ALPPL2		
210432_s_at	SCN3A		
210433_at	POFUT1		
210434_x_at	JTB		
210435_at	ARL17A /// ARL17B		
210436_at	CCT8		
210437_at	MAGEA9 /// MAGEA9B		
210438_x_at	TROVE2		
210439_at	ICOS		
210440_s_at	CDC14A		
210441_at	CDC14A		
210442_at	IL1RL1		
210443_x_at	OGFR		
210444_at	NPY6R		
210445_at	FABP6		
210446_at	GATA1		
210447_at	GLUD2		
210448_s_at	P2RX5		
210449_x_at	MAPK14		
210450_at	IGHV5-78		
210451_at	PKLR		
210452_x_at	CYP4F2		
210453_x_at	ATP5L		
210454_s_at	KCNJ6		
210455_at	C10orf28		
210456_at	PCYT1B		
210457_x_at	HMGA1		
210458_s_at	TANK		
210459_at	PSMD4		
210460_s_at	PSMD4		
210461_s_at	ABLIM1		
210462_at	BLZF1		
210463_x_at	TRMT1		
210464_at	C8orf71		
210465_s_at	SNAPC3		
210466_s_at	SERBP1		
210467_x_at	MAGEA12		
210469_at	DLG5		
210470_x_at	NONO		
210471_s_at	KCNAB1		
210472_at	MT1G		
210473_s_at	GPR125		
210474_s_at	CDK11A /// CDK11B		
210475_at	POU3F1		
210476_s_at	PRLR		
210477_x_at	MAPK8		
210479_s_at	RORA		
210480_s_at	MYO6		
210481_s_at	CLEC4M		
210482_x_at	MAP2K5		
210483_at	LOC254896		
210484_s_at	LOC254896 /// TNFRSF10C		
210486_at	ANKMY1		
210487_at	DNTT		
210491_at			
210492_at	MFAP3L		
210493_s_at	MFAP3L		
210495_x_at	FN1		
210496_at	NAG18		
210497_x_at	SSX2 /// SSX2B		
210498_at	CLTC		
210499_s_at	PQBP1		
210500_at			
210501_x_at	EIF3K		
210502_s_at	PPIE		
210503_at	MAGEA11		
210504_at	KLF1		
210505_at	ADH7		
210506_at	FUT7		
210507_s_at	AVIL		
210508_s_at	KCNQ2		
210510_s_at	NRP1		
210511_s_at	INHBA		
210512_s_at	VEGFA		
210513_s_at	VEGFA		
210514_x_at	HLA-G		
210515_at	HNF1A		
210516_at	FAM120A		
210517_s_at	AKAP12		
210518_at	CDH8		
210519_s_at	NQO1		
210520_at	FETUB		
210521_s_at	FETUB		
210523_at	BMPR1B		
210524_x_at			
210525_x_at	C14orf143		
210527_x_at	TUBA3C		
210528_at	MR1		
210529_s_at	FAM115A		
210530_s_at	NR2C1		
210531_at	NR2C1		
210532_s_at	C14orf2		
210533_at	MSH4		
210534_s_at	B9D1		
210535_at	B9D1		
210536_s_at	SPAM1		
210537_s_at	TADA2A		
210538_s_at	BIRC3		
210539_at	TTLL5		
210540_s_at	B4GALT4		
210541_s_at	TRIM27		
210542_s_at	SLCO3A1		
210543_s_at	PRKDC		
210544_s_at	ALDH3A2		
210545_at	ITSN2		
210546_x_at	CTAG1A /// CTAG1B		
210547_x_at	ICA1		
210548_at	CCL23		
210549_s_at	CCL23		
210550_s_at	RASGRF1		
210551_s_at	ASMT		
210552_s_at	RALGPS1		
210553_x_at	PCSK6		
210554_s_at	CTBP2		
210555_s_at	NFATC3		
210556_at	NFATC3		
210557_x_at	CSF1		
210558_at	AKR1C4		
210559_s_at	CDK1		
210560_at	GBX2		
210561_s_at	WSB1		
210562_at	GREB1		
210563_x_at	CFLAR		
210564_x_at	CFLAR		
210565_at	GCGR		
210567_s_at	SKP2		
210568_s_at	RECQL		
210569_s_at	SIGLEC9		
210570_x_at	MAPK9		
210571_s_at	CMAH		
210572_at	PCDHA2		
210573_s_at	POLR3C		
210574_s_at	NUDC		
210575_at	NUDC		
210576_at	CYP4F8		
210577_at	CASR		
210578_at	TRIM10		
210579_s_at	TRIM10		
210580_x_at	SULT1A3 /// SULT1A4		
210581_x_at	PATZ1		
210582_s_at	LIMK2		
210583_at	POLDIP3		
210584_s_at	POLDIP3 /// RRP7B		
210585_s_at	TNPO2		
210586_x_at	RHD		
210587_at	INHBE		
210588_x_at	HNRNPH3		
210589_s_at	GBAP1		
210592_s_at	SAT1		
210593_at	KIAA0913 /// SAT1		
210594_x_at	MPZL1		
210595_at	ZNF235		
210596_at	MAGT1		
210597_x_at	PRB1		
210598_at			
210599_at	ZNF614		
210600_s_at	GRK4		
210601_at	CDH6		
210602_s_at	CDH6		
210603_at	NAA11		
210604_at	GNAT2		
210605_s_at	MFGE8		
210606_x_at	KLRD1		
210607_at	FLT3LG		
210608_s_at	FUT2		
210609_s_at	TP53I3		
210610_at	CEACAM1		
210611_s_at	DTNA		
210612_s_at	SYNJ2		
210613_s_at	SYNGR1		
210614_at	TTPA		
210615_at	NRP1		
210616_s_at	SEC31A		
210617_at	PHEX		
210618_at	RAP1GAP		
210619_s_at	HYAL1		
210620_s_at	GTF3C2		
210621_s_at	RASA1		
210622_x_at	CDK10		
210623_at	UBXN1		
210624_s_at	ILVBL		
210625_s_at	AKAP1		
210626_at	AKAP1		
210627_s_at	MOGS		
210628_x_at	LTBP4		
210629_x_at	LST1		
210630_s_at	RAD52		
210631_at	NF1		
210632_s_at	SGCA		
210633_x_at	KRT10		
210634_at	KLHL20		
210635_s_at	KLHL20		
210636_at	PPARD		
210637_at	TACR1		
210638_s_at	FBXO9		
210639_s_at	ATG5		
210640_s_at	GPER		
210641_at	CAPN9		
210642_at	CCIN		
210643_at	TNFSF11		
210644_s_at	LAIR1		
210645_s_at	TTC3		
210646_x_at	RPL13A		
210647_x_at	PLA2G6		
210648_x_at	SNX3		
210649_s_at	ARID1A		
210650_s_at	PCLO		
210651_s_at	EPHB2		
210652_s_at	TTC39A		
210653_s_at	BCKDHB		
210654_at	TNFRSF10D		
210655_s_at	FOXO3 /// FOXO3B		
210656_at	EED		
210657_s_at	04-Sep		
210658_s_at	GGA2		
210659_at	CMKLR1		
210660_at	LILRA1		
210661_at	GLRA3		
210662_at	KYNU		
210663_s_at	KYNU		
210664_s_at	TFPI		
210665_at	TFPI		
210666_at	IDS		
210667_s_at	C21orf33		
210669_at	TFAP2A		
210670_at	PPY		
210671_x_at	MAPK8		
210672_s_at	NPRL3		
210673_x_at	NKX2-1		
210674_s_at	PCDHA1 /// PCDHA10 /// PCDHA11 /// PCDHA12 /// PCDHA13 /// PCDHA2 /// PCDHA3 /// PCDHA4 /// PCDHA5 /// PCDHA6 /// PCDHA7 /// PCDHA8 /// PCDHA9 /// PCDHAC1 /// PCDHAC2		
210675_s_at	PTPRR		
210676_x_at	RGPD5 /// RGPD6 /// RGPD8		
210677_at	SOAT2		
210678_s_at	AGPAT2		
210679_x_at			
210680_s_at	MASP1		
210681_s_at	USP15		
210682_at	LPO		
210683_at	NRTN		
210684_s_at	DLG4		
210685_s_at	UBE4B		
210686_x_at	SLC25A16		
210687_at	CPT1A		
210688_s_at	CPT1A		
210689_at	CLDN14		
210690_at	KLRC4		
210691_s_at	CACYBP		
210692_s_at	SLC43A3		
210693_at	SPPL2B		
210694_s_at	MID1		
210695_s_at	WWOX		
210697_at	ZNF257		
210698_at			
210699_at			
210701_at	CFDP1		
210702_s_at	PTGIS		
210703_at			
210704_at	FEZ2		
210705_s_at	TRIM5		
210706_s_at	RNF24		
210707_x_at	PMS2P11		
210708_x_at	CASP10		
210709_at	ZC3H15		
210710_at	AGGF1		
210711_at	NCRNA00260		
210712_at	LDHAL6B		
210713_at	ITSN1		
210714_at	R3HDM1		
210715_s_at	SPINT2		
210716_s_at	CLIP1		
210717_at			
210718_s_at	ARL17A /// LOC100294341		
210719_s_at	HMG20B		
210720_s_at	NECAB3		
210721_s_at	PAK7		
210722_at	PNLIPRP1		
210723_x_at			
210724_at	EMR3		
210726_at	CYP3A4		
210727_at	CALCA		
210728_s_at	CALCA		
210729_at	NPY2R		
210730_s_at	NPY2R		
210731_s_at	LGALS8		
210732_s_at	LGALS8		
210733_at	TRAM1		
210734_x_at	MAX		
210735_s_at	CA12		
210736_x_at	DTNA		
210737_at	TUB		
210738_s_at	SLC4A4		
210739_x_at	SLC4A4		
210740_s_at	ITPK1		
210741_at	ARHGEF12		
210742_at	CDC14A		
210743_s_at	CDC14A		
210744_s_at	IL5RA		
210745_at	ONECUT1		
210746_s_at	EPB42		
210747_at	HLA-DQB1		
210748_at			
210749_x_at	DDR1		
210750_s_at	DLGAP1		
210751_s_at	RGN		
210752_s_at	MLX		
210753_s_at	EPHB1		
210754_s_at	LYN		
210755_at	HGF		
210756_s_at	NOTCH2		
210757_x_at	DAB2		
210758_at	PSIP1		
210759_s_at	PSMA1		
210760_x_at	TRIP11		
210761_s_at	GRB7		
210762_s_at	DLC1		
210763_x_at	NCR3		
210764_s_at	CYR61		
210765_at	CSE1L		
210766_s_at	CSE1L		
210767_at	NF2		
210768_x_at	TMCO1		
210769_at	CNGB1		
210770_s_at	CACNA1A		
210771_at	PPARA		
210772_at	FPR2		
210773_s_at	FPR2		
210774_s_at	NCOA4		
210775_x_at	CASP9		
210776_x_at	TCF3		
210778_s_at	MXD4		
210779_x_at	SIP1		
210780_at	ESR2		
210781_x_at	GRIN1		
210782_x_at	GRIN1		
210783_x_at	CLEC11A		
210784_x_at	LILRA6 /// LILRB3		
210785_s_at	C1orf38		
210786_s_at	FLI1		
210787_s_at	CAMKK2		
210788_s_at	DHRS7		
210789_x_at	CEACAM3		
210790_s_at	SAR1A		
210791_s_at	ARHGAP32		
210792_x_at	SIVA1		
210793_s_at	NUP98		
210794_s_at	MEG3		
210795_s_at	MEG3		
210796_x_at	SIGLEC6		
210797_s_at	OASL		
210798_x_at	MASP2		
210799_at	HTR1B		
210800_at	TIMM8A		
210801_at	DIMT1L		
210802_s_at	DIMT1L		
210803_at	TXNRD2		
210804_x_at	SLC8A1		
210805_x_at	RUNX1		
210806_at	TTLL5		
210807_s_at	SLC16A7		
210808_s_at	NOX1		
210809_s_at	POSTN		
210810_s_at	SLC6A5		
210811_s_at	DDX49		
210812_at	XRCC4		
210813_s_at	XRCC4		
210814_at	TRPC3		
210815_s_at	CALCRL		
210816_s_at	CYB561		
210817_s_at	CALCOCO2		
210818_s_at	BACH1		
210819_x_at	DIO2		
210820_x_at	COQ7		
210821_x_at	CENPA		
210822_at	RPL13P5		
210823_s_at	PTPRS		
210824_at			
210825_s_at	PEBP1		
210826_x_at	RAD17		
210827_s_at	ELF3		
210828_s_at	ARNT		
210829_s_at	SSBP2		
210830_s_at	PON2		
210831_s_at	PTGER3		
210832_x_at	PTGER3		
210833_at	PTGER3		
210834_s_at	PTGER3		
210835_s_at	CTBP2		
210836_x_at	PDE4D		
210837_s_at	PDE4D		
210838_s_at	ACVRL1		
210839_s_at	ENPP2		
210840_s_at	IQGAP1		
210841_s_at	NRP2		
210842_at	NRP2		
210843_s_at	MFAP3L		
210844_x_at	CTNNA1		
210845_s_at	PLAUR		
210846_x_at	TRIM14		
210847_x_at	TNFRSF25		
210848_at			
210849_s_at	VPS41		
210850_s_at	ELK1		
210852_s_at	AASS		
210853_at	SCN11A		
210854_x_at	SLC6A8		
210855_at	GREB1		
210858_x_at	ATM		
210859_x_at	CLN3		
210861_s_at	WISP3		
210862_s_at	SARDH		
210864_x_at	HFE		
210865_at	FASLG		
210866_s_at	CNOT4		
210867_at	CNOT4		
210868_s_at	ELOVL6		
210869_s_at	MCAM		
210870_s_at	EPM2A		
210871_x_at	SSX2IP		
210872_x_at	GAS7		
210873_x_at	APOBEC3A		
210874_s_at	NAT6		
210875_s_at	ZEB1		
210876_at	ANXA2P1		
210878_s_at	KDM3B		
210879_s_at	RAB11FIP5		
210880_s_at	EFS		
210881_s_at	IGF2 /// INS-IGF2		
210882_s_at	TRO		
210883_x_at	EFNB3		
210884_s_at	SPAG11A		
210885_s_at	TRIM15		
210886_x_at	TP53TG1		
210887_s_at	EVC		
210888_s_at	ITIH1		
210889_s_at	FCGR2B		
210890_x_at	KIR2DL1		
210891_s_at	GTF2I /// GTF2IP1 /// LOC100093631		
210892_s_at	GTF2I		
210893_at			
210894_s_at	CEP250		
210895_s_at	CD86		
210896_s_at	ASPH		
210904_s_at	IL13RA1		
210905_x_at	POU5F1P4		
210906_x_at	AQP4		
210907_s_at	PDCD10		
210908_s_at	PFDN5		
210909_x_at	LPAL2		
210910_s_at	POMZP3		
210911_at	ID2B		
210912_x_at	GSTM4		
210913_at	CDH20		
210914_at			
210915_x_at	TRBC1		
210916_s_at	CD44		
210917_at	YES1		
210918_at			
210919_at	PHLPP1		
210920_x_at			
210921_at			
210922_at			
210923_at	SLC1A7		
210924_at	OLFM1		
210925_at	CIITA		
210926_at	POTEKP		
210927_x_at	JTB		
210928_at			
210929_s_at	AHSG		
210930_s_at	ERBB2		
210931_at	RNF6		
210932_s_at	RNF6		
210933_s_at	FSCN1		
210934_at	BLK		
210935_s_at	WDR1		
210936_at	WDR1		
210937_s_at	PDX1		
210938_at	PDX1		
210939_s_at	GRM1		
210940_s_at	GRM1		
210941_at	PCDH7		
210942_s_at	ST3GAL6		
210943_s_at	LYST		
210944_s_at	CAPN3		
210945_at	COL4A6		
210946_at	PPAP2A		
210947_s_at	MSH3		
210948_s_at	LEF1		
210949_s_at	EIF3C /// EIF3CL		
210950_s_at	FDFT1		
210951_x_at	RAB27A		
210952_at	AP4S1		
210953_at	TSC22D2		
210954_s_at	TSC22D2		
210955_at	CASP10		
210956_at	PPYR1		
210957_s_at	AFF2		
210958_s_at	MAST4		
210959_s_at	SRD5A1		
210960_at	ADRA1D		
210961_s_at	ADRA1D		
210962_s_at	AKAP9		
210963_s_at	GYG2		
210964_s_at	GYG2		
210965_x_at	CDK13		
210966_x_at	LARP1		
210967_x_at	CACNB1		
210968_s_at	RTN4		
210969_at	PKN2		
210970_s_at	IBTK		
210971_s_at	ARNTL		
210972_x_at	TRAC /// TRAJ17 /// TRAV20		
210973_s_at	FGFR1		
210974_s_at	AP3D1		
210975_x_at	FASTK		
210976_s_at	PFKM		
210977_s_at	HSF4		
210978_s_at	TAGLN2		
210979_at	ASAH1		
210980_s_at	ASAH1		
210981_s_at	GRK6		
210982_s_at	HLA-DRA		
210983_s_at	MCM7		
210984_x_at	EGFR		
210985_s_at	SP100		
210986_s_at	TPM1		
210987_x_at	TPM1		
210988_s_at	PRUNE		
210989_at	LAMA4		
210990_s_at	LAMA4		
210991_s_at	RIMS3		
210992_x_at	FCGR2C		
210993_s_at	SMAD1		
210994_x_at	TRIM23		
210995_s_at	TRIM23		
210996_s_at	YWHAE		
210997_at	HGF		
210998_s_at	HGF		
210999_s_at	GRB10		
211000_s_at	IL6ST		
211001_at	TRIM29		
211002_s_at	TRIM29		
211003_x_at	TGM2		
211004_s_at	ALDH3B1		
211005_at	LAT /// SPNS1		
211006_s_at	KCNB1		
211008_s_at	UBE2I		
211009_s_at	ZNF271		
211010_s_at	NCR3		
211011_at	COL19A1		
211012_s_at	GOLGA6L4 /// PML		
211013_x_at	PML		
211014_s_at	GOLGA6L4 /// PML		
211015_s_at	HSPA4		
211016_x_at	HSPA4		
211017_s_at	NF2		
211018_at	LSS		
211019_s_at	LSS		
211020_at	GCNT2		
211021_s_at	RGS14		
211022_s_at	ATRX		
211023_at	PDHB		
211024_s_at	NKX2-1		
211025_x_at	COX5B		
211026_s_at	MGLL		
211027_s_at	IKBKB		
211028_s_at	KHK		
211029_x_at	FGF18		
211030_s_at	SLC6A6		
211031_s_at	CLIP2		
211032_at	COBLL1		
211033_s_at	PEX7		
211034_s_at	C12orf51		
211036_x_at	ANAPC5		
211037_s_at	MBOAT7		
211038_s_at	CROCCP2		
211039_at	CHRNA1		
211040_x_at	GTSE1		
211042_x_at	MCAM		
211043_s_at	CLTB		
211044_at	TRIM14		
211045_s_at	KCNH6		
211046_at	KCNH6		
211047_x_at	AP2S1		
211048_s_at	PDIA4		
211049_at	TLX2		
211050_x_at	LOC100134822 /// LOC100288069		
211051_s_at	EXTL3		
211052_s_at	TBCD		
211053_at	KCNG1		
211054_at	INVS		
211055_s_at	INVS		
211056_s_at	SRD5A1		
211057_at	ROR1		
211058_x_at	TUBA1B		
211059_s_at	GOLGA2		
211060_x_at	GPAA1		
211061_s_at	MGAT2		
211062_s_at	CPZ /// GPR78		
211063_s_at	NCK1		
211064_at	ZNF493		
211065_x_at	PFKL		
211066_x_at	PCDHGA1 /// PCDHGA10 /// PCDHGA11 /// PCDHGA12 /// PCDHGA2 /// PCDHGA3 /// PCDHGA4 /// PCDHGA5 /// PCDHGA6 /// PCDHGA7 /// PCDHGA8 /// PCDHGA9 /// PCDHGB1 /// PCDHGB2 /// PCDHGB3 /// PCDHGB4 /// PCDHGB5 /// PCDHGB6 /// PCDHGB7 /// PCDHGC3 /// PCDHGC4 /// PCDHGC5		
211067_s_at	GAS7		
211068_x_at	FAM21C /// FAM21D		
211069_s_at	SUMO1		
211070_x_at	DBI		
211071_s_at	MLLT11		
211072_x_at	TUBA1B		
211073_x_at	RPL3		
211074_at	FOLR1		
211075_s_at	CD47		
211076_x_at	ATN1		
211077_s_at	TLK1		
211078_s_at	STK3		
211079_s_at	DYRK1A		
211080_s_at	NEK2		
211081_s_at	MAP4K5		
211082_x_at	MARK2		
211083_s_at	MAP3K13		
211084_x_at	PRKD3		
211085_s_at	STK4		
211086_x_at	NEK1		
211087_x_at	MAPK14		
211088_s_at	PLK4		
211089_s_at	NEK3		
211090_s_at	PRPF4B		
211091_s_at	NF2		
211092_s_at	NF2		
211093_at	PDE6C		
211094_s_at	NF1		
211095_at	NF1		
211096_at	PBX2		
211097_s_at	PBX2		
211098_x_at	TMCO1		
211099_s_at	CNGB1		
211100_x_at	LILRA2		
211101_x_at	LILRA2		
211102_s_at	LILRA2		
211103_at	MYO7A		
211104_s_at	MYO7A		
211105_s_at	NFATC1		
211106_at			
211107_s_at	AURKC		
211108_s_at	JAK3		
211109_at	JAK3		
211110_s_at	AR		
211111_at	HGC6.3		
211112_at	SLC12A4		
211113_s_at	ABCG1		
211114_x_at	SIP1		
211115_x_at	SIP1		
211116_at	SLC9A2		
211117_x_at	ESR2		
211118_x_at	ESR2		
211119_at	ESR2		
211120_x_at	ESR2		
211121_s_at	DOK1		
211122_s_at	CXCL11		
211123_at	SLC5A5		
211124_s_at	KITLG		
211125_x_at	GRIN1		
211126_s_at	CSRP2		
211127_x_at	EDA		
211128_at	EDA		
211129_x_at	EDA		
211130_x_at	EDA		
211131_s_at	EDA		
211132_at	INTS3		
211133_x_at	LILRA6 /// LILRB3		
211135_x_at	LILRB3		
211136_s_at	CLPTM1		
211137_s_at	ATP2C1		
211138_s_at	KMO		
211139_s_at	NAB1		
211140_s_at	CASP2		
211141_s_at	CNOT3		
211142_x_at	HLA-DOA		
211143_x_at	NR4A1		
211144_x_at	TARP /// TRGC2		
211145_x_at	IFNA21		
211146_at			
211147_s_at	P2RX6		
211148_s_at	ANGPT2		
211149_at	UTY		
211150_s_at	DLAT		
211151_x_at	GH1		
211152_s_at	HTRA2		
211153_s_at	TNFSF11		
211154_at	THPO		
211155_s_at	THPO		
211156_at	CDKN2A		
211157_at			
211159_s_at	PPP2R5D		
211160_x_at	ACTN1		
211161_s_at	COL3A1		
211162_x_at	SCD		
211163_s_at	TNFRSF10C		
211164_at	EPHA3		
211165_x_at	EPHB2		
211166_at	FAM153A		
211167_s_at	GCK		
211168_s_at	UPF1		
211169_s_at	PPP1R3A		
211170_s_at	PDE10A		
211171_s_at	PDE10A		
211172_x_at	AKAP7		
211173_at	CCKAR		
211174_s_at	CCKAR		
211175_at	GPR45		
211176_s_at	PAX4		
211177_s_at	TXNRD2		
211178_s_at	PSTPIP1		
211179_at	RUNX1		
211180_x_at	RUNX1		
211181_x_at	RUNX1		
211182_x_at	RUNX1		
211184_s_at	USH1C		
211185_s_at	SF3B1		
211186_s_at	AAK1		
211187_at			
211188_at	CD84		
211189_x_at	CD84		
211190_x_at	CD84		
211191_at	CD84		
211192_s_at	CD84		
211193_at	TP63		
211194_s_at	TP63		
211195_s_at	TP63		
211196_at	DBT		
211197_s_at	ICOSLG		
211198_s_at	ICOSLG		
211199_s_at	ICOSLG		
211200_s_at	EFCAB2		
211201_at	FSHR		
211202_s_at	KDM5B		
211203_s_at	CNTN1		
211204_at	ME1		
211205_x_at	PIP5K1A		
211207_s_at	ACSL6		
211208_s_at	CASK		
211209_x_at	SH2D1A		
211210_x_at	SH2D1A		
211211_x_at	SH2D1A		
211212_s_at	ORC5		
211213_at	ORC5		
211214_s_at	DAPK1		
211215_x_at	DIO2		
211217_s_at	KCNQ1		
211218_at	LOC100509761		
211219_s_at	LHX2		
211220_s_at	HSF2		
211221_at	TADA3		
211222_s_at	HAP1		
211223_at	PROP1		
211224_s_at	ABCB11		
211225_at	FUT5		
211226_at	GALR2		
211227_s_at	PCDH11Y		
211228_s_at	RAD17		
211230_s_at	PIK3CD		
211231_x_at	CYP4A11		
211232_x_at	GLP1R		
211233_x_at	ESR1		
211234_x_at	ESR1		
211235_s_at	ESR1		
211237_s_at	FGFR4		
211238_at	ADAM7		
211239_s_at	ADAM7		
211240_x_at	CTNND1		
211241_at	ANXA2P3		
211242_x_at	KIR2DL4		
211245_x_at	KIR2DL4		
211248_s_at	CHRD		
211249_at	GPR68		
211250_s_at	SH3BP2		
211251_x_at	NFYC		
211252_x_at	PTCRA		
211253_x_at	PYY		
211254_x_at	RHAG		
211255_x_at	DEDD		
211256_x_at	BTN2A1		
211257_x_at	ZNF638		
211258_s_at	TGFA		
211259_s_at	BMP7		
211260_at	BMP7		
211261_at	NUP214		
211262_at	PCSK6		
211263_s_at	PCSK6		
211264_at	GAD2		
211265_at	PTGER3		
211266_s_at	GPR4		
211267_at	HESX1		
211269_s_at	IL2RA		
211270_x_at	PTBP1		
211271_x_at	PTBP1		
211272_s_at	DGKA		
211273_s_at	TBX1		
211274_at	TBX1		
211275_s_at	GYG1		
211276_at	TCEAL2		
211277_x_at	APP		
211279_at	NRF1		
211280_s_at	NRF1		
211282_x_at	TNFRSF25		
211284_s_at	GRN		
211285_s_at	UBE3A		
211286_x_at	CSF2RA		
211287_x_at	CSF2RA		
211289_x_at	CDK11A /// CDK11B		
211295_x_at	CYP2A6		
211296_x_at	UBC		
211297_s_at	CDK7		
211298_s_at	ALB		
211299_s_at	FLOT2		
211300_s_at	TP53		
211301_at	KCND3		
211302_s_at	PDE4B		
211303_x_at	FOLH1B		
211304_x_at	KCNJ5		
211305_x_at	FCAR		
211306_s_at	FCAR		
211307_s_at	FCAR		
211310_at	EZH1		
211312_s_at	WISP1		
211313_s_at	BAZ1B		
211314_at	CACNA1G		
211315_s_at	CACNA1G		
211316_x_at	CFLAR		
211317_s_at	CFLAR		
211318_s_at	RAE1		
211319_at	RAE1		
211320_s_at	PTPRU		
211322_s_at	SARDH		
211323_s_at	ITPR1		
211324_s_at	RGPD5 /// RGPD6		
211325_x_at	DSTNP2		
211326_x_at	HFE		
211327_x_at	HFE		
211328_x_at	HFE		
211329_x_at	HFE		
211330_s_at	HFE		
211331_x_at	HFE		
211332_x_at	HFE		
211333_s_at	FASLG		
211334_at	MRE11A		
211336_x_at	LILRB1		
211337_s_at	TUBGCP4		
211338_at	IFNA2		
211339_s_at	ITK		
211340_s_at	MCAM		
211341_at	POU4F1		
211342_x_at	MED12		
211343_s_at	COL13A1		
211345_x_at	EEF1G		
211347_at	CDC14B		
211348_s_at	CDC14B		
211349_at	SLC15A1		
211350_s_at	C6orf54		
211351_at	C6orf54		
211352_s_at	NCOA3		
211353_at	LRIT1		
211354_s_at	LEPR		
211355_x_at	LEPR		
211356_x_at	LEPR		
211357_s_at	ALDOB		
211358_s_at	CIZ1		
211359_s_at	OPRM1		
211360_s_at	ITPR2		
211361_s_at	SERPINB13		
211362_s_at	SERPINB13		
211363_s_at	MTAP		
211364_at	MTAP		
211365_s_at	PCDHA2		
211366_x_at	CASP1		
211367_s_at	CASP1		
211368_s_at	CASP1		
211369_at			
211370_s_at	MAP2K5		
211371_at	MAP2K5		
211372_s_at	IL1R2		
211373_s_at	PSEN2		
211374_x_at			
211375_s_at	ILF3		
211376_s_at	NSMCE4A		
211377_x_at	MYCN		
211378_x_at	PPIA		
211379_x_at	B3GALNT1		
211380_s_at	PRKG1		
211381_x_at	SPAG11B		
211382_s_at	TACC2		
211383_s_at	WDR37		
211384_s_at	CASR		
211385_x_at	SULT1A2		
211386_at	MGC12488		
211387_x_at	RNGTT		
211388_s_at			
211389_x_at	KIR3DS1		
211390_at	N4BP2L1		
211391_s_at	PATZ1		
211392_s_at	PATZ1		
211393_at	PATZ1		
211395_x_at	FCGR2C		
211396_at	FCGR2C		
211397_x_at	KIR2DL2		
211398_at	FGFR2		
211399_at	FGFR2		
211400_at	FGFR2		
211401_s_at	FGFR2		
211402_x_at	NR6A1		
211403_x_at	VCX2		
211404_s_at	APLP2		
211405_x_at	IFNA17		
211406_at	IER3IP1		
211407_at	NDUFB7		
211410_x_at	KIR2DL5A		
211411_at			
211412_at	PADI4		
211413_s_at	PADI4		
211414_at	GLS		
211416_x_at	GGTLC1		
211417_x_at	GGT1		
211419_s_at	CHN2		
211421_s_at	RET		
211422_at	TRPM3		
211423_s_at	SC5DL		
211424_x_at	METTL7A		
211425_x_at	SSX4 /// SSX4B		
211426_x_at	GNAQ		
211427_s_at	KCNJ13		
211428_at	SERPINA1		
211429_s_at	SERPINA1		
211430_s_at	IGHG1 /// IGHG2 /// IGHM /// IGHV4-31		
211431_s_at	TYRO3		
211432_s_at	TYRO3		
211433_x_at	KIAA1539		
211434_s_at	CCRL2		
211435_at			
211436_at	LOC100131298		
211437_at			
211438_at	TRHR		
211439_at	SRSF7		
211440_x_at	CYP3A43		
211441_x_at	CYP3A43		
211442_x_at	CYP3A43		
211444_at			
211445_x_at	NACAP1		
211446_at	RGSL1		
211447_s_at	PDE4A		
211448_s_at	RGS6		
211449_at	MSH6		
211450_s_at	MSH6		
211451_s_at	KCNJ4		
211452_x_at	LRRFIP1		
211453_s_at	AKT2		
211454_x_at	FKSG49		
211455_at			
211456_x_at	MT1P2		
211457_at	GABARAPL3		
211458_s_at	GABARAPL1 /// GABARAPL3		
211459_at			
211460_at	TTTY9A /// TTTY9B		
211461_at	CSPG4P1Y /// CSPG4P2Y		
211462_s_at	TBL1Y		
211463_at	ZIC4		
211464_x_at	CASP6		
211465_x_at	FUT6		
211466_at	NFIB		
211467_s_at	NFIB		
211468_s_at	RECQL5		
211469_s_at	CXCR6		
211470_s_at	SULT1C2		
211471_s_at	RAB36		
211472_at	PLXNB2		
211473_s_at	COL4A6		
211474_s_at	SERPINB6		
211475_s_at	BAG1		
211476_at	MYOZ2		
211478_s_at	DPP4		
211479_s_at	HTR2C		
211480_s_at	SLCO1A2		
211481_at	SLCO1A2		
211483_x_at	CAMK2B		
211484_s_at	DSCAM		
211485_s_at	FGF18		
211486_s_at	KCNQ2		
211487_x_at	LOC100505503 /// RPS17		
211488_s_at	ITGB8		
211489_at	ADRA1A		
211490_at	ADRA1A		
211491_at	ADRA1A		
211492_s_at	ADRA1A		
211493_x_at	DTNA		
211494_s_at	SLC4A4		
211495_x_at	TNFSF12-TNFSF13 /// TNFSF13		
211496_s_at	PDC		
211497_x_at	NKX3-1		
211498_s_at	NKX3-1		
211499_s_at	MAPK11		
211500_at	MAPK11		
211501_s_at	EIF3B		
211502_s_at	CDK14		
211503_s_at	RAB14		
211504_x_at	ROCK2		
211505_s_at	STAU1		
211506_s_at	IL8		
211507_s_at	MTMR3		
211508_s_at	GH2		
211509_s_at	RTN4		
211510_s_at	CRHR2		
211512_s_at	OGFR		
211513_s_at	OGFR		
211514_at	DSTYK		
211515_s_at	DSTYK		
211516_at	IL5RA		
211517_s_at	IL5RA		
211518_s_at	BMP4		
211519_s_at	KIF2C		
211520_s_at	GRIA1		
211521_s_at	CYTH4		
211522_s_at	GNRHR		
211523_at	GNRHR		
211524_at	NFKB2		
211525_s_at	GP5		
211526_s_at	RTEL1		
211527_x_at	VEGFA		
211528_x_at	HLA-G		
211529_x_at	HLA-G		
211530_x_at	HLA-G		
211531_x_at	PRB1		
211532_x_at	KIR2DS2		
211533_at	PDGFRA		
211534_x_at	PTPRN2		
211535_s_at	FGFR1		
211536_x_at	MAP3K7		
211537_x_at	MAP3K7		
211538_s_at	HSPA2		
211540_s_at	RB1		
211541_s_at	DYRK1A		
211542_x_at	RPS10		
211543_s_at	GRK6		
211544_s_at	GHRHR		
211545_at	GHRHR		
211546_x_at	SNCA		
211547_s_at	PAFAH1B1		
211548_s_at	HPGD		
211549_s_at	HPGD		
211550_at	EGFR		
211551_at	EGFR		
211552_s_at	ALDH4A1		
211553_x_at	APAF1		
211554_s_at	APAF1		
211555_s_at	GUCY1B3		
211556_at	MAPRE2		
211557_x_at	SLCO2B1		
211558_s_at	DHPS		
211559_s_at	CCNG2		
211560_s_at	ALAS2		
211561_x_at	MAPK14		
211562_s_at	LMOD1		
211563_s_at	C19orf2		
211564_s_at	PDLIM4		
211565_at	SH3GL3		
211566_x_at	BRE		
211567_at			
211568_at	BAI3		
211569_s_at	HADH		
211570_s_at	RAPSN		
211571_s_at	VCAN		
211572_s_at	SLC23A2		
211573_x_at	TGM2		
211574_s_at	CD46		
211575_s_at	UBE3A		
211576_s_at	SLC19A1		
211577_s_at	IGF1		
211578_s_at	RPS6KB1		
211579_at	ITGB3		
211580_s_at	PIK3R3		
211581_x_at	LST1		
211582_x_at	LST1		
211583_x_at	NCR3		
211584_s_at	NPAT		
211585_at	NPAT		
211586_s_at	ATP2B2		
211587_x_at	CHRNA3		
211588_s_at	LOC652346 /// PML		
211589_at	PML		
211590_x_at	TBXA2R		
211591_s_at	PDE4A		
211592_s_at	CACNA1C		
211593_s_at	MAST2		
211594_s_at	MRPL9		
211595_s_at	MRPS11		
211596_s_at	LRIG1		
211597_s_at	HOPX		
211598_x_at	VIPR2		
211599_x_at	MET		
211600_at	PTPRO		
211601_at	CATR1		
211602_s_at	TRPC1		
211603_s_at	ETV4		
211604_x_at	HAP1		
211605_s_at	RARA		
211606_at			
211607_x_at	EGFR		
211608_at	TRBV10-2		
211609_x_at	PSMD4		
211610_at	KLF6		
211611_s_at	ATF6B /// TNXB		
211612_s_at	IL13RA1		
211613_s_at	GPD2		
211614_at			
211615_s_at	LRPPRC		
211616_s_at	HTR2A		
211617_at	ALDOAP2		
211618_s_at	ALPI		
211619_s_at	ALPP /// ALPPL2		
211620_x_at	RUNX1 /// SH3D19		
211621_at	AR		
211622_s_at	ARF3		
211623_s_at	FBL		
211624_s_at	DRD2		
211625_s_at	DRD3		
211626_x_at	ERG		
211627_x_at	ESR1		
211628_x_at	FTH1P5		
211630_s_at	GSS		
211631_x_at	B4GALT1		
211632_at	IGHD /// IGHG1 /// IGHM		
211633_x_at			
211634_x_at	IGHM /// LOC100133862		
211635_x_at	IGHA1 /// IGHA2 /// IGHD /// IGHG1 /// IGHG3 /// IGHG4 /// IGHM /// IGHV4-31 /// LOC100133862		
211636_at	IGHA1 /// IGHA2 /// IGHG1 /// IGHG4 /// IGHM /// IGHV4-31		
211637_x_at	IGHA1 /// IGHA2 /// IGHD /// IGHG1 /// IGHG3 /// IGHG4 /// IGHM /// IGHV3-23 /// IGHV4-31 /// IGHV4-59 /// LOC100126583		
211638_at	IGHA1 /// IGHA2 /// IGHD /// IGHG1 /// IGHG3 /// IGHM /// IGHV4-31 /// IGHV4-59 /// LOC100126583		
211639_x_at	IGHA1 /// IGHA2 /// IGHD /// IGHG1 /// IGHG3 /// IGHG4 /// IGHM /// IGHV4-31 /// IGHV4-59 /// LOC100126583		
211640_x_at	IGHG1 /// IGHM /// LOC100133862		
211641_x_at	IGHA1 /// IGHA2 /// IGHD /// IGHG1 /// IGHG3 /// IGHM /// IGHV3-48 /// IGHV4-31 /// LOC100291917		
211642_at	IGHG1 /// ZCWPW2		
211643_x_at	IGK@ /// IGKC /// IGKV3D-15 /// LOC100510044		
211644_x_at	IGK@ /// IGKC		
211645_x_at			
211646_at	IGHA1 /// IGHG1 /// IGHG2 /// IGHG3 /// IGHM /// LOC100126583 /// LOC100290036		
211647_x_at	IGHG1 /// IGHM /// LOC100133862		
211648_at	IGHG1 /// IGHM /// LOC100133862		
211649_x_at	IGHA1 /// IGHG1 /// IGHM		
211650_x_at	IGHA1 /// IGHD /// IGHG1 /// IGHG3 /// IGHM /// IGHV1-69 /// IGHV3-23 /// IGHV4-31 /// LOC100126583		
211651_s_at	LAMB1		
211652_s_at	LBP		
211653_x_at	AKR1C2		
211654_x_at	HLA-DQB1		
211655_at	LOC100287927		
211656_x_at	HLA-DQB1 /// LOC100133583		
211657_at	CEACAM6		
211658_at	PRDX2		
211659_at	GPR135		
211660_at	POU2F2		
211661_x_at	PTAFR		
211662_s_at	VDAC2		
211663_x_at	PTGDS		
211665_s_at	SOS2		
211666_x_at	RPL3		
211667_x_at			
211668_s_at	PLAU		
211670_x_at	SSX3		
211671_s_at	NR3C1		
211672_s_at	ARPC4		
211673_s_at	MOCS1		
211674_x_at	CTAG1A /// CTAG1B		
211675_s_at	MDFIC		
211676_s_at	IFNGR1		
211677_x_at	CADM3		
211678_s_at	RNF114		
211679_x_at	GABBR2		
211680_at	PDLIM5		
211681_s_at	PDLIM5		
211682_x_at	UGT2B28		
211684_s_at	DYNC1I2		
211685_s_at	NCALD		
211686_s_at	MAK16		
211687_x_at	KIR3DL1		
211688_x_at	KIR3DL1 /// KIR3DL2 /// LOC727787		
211689_s_at	TMPRSS2		
211690_at	RPS6		
211691_x_at			
211692_s_at	BBC3		
211693_at	IGHA1		
211694_at	TSSK1B		
211695_x_at	MUC1		
211696_x_at	HBB		
211697_x_at	PNO1		
211698_at	EID1		
211699_x_at	HBA1 /// HBA2		
211700_s_at	TRO		
211701_s_at	TRO		
211702_s_at	USP32		
211703_s_at	TM2D1		
211704_s_at	SPIN2A /// SPIN2B		
211705_s_at	SORBS1		
211706_s_at	CDK19		
211707_s_at	IQCB1		
211708_s_at	SCD		
211709_s_at	CLEC11A		
211710_x_at	RPL4		
211711_s_at	PTEN		
211712_s_at	ANXA9		
211713_x_at	KIAA0101		
211714_x_at	TUBB		
211715_s_at	BDH1		
211716_x_at	ARHGDIA		
211717_at	ANKRD40		
211718_at	MGC2889		
211719_x_at	FN1		
211720_x_at	RPLP0		
211721_s_at	ZNF551		
211722_s_at	HDAC6		
211724_x_at	MIOS		
211725_s_at	BID		
211726_s_at	FMO2		
211727_s_at	COX11		
211728_s_at	HYAL3		
211729_x_at	BLVRA		
211730_s_at	POLR2L		
211731_x_at	SSX3		
211732_x_at	HNMT		
211733_x_at	SCP2		
211734_s_at	FCER1A		
211735_x_at	SFTPC		
211736_at	SP2		
211737_x_at	PTN		
211738_x_at	CELA3A		
211739_x_at	CSH1		
211740_at	ICA1		
211741_x_at	PSG3		
211742_s_at	EVI2B		
211743_s_at	PRG2		
211744_s_at	CD58		
211745_x_at	HBA1 /// HBA2		
211746_x_at	PSMA1		
211747_s_at	LSM5		
211748_x_at	PTGDS		
211749_s_at	VAMP3		
211750_x_at	TUBA1C		
211751_at	LOC653513 /// PDE4DIP		
211752_s_at	NDUFS7		
211753_s_at	RLN1		
211754_s_at	SLC25A17		
211755_s_at	ATP5F1		
211756_at	PTHLH		
211758_x_at	TXNDC9		
211759_x_at	TBCB		
211760_s_at	VAMP4		
211761_s_at	CACYBP		
211762_s_at	KPNA2		
211763_s_at	UBE2B		
211764_s_at	UBE2D1		
211765_x_at	PPIA		
211766_s_at	PNLIPRP2		
211767_at	GINS4		
211768_at	LAT2		
211769_x_at	SERINC3		
211771_s_at	POU2F2		
211772_x_at	CHRNA3		
211773_s_at	ZKSCAN3		
211774_s_at	MMACHC		
211775_x_at	MGC13053		
211776_s_at	EPB41L3		
211778_s_at	OVOL2		
211779_x_at	AP2A2		
211780_x_at	DCTN1		
211781_x_at			
211782_at	IDS		
211783_s_at	MTA1		
211784_s_at	SRSF1		
211786_at	TNFRSF9		
211787_s_at	EIF4A1		
211788_s_at	TREX2		
211789_s_at	MLXIP		
211790_s_at	MLL2		
211791_s_at	KCNAB2		
211792_s_at	CDKN2C		
211793_s_at	ABI2		
211794_at	FYB		
211795_s_at	FYB		
211796_s_at	TRBC1 /// TRBC2		
211797_s_at	NFYC		
211798_x_at	IGLJ3		
211799_x_at	HLA-C		
211800_s_at	USP4		
211801_x_at	MFN1		
211802_x_at	CACNA1G		
211803_at	CDK2		
211804_s_at	CDK2		
211805_s_at	SLC8A1		
211806_s_at	KCNJ15		
211807_x_at	PCDHGB5		
211808_s_at	CREBBP		
211809_x_at	COL13A1		
211810_s_at	GALC		
211811_s_at	PCDHA6		
211812_s_at	B3GALNT1		
211813_x_at	DCN		
211814_s_at	CCNE2		
211815_s_at	GGA3		
211816_x_at	FCAR		
211817_s_at	KCNJ5		
211818_s_at	PDE4C		
211819_s_at	SORBS1		
211820_x_at	GYPA		
211821_x_at	GYPA		
211822_s_at	NLRP1		
211823_s_at	PXN		
211824_x_at	NLRP1		
211825_s_at	EWSR1 /// FLI1		
211826_s_at	AFF1		
211827_s_at	KCND3		
211828_s_at	TNIK		
211829_s_at	GPER		
211830_s_at	CACNA1I		
211831_s_at	THPO		
211832_s_at	MDM2		
211833_s_at	BAX		
211834_s_at	TP63		
211835_at	IGKV1-5		
211836_s_at	MOG		
211837_s_at	PTCRA		
211838_x_at	PCDHA5		
211839_s_at	CSF1		
211840_s_at	PDE4D		
211841_s_at	TNFRSF25		
211842_s_at	SLC24A1		
211843_x_at	CYP3A7		
211844_s_at	NRP2		
211845_at	PVRL1		
211846_s_at	PVRL1		
211848_s_at	CEACAM7		
211849_s_at	RNGTT		
211851_x_at	BRCA1		
211852_s_at	ATRN		
211855_s_at	SLC25A14		
211856_x_at	CD28		
211858_x_at	GNAS		
211861_x_at	CD28		
211862_x_at	CFLAR		
211863_x_at	HFE		
211864_s_at	MYOF		
211865_s_at	FZR1		
211866_x_at	HFE		
211867_s_at	PCDHA10		
211868_x_at	IGHA1 /// IGHA2 /// IGHD /// IGHG1 /// IGHG2 /// IGHG3 /// IGHM /// IGHV3-48 /// IGHV4-31 /// LOC100126583 /// LOC100291917		
211869_at			
211870_s_at	PCDHA3		
211871_x_at	GNB5		
211872_s_at	RGS11		
211873_s_at	PCDHGA9		
211874_s_at	MYST4		
211875_x_at	PCDHGA10		
211876_x_at	PCDHGA10 /// PCDHGA11 /// PCDHGA12 /// PCDHGA3 /// PCDHGA5 /// PCDHGA6		
211877_s_at	PCDHGA11		
211878_at	IGH@		
211879_x_at	PCDHGA3		
211880_x_at	PCDHGA1		
211881_x_at	IGLJ3		
211882_x_at	FUT6		
211883_x_at	CEACAM1		
211884_s_at	CIITA		
211885_x_at	FUT6		
211886_s_at	TBX5		
211887_x_at	MSR1		
211888_x_at	CASP10		
211889_x_at	CEACAM1		
211890_x_at	CAPN3		
211891_s_at	ARHGEF4		
211892_s_at	PTGIS		
211893_x_at	CD6		
211894_x_at	SEZ6L		
211896_s_at	DCN		
211897_s_at	CRHR1		
211898_s_at	EPHB1		
211899_s_at	TRAF4		
211900_x_at	CD6		
211901_s_at	PDE4A		
211902_x_at	TRD@		
211903_s_at	MPL		
211904_x_at	RAD52		
211905_s_at	ITGB4		
211906_s_at	SERPINB4		
211907_s_at	PARD6B		
211908_x_at	IGKV3-20		
211909_x_at	PTGER3		
211910_at			
211911_x_at	HLA-B		
211912_at	MERTK		
211913_s_at	MERTK		
211914_x_at	NF1		
211915_s_at	TUBB4Q		
211916_s_at	MYO1A		
211917_s_at	PRLR		
211918_x_at	PAPPA2		
211919_s_at	CXCR4		
211920_at	CFB		
211921_x_at	PTMA		
211922_s_at	CAT		
211923_s_at	ZNF471		
211924_s_at	PLAUR		
211925_s_at	PLCB1		
211926_s_at	MYH9		
211927_x_at	EEF1G		
211928_at	DYNC1H1		
211929_at	HNRNPA3		
211930_at	HNRNPA3		
211931_s_at	HNRNPA3 /// HNRNPA3P1		
211932_at	HNRNPA3		
211933_s_at	HNRNPA3 /// HNRNPA3P1		
211934_x_at	GANAB		
211935_at	ARL6IP1		
211936_at	HSPA5		
211937_at	EIF4B		
211938_at	EIF4B		
211939_x_at	BTF3		
211940_x_at	H3F3A /// LOC440926		
211941_s_at	PEBP1		
211942_x_at	RPL13A /// RPL13AP5 /// RPL13AP6		
211943_x_at	TPT1		
211944_at	BAT2L2		
211945_s_at	ITGB1		
211946_s_at	BAT2L2		
211947_s_at	BAT2L2		
211948_x_at	BAT2L2		
211949_s_at	NOLC1		
211950_at	UBR4		
211951_at	NOLC1		
211952_at	IPO5		
211953_s_at	IPO5		
211954_s_at	IPO5		
211955_at	IPO5		
211956_s_at	EIF1		
211958_at	IGFBP5		
211959_at	IGFBP5		
211960_s_at	RAB7A		
211961_s_at	RAB7A		
211962_s_at	ZFP36L1		
211963_s_at	ARPC5		
211964_at	COL4A2		
211965_at	ZFP36L1		
211966_at	COL4A2		
211967_at	TMEM123		
211968_s_at	HSP90AA1		
211969_at	HSP90AA1		
211970_x_at	ACTG1		
211971_s_at	LRPPRC		
211972_x_at	RPLP0		
211973_at	LOC100507620		
211974_x_at	RBPJ		
211975_at	ARFGAP2		
211976_at	LOC100507620		
211977_at	GPR107		
211978_x_at	PPIA		
211979_at	GPR107		
211980_at	COL4A1		
211981_at	COL4A1		
211982_x_at	XPO6		
211983_x_at	ACTG1		
211984_at	CALM1		
211985_s_at	CALM1		
211986_at	AHNAK		
211987_at	TOP2B		
211988_at	SMARCE1		
211989_at	SMARCE1		
211990_at	HLA-DPA1		
211991_s_at	HLA-DPA1		
211992_at	WNK1		
211993_at	WNK1		
211994_at	WNK1		
211995_x_at	ACTG1		
211996_s_at	LOC100132247 /// LOC348162 /// LOC613037 /// LOC728888 /// NPIPL3		
211997_x_at	H3F3B		
211998_at	H3F3B		
211999_at	H3F3B		
212000_at	SUGP2		
212001_at	SUGP2		
212002_at	C1orf144		
212003_at	C1orf144		
212004_at	C1orf144		
212005_at	C1orf144		
212006_at	UBXN4		
212007_at	UBXN4		
212008_at	UBXN4		
212009_s_at	STIP1		
212010_s_at	CDV3		
212012_at	PXDN		
212013_at	PXDN		
212014_x_at	CD44		
212015_x_at	PTBP1		
212016_s_at	PTBP1		
212017_at	FAM168B		
212018_s_at	RSL1D1		
212019_at	RSL1D1		
212020_s_at	MKI67		
212021_s_at	MKI67		
212022_s_at	MKI67		
212023_s_at	MKI67		
212024_x_at	FLII		
212025_s_at	FLII		
212026_s_at	EXOC7		
212027_at	RBM25		
212028_at	RBM25		
212029_s_at	LOC100506002		
212030_at	RBM25		
212031_at	RBM25		
212032_s_at	PTOV1		
212033_at	RBM25		
212034_s_at	EXOC7		
212035_s_at	EXOC7		
212036_s_at	PNN		
212037_at	PNN		
212038_s_at	VDAC1		
212039_x_at	RPL3		
212040_at	TGOLN2		
212041_at	ATP6V0D1		
212042_x_at	RPL7		
212043_at	TGOLN2		
212044_s_at	RPL27A		
212045_at	GLG1		
212046_x_at	MAPK3		
212047_s_at	RNF167		
212048_s_at	YARS		
212049_at	WIPF2		
212050_at	WIPF2		
212051_at	WIPF2		
212052_s_at	TBC1D9B		
212053_at	PDXDC1		
212054_x_at	TBC1D9B		
212055_at	C18orf10		
212056_at	KIAA0182		
212057_at	KIAA0182		
212058_at	SR140		
212059_s_at	TRPC4AP		
212060_at	SR140		
212061_at	SR140		
212062_at	ATP9A		
212063_at	CD44		
212064_x_at	MAZ		
212065_s_at	USP34		
212066_s_at	USP34		
212067_s_at	C1R		
212068_s_at	BAT2L1		
212069_s_at	BAT2L1		
212070_at	GPR56		
212071_s_at	SPTBN1		
212072_s_at	CSNK2A1		
212073_at	CSNK2A1		
212074_at	SUN1		
212075_s_at	CSNK2A1		
212076_at	MLL		
212077_at	CALD1		
212078_s_at	MLL		
212079_s_at	MLL		
212080_at	MLL		
212081_x_at	BAT2		
212082_s_at	MYL6		
212083_at	TEX261		
212084_at	TEX261		
212085_at	SLC25A6		
212086_x_at	LMNA		
212087_s_at	ERAL1		
212088_at	PMPCA		
212089_at	LMNA		
212090_at	GRINA		
212091_s_at	COL6A1		
212092_at	PEG10		
212093_s_at	MTUS1		
212094_at	PEG10		
212095_s_at	MTUS1		
212096_s_at	MTUS1		
212097_at	CAV1		
212098_at	LOC151162 /// MGAT5		
212099_at	RHOB		
212100_s_at	POLDIP3		
212101_at	KPNA6		
212102_s_at	KPNA6		
212103_at	KPNA6		
212104_s_at	RBFOX2		
212105_s_at	DHX9		
212106_at	FAF2		
212107_s_at	DHX9		
212108_at	FAF2		
212109_at	HN1L		
212110_at	SLC39A14		
212111_at	STX12		
212112_s_at	STX12		
212113_at	ATXN7L3B		
212114_at	ATXN7L3B		
212115_at	HN1L		
212116_at	TRIM27		
212117_at	RHOQ		
212118_at	TRIM27		
212119_at	RHOQ		
212120_at	RHOQ		
212121_at	TCTN3		
212122_at	RHOQ		
212123_at	TCTN3		
212124_at	ZMIZ1		
212125_at	RANGAP1		
212126_at	CBX5		
212127_at	RANGAP1		
212128_s_at	DAG1		
212129_at	NIPA2		
212130_x_at	EIF1		
212131_at	LSM14A		
212132_at	LSM14A		
212133_at	NIPA2		
212134_at	PHLDB1		
212135_s_at	ATP2B4		
212136_at	ATP2B4		
212137_at	LARP1		
212138_at	PDS5A		
212139_at	GCN1L1		
212140_at	PDS5A		
212141_at	MCM4		
212142_at	MCM4		
212143_s_at	IGFBP3		
212144_at	SUN2		
212145_at	MRPS27		
212146_at	PLEKHM2		
212147_at	SMG5		
212148_at	PBX1		
212149_at	EFR3A		
212150_at	EFR3A		
212151_at	PBX1		
212152_x_at	ARID1A		
212153_at	POGZ		
212154_at	SDC2		
212155_at	RNF187		
212156_at	VPS39		
212157_at	SDC2		
212158_at	SDC2		
212159_x_at	AP2A2		
212160_at	XPOT		
212161_at	AP2A2		
212162_at	KIDINS220		
212163_at	KIDINS220		
212164_at	TMEM183A		
212165_at	TMEM183A /// TMEM183B		
212166_at	XPO7		
212167_s_at	SMARCB1		
212168_at	RBM12		
212169_at	FKBP9		
212170_at	RBM12		
212171_x_at	VEGFA		
212172_at	AK2		
212173_at	AK2		
212174_at	AK2		
212175_s_at	AK2		
212176_at	SFRS18		
212177_at	SFRS18		
212178_s_at	POM121 /// POM121C		
212179_at	SFRS18		
212180_at	CRKL		
212181_s_at	NUDT4 /// NUDT4P1		
212182_at	NUDT4 /// NUDT4P1		
212183_at	NUDT4		
212184_s_at	TAB2		
212185_x_at	MT2A		
212186_at	ACACA		
212187_x_at	PTGDS		
212188_at	KCTD12		
212189_s_at	COG4		
212190_at	SERPINE2		
212191_x_at	RPL13		
212192_at	KCTD12		
212193_s_at	LARP1		
212194_s_at	TM9SF4		
212195_at	IL6ST		
212196_at	IL6ST		
212197_x_at	MPRIP		
212198_s_at	TM9SF4		
212199_at	MRFAP1L1		
212200_at	ANKLE2		
212201_at	ANKLE2		
212202_s_at	TMEM87A		
212203_x_at	IFITM3		
212204_at	TMEM87A		
212205_at	H2AFV		
212206_s_at	H2AFV		
212207_at	MED13L		
212208_at	MED13L		
212209_at	MED13L		
212210_at	INTS1		
212211_at	ANKRD17		
212212_s_at	INTS1		
212213_x_at	OPA1		
212214_at	OPA1		
212215_at	PREPL		
212216_at	PREPL		
212217_at	PREPL		
212218_s_at	FASN		
212219_at	PSME4		
212220_at	PSME4		
212221_x_at	IDS		
212222_at	PSME4		
212223_at	IDS		
212224_at	ALDH1A1		
212225_at	EIF1		
212226_s_at	PPAP2B		
212227_x_at	EIF1		
212228_s_at	COQ9		
212229_s_at	FBXO21		
212230_at	PPAP2B		
212231_at	FBXO21		
212232_at	FNBP4		
212233_at	MAP1B		
212234_at	ASXL1		
212235_at	PLXND1		
212236_x_at	KRT17		
212237_at	ASXL1		
212238_at	ASXL1		
212239_at	PIK3R1		
212240_s_at	PIK3R1		
212241_at	GCOM1 /// GRINL1A		
212242_at	TUBA4A		
212243_at	GCOM1 /// GRINL1A		
212244_at	GCOM1 /// GRINL1A		
212245_at	MCFD2		
212246_at	MCFD2		
212247_at	NUP205		
212248_at	MTDH		
212249_at	PIK3R1		
212250_at	MTDH		
212251_at	MTDH		
212252_at	CAMKK2		
212253_x_at	DST		
212254_s_at	DST		
212255_s_at	ATP2C1		
212256_at	GALNT10		
212257_s_at	SMARCA2		
212258_s_at	SMARCA2		
212259_s_at	PBXIP1		
212260_at	GIGYF2		
212261_at	GIGYF2		
212262_at	QKI		
212263_at	QKI		
212264_s_at	WAPAL		
212265_at	QKI		
212266_s_at	SRSF5		
212267_at	WAPAL		
212268_at	SERPINB1		
212269_s_at	MCM3AP		
212270_x_at	RPL17		
212271_at	MAPK1		
212272_at	LPIN1		
212273_x_at	GNAS		
212274_at	LPIN1		
212275_s_at	SRCAP		
212276_at	LPIN1		
212277_at	MTMR4		
212278_x_at	UBE3A		
212279_at	TMEM97		
212280_x_at	ATG4B		
212281_s_at	TMEM97		
212282_at	TMEM97		
212283_at	AGRN		
212284_x_at	TPT1		
212285_s_at	AGRN		
212286_at	ANKRD12		
212287_at	SUZ12		
212288_at	FNBP1		
212289_at	ANKRD12		
212290_at	SLC7A1		
212291_at	HIPK1		
212292_at	SLC7A1		
212293_at	HIPK1		
212294_at	GNG12		
212295_s_at	SLC7A1		
212296_at	PSMD14		
212297_at	ATP13A3		
212298_at	NRP1		
212299_at	NEK9		
212300_at	TXLNA		
212301_at	RTF1		
212302_at	RTF1		
212303_x_at	KHSRP		
212305_s_at	MIA3		
212306_at	CLASP2		
212307_s_at	OGT		
212308_at	CLASP2		
212309_at	CLASP2		
212310_at	MIA3		
212311_at	SEL1L3		
212312_at	BCL2L1		
212313_at	CHMP7		
212314_at	SEL1L3		
212315_s_at	NUP210		
212316_at	NUP210		
212317_at	TNPO3		
212318_at	TNPO3		
212319_at	SGSM2		
212320_at	TUBB		
212321_at	SGPL1		
212322_at	SGPL1		
212323_s_at	VPS13D		
212324_s_at	VPS13D		
212325_at	LIMCH1		
212326_at	VPS13D		
212327_at	LIMCH1		
212328_at	LIMCH1		
212329_at	SCAP		
212330_at	TFDP1		
212331_at	RBL2		
212332_at	RBL2		
212333_at	FAM98A		
212334_at	GNS		
212335_at	GNS		
212336_at	EPB41L1		
212337_at	TUG1		
212338_at	MYO1D		
212339_at	EPB41L1		
212340_at	YIPF6		
212341_at	YIPF6		
212342_at	YIPF6		
212343_at	YIPF6		
212344_at	SULF1		
212345_s_at	CREB3L2		
212346_s_at	MXD4		
212347_x_at	MXD4		
212348_s_at	KDM1A		
212349_at	POFUT1		
212350_at	TBC1D1		
212351_at	EIF2B5		
212352_s_at	TMED10		
212353_at	SULF1		
212354_at	SULF1		
212355_at	KHNYN		
212356_at	KHNYN		
212357_at	FAM168A		
212358_at	CLIP3		
212359_s_at	KIAA0913		
212360_at	AMPD2		
212361_s_at	ATP2A2		
212362_at	ATP2A2		
212363_x_at	ACTG1		
212364_at	MYO1B		
212365_at	MYO1B		
212366_at	ZNF292		
212367_at	FEM1B		
212368_at	ZNF292		
212369_at	ZNF384		
212370_x_at	FAM21A /// FAM21B /// FAM21C		
212371_at	PPPDE1		
212372_at	MYH10		
212373_at	FEM1B		
212374_at	FEM1B		
212375_at	EP400		
212376_s_at	EP400		
212377_s_at	NOTCH2		
212378_at	GART		
212379_at	GART		
212380_at	FTSJD2		
212381_at	USP24		
212382_at	TCF4		
212383_at	ATP6V0A1		
212384_at	ATP6V1G2 /// BAT1		
212385_at	TCF4		
212386_at	TCF4		
212387_at	TCF4		
212388_at	USP24		
212389_at	SBF1		
212390_at	PDE4DIP		
212391_x_at	RPS3A		
212392_s_at	PDE4DIP		
212393_at	SBF1		
212394_at	KIAA0090		
212395_s_at	KIAA0090		
212396_s_at	KIAA0090		
212397_at	RDX		
212398_at	RDX		
212399_s_at	VGLL4		
212400_at	FAM102A		
212401_s_at	CDK11A		
212402_at	ZC3H13		
212403_at	UBE3B		
212404_s_at	UBE3B		
212405_s_at	METTL13		
212406_s_at	PCMTD2		
212407_at	METTL13		
212408_at	TOR1AIP1		
212409_s_at	TOR1AIP1		
212410_at	EFHA1		
212411_at	IMP4		
212412_at	PDLIM5		
212413_at	06-Sep		
212414_s_at	GLYR1 /// SEPT6		
212415_at	06-Sep		
212416_at	SCAMP1		
212417_at	SCAMP1		
212418_at	ELF1		
212419_at	ZCCHC24		
212420_at	ELF1		
212421_at	C22orf9		
212422_at	PDCD11		
212423_at	ZCCHC24		
212424_at	PDCD11		
212425_at	SCAMP1		
212426_s_at	YWHAQ		
212427_at	KIAA0368		
212428_at	KIAA0368		
212429_s_at	GTF3C2		
212430_at	RBM38		
212431_at	HMGXB3		
212432_at	GRPEL1		
212433_x_at	RPS2		
212434_at	GRPEL1		
212435_at	TRIM33		
212436_at	TRIM33		
212437_at	CENPB		
212438_at	SNRNP27		
212439_at	IP6K1		
212440_at	SNRNP27		
212441_at	KIAA0232		
212442_s_at	LASS6		
212443_at	NBEAL2		
212444_at			
212445_s_at	NEDD4L		
212446_s_at	LASS6		
212447_at	KBTBD2		
212448_at	NEDD4L		
212449_s_at	LYPLA1		
212450_at	SECISBP2L		
212451_at	SECISBP2L		
212452_x_at	MYST4		
212453_at	KIAA1279		
212454_x_at	HNRPDL		
212455_at	YTHDC1		
212456_at	KIAA0664		
212457_at	TFE3		
212458_at	SPRED2		
212459_x_at	SUCLG2		
212460_at	C14orf147		
212461_at	AZIN1		
212462_at	MYST4		
212463_at	CD59		
212464_s_at	FN1		
212465_at	SETD3		
212466_at	SPRED2		
212467_at	DNAJC13		
212468_at	SPAG9		
212469_at	NIPBL		
212470_at	SPAG9		
212471_at	AVL9		
212472_at	MICAL2		
212473_s_at	MICAL2		
212474_at	AVL9		
212475_at	AVL9		
212476_at	ACAP2		
212477_at	ACAP2		
212478_at	RMND5A		
212479_s_at	RMND5A		
212480_at	SPECC1L		
212481_s_at	TPM4		
212482_at	RMND5A		
212483_at	NIPBL		
212484_at	FAM89B		
212485_at	GPATCH8		
212486_s_at	FYN		
212487_at	GPATCH8		
212488_at	COL5A1		
212489_at	COL5A1		
212490_at	DNAJC8		
212491_s_at	DNAJC8		
212492_s_at	KDM4B		
212493_s_at	SETD2		
212494_at	TENC1		
212495_at	KDM4B		
212496_s_at	KDM4B		
212497_at	MAPK1IP1L		
212498_at			
212499_s_at	FCF1 /// LOC100507758 /// MAPK1IP1L		
212500_at	ADO		
212501_at	CEBPB		
212502_at	ADO		
212503_s_at	DIP2C		
212504_at	DIP2C		
212505_s_at	MAU2		
212506_at	PICALM		
212507_at	TMEM131		
212508_at	MOAP1		
212509_s_at	MXRA7		
212510_at	GPD1L		
212511_at	PICALM		
212512_s_at	CARM1		
212513_s_at	USP33		
212514_x_at	DDX3X		
212515_s_at	DDX3X		
212516_at	ARAP1		
212517_at	ATRN		
212518_at	PIP5K1C		
212519_at	UBE2E1		
212520_s_at	SMARCA4		
212521_s_at	PDE8A		
212522_at	PDE8A		
212523_s_at	KIAA0146		
212524_x_at	H2AFX		
212525_s_at	H2AFX		
212526_at	SPG20		
212527_at	PPPDE2		
212528_at	PPPDE2		
212529_at	LSM12		
212530_at	NEK7		
212531_at	LCN2		
212532_s_at	LSM12		
212533_at	WEE1		
212534_at	ZNF24		
212535_at	MEF2A		
212536_at	ATP11B		
212537_x_at	RPL17		
212538_at	DOCK9		
212539_at	CHD1L		
212540_at	CDC34		
212541_at	FLAD1		
212542_s_at	PHIP		
212543_at	AIM1		
212544_at	ZNHIT3		
212545_s_at	ZHX3		
212546_s_at	FRYL		
212547_at	BRD3		
212548_s_at	FRYL		
212549_at	STAT5B		
212550_at	STAT5B		
212551_at	CAP2		
212552_at	HPCAL1		
212553_at	RPRD2		
212554_at	CAP2		
212555_at	PRKAR1B		
212556_at	SCRIB		
212557_at	ZNF451		
212558_at	SPRY1		
212559_at	PRKAR1B		
212560_at	SORL1		
212561_at	DENND5A		
212562_s_at	CTSZ		
212563_at	BOP1		
212564_at	KCTD2		
212565_at	STK38L		
212566_at	MAP4		
212567_s_at	MAP4		
212568_s_at	DLAT		
212569_at	SMCHD1		
212570_at	ENDOD1		
212571_at	CHD8		
212572_at	STK38L		
212573_at	ENDOD1		
212574_x_at	C19orf6		
212575_at	C19orf6		
212576_at	MGRN1		
212577_at	SMCHD1		
212578_x_at	LOC100505503 /// RPS17		
212579_at	SMCHD1		
212580_at	ERAP1		
212581_x_at	GAPDH		
212582_at	OSBPL8		
212583_at	AQR		
212584_at	AQR		
212585_at	OSBPL8		
212586_at	CAST		
212587_s_at	PTPRC		
212588_at	PTPRC		
212589_at	RRAS2		
212590_at	RRAS2		
212591_at	ARID4B /// RBM34		
212592_at	IGJ		
212593_s_at	PDCD4		
212594_at	PDCD4		
212595_s_at	DAZAP2		
212596_s_at	HMGXB4		
212597_s_at	HMGXB4		
212598_at	WDFY3		
212599_at	AUTS2		
212600_s_at	UQCRC2		
212601_at	ZZEF1		
212602_at	WDFY3		
212603_at	MRPS31		
212604_at	MRPS31		
212605_s_at			
212606_at	WDFY3		
212607_at	AKT3		
212608_s_at			
212609_s_at	AKT3		
212610_at	PTPN11		
212611_at	DTX4		
212612_at	RCOR1		
212613_at	BTN3A2		
212614_at	ARID5B		
212615_at	CHD9		
212616_at	CHD9		
212617_at	ZNF609		
212618_at	ZNF609		
212619_at	TMEM194A		
212620_at	ZNF609		
212621_at	TMEM194A		
212622_at	TMEM41B		
212623_at	TMEM41B		
212624_s_at	CHN1		
212625_at	STX10		
212626_x_at	HNRNPC		
212627_s_at	EXOSC7		
212628_at	PKN2		
212629_s_at	PKN2		
212630_at	EXOC3		
212631_at	STX7		
212632_at	STX7		
212633_at	KIAA0776		
212634_at	KIAA0776		
212635_at	TNPO1		
212636_at	QKI		
212637_s_at	WWP1		
212638_s_at	WWP1		
212639_x_at	TUBA1B		
212640_at	PTPLB		
212641_at	HIVEP2		
212642_s_at	HIVEP2		
212643_at	MAPK1IP1L		
212644_s_at	MAPK1IP1L		
212645_x_at	BRE		
212646_at	RFTN1		
212647_at	RRAS		
212648_at	DHX29		
212649_at	DHX29		
212650_at	EHBP1		
212651_at	RHOBTB1		
212652_s_at	SNX4		
212653_s_at	EHBP1		
212654_at	TPM2		
212655_at	ZCCHC14		
212656_at	TSFM		
212657_s_at	IL1RN		
212658_at	LHFPL2		
212659_s_at	IL1RN		
212660_at	PHF15		
212661_x_at	PPIA		
212662_at	PVR		
212663_at	FKBP15		
212664_at	TUBB4		
212665_at	TIPARP		
212666_at	SMURF1		
212667_at	SPARC		
212668_at	SMURF1		
212669_at	CAMK2G		
212670_at	ELN		
212671_s_at	HLA-DQA1 /// HLA-DQA2		
212672_at	ATM		
212673_at	METAP1		
212674_s_at	DHX30		
212675_s_at	CEP68		
212676_at	NF1		
212677_s_at	CEP68		
212678_at	NF1		
212679_at	TBL2		
212680_x_at	PPP1R14B		
212681_at	EPB41L3		
212682_s_at	LMF2		
212683_at	SLC25A44		
212684_at	ZNF3		
212685_s_at	TBL2		
212686_at	PPM1H		
212687_at	LIMS1		
212688_at	PIK3CB		
212689_s_at	KDM3A		
212690_at	DDHD2		
212691_at	NUP188		
212692_s_at	LRBA		
212693_at	MDN1		
212694_s_at	PCCB		
212695_at	CRY2		
212696_s_at	RNF4		
212697_at	FAM134C		
212698_s_at	10-Sep		
212699_at	SCAMP5		
212700_x_at	LOC100291232 /// PLEKHM1 /// PLEKHM1P		
212701_at	TLN2		
212702_s_at	BICD2		
212703_at	TLN2		
212704_at	ZCCHC11		
212705_x_at	PNPLA2		
212706_at	RASA4		
212707_s_at	RASA4 /// RASA4B /// RASA4P		
212708_at	MSL1		
212709_at	NUP160		
212710_at	CAMSAP1		
212711_at	CAMSAP1		
212712_at	CAMSAP1		
212713_at	MFAP4		
212714_at	LARP4		
212715_s_at	MICAL3		
212716_s_at	EIF3K		
212717_at	PLEKHM1		
212718_at	PAPOLA		
212719_at	PHLPP1		
212720_at	PAPOLA		
212721_at	SREK1		
212722_s_at	JMJD6		
212723_at	JMJD6		
212724_at	RND3		
212725_s_at	TUG1		
212726_at	PHF2		
212727_at	DLG3		
212728_at	DLG3		
212729_at	DLG3		
212730_at	SYNM		
212731_at	ANKRD46		
212732_at	MEG3		
212733_at	KIAA0226		
212734_x_at	RPL13		
212735_at	KIAA0226		
212736_at	C16orf45		
212737_at	GM2A		
212738_at	ARHGAP19		
212739_s_at	NME4		
212740_at	PIK3R4		
212741_at	MAOA		
212742_at	RNF115		
212743_at	RCHY1		
212744_at	BBS4		
212745_s_at	BBS4		
212746_s_at	CEP170		
212747_at	ANKS1A		
212748_at	MKL1		
212749_s_at	RCHY1		
212750_at	PPP1R16B		
212751_at	UBE2N		
212752_at	CLASP1		
212753_at	PCGF3		
212754_s_at	MON2		
212755_at	MON2		
212756_s_at	UBR2		
212757_s_at	CAMK2G		
212758_s_at	ZEB1		
212759_s_at	TCF7L2		
212760_at	UBR2		
212761_at	TCF7L2		
212762_s_at	TCF7L2		
212763_at	CAMSAP1L1		
212764_at	ZEB1		
212765_at	CAMSAP1L1		
212766_s_at	ISG20L2		
212767_at	MTG1		
212768_s_at	OLFM4		
212769_at	TLE3		
212770_at	TLE3		
212771_at	FAM171A1		
212772_s_at	ABCA2		
212773_s_at	TOMM20		
212774_at	ZNF238		
212775_at	OBSL1		
212776_s_at	OBSL1		
212777_at	SOS1		
212778_at	PACS2		
212779_at	KIAA1109		
212780_at	SOS1		
212781_at	RBBP6		
212782_x_at	POLR2J		
212783_at	RBBP6		
212784_at	CIC		
212785_s_at	LARP7		
212786_at	CLEC16A		
212787_at	YLPM1		
212788_x_at	FTL		
212789_at	NCAPD3		
212790_x_at	RPL13A		
212791_at	C1orf216		
212792_at	DPY19L1		
212793_at	DAAM2		
212794_s_at	KIAA1033		
212795_at	KIAA1033		
212796_s_at	TBC1D2B		
212797_at	SORT1		
212798_s_at	ANKMY2		
212799_at	STX6		
212800_at	STX6		
212801_at	CIT		
212802_s_at	GAPVD1		
212803_at	NAB2		
212804_s_at	GAPVD1		
212805_at	PRUNE2		
212806_at	PRUNE2		
212807_s_at	SORT1		
212808_at	NFATC2IP		
212809_at	NFATC2IP		
212810_s_at	SLC1A4		
212811_x_at	SLC1A4		
212812_at	SERINC5		
212813_at	JAM3		
212814_at	AHCYL2		
212815_at	ASCC3		
212816_s_at	CBS		
212817_at	DNAJB5		
212818_s_at	ASB1		
212819_at	ASB1		
212820_at	DMXL2		
212821_at	PLEKHG3		
212822_at	HEG1		
212823_s_at	PLEKHG3		
212824_at	FUBP3		
212825_at	PAXIP1		
212826_s_at	SLC25A6		
212827_at	IGHM		
212828_at	SYNJ2		
212829_at	PIP4K2A		
212830_at	MEGF9		
212831_at	MEGF9		
212832_s_at	CKAP5		
212833_at	SLC25A46		
212834_at	DDX52		
212835_at	FAM175B		
212836_at	POLD3		
212837_at	FAM175B		
212838_at	DNMBP		
212839_s_at	TROVE2		
212840_at	UBXN7		
212841_s_at	PPFIBP2		
212842_x_at	RGPD4 /// RGPD5 /// RGPD6 /// RGPD8		
212843_at	NCAM1		
212844_at	RRP1B		
212845_at	SAMD4A		
212846_at	RRP1B		
212847_at	FUBP1		
212848_s_at	C9orf3		
212849_at	AXIN1		
212850_s_at	LRP4		
212851_at	DCUN1D4		
212852_s_at	TROVE2		
212853_at	DCUN1D4		
212854_x_at	NBPF10		
212855_at	DCUN1D4		
212856_at	GRAMD4		
212857_x_at	SUB1		
212858_at	PAQR4		
212859_x_at	MT1E		
212860_at	ZDHHC18		
212861_at	MFSD5		
212862_at	CDS2		
212863_x_at	CTBP1		
212864_at	CDS2		
212865_s_at	COL14A1		
212866_at	R3HCC1		
212867_at	NCOA2		
212868_x_at	C12orf47		
212869_x_at	TPT1		
212870_at	SOS2		
212871_at	MAPKAPK5		
212872_s_at	MED20		
212873_at	HMHA1		
212874_at	APOE		
212875_s_at	C2CD2		
212876_at	B4GALT4		
212877_at	KLC1		
212878_s_at	KLC1		
212879_x_at	PIAS4		
212880_at	WDR7		
212881_at	PIAS4		
212882_at	KLHL18		
212883_at	APOE		
212884_x_at	APOE		
212885_at	MPHOSPH10		
212886_at	CCDC69		
212887_at	SEC23A		
212888_at	DICER1		
212889_x_at	GADD45GIP1		
212890_at	SLC38A10		
212891_s_at	GADD45GIP1		
212892_at	ZNF282		
212893_at	ZZZ3		
212894_at	SUPV3L1		
212895_s_at	ABR		
212896_at	SKIV2L2		
212897_at	CDK19		
212898_at	TTI1		
212899_at	CDK19		
212900_at	SEC24A		
212901_s_at	CSTF2T		
212902_at	SEC24A		
212904_at	LRRC47		
212905_at	CSTF2T		
212906_at	GRAMD1B		
212907_at	SLC30A1		
212908_at	DNAJC16		
212909_at	LYPD1		
212910_at	THAP11		
212911_at	DNAJC16		
212912_at	RPS6KA2		
212913_at	C6orf26 /// MSH5		
212914_at	CBX7		
212915_at	PDZRN3		
212916_at	PHF8		
212917_x_at	RECQL		
212918_at	RECQL		
212919_at	DCP2		
212920_at	REST		
212921_at	SMYD2		
212922_s_at	SMYD2		
212923_s_at	C6orf145		
212924_s_at	LSM4		
212925_at	C19orf21		
212926_at	SMC5		
212927_at	SMC5		
212928_at	TSPYL4		
212929_s_at	FAM21A /// FAM21B /// FAM21C /// FAM21D		
212930_at	ATP2B1		
212931_at	TCF20		
212932_at	RAB3GAP1		
212933_x_at	RPL13		
212934_at	UBXN2B		
212935_at	MCF2L		
212936_at	FAM172A		
212937_s_at	COL6A1		
212938_at	COL6A1		
212939_at	COL6A1		
212940_at	COL6A1		
212942_s_at	KIAA1199		
212943_at	KIAA0528		
212944_at	SLC5A3		
212945_s_at	MGA		
212946_at	KIAA0564		
212947_at	SLC9A8		
212948_at	CAMTA2		
212949_at	NCAPH		
212950_at	GPR116		
212951_at	GPR116		
212952_at	LOC100507328		
212953_x_at	CALR		
212954_at	DYRK4		
212955_s_at	POLR2I		
212956_at	TBC1D9		
212957_s_at	LOC92249		
212958_x_at	PAM		
212959_s_at	GNPTAB		
212960_at	TBC1D9		
212961_x_at	CXorf40B		
212962_at	SYDE1		
212963_at	TM2D1		
212964_at	HIC2		
212965_at	HIC2		
212966_at	HIC2		
212967_x_at	NAP1L1		
212968_at	RFNG		
212969_x_at	EML3		
212970_at	APBB2		
212971_at	CARS		
212972_x_at	APBB2		
212973_at	RPIA		
212974_at	DENND3		
212975_at	DENND3		
212976_at	LRRC8B		
212977_at	CXCR7		
212978_at	LRRC8B		
212979_s_at	FAM115A		
212980_at	USP34		
212981_s_at	FAM115A		
212982_at	ZDHHC17		
212983_at	HRAS		
212984_at	ATF2		
212985_at	APBB2		
212986_s_at	TLK2		
212987_at	FBXO9		
212988_x_at	ACTG1		
212989_at	SGMS1		
212990_at	SYNJ1		
212991_at	FBXO9		
212992_at	AHNAK2		
212993_at	NACC2		
212994_at	THOC2		
212995_x_at	MZT2B		
212996_s_at	URB1		
212997_s_at	TLK2		
212998_x_at	HLA-DQB1 /// LOC100133583		
212999_x_at	HLA-DQB1		
213000_at	MORC3		
213001_at	ANGPTL2		
213002_at	MARCKS		
213003_s_at	KIAA0146		
213004_at	ANGPTL2		
213005_s_at	KANK1		
213006_at	CEBPD		
213007_at	FANCI		
213008_at	FANCI		
213009_s_at	TRIM37		
213010_at	PRKCDBP		
213011_s_at	TPI1		
213012_at	NEDD4		
213013_at	LOC644172 /// MAPK8IP1		
213014_at	MAPK8IP1		
213015_at	BBX		
213016_at	BBX		
213017_at	ABHD3		
213018_at	GATAD1		
213019_at	RANBP6		
213020_at	GOSR1		
213021_at	GOSR1		
213022_s_at	UTRN		
213023_at	UTRN		
213024_at	TMF1		
213025_at	THUMPD1		
213026_at	ATG12		
213027_at	TROVE2		
213028_at	NFRKB		
213029_at	NFIB		
213030_s_at	PLXNA2		
213031_s_at	WDR73		
213032_at	NFIB		
213033_s_at	NFIB		
213034_at	SIK3		
213035_at	ANKRD28		
213036_x_at	ATP2A3		
213037_x_at	STAU1		
213038_at	RNF19B		
213039_at	ARHGEF18		
213040_s_at	NPTXR		
213041_s_at	ATP5D		
213042_s_at	ATP2A3		
213043_s_at	MED24		
213044_at	ROCK1		
213045_at	MAST3		
213046_at	PABPN1		
213047_x_at	SET		
213048_s_at			
213049_at	RALGAPA1		
213050_at	COBL		
213051_at	ZC3HAV1		
213052_at	PRKAR2A		
213053_at	HAUS5		
213054_at	HAUS5		
213055_at	CD47		
213056_at	FRMD4B		
213057_at	ATPAF2		
213058_at	TTC28		
213059_at	CREB3L1		
213060_s_at	CHI3L2		
213061_s_at	NTAN1		
213062_at	NTAN1		
213063_at	ZC3H14		
213064_at	ZC3H14		
213065_at	ZFC3H1		
213066_at	RUSC2		
213067_at	MYH10		
213068_at	DPT		
213069_at	HEG1		
213070_at	PIK3C2A		
213071_at	DPT		
213072_at	CYHR1		
213073_at	ZFYVE26		
213074_at	PHIP		
213075_at	OLFML2A		
213076_at	ITPKC		
213077_at	YTHDC2		
213078_x_at	LPCAT4		
213079_at	TSR2		
213080_x_at	RPL5		
213081_at	ZBTB22		
213082_s_at	SLC35D2		
213083_at	SLC35D2		
213084_x_at	RPL23A		
213085_s_at	WWC1		
213086_s_at	CSNK1A1		
213087_s_at	EEF1D		
213088_s_at	DNAJC9		
213089_at	LOC100272216		
213090_s_at	TAF4		
213091_at	CRTC1		
213092_x_at	DNAJC9		
213093_at	PRKCA		
213094_at	GPR126		
213095_x_at	AIF1		
213096_at	TMCC2		
213097_s_at	DNAJC2		
213098_at	RQCD1		
213099_at	ANGEL1		
213100_at	UNC5B		
213101_s_at	ACTR3		
213102_at	ACTR3		
213103_at	STARD13		
213104_at	C16orf42		
213105_s_at	C16orf42		
213106_at	ATP8A1		
213107_at	TNIK		
213108_at	CAMK2A		
213109_at	TNIK		
213110_s_at	COL4A5		
213111_at	PIKFYVE		
213112_s_at	SQSTM1		
213113_s_at	SLC43A3		
213114_at	RER1		
213115_at	ATG4A		
213116_at	NEK3		
213117_at	KLHL9		
213118_at	UHRF1BP1L		
213119_at	SLC36A1		
213120_at	UHRF1BP1L		
213121_at	SNRNP70		
213122_at	TSPYL5		
213123_at	MFAP3		
213124_at	ZNF473		
213125_at	OLFML2B		
213126_at	MED8		
213127_s_at	MED8		
213128_s_at	UBE3A		
213129_s_at	GCSH /// LOC100329108		
213130_at	ZNF473		
213131_at	OLFM1		
213132_s_at	MCAT		
213133_s_at	GCSH /// LOC100329108		
213134_x_at	BTG3		
213135_at	TIAM1		
213136_at	PTPN2		
213137_s_at	PTPN2		
213138_at	ARID5A		
213139_at	SNAI2		
213140_s_at	SS18L1		
213141_at	PSKH1		
213142_x_at	PION		
213143_at	C2orf72		
213144_at	GOSR2		
213145_at	FBXL14		
213146_at	KDM6B		
213147_at	HOXA10		
213148_at	C2orf72		
213149_at	DLAT		
213150_at	HOXA10		
213151_s_at	07-Sep		
213152_s_at	SRSF8		
213153_at	SETD1B		
213154_s_at	BICD2		
213155_at	WSCD1		
213156_at			
213157_s_at	WSCD1		
213158_at			
213159_at	PCNX		
213160_at	DOCK2		
213161_at	TMOD1 /// TSTD2		
213162_at	DYNC1LI2		
213164_at	SLC5A3		
213165_at	CEP350		
213166_x_at	MZT2A		
213167_s_at	SLC5A3		
213168_at	SP3		
213169_at	SEMA5A		
213170_at	GPX7		
213171_s_at	MMP24		
213172_at	TTC9		
213173_at	PCNX		
213174_at	TTC9		
213175_s_at	SNRPB		
213176_s_at	LTBP4		
213177_at	MAPK8IP3		
213178_s_at	MAPK8IP3		
213179_at	RQCD1		
213180_s_at	GOSR2		
213181_s_at	MOCS1		
213182_x_at	CDKN1C		
213183_s_at	CDKN1C		
213184_at	SENP5		
213185_at	KIAA0556		
213186_at	DZIP3		
213187_x_at	FTL		
213188_s_at	MINA		
213189_at	MINA		
213190_at	COG7		
213191_at	TICAM1		
213192_at	THAP3		
213193_x_at	TRBC1		
213194_at	ROBO1		
213195_at	C17orf108		
213196_at	ZNF629		
213197_at	ASTN1		
213198_at	ACVR1B		
213199_at	C2CD3		
213200_at	SYP		
213201_s_at	TNNT1		
213202_at	SETD1A		
213203_at	SNAPC5		
213204_at	CUL9		
213205_s_at	RAD54L2		
213206_at	GOSR2		
213207_s_at	GOSR2		
213208_at	KIAA0240		
213209_at	TAF6L		
213210_at	TAF6L		
213211_s_at	TAF6L		
213212_x_at	GOLGA6L5 /// GOLGA6L9		
213213_at	DIDO1		
213214_x_at	ACTG1		
213215_at	AP3S2		
213216_at	OTUD3		
213217_at	ADCY2		
213218_at	ZNF187		
213219_at	ADCY2		
213220_at	NCRNA00081		
213221_s_at	SIK2		
213222_at	PLCB1		
213223_at	RPL28		
213224_s_at	NCRNA00081		
213225_at	PPM1B		
213226_at	CCNA2		
213227_at	PGRMC2		
213228_at	PDE8B		
213229_at	DICER1		
213230_at	CDR2L		
213231_at	DMWD		
213232_at	KIAA1467		
213233_s_at	KLHL9		
213234_at	KIAA1467		
213235_at	C16orf88		
213236_at	SASH1		
213237_at	C16orf88		
213238_at	ATP10D		
213239_at	PIBF1		
213240_s_at	KRT4		
213241_at	PLXNC1		
213242_x_at	KIAA0284		
213243_at	VPS13B		
213244_at	SCAMP4		
213245_at	ADCY1		
213246_at	C14orf109		
213247_at	SVEP1		
213248_at	LOC730101		
213249_at	FBXL7		
213250_at	CCDC85B		
213251_at	SMARCA5		
213252_at	SH3PXD2A		
213253_at	SMC2		
213254_at	TNRC6B		
213256_at	03-Mar		
213257_at	SARM1 /// TMEM199		
213258_at	TFPI		
213259_s_at	SARM1 /// TMEM199		
213260_at	FOXC1		
213261_at	TRANK1		
213262_at	SACS		
213263_s_at	PCBP2		
213264_at	PCBP2		
213265_at	PGA3 /// PGA4 /// PGA5		
213266_at	TUBGCP4		
213267_at	DOPEY1 /// LOC100509911		
213268_at	CAMTA1		
213269_at	ZNF248		
213270_at	MPP2		
213271_s_at	DOPEY1		
213272_s_at	TMEM159		
213273_at	ODZ4		
213274_s_at	CTSB		
213275_x_at	CTSB		
213276_at	CAMK2B		
213277_at	ZFP36L1		
213278_at	MTMR9		
213279_at	DHRS1		
213280_at	RAP1GAP2		
213281_at	JUN		
213282_at	APOOL		
213283_s_at	SALL2		
213284_at	ZFP36L1		
213285_at	TMEM30B		
213286_at	ZFR		
213287_s_at	KRT10		
213288_at	MBOAT2		
213289_at	APOOL		
213290_at	COL6A2		
213291_s_at	UBE3A		
213292_s_at	SNX13		
213293_s_at	TRIM22		
213294_at	EIF2AK2		
213295_at	CYLD		
213296_at	RER1		
213297_at	RMND5B		
213298_at	NFIC		
213299_at	ZBTB7A		
213300_at	ATG2A		
213301_x_at	TRIM24		
213302_at	PFAS		
213303_x_at	ZBTB7A		
213304_at	FAM179B		
213305_s_at	PPP2R5C		
213306_at	MPDZ		
213307_at	SHANK2		
213308_at	SHANK2		
213309_at	PLCL2		
213310_at	EIF2C2		
213311_s_at	TCF25		
213312_at	C6orf162		
213313_at	RABGAP1		
213314_at	C6orf162		
213315_x_at	CXorf40A		
213316_at	KIAA1462		
213317_at	CLIC5		
213318_s_at	BAT3		
213319_s_at	CSDA		
213320_at	PRMT3		
213321_at	BCKDHB		
213322_at	C6orf130		
213323_s_at	ZC3H7B		
213324_at	SRC		
213325_at	PVRL3		
213326_at	VAMP1		
213327_s_at	USP12		
213328_at	NEK1		
213329_at	SRGAP2		
213330_s_at	STIP1		
213331_s_at	NEK1		
213332_at	PAPPA2		
213333_at	MDH2		
213334_x_at	HAUS7		
213335_s_at	ST3GAL6		
213336_at	BAZ1B		
213337_s_at	SOCS1		
213338_at	TMEM158		
213339_at	KIAA0495		
213340_s_at	KIAA0495		
213341_at	FEM1C		
213342_at	YAP1		
213343_s_at	GDPD5		
213344_s_at	H2AFX		
213345_at	NFATC4		
213346_at	C13orf27		
213347_x_at	RPS4X		
213348_at	CDKN1C		
213349_at	TMCC1		
213350_at	RPS11		
213351_s_at	TMCC1		
213352_at	TMCC1		
213353_at	ABCA5		
213354_s_at	NR2F6		
213355_at	ST3GAL6		
213356_x_at	HNRNPA1 /// HNRNPA1L2 /// HNRNPA1P10		
213357_at	GTF2H5		
213358_at	KIAA0802		
213359_at	HNRNPD		
213360_s_at	POM121 /// POM121C		
213361_at	TDRD7		
213362_at	PTPRD		
213363_at	CA5BP		
213364_s_at	SNX1		
213365_at	ERI2		
213366_x_at	ATP5C1		
213367_at	LOC155060		
213368_x_at	PPFIA3		
213369_at	CDHR1		
213370_s_at	SFMBT1		
213371_at	LDB3		
213372_at	PAQR3		
213373_s_at	CASP8		
213374_x_at	HIBCH		
213375_s_at	N4BP2L1		
213376_at	ZBTB1		
213377_x_at	RPS12		
213378_s_at	DDX11 /// DDX12 /// LOC642846		
213379_at	COQ2		
213380_x_at	MST1P9		
213381_at	C10orf72		
213382_at	MST1 /// MST1P2 /// MST1P9		
213383_at	SBF1		
213384_x_at	PLCB3		
213385_at	CHN2		
213386_at	C9orf125		
213387_at	ATAD2B		
213388_at	PDE4DIP		
213389_at	ZNF592		
213390_at	ZC3H4		
213391_at	DPY19L4		
213392_at	IQCK		
213393_at	MFSD9		
213394_at	MAPKBP1		
213395_at	MLC1		
213396_s_at	AKAP10		
213397_x_at	RNASE4		
213398_s_at	SDR39U1		
213399_x_at	RPN2		
213400_s_at	TBL1X		
213401_s_at			
213402_at	ZNF787		
213403_at			
213404_s_at	RHEB		
213405_at	RAB22A		
213406_at	WSB1		
213407_at	PHLPP2		
213408_s_at	PI4KA /// PI4KAP1 /// PI4KAP2		
213409_s_at	RHEB		
213410_at	C10orf137		
213411_at	ADAM22		
213412_at	TJP3		
213413_at	STON1		
213414_s_at	RPS19		
213415_at	CLIC2		
213416_at	ITGA4		
213417_at	TBX2		
213418_at	HSPA6		
213419_at	APBB2		
213420_at	DHX57		
213421_x_at	PRSS3		
213422_s_at	MXRA8		
213423_x_at	TUSC3		
213424_at	KIAA0895		
213425_at	WNT5A		
213426_s_at	CAV2		
213427_at	RPP40		
213428_s_at	COL6A1		
213429_at	BICC1		
213430_at	RUFY3		
213431_x_at	SFI1		
213432_at	MUC5B		
213433_at	ARL3		
213434_at	STX2		
213435_at	SATB2		
213436_at	CNR1		
213437_at	RUFY3		
213438_at	NFASC		
213439_x_at	RUNDC3A		
213440_at	RAB1A		
213441_x_at	SPDEF		
213442_x_at	SPDEF		
213443_at	TRADD		
213444_at	ZNF862		
213445_at	ZC3H3		
213446_s_at	IQGAP1		
213447_at	IPW		
213448_at			
213449_at	POP1		
213450_s_at	ICOSLG		
213451_x_at	TNXA /// TNXB		
213452_at	ZNF184		
213453_x_at	GAPDH		
213454_at	APITD1		
213455_at	FAM114A1		
213456_at	SOSTDC1		
213457_at	MFHAS1		
213458_at	FAM149B1		
213459_at	RPL37A		
213460_x_at	NSUN5P2		
213461_at	NUDT21		
213462_at	NPAS2		
213463_s_at	FAM149B1		
213464_at	LOC100291393 /// SHC2		
213465_s_at	PPP1R7		
213466_at	RAB40C		
213467_at	RND2		
213468_at	ERCC2		
213469_at	PGAP1		
213470_s_at	HNRNPH1		
213471_at	NPHP4		
213472_at	HNRNPH1		
213473_at	BRAP		
213474_at	KCTD7		
213475_s_at	ITGAL		
213476_x_at	TUBB3		
213477_x_at	EEF1A1		
213478_at	KAZ		
213479_at	NPTX2		
213480_at	VAMP4		
213481_at	LOC100510626 /// S100A13		
213482_at	DOCK3		
213483_at	PPWD1		
213484_at			
213485_s_at	ABCC10		
213486_at	COPG2IT1		
213487_at	MAP2K2		
213488_at	SNED1		
213489_at	MAPRE2		
213490_s_at	MAP2K2		
213491_x_at	RPN2		
213492_at	COL2A1		
213493_at	SNED1		
213494_s_at	YY1		
213495_s_at			
213496_at	LPPR4		
213497_at	ABTB2		
213498_at	CREB3L1		
213499_at	CLCN2		
213500_at			
213501_at	ACOX1		
213502_x_at	LOC91316		
213503_x_at	ANXA2		
213504_at	COPS6		
213505_s_at	SUGP2		
213506_at	F2RL1		
213507_s_at	KPNB1		
213508_at	C14orf147		
213509_x_at	CES2		
213510_x_at	LOC220594		
213511_s_at	MTMR1		
213512_at	C14orf79		
213513_x_at	ARPC2		
213514_s_at	DIAPH1		
213515_x_at	HBG1 /// HBG2		
213516_at	AKAP13		
213517_at	PCBP2		
213518_at	PRKCI		
213519_s_at	LAMA2		
213520_at	RECQL4		
213521_at	PTPN18		
213522_s_at	SLC16A3		
213523_at	CCNE1		
213524_s_at	G0S2		
213525_at			
213526_s_at	LIN37		
213527_s_at	ZNF688		
213528_at	C1orf156		
213529_at	ZNF688		
213530_at	RAB3GAP1		
213531_s_at	RAB3GAP1		
213532_at	ADAM17		
213533_at	D4S234E		
213534_s_at	PASK		
213535_s_at	UBE2I		
213536_s_at			
213537_at	HLA-DPA1		
213538_at	SON		
213539_at	CD3D		
213540_at	HSD17B8		
213541_s_at	ERG		
213542_at	ZNF710		
213543_at	SGCD		
213544_at	ING2		
213545_x_at	SNX3		
213546_at	DKFZP586I1420		
213547_at	CAND2		
213548_s_at	CDV3		
213549_at	PDZD8		
213550_s_at	IK /// TMCO6		
213551_x_at	PCGF2		
213552_at	GLCE		
213553_x_at	APOC1		
213554_s_at	CDV3		
213555_at	RWDD2A		
213556_at	LOC390940		
213557_at	CDK12		
213558_at	PCLO		
213559_s_at	ZNF467		
213560_at	GADD45B		
213561_at			
213562_s_at	SQLE		
213563_s_at	TUBGCP2		
213564_x_at	LDHB		
213565_s_at	SMAD6		
213566_at	RNASE6		
213567_at	KPNA4		
213568_at	OSR2		
213569_at			
213570_at	EIF4E2		
213571_s_at	EIF4E2		
213572_s_at	SERPINB1		
213573_at			
213574_s_at			
213575_at	TRA2A		
213577_at	SQLE		
213578_at	BMPR1A		
213579_s_at	EP300		
213580_at			
213581_at	PDCD2		
213582_at	ATP11A		
213583_x_at	EEF1A1 /// EEF1A1P9		
213584_s_at	CREBZF		
213585_s_at	PDCD2		
213586_at	CDKN2D		
213587_s_at	ATP6V0E2		
213588_x_at	RPL14		
213589_s_at	B3GNTL1		
213590_at	SLC16A5		
213591_at	ALDH7A1		
213592_at	APLNR		
213593_s_at	TRA2A		
213594_x_at	SRSF10		
213595_s_at	CDC42BPA		
213596_at	CASP4		
213597_s_at	CTDSPL		
213598_at			
213599_at	OIP5		
213600_at	SIPA1L3		
213601_at	SLIT1		
213602_s_at	MMP11		
213603_s_at	RAC2		
213604_at	TCEB3		
213605_s_at			
213606_s_at	ARHGDIA		
213607_x_at	NADK		
213608_s_at	SRRD		
213609_s_at	SEZ6L		
213610_s_at	KLHL23		
213611_at	AQP5		
213612_x_at	NBPF10 /// NBPF12 /// NBPF15 /// NBPF16 /// NBPF8 /// NBPF9		
213613_s_at	NADK		
213614_x_at	EEF1A1		
213615_at	LPCAT3		
213616_at	C18orf10		
213617_s_at	C18orf10		
213618_at	ARAP2		
213619_at	HNRNPH1		
213620_s_at	ICAM2		
213621_s_at	GUK1		
213622_at	COL9A2		
213623_at	KIF3A		
213624_at	SMPDL3A		
213625_at	ZKSCAN4		
213626_at	CBR4		
213627_at	MAGED2		
213628_at	CLCC1		
213629_x_at	MT1F		
213630_at	NACAD		
213631_x_at	DHODH		
213632_at	DHODH		
213633_at	SH3BP1		
213634_s_at	TRMU		
213635_s_at	SAFB		
213636_at	KIAA1045		
213637_at	DDX52		
213638_at	PHACTR1		
213639_s_at	ZNF500		
213640_s_at	LOX		
213641_at	ZNF500		
213642_at			
213643_s_at	INPP5B		
213644_at	CCDC46		
213645_at	ENOSF1		
213646_x_at	TUBA1B		
213647_at	DNA2		
213648_at	EXOSC7		
213649_at	SRSF7		
213650_at	LOC100509749		
213651_at	INPP5J		
213652_at	PCSK5		
213653_at	METTL3		
213654_at	TAF5L		
213655_at	YWHAE		
213656_s_at	KLC1		
213657_s_at			
213658_at			
213659_at	ZNF75D		
213660_s_at	TOP3B		
213661_at	PAMR1		
213662_at			
213663_s_at			
213664_at	SLC1A1		
213665_at	SOX4		
213666_at	06-Sep		
213667_at	SRCAP		
213668_s_at	SOX4		
213669_at	FCHO1		
213670_x_at	NSUN5P1		
213671_s_at	MARS		
213672_at	MARS		
213673_x_at	NENF		
213674_x_at	IGHD		
213675_at			
213676_at	TMEM151B		
213677_s_at	PMS1		
213678_at	TMEM151B		
213679_at	TTC30A		
213680_at	KRT6B		
213681_at	CYHR1		
213682_at	NUP50		
213683_at	ACSL6		
213684_s_at	PDLIM5		
213685_at			
213686_at	VPS13A		
213687_s_at	RPL35A		
213688_at	CALM1		
213689_x_at	FAM69A		
213690_s_at	LOC100506002		
213691_at	LOC100506002		
213692_s_at	VDR		
213693_s_at	MUC1		
213694_at	RSBN1		
213695_at	PON3		
213696_s_at	MED8		
213697_at	HIPK3		
213698_at	LOC100130633 /// ZMYM6		
213699_s_at	YWHAQ		
213700_s_at			
213701_at	C12orf29		
213702_x_at	ASAH1		
213703_at	LOC150759		
213704_at	RABGGTB		
213705_at	LOC100509558 /// LOC100510047		
213706_at	GPD1		
213707_s_at	DLX5		
213708_s_at	MLX		
213709_at	BHLHB9		
213710_s_at	CALM1		
213711_at	KRT81		
213712_at	ELOVL2		
213713_s_at	GLB1L2		
213714_at	CACNB2		
213715_s_at	KANK3		
213716_s_at	SECTM1		
213717_at	LDB3		
213718_at	RBM4		
213719_s_at	SMARCA4		
213720_s_at	SMARCA4		
213721_at	SOX2		
213722_at	SOX2		
213723_s_at	IDUA		
213724_s_at	PDK2		
213725_x_at	XYLT1		
213726_x_at	TUBB2C		
213727_x_at	MPPE1		
213728_at	LAMP1		
213729_at	PRPF40A		
213730_x_at	TCF3		
213731_s_at	TCF3		
213732_at	TCF3		
213733_at	MYO1F		
213734_at	WSB2		
213735_s_at	COX5B		
213736_at	COX5B		
213737_x_at	GOLGA8H		
213738_s_at	ATP5A1		
213739_at			
213740_s_at	LOC399904		
213741_s_at	KPNA1		
213742_at	SRSF11		
213743_at	CCNT2		
213744_at	ATRNL1		
213745_at	ATRNL1		
213746_s_at	FLNA		
213747_at			
213748_at	TRIM66		
213749_at	MASP1		
213750_at	RSL1D1		
213751_at	LRRC68		
213752_at	KAZ		
213753_x_at	EIF5A		
213754_s_at	PAIP1		
213755_s_at			
213756_s_at	HSF1		
213757_at	EIF5A		
213758_at	COX4I1		
213759_at	ARL4C		
213760_s_at	ZNF330		
213761_at	MDM1		
213762_x_at	RBMX		
213763_at	HIPK2		
213764_s_at	MFAP5		
213765_at	MFAP5		
213766_x_at	GNA11		
213767_at	KSR1		
213768_s_at	ASCL1		
213769_at	KSR1		
213770_at	KSR1		
213771_at	IRF2BP1		
213772_s_at	GGA2		
213773_x_at	NSUN5		
213774_s_at	PPP1R2		
213775_x_at	ZNF638		
213776_at	LOC157562		
213777_s_at			
213778_x_at	ZNF276		
213779_at	EMID1		
213780_at	TCHH		
213781_at	LRRC68		
213782_s_at	MYOZ2		
213783_at	MFNG		
213784_at	IFT27		
213785_at	IPO9		
213786_at	TAX1BP1		
213787_s_at	EBP		
213788_s_at	NCRNA00094		
213789_at			
213790_at	ADAM12		
213791_at	PENK		
213792_s_at	INSR		
213793_s_at	HOMER1		
213794_s_at	NGDN		
213795_s_at	PTPRA		
213796_at	SPRR1A		
213797_at	RSAD2		
213798_s_at	CAP1		
213799_s_at	PTPRA		
213800_at	CFH		
213801_x_at	RPSA		
213802_at	PRSS12		
213803_at	KPNB1		
213804_at	INPP5B		
213805_at	ABHD5		
213806_at	PURA		
213807_x_at	MET		
213808_at	ADAM23		
213809_x_at	TCF3		
213810_s_at			
213811_x_at	TCF3		
213812_s_at	CAMKK2		
213813_x_at			
213814_s_at	SNTB2		
213815_x_at	C19orf29		
213816_s_at	MET		
213817_at	IRAK3		
213818_x_at			
213819_s_at	FLOT1		
213820_s_at	STARD5		
213821_s_at	IDS		
213822_s_at	UBE3B		
213823_at	HOXA11		
213824_at	OLIG2		
213825_at	OLIG2		
213826_s_at			
213827_at	ARHGAP33		
213828_x_at	H3F3A /// LOC440926		
213829_x_at	RTEL1		
213830_at	TRD@		
213831_at	HLA-DQA1		
213832_at	KCND3		
213833_x_at	NOP16		
213834_at	IQSEC3		
213835_x_at	GTPBP3		
213836_s_at	WIPI1		
213837_at	L3MBTL1		
213838_at	NOL7		
213839_at	CLMN		
213840_s_at	MRPS12		
213841_at			
213842_x_at	NSUN5P2		
213843_x_at	SLC6A8		
213844_at	HOXA5		
213845_at	GRIK2		
213846_at	COX7C		
213847_at	PRPH		
213848_at	DUSP7		
213849_s_at	PPP2R2B		
213850_s_at	SRSF2IP		
213851_at	TMEM110		
213852_at	RBM8A		
213853_at	DNAJC24		
213854_at	SYNGR1		
213855_s_at	LIPE		
213856_at	CD47		
213857_s_at	CD47		
213858_at	ZNF250		
213859_x_at	SMARCA5		
213860_x_at	CSNK1A1		
213861_s_at	FAM119B		
213862_at	PNPLA2		
213863_s_at	OAZ3		
213864_s_at	NAP1L1		
213865_at	DCBLD2		
213866_at	SAMD14		
213867_x_at	ACTB		
213868_s_at	DHRS7		
213869_x_at	THY1		
213870_at	COL11A2		
213871_s_at	C6orf108		
213872_at	C6orf62		
213873_at			
213874_at	SERPINA4		
213875_x_at	C6orf62		
213876_x_at	ZRSR2		
213877_x_at	TCEB2		
213878_at	PYROXD1		
213879_at			
213880_at	LGR5		
213881_x_at	SUMO2		
213882_at	TM2D1		
213883_s_at	TM2D1		
213884_s_at	TRIM3		
213885_at	TRIM3		
213887_s_at	POLR2E		
213888_s_at	TRAF3IP3		
213889_at			
213890_x_at	RPS16		
213891_s_at	TCF4		
213892_s_at	APRT		
213893_x_at	PMS2P5		
213894_at	THSD7A		
213895_at	EMP1		
213896_x_at	FAM149B1		
213897_s_at	MRPL23		
213898_at	RBM9		
213899_at	METAP2		
213900_at	FAM189A2		
213901_x_at	RBFOX2		
213902_at	ASAH1		
213903_s_at	RQCD1		
213904_at			
213905_x_at	BGN		
213906_at	MYBL1		
213907_at	EEF1E1		
213908_at	WHAMML1 /// WHAMML2		
213909_at	LRRC15		
213910_at	IGFBP7		
213911_s_at	H2AFZ		
213912_at	TBC1D30		
213913_s_at	TBC1D30		
213914_s_at	SPTBN1		
213915_at	NKG7		
213916_at	ZNF20 /// ZNF625		
213917_at	PAX8		
213918_s_at	NIPBL		
213919_at	DNAJC4		
213920_at	CUX2		
213921_at	SST		
213922_at	TTBK2		
213923_at	RAP2B		
213924_at	GNAL		
213925_at	C1orf95		
213926_s_at	AGFG1		
213927_at	MAP3K9		
213928_s_at	AGFG1		
213929_at	EXPH5		
213930_at	ATG12		
213931_at	ID2 /// ID2B		
213932_x_at	HLA-A		
213933_at	PTGER3		
213934_s_at	ZNF23		
213935_at	ABHD5		
213936_x_at	SFTPB		
213937_s_at	FTSJ1		
213938_at	ERC2		
213939_s_at	RUFY3		
213940_s_at	FNBP1		
213941_x_at	RPS7		
213942_at	MEGF6		
213943_at	TWIST1		
213944_x_at	GNA11		
213945_s_at			
213946_s_at	OBSL1		
213947_s_at	NUP210		
213948_x_at	CADM3		
213949_s_at	DOHH		
213950_s_at			
213951_s_at	PSMC3IP		
213952_s_at	ALOX5		
213953_at	KRT20		
213954_at	FAM169A		
213955_at	MYOZ3		
213956_at	CEP350		
213957_s_at	CEP350		
213958_at	CD6		
213959_s_at	RPGRIP1L		
213960_at	NTRK3		
213961_s_at			
213962_s_at	ANKLE2		
213963_s_at	SAP30		
213964_x_at			
213965_s_at	CHD5		
213966_at	HMG20B		
213967_at	RALYL		
213968_at			
213969_x_at	RPL29		
213970_at	RABL3		
213971_s_at	LOC100510525 /// SUZ12 /// SUZ12P		
213972_at			
213973_at	RRBP1		
213974_at	ADAMTSL3		
213975_s_at	LYZ		
213976_at	CIZ1		
213977_s_at	CIZ1		
213978_at	MTSS1L		
213979_s_at			
213980_s_at	CTBP1		
213981_at	COMT		
213982_s_at	RABGAP1L		
213983_s_at	PDS5A		
213984_at	PDS5A		
213985_s_at	C19orf6		
213986_s_at	C19orf6		
213987_s_at	CDK13		
213988_s_at	SAT1		
213989_x_at	SETD4		
213990_s_at	PAK7		
213991_s_at	HS3ST1		
213992_at	COL4A6		
213993_at	SPON1		
213994_s_at	SPON1		
213995_at	ATP5S		
213996_at	YPEL1		
213997_at	FAM189A1		
213998_s_at	DDX17		
213999_at	YIPF4		
214000_s_at	RGS10		
214001_x_at			
214002_at	MYL6		
214003_x_at	RPS20		
214004_s_at	VGLL4		
214005_at	GGCX		
214006_s_at	GGCX		
214007_s_at	TWF1		
214008_at	TWF1		
214009_at	MSL3		
214010_s_at	ATP9B		
214011_s_at	NOP16		
214012_at	ERAP1		
214013_s_at	TBC1D1		
214014_at	CDC42EP2		
214015_at	SOCS7		
214016_s_at	LOC100506168 /// SFPQ		
214017_s_at	DHX34		
214018_at	GRIP1		
214019_at			
214020_x_at	ITGB5		
214021_x_at	ITGB5		
214022_s_at	IFITM1		
214023_x_at	TUBB2B		
214024_s_at	DGCR6L		
214025_at	DDX28		
214026_s_at	SPRED2		
214027_x_at	DES /// FAM48A		
214028_x_at	TDRD3		
214029_at	SLC25A42		
214030_at	CRYBG3		
214031_s_at	KRT7		
214032_at	ZAP70		
214033_at	ABCC6		
214034_at	ERAP1		
214035_x_at	LOC399491		
214036_at	EFNA5		
214037_s_at	CCDC22		
214038_at	CCL8		
214039_s_at	LAPTM4B		
214040_s_at	GSN		
214041_x_at	RPL37A		
214042_s_at	RPL22		
214043_at	PTPRD		
214044_at	RYR2		
214045_at	LIAS		
214046_at	FUT9		
214047_s_at	MBD4		
214048_at	MBD4		
214049_x_at	CD7		
214050_at	CGGBP1		
214051_at	TMSB15B		
214052_x_at	BAT2L2		
214053_at	ERBB4		
214054_at	DOK2		
214055_x_at	BAT2L2		
214056_at	MCL1		
214057_at	MCL1		
214058_at	MYCL1		
214059_at	IFI44		
214060_at	SSBP1		
214061_at	WDR67		
214062_x_at	NFKBIB		
214063_s_at	TF		
214064_at	TF		
214065_s_at	CIB2		
214066_x_at	NPR2		
214067_at	C16orf42		
214068_at	BEAN1		
214069_at	ACSM2A /// ACSM2B		
214070_s_at	ATP10B		
214071_at	GNAL		
214072_x_at	NENF		
214073_at	CTTN		
214074_s_at	CTTN		
214075_at	NENF		
214076_at	GFOD2		
214077_x_at	MEIS3P1		
214078_at			
214079_at	DHRS2		
214080_x_at	PRKCSH		
214081_at	PLXDC1		
214082_at	CA5B		
214083_at	LOC100507315 /// PPP2R5C		
214084_x_at	NCF1C		
214085_x_at	GLIPR1		
214086_s_at	PARP2		
214087_s_at	MYBPC1		
214088_s_at	FUT3		
214089_at	RPS8 /// RPS8P8		
214090_at	PAWR		
214091_s_at	GPX3		
214092_x_at	SUGP2		
214093_s_at	FUBP1		
214094_at	FUBP1		
214095_at	SHMT2		
214096_s_at	SHMT2		
214097_at	RPS21		
214098_at	KIAA1107		
214099_s_at	PDE4DIP		
214100_x_at	NSUN5P1		
214101_s_at	NPEPPS		
214102_at	ARAP2		
214103_s_at	RAP2A		
214104_at	GPR161		
214105_at	SOCS3		
214106_s_at	GMDS		
214107_x_at	LOC440434		
214108_at	MAX		
214109_at	LRBA		
214110_s_at			
214111_at	OPCML		
214112_s_at	CXorf40A /// CXorf40B		
214113_s_at	RBM8A		
214114_x_at	FASTK		
214115_at	VAMP5		
214116_at			
214117_s_at	BTD		
214118_x_at	PCM1		
214119_s_at	FKBP1A		
214120_at	RFPL1S		
214121_x_at	PDLIM7		
214122_at	PDLIM7		
214123_s_at	C4orf10		
214124_x_at	FGFR1OP		
214125_s_at	NENF		
214126_at			
214127_s_at	SRRT		
214128_at	DAGLA		
214129_at	PDE4DIP		
214130_s_at	PDE4DIP		
214131_at	CYorf15B		
214132_at	ATP5C1		
214133_at	MUC6		
214134_at	C2orf55		
214135_at	CLDN18		
214136_at	NUDT13		
214137_at	PTPRJ		
214138_at	ZNF79		
214139_at	ARID4B		
214140_at	SLC25A16		
214141_x_at	SRSF7		
214142_at	ZG16		
214143_x_at	RPL24		
214144_at	POLR2D		
214145_s_at	SPTB		
214146_s_at	PPBP		
214147_at	C1orf175		
214148_at	LOC100507424		
214149_s_at	ATP6V0E1		
214150_x_at	ATP6V0E1		
214151_s_at	CCPG1		
214152_at	CCPG1		
214153_at	ELOVL5		
214154_s_at	PKP2		
214155_s_at	LARP4		
214156_at	MYRIP		
214157_at	GNAS		
214158_s_at	PRDM10		
214159_at	PLCE1		
214160_at			
214161_at	OSGIN2		
214162_at	LOC284244		
214163_at	HSPB11		
214164_x_at	CA12		
214165_s_at	HS6ST1		
214166_at	SDHB		
214167_s_at	RPLP0 /// RPLP0P6		
214168_s_at	TJP1		
214169_at			
214170_x_at	FH		
214171_s_at	U2AF2		
214172_x_at	RYK		
214173_x_at	C19orf2		
214174_s_at	PDLIM4		
214175_x_at	PDLIM4		
214176_s_at	PBXIP1		
214177_s_at	PBXIP1		
214178_s_at	SOX2		
214179_s_at	NFE2L1		
214180_at	MAN1C1		
214181_x_at	LST1		
214182_at			
214183_s_at	TKTL1		
214184_at	NPFF		
214185_at	KHDRBS1		
214186_s_at	HCG26		
214187_x_at	CTDSPL		
214188_at	HEXIM1		
214189_s_at	GGA2		
214190_x_at	GGA2		
214191_at	ICA1		
214192_at	NUP88		
214193_s_at	C1orf107		
214194_at	DIS3		
214195_at	TPP1		
214196_s_at	TPP1		
214197_s_at	SETDB1		
214198_s_at	DGCR2		
214199_at	SFTPD		
214200_s_at	COL6A1		
214201_x_at	BAT2		
214202_at			
214203_s_at	PRODH		
214204_at	PACRG		
214205_x_at	GLRX3		
214206_at	PPIL6		
214207_s_at	CARD10		
214208_at	KLHL35		
214209_s_at	ABCB9		
214210_at	SLC25A17		
214211_at	FTH1		
214212_x_at	FERMT2		
214213_x_at	LMNA		
214214_s_at	C1QBP		
214215_s_at	LARP4B		
214216_s_at	LARP4B		
214217_at	GRM5		
214218_s_at	XIST		
214219_x_at	MAP4K1		
214220_s_at	ALMS1		
214221_at	ALMS1		
214222_at	DNAH7		
214223_at			
214224_s_at	PIN4		
214225_at	PIN4		
214226_at	PRSS53		
214227_at			
214228_x_at	TNFRSF4		
214229_at	DNAH17		
214230_at	CDC42		
214231_s_at	KIAA0564		
214232_at			
214233_at	GGA2		
214234_s_at	CYP3A5		
214235_at	CYP3A5		
214236_at	LOC100286895		
214237_x_at	PAWR		
214238_at			
214239_x_at	PCGF2		
214240_at	GAL		
214241_at	NDUFB8		
214242_at	MAN1A2		
214243_s_at	SERHL /// SERHL2		
214244_s_at	ATP6V0E1		
214245_at	RPS14		
214246_x_at	MINK1		
214247_s_at	DKK3		
214248_s_at	TRIM2		
214249_at	TRIM2		
214250_at	NUMA1		
214251_s_at	NUMA1		
214252_s_at	CLN5		
214253_s_at	DTNB		
214254_at	MAGEA4		
214255_at	ATP10A		
214256_at	ATP10A		
214257_s_at	SEC22B		
214258_x_at	KAT5		
214259_s_at	AKR7A2		
214260_at	COPS8		
214261_s_at	ADH6		
214262_at	TRIP6		
214263_x_at	POLR2C		
214264_s_at	C14orf143		
214265_at	ITGA8		
214266_s_at	PDLIM7		
214267_s_at	CADM4		
214268_s_at	MTMR4		
214269_at	MFSD7		
214270_s_at	MAPRE3		
214271_x_at	RPL12		
214272_at	CYLD		
214273_x_at	NPRL3		
214274_s_at	ACAA1		
214275_at	MED12		
214276_at	KLF12		
214277_at	COX11		
214278_s_at	NDRG2		
214279_s_at	NDRG2		
214280_x_at	HNRNPA1		
214281_s_at	RCHY1		
214282_at			
214283_at	TMEM97		
214284_s_at	FGF18		
214285_at	FABP3		
214286_at	GNAT1		
214287_s_at	CDK13		
214288_s_at	PSMB1		
214289_at	PSMB1		
214290_s_at	HIST2H2AA3 /// HIST2H2AA4		
214291_at	RPL17		
214292_at	ITGB4		
214293_at	11-Sep		
214294_at	KIAA0485		
214295_at	KIAA0485		
214296_x_at	IZUMO4		
214297_at	CSPG4		
214298_x_at	06-Sep		
214299_at	TOP3A		
214300_s_at	TOP3A		
214301_s_at	DPYSL4		
214302_x_at	GJC2		
214303_x_at	MUC5AC		
214304_x_at	SYNM		
214305_s_at	SF3B1		
214306_at	OPA1		
214307_at	HGD		
214308_s_at	HGD		
214309_s_at			
214310_s_at	ZFPL1		
214311_at	ZFPL1		
214312_at	FOXA2		
214313_s_at	EIF5B		
214314_s_at	EIF5B		
214315_x_at	CALR		
214316_x_at	LOC100507328 /// LOC100508591		
214317_x_at	RPS9		
214318_s_at	FRY		
214319_at	FRY		
214320_x_at	CYP2A6		
214321_at	NOV		
214322_at	CAMK2G		
214323_s_at	UPF3A		
214324_at	GP2		
214325_at	GP2		
214326_x_at	JUND		
214327_x_at	TPT1		
214328_s_at	HSP90AA1		
214329_x_at	TNFSF10		
214330_at	ATPAF2		
214331_at	TSFM		
214332_s_at	TSFM		
214333_x_at	IDH3G		
214334_x_at	DAZAP2		
214335_at	RPL18		
214336_s_at	COPA		
214337_at	COPA		
214338_at	DNAJB12		
214339_s_at	MAP4K1		
214340_at	ALOX12P2		
214341_at	THTPA		
214342_at	ATXN7L1		
214343_s_at	ATXN7L1		
214344_at	LOC92973		
214345_at			
214346_at	C1QL1		
214347_s_at	DDC		
214348_at	TACR2		
214349_at			
214350_at	SNTB2		
214351_x_at	RPL13		
214352_s_at	KRAS		
214353_at			
214354_x_at	SFTPB		
214355_x_at	CTAGE15P /// CTAGE4 /// CTAGE8 /// CTAGE9		
214356_s_at	KIAA0368		
214357_at	C1orf105		
214358_at	ACACA		
214359_s_at	HSP90AB1		
214360_at	SMARCA4		
214361_s_at	RGS12		
214362_at			
214363_s_at	MATR3		
214364_at	MTERFD2		
214365_at	TPM3		
214366_s_at	ALOX5		
214367_at	RASGRP2		
214368_at	RASGRP2		
214369_s_at	RASGRP2		
214370_at	S100A8		
214371_at	TSSK2		
214372_x_at	ERN2		
214373_at			
214374_s_at	PPFIBP1		
214375_at	PPFIBP1		
214376_at			
214377_s_at	CTRL		
214378_at	TFPI		
214379_at	HNRPDL		
214380_at	PRPF31		
214381_at	LOC441601		
214382_at	UNC93A		
214383_x_at	KLHDC3		
214384_s_at	DCTN2		
214385_s_at	MUC5AC		
214386_at			
214387_x_at	SFTPC		
214388_at			
214389_at	SLC5A12		
214390_s_at	BCAT1		
214391_x_at	PTGER1		
214392_at	IRGC		
214393_at	RND2		
214394_x_at	EEF1D		
214395_x_at	EEF1D		
214396_s_at	MBD2		
214397_at	MBD2		
214398_s_at	IKBKE		
214399_s_at	KRT4		
214400_at	INSL3		
214401_at	PAX1		
214402_s_at	SFI1		
214403_x_at	SPDEF		
214404_x_at	SPDEF		
214405_at			
214406_s_at	SLC7A4		
214407_x_at	GYPB		
214408_s_at	RFPL1S /// RFPL3S		
214409_at	RFPL3S		
214410_at	TRPM1		
214411_x_at	CTRB2		
214412_at	H2AFB1 /// H2AFB2 /// H2AFB3		
214413_at	TAT		
214414_x_at	HBA1 /// HBA2		
214415_at	PLGLB1 /// PLGLB2		
214416_at			
214417_s_at	FETUB		
214418_at	CT62		
214419_s_at	CYP2C9		
214420_s_at	CYP2C9		
214421_x_at	CYP2C9		
214422_at	RAD23B		
214423_x_at	ALDOB		
214424_s_at	ALDOB		
214425_at	AMBP		
214426_x_at	CHAF1A		
214427_at	NOP2		
214428_x_at	C4A /// C4B /// LOC100509001		
214429_at	MTMR6		
214430_at	GLA		
214431_at	GMPS		
214432_at	ATP1A3		
214433_s_at	SELENBP1		
214434_at	HSPA12A		
214435_x_at	RALA		
214436_at	FBXL2		
214437_s_at	SHMT2		
214438_at	HLX		
214439_x_at	BIN1		
214440_at	NAT1		
214441_at	STX6		
214442_s_at	PIAS2		
214443_at	PVR		
214444_s_at	PVR		
214445_at	ELL2		
214446_at	ELL2		
214447_at	ETS1		
214448_x_at	NFKBIB		
214449_s_at	RHOQ		
214450_at	CTSW		
214451_at	TFAP2B		
214452_at	BCAT1		
214453_s_at	IFI44		
214454_at	ADAMTS2		
214455_at	HIST1H2BC		
214456_x_at	SAA1 /// SAA2		
214457_at	HOXA2		
214458_at	TRAF3IP1		
214459_x_at	HLA-C		
214460_at	LSAMP		
214461_at	LBP		
214462_at	SOCS6		
214463_x_at	HIST1H4J		
214464_at	CDC42BPA		
214465_at	ORM1 /// ORM2		
214466_at	GJA5		
214467_at	GPR65		
214468_at	MYH6		
214469_at	HIST1H2AE		
214470_at	KLRB1		
214471_x_at	LHB		
214472_at	HIST1H2AD /// HIST1H3D		
214473_x_at	PMS2P3		
214474_at	PRKAB2		
214475_x_at	CAPN3		
214476_at	TFF2		
214477_at	MLLT1		
214478_at	SPP2		
214479_at	GFRA3		
214480_at	ETV3		
214481_at	HIST1H2AM		
214482_at	ZBTB25		
214483_s_at	ARFIP1		
214484_s_at	SIGMAR1		
214485_at	ODF1		
214486_x_at	CFLAR		
214487_s_at	RAP2A /// RAP2B		
214488_at	RAP2B		
214489_at	FSHB		
214490_at	ARSF		
214491_at	SSTR3		
214492_at	SGCD		
214493_s_at	INADL		
214494_s_at	SPG7		
214495_at	CACNG2		
214496_x_at	MYST4		
214497_s_at	NHLH2		
214498_at	ASIP		
214499_s_at	BCLAF1		
214500_at	H2AFY		
214501_s_at	H2AFY		
214502_at	HIST1H2BJ		
214503_x_at	GPR135		
214504_at	ABO		
214505_s_at	FHL1		
214506_at	GPR182		
214507_s_at	EXOSC2		
214508_x_at	CREM		
214509_at	HIST1H3I		
214510_at	GPR20		
214511_x_at	FCGR1B		
214512_s_at	SUB1		
214513_s_at	CREB1		
214514_at	MCM3AP		
214515_at	OR1E1		
214516_at	HIST1H4B		
214517_at	KRTAP5-9		
214518_at	PDHA2		
214519_s_at	RLN2		
214520_at	FOXC2		
214521_at	HES2		
214522_x_at	HIST1H2AD /// HIST1H3D		
214523_at	CEBPE		
214524_at	GHRH		
214525_x_at	MLH3		
214526_x_at	PMS2P1		
214527_s_at	PQBP1		
214528_s_at	PAX8		
214529_at	TSHB		
214530_x_at	EPB41		
214531_s_at	SNX1		
214532_x_at	POU5F1B		
214533_at	CMA1		
214534_at	HIST1H1B		
214535_s_at	ADAMTS2		
214536_at	SLURP1		
214537_at	HIST1H1D		
214538_x_at	RGS6		
214539_at	SERPINB10		
214540_at	HIST1H2BO		
214541_s_at	QKI		
214542_x_at	HIST1H2AI		
214543_x_at	QKI		
214544_s_at	SNAP23		
214545_s_at	PROSC		
214546_s_at	P2RY11 /// PPAN-P2RY11		
214547_at	ADCY10		
214548_x_at	GNAS		
214549_x_at	SPRR1A		
214550_s_at	TNPO3		
214551_s_at	CD7		
214552_s_at	RABEP1		
214553_s_at	ARPP19		
214554_at	HIST1H2AL		
214555_at	SSTR5		
214556_at	SSTR4		
214557_at	PTTG2		
214558_at	GPR12		
214559_at	DRD3		
214560_at	FPR3		
214561_at	LILRP2		
214562_at	HIST1H4L		
214563_at	PCDHGC3		
214564_s_at	PCDHGC3		
214565_s_at	SMR3A /// SMR3B		
214566_at	SMR3A		
214567_s_at	XCL1 /// XCL2		
214568_at	TPSD1		
214569_at	IFNA5		
214570_x_at	LOC100294020 /// LOC100507755 /// POM121L10P /// POM121L1P /// POM121L4P /// POM121L8P /// POM121L9P		
214571_at	FGF3		
214572_s_at	INSL3		
214574_x_at	LST1		
214575_s_at	AZU1		
214576_at	KRT36		
214577_at	MAP1B		
214578_s_at	ROCK1		
214579_at	NIPAL3		
214580_x_at	KRT6A /// KRT6B /// KRT6C		
214581_x_at	TNFRSF21		
214582_at	PDE3B		
214583_at	DDI2		
214584_x_at	ACACB		
214585_s_at	VPS52		
214586_at	GPR37		
214587_at	COL8A1		
214588_s_at	MFAP3		
214589_at	FGF12		
214590_s_at	UBE2D1		
214591_at	KLHL4		
214592_s_at	SNAPC5		
214593_at	PIAS2		
214594_x_at	ATP8B1		
214595_at	KCNG1		
214596_at	CHRM3		
214597_at	SSTR2		
214598_at	CLDN8		
214599_at	IVL		
214600_at	TEAD1		
214601_at	TPH1		
214602_at	COL4A4		
214603_at	MAGEA2 /// MAGEA2B		
214604_at	HOXD11		
214605_x_at	GPR1		
214606_at	TSPAN2		
214607_at	PAK3		
214608_s_at	EYA1		
214609_at	PHOX2A		
214610_at	CYP11B1		
214611_at	GRIK1		
214612_x_at	MAGEA6		
214613_at	GPR3		
214614_at	MNX1		
214615_at	P2RY10		
214616_at	HIST1H3E		
214617_at	PRF1		
214618_at	CFLAR		
214619_at	CRHR1		
214620_x_at	PAM		
214621_at	GYS2		
214622_at	CYP21A2		
214623_at	FBXW4P1		
214624_at	UPK1A		
214625_s_at	MINK1		
214626_s_at	GANAB		
214627_at	EPX		
214628_at	NHLH1		
214629_x_at	RTN4		
214630_at	CYP11B2		
214631_at	ZBTB33		
214632_at	NRP2		
214633_at	SOX3		
214634_at			
214635_at	CLDN9		
214636_at	CALCB		
214637_at	OSM		
214638_s_at	CCNT2		
214639_s_at	HOXA1		
214640_at	UNC93A		
214641_at	COL4A3		
214642_x_at	MAGEA5		
214643_x_at	BIN1		
214644_at	HIST1H2AK		
214645_at			
214646_at	HIST1H3J		
214647_s_at	HFE		
214648_at	GPX5		
214649_s_at	MTMR2		
214650_x_at	MOG		
214651_s_at	HOXA10 /// HOXA9		
214652_at	DRD1		
214655_at	GPR6		
214656_x_at	MYO1C		
214657_s_at	NEAT1		
214658_at	TMED7		
214659_x_at	YLPM1		
214660_at	ITGA1		
214661_s_at	NOP14		
214662_at	WDR43		
214663_at	DSTYK		
214664_at	PAICS		
214665_s_at	CHP		
214666_x_at	IREB2		
214667_s_at	TP53I11		
214668_at	C13orf1		
214669_x_at	IGKC		
214670_at	ZKSCAN1		
214671_s_at	ABR		
214672_at	TTLL5		
214673_s_at	HUWE1		
214674_at	USP19		
214675_at	NUP188		
214676_x_at	MUC3A		
214677_x_at	IGLV1-44 /// LOC100290481		
214678_x_at	ZFX		
214679_x_at	GNA11		
214680_at	NTRK2		
214681_at	GK		
214682_at	LOC399491		
214683_s_at	CLK1 /// PPIL3		
214684_at	MEF2A		
214685_at	C4orf10		
214686_at	ZNF266		
214687_x_at	ALDOA		
214688_at	TLE4		
214689_at	PAPPA2		
214690_at	TAF1B		
214691_x_at	FAM63B		
214692_s_at	JRK		
214693_x_at	NBPF10		
214694_at	MPRIP		
214695_at	UBAP2L		
214696_at	C17orf91		
214697_s_at	ROD1		
214698_at	ROD1		
214699_x_at	WIPI2		
214700_x_at	RIF1		
214701_s_at	FN1		
214702_at	FN1		
214703_s_at	MAN2B2		
214704_at	TCF25		
214705_at	INADL		
214706_at	ZNF200		
214707_x_at	ALMS1		
214708_at	SNTB1		
214709_s_at	KTN1		
214710_s_at	CCNB1		
214711_at	GATC		
214712_at	RUNDC2C		
214713_at	YLPM1		
214714_at	ZNF394		
214715_x_at	ZNF160		
214716_at	BMP2K		
214717_at	PK155		
214718_at	GATAD1		
214719_at	SLC46A3		
214720_x_at	10-Sep		
214721_x_at	CDC42EP4		
214722_at	NOTCH2NL		
214723_x_at	ANKRD36		
214724_at	DIXDC1		
214725_at	C8orf84		
214726_x_at	ADD1		
214727_at	BRCA2		
214728_x_at	SMARCA4		
214729_at	TWISTNB		
214730_s_at	GLG1		
214731_at			
214732_at	SP1		
214733_s_at	YIPF1		
214734_at	EXPH5		
214735_at	IPCEF1		
214736_s_at	ADD1		
214737_x_at	HNRNPC		
214738_s_at	NEK9		
214739_at	LRCH3		
214740_at	POLR2J /// POLR2J2 /// POLR2J3		
214741_at	ZNF131		
214742_at	AZI1		
214743_at	CUX1		
214744_s_at	RPL23		
214745_at	PLCH1		
214746_s_at	ZNF467		
214747_at	ZBED4		
214748_at	N4BP2L2		
214749_s_at	ARMCX6		
214750_at	PLAC4		
214751_at	ZNF468		
214752_x_at	FLNA		
214753_at	N4BP2L2		
214754_at	TET3		
214755_at	UAP1L1		
214756_x_at	PMS2P1		
214757_at	PMS2L2		
214758_at	DCAF4		
214759_at	WTAP		
214760_at	ZNF337		
214761_at	ZNF423		
214762_at	ATP6V1G2		
214763_at	ACOT11		
214764_at	RRP15		
214765_s_at	NAAA		
214766_s_at	AHCTF1		
214767_s_at	HSPB6		
214768_x_at	IGKV1-5		
214769_at	CLCN4		
214770_at	MSR1		
214771_x_at	MPRIP		
214772_at	C11orf41		
214773_x_at	TIPRL		
214774_x_at	TOX3		
214775_at	N4BP3		
214776_x_at	XYLB		
214777_at	IGKV4-1		
214778_at	MEGF8		
214779_s_at	SGSM3		
214780_s_at	MYO9B		
214781_at			
214782_at	CTTN		
214783_s_at	ANXA11		
214784_x_at	XPO6		
214785_at	VPS13A		
214786_at	MAP3K1		
214787_at	DENND4A		
214788_x_at	DDN		
214789_x_at	SRSF8		
214790_at	SENP6		
214791_at	SP140L		
214792_x_at	VAMP2		
214793_at	DUSP7		
214794_at	PA2G4		
214795_at	ZMYND8		
214796_at	C8orf79		
214797_s_at	CDK18		
214798_at	ATP2C2		
214799_at	NFASC		
214800_x_at	BTF3		
214801_at			
214802_at	EXOC7		
214803_at	CDH6		
214804_at	CENPI		
214805_at	EIF4A1		
214806_at	BICD1		
214807_at			
214808_at			
214809_at	LOC100294145		
214811_at	RIMBP2		
214812_s_at	MOBKL1B		
214813_at	ZNF75D		
214814_at	YTHDC1		
214815_at	TRIM33		
214816_x_at	C19orf40		
214817_at	UNC13A		
214818_at	CCDC57		
214819_at	IQSEC2		
214820_at	BRWD1		
214821_at	SLC25A4		
214822_at	FAM5B		
214823_at	ZNF204P		
214824_at			
214825_at	FAM155A		
214826_at	PDE12		
214827_at	PARD6B		
214828_s_at	RRP7A /// RRP7B		
214829_at	AASS		
214830_at	SLC38A6		
214831_at	ELK4		
214832_at	HNF4A		
214833_at	TMEM63A		
214834_at	PAR5		
214835_s_at	SUCLG2		
214836_x_at	IGK@ /// IGKC /// IGKV1-5		
214837_at			
214838_at	SFT2D2		
214839_at	LOC157627		
214840_at	TOM1L2		
214841_at	CNIH3		
214842_s_at			
214843_s_at	USP33		
214844_s_at	DOK5		
214845_s_at	CALU		
214846_s_at	ALPK3		
214847_s_at	GPSM3		
214848_at			
214849_at	KCTD20		
214850_at	LOC100170939		
214851_at	HNF4A		
214852_x_at	VPS13A		
214853_s_at	SHC1		
214854_at			
214855_s_at	RALGAPA1		
214856_at	SPTBN1		
214857_at			
214858_at	PP14571		
214859_at	FSTL4		
214860_at	SLC9A7		
214861_at	KDM4C		
214862_x_at			
214863_at			
214864_s_at	GRHPR		
214865_at	DOT1L		
214866_at	PLAUR		
214867_at			
214868_at	PIWIL1		
214869_x_at	GAPVD1		
214870_x_at	NPIP /// PKD1P1		
214871_x_at	LOC100287590		
214872_at	RIF1		
214873_at	LRP5L		
214874_at	PKP4		
214875_x_at	APLP2		
214876_s_at	TUBGCP5		
214877_at	CDKAL1		
214878_at	ZNF37A /// ZNF37BP		
214879_x_at	USF2		
214880_x_at	CALD1		
214881_s_at	UBTF		
214882_s_at	SRSF2		
214883_at	THRA		
214884_at	MCF2		
214885_at	MYST1		
214886_s_at	N4BP2L1		
214887_at	N4BP2L1		
214888_at	CAPN2		
214889_at	FAM149A		
214890_s_at	FAM149A		
214891_at	FBXO21		
214892_x_at	C19orf29		
214893_x_at	HCN2		
214894_x_at	MACF1		
214895_s_at	ADAM10		
214896_at			
214897_at			
214898_x_at	MUC3B		
214899_at	ZNF780B		
214900_at	ZKSCAN1		
214901_at	ZNF8		
214902_x_at			
214903_at	SYT2		
214904_at	ZNF41		
214905_at	RASGRF1		
214906_x_at	N4BP2L1		
214907_at	CEACAM21		
214908_s_at	TRRAP		
214909_s_at	DDAH2		
214910_s_at	APOM		
214911_s_at	BRD2		
214912_at			
214913_at	ADAMTS3		
214914_at	FAM13C		
214915_at	ZNF362		
214916_x_at	IGHA1 /// IGHA2 /// IGHG1 /// IGHG3 /// IGHM /// IGHV3-23 /// IGHV4-31		
214917_at	PRKAA1		
214918_at	HNRNPM		
214919_s_at	ANKHD1-EIF4EBP3 /// EIF4EBP3		
214920_at	THSD7A		
214921_at	KCNMA1		
214922_at	ZNF484		
214923_at	ATP6V1D		
214924_s_at	TRAK1		
214925_s_at	SPTAN1		
214926_at	SPTAN1		
214927_at	ITGBL1		
214928_at	OBSL1		
214929_s_at	KIAA1109		
214930_at	SLITRK5		
214931_s_at	SRPK2		
214932_at	KIDINS220		
214933_at	CACNA1A		
214934_at	ATP9B		
214935_at	IL4I1 /// NUP62 /// SIGLEC11		
214936_at	LRCH1		
214937_x_at	PCM1		
214938_x_at	HMGB1		
214939_x_at	MLLT4		
214940_s_at	SMG6		
214941_s_at	PRPF40A		
214942_at	RBM34		
214943_s_at	ARID4B /// RBM34		
214944_at	PHLPP2		
214945_at	LOC100507397		
214946_x_at	FAM21A /// FAM21B /// FAM21C /// FAM21D		
214947_at	FAM105A		
214948_s_at	TMF1		
214949_at			
214950_at			
214951_at	SLC26A10		
214952_at	NCAM1		
214953_s_at	APP		
214954_at	SUSD5		
214955_at	TMPRSS6		
214956_at	AAK1		
214957_at	ACTL8		
214958_s_at	TMC6		
214959_s_at	API5		
214960_at	API5		
214961_at	MTUS2		
214962_s_at	NUP160		
214963_at	NUP160		
214964_at			
214965_at	SPATA2L		
214966_at	GRIK5		
214967_at			
214968_at	DDX51		
214969_at	MAP3K9		
214970_s_at	ST6GAL1		
214971_s_at	ST6GAL1		
214972_at	MGEA5		
214973_x_at	IGHD		
214974_x_at	CXCL5		
214975_s_at	MTMR1		
214976_at	RPL13		
214977_at			
214978_s_at	PPFIA4		
214979_at	ABCC3		
214980_at	UBE3A		
214981_at	POSTN		
214982_at	SNRNP200		
214983_at	TTTY15		
214984_at	LOC100271836 /// LOC440354 /// LOC595101 /// LOC641298 /// SMG1		
214985_at	EXT1		
214986_x_at	PPIL2		
214987_at	GAB1		
214988_s_at	SON		
214989_x_at			
214990_at	PIGO		
214991_s_at	PIGO		
214992_s_at	DNASE2		
214993_at	ASPHD1		
214994_at	APOBEC3F		
214995_s_at	APOBEC3F /// APOBEC3G		
214996_at			
214997_at	SCAI		
214998_at	AAK1		
214999_s_at	RAB11FIP3		
215000_s_at	FEZ2		
215001_s_at	GLUL		
215002_at	LOC100132247 /// LOC348162 /// LOC613037 /// LOC728888 /// LOC729978 /// NPIPL2 /// NPIPL3		
215003_at	DGCR9		
215004_s_at	SUGP1		
215005_at	NECAB2		
215006_at			
215008_at	TLL2		
215009_s_at	LOC100499177		
215010_s_at	BRSK2		
215011_at	SNHG3		
215012_at	ZNF451		
215013_s_at	USP34		
215014_at	KCND3		
215015_at	CCDC64		
215016_x_at	DST		
215017_s_at	FNBP1L		
215018_at	KIAA1731		
215019_x_at	ZNF528		
215020_at	NRXN3		
215021_s_at	NRXN3		
215022_x_at	ZNF33B		
215023_s_at	PEX1		
215024_at	C7orf28B		
215025_at	NTRK3		
215026_x_at	SCNN1A		
215027_at	RAPGEF3		
215028_at	SEMA6A		
215029_at			
215030_at	GRSF1		
215031_x_at	RNF126		
215032_at	RREB1		
215033_at	TM4SF1		
215034_s_at	TM4SF1		
215035_at	IGLV6-57		
215036_at			
215037_s_at	BCL2L1		
215038_s_at	SETD2		
215039_at	HS2ST1 /// LOC339524		
215040_at	RNASEH2B		
215041_s_at	DOCK9		
215042_at	BMP6		
215043_s_at	SMA4 /// SMA5		
215044_s_at	STAM2		
215045_at	CELF3		
215046_at	C2orf67		
215047_at	TRIM58		
215048_at	ZNF280B		
215049_x_at	CD163		
215050_x_at	MAPKAPK2		
215051_x_at	AIF1		
215052_at	FRMPD4		
215053_at	SRCAP		
215054_at	EPOR		
215055_at	B3GNTL1		
215056_at			
215057_at	LOC100272228		
215058_at	DENND5B		
215059_at			
215060_at			
215061_at	METTL10		
215062_at			
215063_x_at	LRRC40		
215064_at	SC5DL		
215065_at	PHF8		
215066_at	PTPRF		
215067_x_at	PRDX2		
215068_s_at	FBXL18		
215069_at	NMT2		
215070_x_at	RABGAP1		
215071_s_at	HIST1H2AC		
215072_x_at	C10orf137		
215073_s_at	NR2F2		
215074_at	MYO1B		
215075_s_at	GRB2		
215076_s_at	COL3A1		
215077_at			
215078_at	SOD2		
215079_at			
215080_s_at	AGAP2		
215081_at	KIAA1024		
215082_at	ELOVL5		
215083_at			
215084_s_at	LRRC42		
215085_x_at	DLEC1		
215086_at	IBTK		
215087_at	C15orf39		
215088_s_at	SDHC		
215089_s_at	RBM10		
215090_x_at	LOC440434		
215091_s_at	GTF3A		
215092_s_at	NFAT5		
215093_at	NSDHL		
215094_at	SPICE1		
215095_at			
215096_s_at	ESD		
215097_at	CAPZB		
215098_at	RXRB		
215099_s_at	RXRB		
215100_at	C6orf105		
215101_s_at	CXCL5		
215102_at	DPY19L1P1		
215103_at	CYP2C18		
215104_at	NRIP2		
215105_at	CG030		
215106_at	TTC22		
215107_s_at	TTC22		
215108_x_at	TOX3		
215109_at			
215110_at	MBL1P		
215111_s_at	TSC22D1		
215112_x_at	MCF2L2		
215113_s_at	SENP3		
215114_at	SENP3		
215115_x_at	NTRK3		
215116_s_at	DNM1		
215117_at	RAG2		
215118_s_at	IGHA1		
215119_at	MYO16		
215120_s_at	SAMD4A		
215121_x_at	IGLC7 /// IGLV1-44 /// LOC100290481		
215122_at	TBX6		
215123_at	NPIPL3		
215124_at	ZNF550		
215125_s_at	UGT1A1 /// UGT1A10 /// UGT1A3 /// UGT1A4 /// UGT1A5 /// UGT1A6 /// UGT1A7 /// UGT1A8 /// UGT1A9		
215126_at			
215127_s_at	RBMS1		
215128_at			
215129_at	PIK3C2G		
215130_s_at	IQCK		
215131_at	IQCK		
215132_at			
215133_s_at	FAM153A /// FAM153B /// LOC100507397		
215134_at	PI4K2A		
215135_at	DNPEP		
215136_s_at	EXOSC8		
215137_at			
215138_s_at	KAZ		
215139_at	ARHGEF10		
215140_at			
215141_at	C4orf10		
215142_at	CXorf27		
215143_at	DPY19L2P2		
215144_at			
215145_s_at	CNTNAP2		
215146_s_at	TTC28		
215147_at			
215148_s_at	APBA3		
215149_at			
215150_at	YOD1		
215151_at	DOCK10		
215152_at	MYB		
215153_at	NOS1AP		
215154_at	ULK2		
215155_at	HEXA		
215156_at	WDR61		
215157_x_at	PABPC1		
215158_s_at	DEDD		
215159_s_at	NADK		
215160_x_at	LOC100509419 /// LOC100510581 /// LOC642236		
215161_at	CAMK1G		
215162_at	RALGAPA1		
215163_at			
215164_at			
215165_x_at	UMPS		
215166_at	IGSF9B		
215167_at	MED14		
215168_at	TIMM17A		
215169_at	SLC35E2		
215170_s_at	CEP152		
215171_s_at	TIMM17A		
215172_at	PTPN20A /// PTPN20B		
215173_at	LRRC50		
215174_at	FMO6P		
215175_at	PCNX		
215176_x_at	IGK@ /// IGKC		
215177_s_at	ITGA6		
215178_x_at	NAAA		
215179_x_at	PGF		
215180_at			
215181_at	CDH22		
215182_x_at			
215183_at			
215184_at	DAPK2		
215185_at			
215186_at	TBC1D30		
215187_at	FLJ11292		
215188_at	STK24		
215189_at	KRT86 /// LOC100509764		
215190_at	EIF3M		
215191_at			
215192_at	PMS2P4		
215193_x_at	HLA-DRB1 /// HLA-DRB3 /// HLA-DRB4		
215194_at	PRKCA		
215195_at	PRKCA		
215196_at			
215197_at			
215198_s_at	CALD1		
215199_at	CALD1		
215200_x_at			
215201_at	REPS1		
215202_at	LOC91316		
215203_at	GOLGA4		
215204_at			
215205_x_at	NCOR2		
215206_at			
215207_x_at	NUS1 /// NUS1P3		
215208_x_at	RPL35A		
215209_at	SEC24D		
215210_s_at	DLST		
215211_at	RRN3P1		
215212_at			
215213_at	NUP54		
215214_at	IGL@		
215215_s_at	LOC81691		
215216_at	VPS16		
215217_at	IGKC		
215218_s_at	WDR62		
215219_at	DOPEY2		
215220_s_at	TPR		
215221_at			
215222_x_at	MACF1		
215223_s_at	SOD2		
215224_at	SNORA21		
215225_s_at	GPR17		
215226_at	EXPH5		
215227_x_at	ACP1		
215228_at	NHLH2		
215229_at	LOC100129973		
215230_x_at	EIF3C /// EIF3CL		
215231_at	PRKAG2		
215232_at	ARHGAP44		
215233_at	JMJD6		
215234_at			
215235_at	SPTAN1		
215236_s_at	PICALM		
215237_at	DOCK9		
215238_s_at	DOCK9		
215239_x_at	ZNF273		
215240_at	ITGB3		
215241_at	ANO3		
215242_at	PIGC		
215243_s_at	GJB3		
215244_at	DGCR5 /// LOC100508602		
215245_x_at	FMR1		
215246_at	LARP7		
215247_at	LIMS3		
215248_at	GRB10		
215249_at	RPL35A		
215250_at	TMEM111		
215251_at			
215252_at			
215253_s_at	RCAN1		
215254_at	RCAN1		
215255_at	IGSF9B		
215256_x_at	ARHGAP33		
215257_at	ERGIC3		
215258_at	CADM4		
215259_s_at	CADM4		
215260_s_at	TCF3		
215261_at			
215262_at			
215263_at	ZXDA /// ZXDB		
215264_at	EMX1		
215265_at	EMX1		
215266_at	DNAH3		
215267_s_at	SLC8A2		
215268_at	KIAA0754		
215269_at	TRAPPC10		
215270_at	LFNG		
215271_at	TNN		
215272_at	OGG1		
215273_s_at	TADA3		
215274_at	SLC12A3		
215275_at	TRAF3IP3		
215276_at	WFDC8		
215277_at	PCDH1		
215278_at			
215279_at			
215280_s_at	PPFIA3		
215281_x_at	POGZ		
215282_at	ANAPC13		
215283_at	LOC339290		
215284_at			
215285_s_at	PHTF1		
215286_s_at	PHTF2		
215287_at	LOC100288939		
215288_at	TRPC2		
215289_at	ZNF749		
215290_at			
215291_at	MKL1		
215292_s_at	MKL1		
215293_s_at	PGAP2		
215294_s_at	SMARCA1		
215295_at	DTNB		
215296_at	CDC42BPA		
215297_at	LOC441204		
215298_at			
215299_x_at	SULT1A1		
215300_s_at	FMO5		
215301_at	SYCE1L		
215302_at	LOC257152		
215303_at	DCLK1		
215304_at			
215305_at	PDGFRA		
215306_at			
215307_at	ZNF529		
215308_at	XRCC6		
215309_at	ZNF674		
215310_at	APC		
215311_at	NTRK3		
215312_at			
215313_x_at	HLA-A		
215314_at			
215315_at	ZNF549		
215316_at			
215317_at			
215318_at	N4BP2L2-IT		
215319_at	ATP8B3		
215320_at	FAM75C2		
215321_at	RUNDC3B		
215322_at			
215323_at	LUZP2		
215324_at	SEMA3D		
215325_x_at	C19orf26		
215326_at	PAK4		
215327_at			
215328_at	EFR3B		
215329_s_at	CDK11A /// CDK11B		
215330_at			
215331_at	MYH15		
215332_s_at	CD8B		
215333_x_at	GSTM1		
215334_at	EFR3B		
215335_at			
215336_at	AKAP11		
215337_at			
215338_s_at	NKTR		
215339_at	NKTR		
215340_at	ADCY1		
215341_at	DNAH6		
215342_s_at	RABGAP1L		
215343_at	CCDC88C		
215344_at			
215345_x_at			
215346_at	CD40		
215347_at			
215348_at	ADCY1		
215349_at	BTBD18		
215350_at	SYNE1		
215351_at	RTCD1		
215352_at			
215353_at			
215354_s_at	PELP1		
215355_at	POU2F3		
215356_at	TDRD12		
215357_s_at	POLDIP3		
215358_x_at	ZNF37BP		
215359_x_at	ZNF44		
215360_at			
215361_at	DOCK5		
215362_at			
215363_x_at	FOLH1		
215364_s_at	KIAA0467		
215365_at	CACNB2		
215366_at	SNX13		
215367_at	KIAA1614		
215368_at	NEB		
215369_at			
215370_at			
215371_at	MED27		
215372_x_at			
215373_x_at			
215374_at	PAPOLA		
215375_x_at	LRRFIP1		
215376_at			
215377_at	CTBP2		
215378_at			
215379_x_at	IGLC7 /// IGLV1-44		
215380_s_at	GGCT		
215381_at	MTOR		
215382_x_at	LOC100507804 /// TPSAB1		
215383_x_at	SPG21		
215384_s_at	MAP1A		
215385_at			
215386_at			
215387_x_at			
215388_s_at	CFH /// CFHR1		
215389_s_at	TNNT2		
215390_at			
215391_at	MAP1A		
215392_at			
215393_s_at	COBLL1		
215394_at	PIK3C3		
215395_x_at	PRSS1 /// TRY6		
215396_at	GPR98		
215397_x_at			
215398_at			
215399_s_at	OS9		
215400_x_at	ADCY9		
215401_at			
215402_at	APPBP2		
215403_at			
215404_x_at	FGFR1		
215405_at			
215406_at			
215407_s_at	ASTN2		
215408_at			
215409_at	LPCAT4		
215410_at	LOC441259 /// PMS2P1 /// PMS2P6		
215411_s_at	TRAF3IP2		
215412_x_at	PMS2L2		
215413_at	EXOC7		
215414_at	FARS2		
215415_s_at	LYST		
215416_s_at	STOML2		
215417_at	EXOC6B		
215418_at	PARVA		
215419_at	ZFR2		
215420_at	IHH		
215421_at	LOC100131510		
215422_at			
215423_at			
215424_s_at	SNW1		
215425_at	BTG3		
215426_at	ZCCHC14		
215427_s_at	ZCCHC14		
215428_at			
215429_s_at	ZNF428		
215430_at	GK2		
215431_at	SNTB1		
215432_at	ACSM1		
215433_at	DPY19L1		
215434_x_at	LOC100288142 /// NBPF1 /// NBPF10		
215435_at			
215436_at	HSDL2		
215437_x_at	BAZ2A		
215438_x_at	GSPT1		
215439_x_at			
215440_s_at	BEX4		
215441_at			
215442_s_at	TSHR		
215443_at	TSHR		
215444_s_at	TRIM31		
215445_x_at			
215446_s_at	LOX		
215447_at			
215448_at			
215449_at	TSPO2		
215450_at	SNRPE		
215451_s_at	AFF1		
215452_x_at	SUMO4		
215454_x_at	SFTPC		
215455_at	TIMELESS		
215456_at			
215457_at			
215458_s_at	SMURF1		
215459_at	CTNS		
215460_x_at	BRD1		
215461_at	ZNRF4		
215462_at	PLK3		
215463_at	OR7E24		
215464_s_at	TAX1BP3		
215465_at	ABCA12		
215466_at			
215467_x_at	LOC647070		
215468_at	LOC647070		
215469_at			
215470_at	GTF2H2B		
215471_s_at	MAP7		
215472_at	PACRG		
215473_at			
215474_at			
215475_at			
215476_at			
215477_at			
215478_at	RIMS2		
215479_at			
215480_at	KIAA0509		
215481_s_at	PEX5		
215482_s_at	EIF2B4		
215483_at	AKAP9		
215484_at			
215485_s_at	ICAM1		
215486_at	PRPS1L1		
215487_x_at	FAM182B		
215488_at			
215489_x_at	HOMER3		
215490_at	C1orf69		
215491_at	MYCL1		
215492_x_at	PTCRA		
215493_x_at	BTN2A1		
215494_at			
215495_s_at	SAMD4A		
215496_at	SAMD4A		
215497_s_at	WDTC1		
215498_s_at	MAP2K3		
215499_at	MAP2K3		
215500_at	SNX29		
215501_s_at	DUSP10		
215502_at			
215503_at	SPINT3		
215504_x_at			
215505_s_at	STRN3		
215506_s_at	DIRAS3		
215507_x_at			
215508_at	BUB1		
215509_s_at	BUB1		
215510_at	ETV2		
215511_at	TCF20		
215512_at	06-Mar		
215513_at	HYMAI		
215514_at			
215515_at			
215516_at	LAMB4		
215517_at	PYGO1		
215518_at	STXBP5L		
215519_x_at	SGSM3		
215520_at	PYGO1		
215521_at	PHC3		
215522_at	SORCS3		
215523_at	ZNF391		
215524_x_at	TRAC /// TRAJ17 /// TRAV20		
215525_at			
215526_at			
215527_at	KHDRBS2		
215528_at			
215529_x_at	DIP2A		
215530_at	FANCA		
215531_s_at	GABRA5 /// LOC100509612		
215532_x_at	ZNF492		
215533_s_at	UBE4B		
215534_at			
215535_s_at	AGPAT1		
215536_at	HLA-DQB2		
215537_x_at	DDAH2		
215538_at	LARGE		
215539_at			
215540_at	TRD@		
215541_s_at	DIAPH1		
215542_at			
215543_s_at	LARGE		
215544_s_at	UBOX5		
215545_at			
215546_at	PSMD5		
215547_at	TSC22D2		
215548_s_at	SCFD1		
215549_x_at	CTAGE9		
215550_at	SRGAP3		
215551_at			
215552_s_at	ESR1		
215553_x_at			
215554_at	GPLD1		
215555_at			
215556_at			
215557_at			
215558_at	UBR2		
215559_at	ABCC6		
215560_x_at	MTRF1L		
215561_s_at	IL1R1		
215562_at	TTC39A		
215563_s_at	MST1P9		
215564_at	AREG		
215565_at			
215566_x_at	LYPLA2		
215567_at	FCF1		
215568_x_at	LYPLA2 /// LYPLA2P1		
215569_at	GTF2IRD2 /// GTF2IRD2B		
215570_s_at	ZNF780A /// ZNF780B		
215571_at			
215572_at	LOC646934		
215573_at	CAT		
215574_at			
215575_at	PDE4DIP		
215576_at			
215577_at			
215578_at			
215579_at	APOBEC3G		
215580_at	MCM3AP		
215581_s_at	MCM3AP		
215582_x_at	MCM3AP		
215583_at	TMEM63A		
215584_at	HECW1		
215585_at	KIAA0174		
215586_at			
215587_x_at			
215588_x_at	RIOK3		
215589_at			
215590_x_at	LOC100128640		
215591_at	SATB2		
215592_at			
215593_at			
215594_at			
215595_x_at			
215596_s_at	LTN1		
215597_x_at			
215598_at	TTC12		
215599_at	GUSBP3		
215600_x_at	FBXW12		
215601_at			
215602_at	FGD2		
215603_x_at	GGT1 /// GGT2 /// GGT3P /// GGTLC2 /// GGTLC3		
215604_x_at			
215605_at	NCOA2		
215606_s_at	ERC1		
215607_x_at			
215608_at			
215609_at			
215610_at			
215611_at	TCF12		
215612_at			
215613_at	ADAM12		
215614_at			
215615_x_at			
215616_s_at	KDM4B		
215617_at	SPATS2L		
215618_at	RSU1		
215619_at			
215620_at	RREB1		
215621_s_at	IGHD		
215622_x_at	PHF7		
215623_x_at	SMC4		
215624_at	TSC2		
215625_at	LOC644450		
215626_at			
215627_at			
215628_x_at			
215629_s_at	DLEU2 /// DLEU2L		
215630_at			
215631_s_at	BRMS1		
215632_at	NEUROG2		
215633_x_at	LST1		
215634_at			
215635_at			
215636_at	UBR4		
215637_at	TSGA14		
215638_at	ERBB3		
215639_at	SH2D3C		
215640_at	TBC1D2B		
215641_at	SEC24D		
215642_at			
215643_at			
215644_at	ZNF518A		
215645_at	FLCN		
215646_s_at	VCAN		
215647_at			
215648_at			
215649_s_at	MVK		
215650_at			
215651_at			
215652_at	SDHD		
215653_at			
215654_at	BCAT2		
215655_at	GRIK2		
215656_at	LMAN2		
215657_at	SLC26A3		
215658_at	LOC400573		
215659_at	GSDMB		
215660_s_at	MAST2		
215661_at	MAST2		
215662_at			
215663_at	MBNL1		
215664_s_at	EPHA5		
215665_at	HSD3B1		
215666_at	HLA-DRB4		
215667_x_at	LOC441259 /// PMS2L2 /// PMS2P1 /// PMS2P6		
215668_s_at	PLXNB1		
215669_at	HLA-DRB4		
215670_s_at	SCAND2		
215671_at	PDE4B		
215672_s_at	AHCYL2		
215673_at	TEF		
215674_at	KIAA1659		
215675_at	LOC100129648		
215676_at	BRF1		
215677_s_at	BRF1		
215678_at			
215679_at			
215680_at	KIAA1654		
215681_at	KIAA1654		
215682_at	LOC440792		
215683_at	C18orf22		
215684_s_at	ASCC2		
215685_s_at	DLX2		
215686_x_at	TFAP2B		
215687_x_at	PLCB1		
215688_at	RASGRF1		
215689_s_at	SHBG		
215690_x_at	GPAA1		
215691_x_at	HSPB11		
215692_s_at	MPPED2		
215693_x_at	DDX27		
215694_at	SPATA5L1		
215695_s_at	GYG2		
215696_s_at	SEC16A		
215697_at			
215698_at	KDM5A		
215699_x_at	SFI1		
215700_x_at	CPNE6		
215701_at			
215702_s_at	CFTR		
215703_at	CFTR		
215704_at	FLG		
215705_at	PPP5C		
215706_x_at	ZYX		
215707_s_at	PRNP		
215708_s_at	PRIM2		
215709_at	PRIM2		
215710_at	ST3GAL4		
215711_s_at	WEE1		
215712_s_at	IGFALS		
215713_at			
215714_s_at	SMARCA4		
215715_at	SLC6A2		
215716_s_at	ATP2B1		
215717_s_at	FBN2		
215718_s_at	PHF3		
215719_x_at	FAS		
215720_s_at	NFYA		
215721_at	IGHG1		
215722_s_at	SNRPA1		
215723_s_at	PLD1		
215724_at	PLD1		
215725_at	DGCR11		
215726_s_at	CYB5A		
215727_x_at			
215728_s_at	ACOT7		
215729_s_at	VGLL1		
215730_at			
215731_s_at	MPHOSPH9		
215732_s_at	DTX2		
215733_x_at	CTAG2		
215734_at	IZUMO4		
215735_s_at	TSC2		
215736_at			
215737_x_at	USF2		
215738_at			
215739_s_at	TUBGCP3		
215740_at	LOC100130741		
215741_x_at	AKAP8L		
215742_at			
215743_at	NMT2		
215744_at	FUS		
215745_at			
215746_at			
215747_s_at	RCC1		
215748_at	KLHL35		
215749_s_at	GORASP1		
215750_at	KIAA1659		
215751_at	RBM26		
215752_at	SIK2		
215753_at			
215754_at	SCARB2		
215755_at			
215756_at	LOC730227		
215757_at	PRKDC		
215758_x_at	ZNF93		
215759_at	ANKRD53		
215760_s_at	SBNO2		
215761_at	DMXL2		
215762_at			
215763_at			
215764_x_at	AP2A2		
215765_at	LRRC41		
215766_at	GSTA1		
215767_at	ZNF804A		
215768_at			
215769_at	TRD@		
215770_at	OR7E87P		
215771_x_at	RET		
215772_x_at	SUCLG2		
215773_x_at	PARP2		
215774_s_at	SUCLG2		
215775_at			
215776_at	INSRR		
215777_at	IGLV4-60		
215778_x_at	HAB1		
215779_s_at	HIST1H2BG		
215780_s_at	LOC642869 /// SET		
215781_s_at	TOP3B		
215782_at	RAB40AL		
215783_s_at	ALPL		
215784_at	CD1E		
215785_s_at	CYFIP2		
215786_at			
215787_at	ACTA2		
215788_at	C1orf222 /// LOC100508506		
215789_s_at	AJAP1		
215790_at	AJAP1		
215791_at			
215792_s_at	DNAJC11		
215793_at	MTMR7		
215794_x_at	GLUD2		
215795_at	MYH7B		
215796_at			
215797_at	TRAV8-3		
215798_at	ALDH1L1		
215799_at			
215800_at	DUOX1		
215801_at			
215802_at			
215803_at	CXorf57		
215804_at	EPHA1		
215805_at			
215806_x_at	TARP /// TRGC2		
215807_s_at	PLXNB1		
215808_at	KLK10		
215809_at	CYP2D6		
215810_x_at	DST		
215811_at			
215812_s_at	SLC6A10P /// SLC6A8		
215813_s_at	PTGS1		
215814_at	DST		
215815_at	BUD31		
215816_at	LOC91316		
215817_at	SERPINB13		
215818_at	NUDT7		
215819_s_at	RHCE /// RHD		
215820_x_at	SNX13		
215821_x_at	PSG3		
215822_x_at	MYT1		
215823_x_at	PABPC1 /// RLIM		
215824_at	NUDT7		
215825_at			
215826_x_at	ZNF835		
215827_x_at	CROCCP3		
215828_at			
215829_at	SHANK2		
215830_at	SHANK2		
215831_at			
215832_x_at	PICALM		
215833_s_at	SPPL2B		
215834_x_at	SCARB1		
215835_at	SCARB1		
215836_s_at	PCDHGA1 /// PCDHGA10 /// PCDHGA11 /// PCDHGA12 /// PCDHGA2 /// PCDHGA3 /// PCDHGA4 /// PCDHGA5 /// PCDHGA6 /// PCDHGA7 /// PCDHGA8 /// PCDHGA9 /// PCDHGB1 /// PCDHGB2 /// PCDHGB3 /// PCDHGB4 /// PCDHGB5 /// PCDHGB6 /// PCDHGB7 /// PCDHGC3 /// PCDHGC4 /// PCDHGC5		
215837_x_at			
215838_at	LILRA5		
215839_at	LILRA5		
215840_at	DNAH2		
215841_at	GUCA1B		
215842_s_at	ATP11A		
215843_s_at	TLL2		
215844_at	TNPO2		
215845_x_at			
215846_at			
215847_at	HERC2P3		
215848_at	SCAPER		
215849_x_at	TTC18		
215850_s_at	NDUFA5		
215851_at	MECOM		
215852_x_at	C20orf117		
215853_at			
215854_at			
215855_s_at	TMF1		
215856_at	SIGLEC15		
215857_at	NCLN		
215858_at			
215859_at	NCLN		
215860_at	SYT12		
215861_at			
215862_at			
215863_at	TFR2		
215864_at			
215865_at	SYT12		
215866_at			
215867_x_at	CA12		
215868_x_at			
215869_at			
215870_s_at	PLA2G5		
215871_at			
215872_at			
215873_x_at	ABCC10		
215874_at			
215875_at			
215876_at			
215877_at	C14orf56		
215878_at	ITGB1		
215879_at	ITGB1		
215880_at	NAGLU		
215881_x_at	SSX2 /// SSX2B /// SSX3		
215882_at	CEP152		
215883_at	CTNNA1		
215884_s_at	UBQLN2		
215885_at	SSX7		
215886_x_at	USP12		
215887_at	ZNF277		
215888_at	PDS5B		
215889_at	SKIL		
215890_at	GM2A		
215891_s_at	GM2A		
215892_at	ZNF440		
215893_x_at			
215894_at	PTGDR		
215895_x_at	PLIN2		
215896_at			
215897_at	MED25		
215898_at	TTLL5		
215899_at			
215900_at			
215901_at	ZNF81		
215902_at			
215903_s_at	MAST2		
215904_at	MLLT4		
215905_s_at	SNRNP40		
215906_at			
215907_at			
215908_at			
215909_x_at	MINK1		
215910_s_at	FNDC3A		
215911_x_at	ATP2B3		
215912_at	GNAO1		
215913_s_at	GULP1		
215914_at			
215915_at	GULP1		
215916_at	CHRNE		
215917_at	RAD21L1		
215918_s_at	SPTBN1		
215919_s_at	MRPS11		
215920_s_at	NPIPL2 /// NPIPL3 /// PDXDC2P		
215921_at	NPIPL3		
215922_at	REPS1		
215923_s_at	PSD4		
215924_at			
215925_s_at	CD72		
215926_x_at	SNAPC4		
215927_at	ARFGEF2		
215928_at			
215929_at	LOC283079		
215930_s_at	CTAGE5		
215931_s_at	ARFGEF2		
215932_at	MAGEC2		
215933_s_at	HHEX		
215934_at			
215935_at	FAM75A1 /// FAM75A2 /// FAM75A3 /// FAM75A4 /// FAM75A5 /// FAM75A6 /// FAM75A7		
215936_s_at	KIAA1033		
215937_at	PTGDR		
215938_s_at	PLA2G6		
215939_at			
215940_at			
215941_at			
215942_s_at	GTSE1		
215943_at	KIAA1661		
215944_at			
215945_s_at	TRIM2		
215946_x_at	IGLL3P		
215947_s_at	FAM136A		
215948_x_at	ZMYM5		
215949_x_at	IGHM /// LOC100510678		
215951_at	TBC1D2B		
215952_s_at	OAZ1		
215953_at	LOC284649		
215954_s_at	C19orf29		
215955_x_at	ARHGAP26		
215956_at			
215957_at	UBE2D1		
215958_at			
215959_at	PPFIBP2		
215960_at	SLC5A4		
215961_at	F12		
215962_at			
215963_x_at	RPL3		
215964_at			
215965_at			
215966_x_at	GK3P		
215967_s_at	LY9		
215968_at			
215969_at			
215970_at	LOC100130331		
215971_at			
215972_at	PART1		
215973_at	HCG4P6		
215974_at			
215975_x_at			
215976_at			
215977_x_at	GK		
215978_x_at	ZNF721		
215979_s_at			
215980_s_at	IGHMBP2		
215981_at			
215982_s_at	DOM3Z		
215983_s_at	UBXN8		
215984_s_at	ARFRP1		
215985_at	NCRNA00171		
215986_at			
215987_at	RAPGEF2		
215988_s_at	DLG1		
215989_at	CBX2		
215990_s_at	BCL6		
215991_s_at	KIAA0090		
215992_s_at	RAPGEF2		
215993_at			
215994_x_at	TBC1D9B		
215995_x_at			
215996_at			
215997_s_at	CUL4B		
215998_at			
215999_at	CDRT1		
216000_at			
216001_at	PRAMEF12		
216002_at			
216003_at	COX10		
216004_s_at	PKNOX1		
216005_at	TNC		
216006_at			
216007_at			
216008_s_at	ARIH2		
216009_at	SLC39A9		
216010_x_at	FUT3		
216011_at	SLC39A9		
216012_at			
216013_at	ZXDB		
216014_s_at	ZXDA /// ZXDB		
216015_s_at	NLRP3		
216016_at	NLRP3		
216017_s_at	NAB2		
216018_at	RNF5		
216019_x_at	PHLDB1		
216020_at	IFIH1		
216021_s_at	GLRA3		
216022_at			
216023_at	KDM4B		
216024_at	DNM2		
216025_x_at	CYP2C9		
216026_s_at	POLE		
216027_at	TMX4		
216028_at			
216029_at			
216030_s_at	SEMG2		
216031_x_at	HN1L		
216032_s_at	ERGIC3		
216033_s_at	FYN		
216034_at	ZNF280A		
216035_x_at	TCF7L2		
216036_x_at	WDTC1		
216037_x_at	TCF7L2		
216038_x_at	DAXX		
216039_at	GABRA2		
216040_x_at			
216041_x_at	GRN		
216042_at	TNFRSF25		
216043_x_at			
216044_x_at	FAM69A		
216045_at	CCDC144A		
216046_at			
216047_x_at	SEZ6L		
216048_s_at	RHOBTB3		
216049_at	RHOBTB3		
216050_at			
216051_x_at			
216052_x_at	ARTN		
216053_x_at	FAM182A		
216054_x_at	MYL4		
216055_at	PDGFB		
216056_at	CD44		
216057_at	RAB3GAP2		
216058_s_at	CYP2C19		
216059_at	PAX3		
216060_s_at	DAAM1		
216061_x_at	PDGFB		
216062_at	LOC100507164		
216063_at	HBBP1		
216064_s_at	AGA		
216065_at			
216066_at	ABCA1		
216067_at			
216068_at			
216069_at			
216070_at			
216071_x_at	MED12		
216072_at			
216073_at	ANKRD34C		
216074_x_at	WWC1		
216075_at			
216076_at	L3MBTL1		
216077_s_at	L3MBTL1		
216078_at			
216079_at	EPM2A		
216080_s_at	FADS3		
216081_at	LAMA4		
216082_at	NEU3		
216083_s_at	NEU3		
216084_at	C9orf144		
216085_at	DKFZP434C153		
216086_at	SV2C		
216087_at			
216088_s_at	PSMA7		
216089_at	MCFD2		
216090_x_at			
216091_s_at	BTRC		
216092_s_at	SLC7A8		
216093_at			
216094_at			
216095_x_at	MTMR1		
216096_s_at	NRXN1		
216097_at			
216098_s_at	HTR7 /// HTR7P1		
216099_at	HTR7P1		
216100_s_at	TOR1AIP1		
216101_at			
216102_at	PHLDB1		
216103_at	ACOT11		
216104_at	LOC100505960		
216105_x_at	PPP2R4		
216106_at	LOC145678		
216107_at	LOC100129503		
216108_at			
216109_at	MED13L		
216110_x_at			
216111_x_at	PMS2P3		
216112_at			
216113_at	ABI2		
216114_at	NCKIPSD		
216115_at	NF1		
216116_at	NCKIPSD		
216117_at	EXOSC2		
216118_at			
216119_s_at	SPEF1		
216120_s_at	ATP2B2		
216121_at			
216122_at			
216123_x_at			
216124_at			
216125_s_at	RANBP9		
216126_at			
216127_at	PDIA2		
216128_at	TBCD		
216129_at	ATP9A		
216130_at			
216131_at	FRMD4B		
216132_at			
216133_at	TRD@		
216134_at	FRMD4B		
216135_at	IQCK		
216136_at			
216137_s_at	MAPK8IP3		
216138_at			
216139_s_at	MAPK8IP3		
216140_at			
216141_at			
216142_at			
216143_at			
216144_at			
216145_at			
216146_at			
216147_at			
216148_at			
216149_at	LRRC37BP1		
216150_at			
216151_at			
216152_at			
216153_x_at	RECK		
216154_at			
216155_at			
216156_at	RECK		
216157_at			
216158_at			
216159_s_at			
216160_at			
216161_at	SBNO1		
216162_at	SBNO1		
216163_at			
216164_at	LRRN2		
216165_at	GARNL3		
216166_at			
216167_at	LRRN2		
216168_at			
216169_at			
216170_at			
216171_at			
216172_at			
216173_at			
216174_at	HCRP1		
216175_at			
216176_at	HCRP1		
216177_at			
216178_x_at	ITGB1		
216179_x_at			
216180_s_at	SYNJ2		
216181_at	SYNJ2		
216182_at	SYNJ2		
216183_at	TGM2		
216184_s_at	RIMS1		
216185_at	FUT9		
216186_at			
216187_x_at			
216188_at	MYCNOS		
216189_at	LOC100289109		
216190_x_at	ITGB1		
216191_s_at	TRDV3		
216192_at	FABP7		
216193_at			
216194_s_at	TBCB		
216195_at	ANK2		
216196_at			
216197_at	ATF7IP		
216198_at	ATF7IP		
216199_s_at	MAP3K4		
216200_at	PLEKHM1		
216201_at			
216202_s_at	SPTLC2		
216203_at	SPTLC2		
216204_at	COMT		
216205_s_at	MFN2		
216206_x_at	MAP2K7		
216207_x_at	IGKC /// IGKV1-5 /// IGKV1D-8 /// LOC652493 /// LOC652694		
216208_s_at	ATF6B		
216209_at	LOC400084		
216210_x_at	TRIOBP		
216211_at			
216212_s_at	DKC1		
216213_at	NEK1		
216214_at			
216215_s_at	RBFOX2		
216216_at	SLIT3		
216217_at	PLCL2		
216218_s_at	PLCL2		
216219_at	AQP6		
216220_s_at	ADORA1		
216221_s_at	PUM2		
216222_s_at	MYO10		
216223_at	CPN2		
216224_s_at	HDAC6		
216225_at			
216226_at	TAF4B		
216227_at	HCG2P7		
216228_s_at	WDHD1		
216229_x_at	HCG2P7		
216230_x_at	SMPD1		
216231_s_at	B2M		
216232_s_at	GCN1L1		
216233_at	CD163		
216234_s_at	PRKACA		
216235_s_at	EDNRA		
216236_s_at	SLC2A14 /// SLC2A3		
216237_s_at	MCM5		
216238_s_at	FGB		
216239_at	BBS9		
216240_at	PVT1		
216241_s_at	TCEA1		
216242_x_at	POLR2J2		
216243_s_at	IL1RN		
216244_at	IL1RN		
216245_at	IL1RN		
216246_at			
216247_at			
216248_s_at	NR4A2		
216249_at	PVT1		
216250_s_at	LPXN		
216251_s_at	TTLL12		
216252_x_at	FAS		
216253_s_at	PARVB		
216254_at	PARVB		
216255_s_at	GRM8		
216256_at	GRM8		
216257_at	SERPINB13		
216258_s_at	SERPINB13		
216259_at			
216260_at	DICER1		
216261_at	ITGB3		
216262_s_at	TGIF2		
216263_s_at	NGDN		
216264_s_at	LAMB2		
216265_x_at	MYH7		
216266_s_at	ARFGEF1		
216267_s_at	TMEM115		
216268_s_at	JAG1		
216269_s_at	ELN		
216270_at	ILVBL		
216271_x_at	SYDE1		
216272_x_at	SYDE1		
216273_at	ZNF460		
216274_s_at	SEC11A		
216275_at	BUB1		
216276_s_at	ADAM3A		
216277_at	BUB1		
216278_at			
216279_at	ZNF460		
216280_s_at	DICER1		
216281_at	DICER1		
216282_x_at	POLR2C		
216283_s_at	PVR		
216284_at			
216285_at	DGCR14		
216286_at			
216287_at			
216288_at	CYSLTR1		
216289_at	GPR144		
216290_x_at			
216291_at	ZNF440		
216292_at			
216293_at	CLTA		
216294_s_at	KIAA1109		
216295_s_at	CLTA		
216296_at	CLTA		
216297_at			
216298_at	TRGV5		
216299_s_at	XRCC3		
216300_x_at	RARA		
216301_at	LOC100287927		
216302_at	HNRNPC /// HNRNPCL1 /// LOC440563 /// LOC649330		
216303_s_at	MTMR1		
216304_x_at	YME1L1		
216305_s_at	C2orf3		
216306_x_at	PTBP1		
216307_at	DGKB		
216308_x_at	GRHPR		
216309_x_at	JRK		
216310_at	TAOK1		
216311_at	LOC100509661 /// OVOL3		
216312_at	ATP2B3		
216313_at	PCDHB17		
216314_at	CRISP1		
216315_x_at	TMEM189-UBE2V1 /// UBE2V1		
216316_x_at	GK /// GK3P		
216317_x_at	RHCE		
216318_at	IGHA1		
216319_at			
216320_x_at	MST1		
216321_s_at	NR3C1		
216322_at	CD58		
216323_x_at	TUBA3D		
216324_at			
216325_x_at	RTEL1		
216326_s_at	HDAC3		
216327_s_at	SIGLEC8		
216328_at	SIGLEC8		
216329_at			
216330_s_at	POU6F1		
216331_at	ITGA7		
216332_at	POU6F1		
216333_x_at	TNXA /// TNXB		
216334_s_at	CYP2A7P1		
216336_x_at	LOC100505584 /// MT1E		
216337_at			
216338_s_at	YIPF3		
216339_s_at	TNXA /// TNXB		
216340_s_at	CYP2A7P1		
216341_s_at	GNRHR		
216342_x_at			
216343_at	PCDHGA3		
216344_at	NPHP4		
216345_at	KIAA0913		
216346_at	SEC14L3		
216347_s_at	PPP1R13B		
216348_at	RPS17		
216349_at	FH		
216350_s_at	ZNF10		
216351_x_at	DAZ1 /// DAZ2 /// DAZ3 /// DAZ4		
216352_x_at	PCDHGA3		
216353_s_at			
216354_at			
216355_at			
216356_x_at	BAIAP3		
216357_at	SNX1		
216358_at			
216359_at	MUC7		
216360_x_at	RRP12		
216361_s_at	MYST3		
216362_at			
216363_at			
216364_s_at	AFF2		
216365_x_at	IGLV3-19		
216366_x_at			
216367_at	COL4A3		
216368_s_at	COL4A3		
216369_at			
216370_s_at	TKTL1		
216371_at			
216372_at			
216373_at	TAPT1		
216374_at			
216375_s_at	ETV5		
216376_x_at			
216377_x_at	ALPPL2		
216378_at			
216379_x_at	CD24		
216380_x_at			
216381_x_at	AKR7A3		
216382_s_at	MLL2		
216383_at	RPL18A /// RPL18AP3		
216384_x_at	LOC441454 /// LOC728026 /// PTMA /// PTMAP5		
216385_at	LOXL3		
216386_at	LOC220077		
216387_x_at			
216388_s_at	LTB4R		
216389_s_at	DCAF11		
216390_at	LCAT		
216391_s_at	KLHL1		
216392_s_at	SEC23IP		
216393_at	C10orf12		
216394_x_at			
216395_at	FBXL18		
216396_s_at	EI24		
216397_s_at	BOP1		
216398_at	GYPB		
216399_s_at	SCAPER		
216400_at	GBA /// GBAP1		
216401_x_at			
216402_at	SEC14L4		
216403_at	SP3P		
216404_at	ATXN8OS		
216405_at			
216406_at			
216407_at	VAC14		
216408_at	OR2B2		
216409_at	ACSL6		
216410_at			
216411_s_at	GALK2		
216412_x_at	IGLV1-40		
216413_at			
216414_at			
216415_at	DNAH3		
216416_at			
216417_x_at	HOXB9		
216418_at	ABCD1		
216419_at	CROCC		
216420_at			
216421_at			
216422_at	PA2G4 /// PA2G4P4		
216423_at			
216424_at	CD4		
216425_at			
216426_at			
216427_at			
216428_x_at	KIR3DX1		
216429_at			
216430_x_at	IGLV1-40 /// IGLV1-44		
216431_at			
216432_at	SLC28A2		
216433_s_at	PRDM2		
216434_at	TTC38		
216435_at	MAP2K5		
216436_at	PIK3R4		
216437_at			
216438_s_at	TMSB4X /// TMSL3		
216439_at	TNK2		
216440_at	ERC1		
216441_at			
216442_x_at	FN1		
216443_at			
216444_at			
216445_at			
216446_at			
216447_at			
216448_at			
216449_x_at	HSP90B1		
216450_x_at	HSP90B1		
216451_at	STK38		
216452_at	TRPM3		
216453_at	ZNF287		
216454_at	TRMT1		
216455_at			
216456_at			
216457_s_at	SF3A1		
216458_at	PQLC3		
216459_x_at	TIGD1L		
216460_at	LOC100288594		
216461_at			
216462_at			
216463_at			
216464_x_at	GPR44		
216465_at			
216466_at	NAV3		
216467_s_at			
216468_s_at	ZNF682		
216469_at	LOC100505852		
216470_x_at	PRSS1 /// PRSS2 /// PRSS3		
216471_x_at	SSX2 /// SSX2B		
216472_at			
216473_x_at	DUX4 /// DUX4L2 /// DUX4L3 /// DUX4L4 /// DUX4L5 /// DUX4L6 /// DUX4L7		
216474_x_at	TPSAB1 /// TPSB2		
216475_at			
216476_at	LOC442381 /// LOC650293 /// OR7E87P		
216477_at			
216478_at			
216479_at	RPL21 /// RPL21P19 /// RPL21P28		
216480_x_at	MLLT10		
216481_at	GRIP2		
216482_x_at	ZNF79		
216483_s_at	C19orf10		
216484_x_at	HDGF		
216485_s_at	TPSAB1		
216486_x_at	ZNF79		
216487_at			
216488_s_at	ATP11A		
216489_at	TRPM3		
216490_x_at			
216491_x_at	IGHM		
216492_at	KIR3DX1		
216493_s_at	IGF2BP3		
216494_at	IGF2BP3		
216495_x_at			
216496_s_at			
216497_at	HNRNPA1 /// HNRNPA1L2 /// HNRNPA1P10 /// HNRPA1P5 /// LOC642817		
216498_at			
216499_at			
216500_at			
216501_at	VAC14		
216502_at	ISG20L2		
216503_s_at	MLLT10		
216504_s_at	SLC39A8		
216505_x_at			
216506_x_at	MLLT10		
216507_at	TAPT1		
216508_x_at	CTCFL /// HMGB1		
216509_x_at	MLLT10		
216510_x_at	IGHA1 /// IGHG1 /// IGHM /// IGHV3-23 /// IGHV4-31		
216511_s_at	TCF7L2		
216512_s_at	DCT		
216513_at	DCT		
216514_at			
216515_x_at	MIR1244-1 /// MIR1244-2 /// MIR1244-3 /// PTMA /// PTMAP5		
216516_at			
216517_at	IGKV1D-8		
216518_at			
216519_s_at	PROSC		
216520_s_at	TPT1		
216521_s_at	BRCC3		
216522_at	OR2B6		
216524_x_at			
216525_x_at	PMS2P3		
216526_x_at	HLA-C		
216527_at			
216528_at			
216529_at			
216530_at			
216531_at	YY2		
216532_x_at			
216533_at	PCCA		
216534_at			
216535_at	CADM3		
216536_at	OR7E19P		
216537_s_at	SIGLEC7		
216538_at			
216539_at	ATXN3L		
216540_at	TRD@		
216541_x_at	IGHG1 /// IGHM /// LOC100133862		
216542_x_at	IGHA1 /// IGHG1 /// IGHM		
216543_at	LOC100093698		
216544_at	RBMY2FP		
216545_at			
216546_s_at	CHI3L1		
216547_at			
216548_x_at	HMGB3P1		
216549_s_at	TBC1D22B		
216550_x_at	ANKRD12		
216551_x_at	PLCG1		
216552_x_at	KIR2DS4		
216553_x_at			
216554_s_at			
216555_at	C22orf30		
216556_x_at			
216557_x_at	IGHA1 /// IGHD /// IGHG1 /// IGHG3 /// IGHM /// IGHV3-48 /// IGHV4-31 /// LOC100291917		
216558_x_at	IGHA1 /// IGHD /// IGHG1 /// IGHG2 /// IGHG3 /// IGHM /// IGHV4-31 /// LOC100510678		
216559_x_at	HNRNPA1 /// HNRNPA1L2 /// HNRNPA1P10 /// LOC728643		
216560_x_at	IGL@		
216561_x_at			
216562_at			
216563_at	ANKRD12		
216564_at			
216565_x_at			
216566_at			
216567_at			
216568_x_at			
216569_at			
216570_x_at	LOC100510735 /// RPL29		
216571_at			
216572_at	FOXL1		
216573_at	IGLV1-40 /// IGLV1-44		
216574_s_at	LOC729020 /// RPE		
216575_at			
216576_x_at	IGK@ /// IGKC /// LOC652493 /// LOC652694		
216577_at			
216578_at			
216579_at	GJB4		
216580_at	RPL7		
216581_at			
216582_at	POM121L2		
216583_x_at			
216584_at			
216585_at			
216586_at			
216587_s_at	FZD8		
216588_at	RPL7		
216589_at			
216590_at	GNAT3		
216591_s_at	SDHC		
216592_at	MAGEC3		
216593_s_at	PIGC		
216594_x_at	AKR1C1		
216595_at	FAM186A		
216596_at	DKFZP434L187		
216597_at			
216598_s_at	CCL2		
216599_x_at	SLC22A6		
216600_x_at	ALDOB		
216601_at	LOC90586		
216602_s_at	FARSA		
216603_at	SLC7A8		
216604_s_at	SLC7A8		
216605_s_at	CEACAM21		
216606_x_at	LYPLA2P1		
216607_s_at	CYP51A1		
216608_at	LOC26102		
216609_at	TXN		
216610_at	SLC6A2		
216611_s_at	SLC6A2		
216612_x_at			
216613_at			
216614_at			
216615_s_at	HTR3A		
216616_at			
216617_s_at	MAG		
216618_at			
216619_at	GTPBP10		
216620_s_at	ARHGEF10		
216621_at			
216622_at	LAMB4		
216623_x_at	TOX3		
216624_s_at	MLL		
216625_at			
216626_at			
216627_s_at	B4GALT1		
216628_at			
216629_at	SRRM2		
216630_at			
216631_s_at			
216632_at	NAV3		
216633_s_at	PLCH1		
216634_at	PLCH1		
216635_at			
216636_at			
216637_at			
216638_s_at	PRLR		
216639_at	SRPX2		
216640_s_at	PDIA6		
216641_s_at	LAD1		
216642_at			
216643_at			
216644_at			
216645_at			
216646_at	DSCC1		
216647_at	TCF3		
216648_s_at	RREB1		
216649_at	RREB1		
216650_at			
216651_s_at	GAD2		
216652_s_at	DR1		
216653_at	DR1		
216654_at	TNXB		
216655_s_at			
216656_at			
216657_at	ATXN3		
216658_at			
216659_at	LOC1720		
216660_at	MYO7B		
216661_x_at	CYP2C9		
216662_at	MYO7B		
216663_s_at	ZMYND10		
216664_at			
216665_s_at	TTTY2		
216666_at	LOC100124692 /// LOC93432		
216667_at	ECRP /// RNASE2		
216668_at			
216669_at			
216670_at	KLK13		
216671_x_at	MUC8		
216672_s_at	MYT1L		
216673_at	TTTY1 /// TTTY1B		
216674_at	HES2		
216675_at			
216676_x_at	KIR3DL3		
216677_at	ZNF154		
216678_at	IFT122		
216679_at	TIGD1L		
216680_s_at	EPHB4		
216681_at			
216682_s_at	FAM48A		
216683_at			
216684_s_at	SS18		
216685_s_at	MTAP		
216686_at	ANKRD36BP2		
216687_x_at	UGT2B15		
216688_at			
216689_x_at	ARHGAP1		
216690_at	OR7C1		
216691_at			
216692_at			
216693_x_at	HDGFRP3		
216694_at			
216695_s_at	TNKS		
216696_s_at	PRODH2		
216697_at	TRIO		
216698_x_at	OR7E35P /// OR7E37P		
216699_s_at	KLK1		
216700_at	TRIO		
216701_at	C1orf68		
216702_x_at			
216703_at			
216704_at			
216705_s_at	ADA		
216706_x_at	IGHG1 /// LOC100293559 /// LOC642131 /// SKAP2		
216707_at			
216708_x_at	LOC100287927		
216709_at			
216710_x_at	ZNF287		
216711_s_at	TAF1		
216712_at	SLC25A30		
216713_at	KRIT1		
216714_at	CCL13		
216715_at			
216716_at	ABO		
216717_at	FAM48A		
216718_at	C1orf46		
216719_s_at			
216720_at	CYP2U1		
216721_at	SLC25A30		
216722_at	VENTXP1		
216723_at			
216724_at	DCLK2		
216725_at	DCLK2		
216726_at	VENTXP1		
216727_at	STK38		
216728_at			
216729_at	LOC100133321		
216730_at			
216731_s_at			
216732_at			
216733_s_at	GATM		
216734_s_at	CXCR5		
216735_x_at			
216736_at			
216737_at			
216738_at			
216739_at			
216740_at			
216741_at			
216742_at			
216743_at			
216744_at			
216745_x_at			
216746_at			
216747_at	APBB2		
216748_at	PYHIN1		
216749_at			
216750_at	APBB2		
216751_at			
216752_at	PIK3R4		
216753_at			
216754_at	LOC100133321		
216755_at	OSBPL10		
216756_at			
216757_at			
216758_at			
216759_at	HRASLS2		
216760_at	HRASLS2		
216761_at			
216762_at	KANK1		
216763_at	KANK1		
216764_at			
216765_at	MAP2K5		
216766_at			
216767_at			
216768_x_at	TTC38		
216769_x_at			
216770_at			
216771_at			
216772_at			
216773_at			
216774_at			
216775_at	USP53		
216776_at			
216777_at			
216778_s_at	CYLC1		
216779_at	CYLC1		
216780_at			
216781_at	KIAA1751		
216782_at			
216783_at			
216784_at			
216785_at			
216786_at	NCRNA00230A		
216787_at			
216788_at			
216789_at			
216790_at			
216791_at			
216792_at			
216793_x_at			
216794_at			
216795_at			
216796_s_at			
216797_at			
216798_at	FLJ23519 /// RNH1		
216799_at			
216800_at			
216801_at			
216802_at			
216803_at	PDLIM5		
216804_s_at	PDLIM5		
216805_at			
216806_at			
216807_at	KIAA1751		
216808_at	MIR622		
216809_at	CYLC1		
216810_at	KRTAP4-7		
216811_at			
216812_at			
216813_at			
216814_at			
216815_at			
216816_at			
216817_s_at	OR2H1		
216818_s_at	OR2J2		
216819_at			
216820_at			
216821_at	KRT8		
216822_x_at			
216823_at	RPS3A		
216824_at			
216825_s_at	MPL		
216826_at			
216827_at			
216828_at			
216829_at	IGK@ /// IGKC /// LOC652493 /// LOC652694		
216830_at	LOC100508624		
216831_s_at	RUNX1T1		
216832_at	RUNX1T1		
216833_x_at	GYPB		
216834_at	RGS1		
216835_s_at	DOK1		
216836_s_at	ERBB2		
216837_at	EPHA5		
216838_at	LOC92249		
216839_at	LAMA2		
216840_s_at	LAMA2		
216841_s_at	SOD2		
216842_x_at	RBMY1A1 /// RBMY1B /// RBMY1D /// RBMY1E /// RBMY1F /// RBMY1J		
216843_x_at	PMS2P1		
216844_at	ZC3H7B		
216845_x_at	MLL2		
216846_at	IGLV2-18 /// IGLV3-19 /// LOC100290481		
216847_at			
216848_at			
216849_at			
216850_at	SNRPN		
216851_at	LOC100287927		
216852_x_at	IGL@		
216853_x_at	IGLV3-19		
216854_at	GDF11		
216855_s_at	HNRNPU		
216856_s_at			
216857_at	IL23A		
216858_x_at			
216859_x_at			
216860_s_at	GDF11		
216861_at			
216862_s_at	MTCP1NB		
216863_s_at	MORC2		
216864_at			
216865_at	COL14A1		
216866_s_at	COL14A1		
216867_s_at	PDGFA		
216868_s_at			
216869_at	PDE1C		
216870_x_at	DLEU2		
216871_at			
216872_at	HR44		
216873_s_at	ATP8B2		
216874_at	DKFZp686O1327		
216875_x_at	HAB1		
216876_s_at	IL17A		
216877_at	DKFZp686O1327		
216878_x_at	HAB1		
216879_at	HR44		
216880_at	RAD51L1		
216881_x_at	PRB4		
216882_s_at	NEBL		
216883_x_at	PDE6D		
216884_at	PTPN12		
216885_s_at	DCAF8		
216886_at	CHRNA4		
216887_s_at	LDB3		
216888_at	LDB3		
216889_s_at	HNF4A		
216890_at			
216891_at			
216892_at	IGHG1		
216893_s_at	COL4A3		
216894_x_at	CDKN1C		
216895_at	GABRG3		
216896_at	COL4A3		
216897_s_at	FAM76A		
216898_s_at	COL4A3		
216899_s_at	SKAP2		
216900_s_at	CHRNA4		
216901_s_at	IKZF1		
216902_s_at	RRN3 /// RRN3P1 /// RRN3P2		
216903_s_at	CBARA1		
216904_at	COL6A1		
216905_s_at	ST14		
216906_at	ST14		
216907_x_at	KIR3DL1 /// KIR3DL2 /// LOC727787		
216908_x_at	RRN3P1		
216909_at	RRP12		
216910_at	XPNPEP2		
216911_s_at	HIC2		
216912_at	ARHGEF4		
216913_s_at	RRP12		
216914_at	CDC25C		
216915_s_at	PTPN12		
216916_s_at	DLGAP2		
216917_s_at	SYCP1		
216918_s_at	DST		
216919_at	TP53I11		
216920_s_at	TARP /// TRGC2		
216921_s_at	KRT35		
216922_x_at	DAZ1 /// DAZ2 /// DAZ3 /// DAZ4		
216923_at	CDKL5		
216924_s_at	DRD2		
216925_s_at	TAL1		
216926_s_at	MAU2		
216927_at	MAU2		
216928_at	TAL1		
216929_x_at	ABO		
216930_at	HNF1A		
216931_at			
216932_at			
216933_x_at	APC		
216934_at			
216935_at	C1orf46		
216936_at			
216937_s_at	RS1		
216938_x_at	DRD2		
216939_s_at	HTR4		
216940_x_at	YBX1 /// YBX1P2		
216941_s_at	TAF1B		
216942_s_at	CD58		
216943_at			
216944_s_at	ITPR1		
216945_x_at	PASK		
216946_at	HLA-DOA		
216947_at	DES		
216948_at			
216949_s_at	PKD1		
216950_s_at	FCGR1A /// FCGR1C		
216951_at	FCGR1A		
216952_s_at	LMNB2		
216953_s_at	WT1		
216954_x_at	ATP5O		
216955_at	TAF1		
216956_s_at	ITGA2B		
216957_at	USP22		
216958_s_at	IVD		
216959_x_at	NRCAM		
216960_s_at	ZNF133		
216961_s_at	RPAIN		
216962_at	RPAIN		
216963_s_at	GAP43		
216964_at	USP22		
216965_x_at	SPG20		
216966_at	ITGA2B		
216967_at	GAP43		
216968_at	MASP2		
216969_s_at	KIF22		
216970_at	RGS7		
216971_s_at	PLEC		
216972_at	SPAM1		
216973_s_at	HOXB7		
216974_at			
216975_x_at	NPAS1		
216976_s_at	RYK		
216977_x_at	SNRPA1		
216978_x_at			
216979_at	NR4A3		
216980_s_at	SPN		
216981_x_at	SPN		
216982_x_at			
216983_s_at	ZNF224		
216984_x_at	IGLV2-23		
216985_s_at	STX3		
216986_s_at	IRF4		
216987_at	IRF4		
216988_s_at	PTP4A2		
216989_at	SPAM1		
216990_at	GART		
216991_at	ZNF224		
216992_s_at	GRM8		
216993_s_at	COL11A2		
216994_s_at	RUNX2		
216995_x_at	MKRN2		
216996_s_at	FASTKD2		
216997_x_at	TLE4		
216998_s_at	ADAM5P		
216999_at	EPOR		
217000_at			
217001_x_at	HLA-DOA		
217002_s_at	HTR3A		
217003_s_at	ADAM5P		
217004_s_at	MCF2		
217005_at	LDLR		
217006_x_at	FASN		
217007_s_at	ADAM15		
217008_s_at	GRM7		
217009_at	PGK2		
217010_s_at	CDC25C		
217011_at	GBX1		
217012_at			
217013_at	AZGP1P1		
217014_s_at	AZGP1		
217015_at	RBBP4		
217016_x_at	TMEM212		
217017_at	OSBPL10		
217018_at			
217019_at	RPS4X /// RPS4XP6		
217020_at	RARB		
217021_at	CYB5A		
217022_s_at	IGHA1 /// IGHA2 /// LOC100126583		
217023_x_at	TPSAB1 /// TPSB2		
217024_x_at	SIRPA		
217025_s_at	DBN1		
217026_at	CFTR		
217027_x_at	KPNB1		
217028_at	CXCR4		
217029_at			
217030_at			
217031_at	KRT84		
217032_at	FOXD4 /// FOXD4L1		
217033_x_at	NTRK3		
217034_at			
217035_at	LOC100293559		
217036_at			
217037_at			
217038_at			
217039_x_at	IGHG1		
217040_x_at	SOX15		
217041_at	NPTXR		
217042_at	RDH11		
217043_s_at	MFN1		
217044_s_at	PLEKHG3		
217045_x_at	NCR2		
217046_s_at	AGER		
217047_s_at	FAM13A		
217048_at			
217049_x_at	PCDH11Y		
217050_at	EPAG		
217051_s_at			
217052_x_at			
217053_x_at	ETV1		
217054_at			
217055_x_at			
217056_at	TRD@		
217057_s_at	GNAS		
217058_at	GNAS		
217059_at	MUC7		
217060_at			
217061_s_at	ETV1		
217062_at	DMPK		
217063_x_at	TRD@		
217065_at	TRD@		
217066_s_at	DMPK		
217067_s_at	DMP1		
217068_at			
217069_at	MLL4		
217070_at	MTHFR		
217071_s_at	MTHFR		
217072_at	CD300A		
217073_x_at	APOA1		
217074_at	SMOX		
217075_x_at	MLL4		
217076_s_at	HOXD3		
217077_s_at	GABBR2		
217078_s_at	CD300A		
217079_at	LOC100288679		
217080_s_at	HOMER2		
217081_at	OR2H2		
217082_at	LOC100288679		
217083_at			
217084_at	IGHA1 /// IGHG1 /// IGHM /// IGHV3-23 /// IGHV4-31		
217085_at			
217086_at	CHRNB3		
217087_at	C1orf68		
217088_s_at	NCR1		
217090_at			
217091_at			
217092_x_at	RPL7		
217093_at	RNASE1		
217094_s_at	ITCH		
217095_x_at	NCR1		
217096_at	PCLO		
217097_s_at	PHTF2		
217098_s_at	ZSCAN12		
217099_s_at	GEMIN4		
217100_s_at	UBXN7		
217101_at	TTC39A		
217102_at	LOC100287076		
217103_at	LDLR		
217104_at	ST20		
217105_at	LOC100287076		
217106_x_at	DIMT1L		
217107_at			
217108_at			
217109_at	MUC4		
217110_s_at	MUC4		
217111_at	AMACR		
217112_at	PDGFB		
217113_at	AMACR		
217114_at	LOC652147		
217115_at	LOC100240726		
217117_x_at	MUC3A		
217118_s_at	C22orf9		
217119_s_at	CXCR3		
217120_s_at	MED14		
217121_at	TNKS		
217122_s_at	SLC35E2B		
217123_x_at	PMCHL1		
217124_at	IQCE		
217125_at			
217126_at			
217127_at	CTH		
217128_s_at	CAMK1G		
217129_at			
217130_at			
217131_at			
217132_at			
217133_x_at	CYP2B6		
217134_at	MTAP		
217135_x_at			
217136_at	PPIAL4A		
217137_x_at			
217138_x_at			
217139_at	VDAC1		
217140_s_at	VDAC1		
217141_at	BTBD7		
217142_at			
217143_s_at	TRD@		
217144_at	UBB		
217145_at	IGK@ /// IGKC /// LOC652694		
217146_at			
217147_s_at	TRAT1		
217148_x_at			
217149_x_at	TNK1		
217150_s_at	NF2		
217151_at			
217152_at			
217153_at	ARHGAP1		
217154_s_at	EDN3		
217155_at			
217156_at			
217157_x_at	IGK@ /// IGKC		
217158_at	LOC442421 /// LOC728297		
217159_x_at	SIGLEC7		
217160_at	TSPY1		
217161_x_at	ACAN		
217162_at	TSPY1		
217163_at	ESR1		
217164_at			
217165_x_at	MT1F		
217166_at			
217167_x_at	GK		
217168_s_at	HERPUD1		
217169_at	IGHA1 /// IGHG1 /// IGHM		
217170_at			
217171_at	SMPD1		
217172_at			
217173_s_at	LDLR		
217174_s_at	APC2		
217175_at	UGT2B15		
217176_s_at	ZFX		
217177_s_at	PTPRB		
217178_at	RARG		
217179_x_at			
217180_at			
217181_at			
217182_at	MUC5AC		
217183_at	LDLR		
217184_s_at	LTK		
217185_s_at	ZNF259 /// ZNF259P1		
217186_at	ZNF259P1		
217187_at	MUC5AC		
217188_s_at	C14orf1		
217189_s_at	SMG7		
217190_x_at	ESR1		
217191_x_at			
217192_s_at	PRDM1		
217193_x_at			
217194_at			
217195_at			
217196_s_at	CAMSAP1L1		
217197_x_at	N4BP2L1		
217198_x_at	IGHA2 /// IGHD /// IGHG1 /// LOC100126583 /// LOC100510361		
217199_s_at	STAT2		
217200_x_at	CYB561		
217201_at	RASAL2		
217202_s_at	GLUL		
217203_at			
217204_at	MTRF1L		
217205_at			
217206_at			
217207_s_at	BTNL3		
217208_s_at	DLG1		
217209_at	CEACAM3		
217210_at			
217211_at			
217212_s_at	IL9R		
217213_at	SLC6A2		
217214_s_at	SLC6A2		
217215_s_at			
217216_x_at	MLH3		
217217_at	IGHA1 /// IGHA2 /// IGHG1 /// IGHG4 /// IGHM /// IGHV4-31		
217218_at	WAPAL		
217219_at	LOC26102		
217220_at	LOC100287387		
217221_x_at	RBM10		
217222_at	IGHG1		
217223_s_at	BCR		
217224_at			
217225_x_at	NOMO1 /// NOMO2 /// NOMO3		
217226_s_at	SFXN3		
217227_x_at	IGLV1-40 /// IGLV1-44		
217228_s_at	ASB4		
217229_at	ASB4		
217230_at	EZR		
217231_s_at	MAST1		
217232_x_at	HBB		
217233_at			
217234_s_at	EZR		
217235_x_at	IGLL5 /// IGLV2-11		
217236_x_at	IGHA1 /// IGHA2 /// IGHD /// IGHG1 /// IGHG3 /// IGHG4 /// IGHM /// IGHV4-31 /// IGHV4-59 /// LOC100126583		
217237_at			
217238_s_at	ALDOB		
217239_x_at	LOC100508797		
217240_at	SIRPB1		
217242_at	ZNF154		
217244_at			
217245_at	EPAG		
217246_s_at	DIAPH2		
217247_at			
217248_s_at	SLC7A8		
217249_x_at			
217250_s_at	CHD5		
217251_x_at			
217252_at	SQSTM1		
217253_at	SH3BP2		
217254_s_at	EPO		
217255_at	SQSTM1		
217256_x_at			
217257_at	SH3BP2		
217258_x_at	IGLV1-40 /// IGLV1-44		
217259_at			
217260_x_at	IGHG1 /// LOC100293559		
217261_at	TTTY2 /// TTTY2B		
217262_s_at	CELSR1		
217263_x_at	RUNX1		
217264_s_at	SCNN1A		
217265_at	PLLP		
217266_at	RPL15		
217267_s_at	RAB7A		
217268_at	RAB7A		
217269_s_at	TMPRSS15		
217270_s_at	DYRK1B		
217271_at	GNA11		
217272_s_at	SERPINB13		
217273_at	PRAMEF10		
217274_x_at	MYL4		
217275_at	TSSK2		
217276_x_at	SERHL2		
217277_at			
217278_x_at			
217279_x_at	MMP14		
217280_x_at	GABRA5 /// LOC100509612		
217281_x_at	IGHA1 /// IGHA2 /// IGHG1 /// IGHG2 /// IGHG3 /// IGHM /// IGHV4-31 /// LOC100126583 /// LOC100290036		
217282_at	MAN1A2		
217283_at			
217284_x_at	SERHL2		
217285_at	DGCR14		
217286_s_at	NDRG3		
217287_s_at	TRPC6		
217288_at			
217289_s_at	SLC37A4		
217290_at			
217291_at	CEACAM5		
217292_at	MTMR7		
217293_at			
217294_s_at	ENO1		
217295_at	MUC8		
217296_at	KIR2DL1		
217297_s_at	MYO9B		
217298_at			
217299_s_at	NBN		
217300_at			
217301_x_at	RBBP4		
217302_at	OR2F2		
217303_s_at	ADRB3		
217304_at	SHMT1		
217305_s_at	ADCY10		
217306_at			
217307_at	ACO2		
217308_at	OR1F2P		
217309_s_at	DSCR3		
217310_s_at	FOXJ3		
217311_at			
217312_s_at	COL7A1		
217313_at			
217314_at			
217315_s_at	KLK13		
217316_at	OR7A10		
217317_s_at	HERC2P2 /// HERC2P9		
217318_x_at	KIR2DL1 /// KIR2DL2 /// KIR2DL3 /// KIR2DL5A /// KIR2DL5B /// KIR2DS1 /// KIR2DS2 /// KIR2DS3 /// KIR2DS4 /// KIR2DS5 /// KIR3DP1 /// LOC727787		
217319_x_at	CYP4A22		
217320_at			
217321_x_at	ATXN3		
217322_x_at			
217323_at	HLA-DRB6		
217324_at			
217325_at	KRT3		
217326_x_at	TRBC2		
217327_at	LOC100287483		
217328_at			
217329_x_at			
217330_at	DISC1		
217331_at			
217332_at	CTAGE11P		
217333_at			
217334_at	OR2J3		
217335_at	FLJ11292		
217336_at	RPS10 /// RPS10P7		
217337_at			
217338_at	KRT19P2		
217339_x_at	CTAG1A /// CTAG1B		
217340_at	RPL21 /// RPL21P28		
217341_at	DNM1		
217342_x_at	FLJ11292		
217343_at	PNLIPRP2		
217344_at	FDPS		
217345_at			
217346_at	LOC100293160 /// PPIA		
217347_at			
217348_x_at	ARHGEF15		
217349_s_at	PRICKLE3		
217350_at	KRT19P2		
217351_at			
217352_at			
217353_at	HNRNPA1 /// HNRNPA1L2 /// HNRNPA1P10 /// HNRPA1P5 /// LOC642817		
217354_s_at	HPS1		
217355_at			
217356_s_at	PGK1		
217357_at			
217358_at	DNAJC16		
217359_s_at	NCAM1		
217360_x_at	IGHA1 /// IGHG1 /// IGHG3 /// IGHM /// IGHV4-31 /// LOC100510678		
217361_at			
217362_x_at	HLA-DRB6		
217363_x_at			
217364_x_at			
217365_at	PRAMEF11		
217366_at	CTNNA1		
217367_s_at	ZHX3		
217368_at			
217369_at	IGHG1		
217370_x_at	FUS		
217371_s_at	IL15		
217372_at			
217373_x_at	MDM2		
217374_x_at	TARP /// TRGV3 /// TRGV5		
217375_at			
217376_at			
217377_x_at	NTRK3		
217378_x_at			
217379_at			
217380_s_at	XPNPEP1		
217381_s_at	TRGV5		
217382_at			
217383_at	PGK1		
217384_x_at	IGHV3-48 /// IGKV3-20		
217385_at			
217386_at			
217387_at	CAPN6		
217388_s_at	KYNU		
217389_s_at	ATF5		
217390_x_at			
217391_x_at			
217392_at	BAZ2B		
217393_x_at	UBE2NL		
217394_at			
217395_at	MT4		
217396_at			
217397_at	TRD@		
217398_x_at	GAPDH		
217399_s_at	FOXO3 /// FOXO3B		
217400_at			
217401_at			
217402_at			
217403_s_at	ZNF227		
217404_s_at	COL2A1		
217405_x_at	GPLD1		
217406_at			
217407_x_at	PPIL2		
217408_at	MRPS18B		
217409_at			
217410_at	AGRN		
217411_s_at	RREB1		
217412_at	TRD@		
217413_s_at	TNXB		
217414_x_at	HBA1 /// HBA2		
217415_at	POLR2A		
217416_x_at			
217417_at	MYO5A		
217418_x_at	MS4A1		
217419_x_at	AGRN		
217420_s_at	POLR2A		
217421_at	PIWIL2		
217422_s_at	CD22		
217423_at			
217424_at			
217425_at			
217426_at			
217427_s_at	HIRA		
217428_s_at	COL10A1		
217429_at			
217430_x_at	COL1A1		
217431_x_at	CYBB		
217432_s_at	IDS		
217433_at	TACC1		
217434_at	MC2R		
217435_x_at			
217436_x_at	HLA-A /// HLA-F /// HLA-J		
217437_s_at	TACC1		
217438_at			
217439_at			
217440_at			
217441_at	USP33		
217442_at	LOC100131825		
217443_at			
217444_at			
217445_s_at	GART		
217446_x_at			
217447_at	MAG		
217448_s_at	TOX4		
217449_at			
217450_at	AGFG2		
217451_at			
217452_s_at	B3GALT2		
217453_at			
217454_at			
217455_s_at	SSTR2		
217456_x_at	HLA-E		
217457_s_at	RAP1GDS1		
217458_at			
217459_at			
217460_at	TNP2		
217461_x_at	BTF3		
217462_at	C11orf9		
217463_s_at	C11orf9		
217464_at			
217465_at	NCKAP1		
217466_x_at	RPS2		
217467_at			
217468_at	CYP2D6		
217469_at	IGHA1		
217470_at			
217471_at			
217472_at			
217473_x_at	SLC11A1		
217474_at			
217475_s_at	LIMK2		
217476_at	NR1D1 /// THRA		
217477_at	PIP5K1B		
217478_s_at	HLA-DMA		
217479_at			
217480_x_at	IGKC		
217481_x_at			
217482_at			
217483_at	FOLH1		
217484_at	CR1		
217485_x_at	PMS2P1		
217486_s_at	ZDHHC17		
217487_x_at	FOLH1		
217488_x_at	PMS2P3		
217489_s_at	IL6R		
217490_at			
217491_x_at	COX7C		
217492_s_at	PTEN /// PTENP1		
217493_x_at	NCR2		
217494_s_at	PTENP1		
217495_x_at	CALCA		
217496_s_at	IDE		
217497_at	TYMP		
217498_at			
217499_x_at	OR7E37P		
217500_at	TIAL1		
217501_at	CIAO1		
217502_at	IFIT2		
217503_at	STK17B		
217504_at	ABCA6		
217505_at	KLHL23		
217506_at	LOC339290		
217507_at	SLC11A1		
217508_s_at	C18orf25		
217509_x_at	GRIK5		
217510_at	CRX		
217511_at	KAZALD1		
217512_at	KNG1		
217513_at	C17orf60		
217514_at			
217515_s_at	CACNA1S		
217516_x_at	ARVCF		
217517_x_at	SRPK2		
217518_at	MYOF		
217519_at			
217520_x_at	LOC283683		
217521_at			
217522_at	KCNV2		
217523_at	CD44		
217524_x_at			
217525_at	OLFML1		
217526_at	NFATC2IP		
217527_s_at	NFATC2IP		
217528_at	CLCA2		
217529_at	ORAI2		
217530_at	SLC34A1		
217531_at			
217532_x_at			
217533_x_at			
217534_at	FAM49B		
217535_at	FAM49B		
217536_x_at			
217537_x_at			
217538_at	SGSM2		
217539_at	C18orf25		
217540_at	FAM55C		
217541_x_at	ZNF816		
217542_at	MDM2		
217543_s_at	MBTPS1		
217544_at			
217545_at	MYH14		
217546_at	MT1M		
217547_x_at	ZNF675		
217548_at	LOC100509130		
217549_at			
217550_at	ATF6		
217551_at	OR7E14P		
217552_x_at	CR1		
217553_at	MGC87042		
217554_at			
217555_at	SMC1A		
217556_at	CLCN4		
217557_s_at	CPM		
217558_at	CYP2C9		
217559_at	RPL10L		
217560_at	GGA1		
217561_at	CALCA		
217562_at	FAM5C		
217563_at	CLOCK		
217564_s_at	CPS1		
217565_at	GRIA3		
217566_s_at	TGM4		
217567_at	TGM4		
217568_at	EDDM3A		
217569_x_at			
217570_x_at			
217571_at			
217572_at			
217573_at	GRIN2C		
217574_at	CDH8		
217575_s_at	SOS2		
217576_x_at	SOS2		
217577_at			
217578_at			
217579_x_at			
217580_x_at			
217581_at			
217582_at			
217583_at	PAH		
217584_at	NPC1		
217585_at	NEBL		
217586_x_at			
217587_at			
217588_at	CATSPER2 /// CATSPER2P1		
217589_at	RAB40A		
217590_s_at	TRPA1		
217591_at			
217592_at	ZSWIM1		
217593_at	ZSCAN18		
217594_at	ZCCHC11		
217595_at	GSPT1		
217596_at	UPF3A		
217597_x_at	RAB40B		
217598_at			
217599_s_at	MDFIC		
217600_at	SCUBE3		
217601_at	NUP188		
217602_at	PPIA		
217603_at	ATP6V0A2		
217604_at			
217605_at	USP27X		
217606_at			
217607_x_at	EIF4G2		
217608_at	SREK1IP1		
217609_at	LRRC23		
217610_at			
217611_at	ERICH1		
217612_at	TIMM50		
217613_at	TMEM144		
217614_at			
217615_at			
217616_at			
217617_at			
217618_x_at	HUS1		
217619_x_at			
217620_s_at	PIK3CB		
217621_at	SLC6A2		
217622_at			
217623_at	MYLK3		
217624_at	PDAP1		
217625_x_at			
217626_at	AKR1C1		
217627_at	ZNF573		
217628_at	CLIC5		
217629_at			
217630_at	ANGEL2		
217631_at	GTPBP4		
217632_at	GNL3L		
217633_at	URB1		
217634_at	SVIL		
217635_s_at	POLG		
217636_at	POLG		
217637_at			
217638_at			
217639_at			
217640_x_at	SKA1		
217641_at	GPR135		
217642_at	RNF40		
217643_x_at			
217644_s_at	SOS2		
217645_at	COX16		
217646_at	SURF1		
217647_at			
217648_at			
217649_at	ZFAND5		
217650_x_at	ST3GAL2		
217651_at			
217652_at	MAU2		
217653_x_at			
217654_at	CFLAR		
217655_at	LOC100127972		
217656_at	SMARCA4		
217657_at	BCAP29		
217658_at	THAP3		
217659_at			
217660_at	MYH14		
217661_x_at	SIX5		
217662_x_at			
217663_at	ZNF234		
217664_at			
217665_at	ZNF813		
217666_at			
217667_at	LOC729799		
217668_at	C22orf36		
217669_s_at	AKAP6		
217670_at	RPLP2		
217671_at			
217672_x_at	EIF1		
217673_x_at	GNAS		
217674_at			
217675_at	ZBTB7C		
217676_at			
217677_at	PLEKHA2		
217678_at	SLC7A11		
217679_x_at			
217680_x_at	RPL10		
217681_at	LOC100289775 /// WNT7B		
217682_at			
217683_at	HBE1		
217684_at	TYMS		
217685_at	SLC16A3		
217686_at	PTPN1		
217687_at	ADCY2		
217688_at			
217689_at	PTPN1		
217690_at	LOC100505523		
217691_x_at	SLC16A3		
217692_at	MAGOH2		
217693_x_at	MAGOH2		
217694_at			
217695_x_at			
217696_at	FUT7		
217697_at			
217698_at			
217699_at			
217700_at	CNPY4		
217701_x_at			
217702_at	IL27RA		
217703_x_at			
217704_x_at	SUZ12P		
217705_at	PRKD1		
217706_at			
217707_x_at	SMARCA2		
217708_x_at			
217709_at			
217710_x_at	ITPK1		
217711_at	TEK		
217712_at			
217713_x_at			
217714_x_at	STMN1		
217715_x_at			
217716_s_at	SEC61A1		
217717_s_at	YWHAB		
217718_s_at	YWHAB		
217719_at	EIF3L		
217720_at	CHCHD2		
217721_at			
217722_s_at	NGRN		
217723_x_at			
217724_at	SERBP1		
217725_x_at	SERBP1		
217726_at	COPZ1		
217727_x_at	VPS35		
217728_at	S100A6		
217729_s_at	AES		
217730_at	TMBIM1		
217731_s_at	ITM2B		
217732_s_at	ITM2B		
217733_s_at	TMSB10		
217734_s_at	WDR6		
217735_s_at	EIF2AK1		
217736_s_at	EIF2AK1		
217737_x_at	C20orf43		
217738_at	NAMPT		
217739_s_at	NAMPT		
217740_x_at	RPL7A		
217741_s_at	ZFAND5		
217742_s_at	WAC		
217743_s_at	TMEM30A		
217744_s_at	PERP		
217745_s_at	NAA50		
217746_s_at	PDCD6IP		
217747_s_at	RPS9		
217748_at	ADIPOR1		
217749_at	COPG		
217750_s_at	UBE2Z		
217751_at	GSTK1		
217752_s_at	CNDP2		
217753_s_at	RPS26		
217754_at	DDX56		
217755_at	HN1		
217756_x_at	SERF2		
217757_at	A2M		
217758_s_at	TM9SF3		
217759_at	TRIM44		
217760_at	TRIM44		
217761_at	ADI1		
217762_s_at	RAB31		
217763_s_at	RAB31		
217764_s_at	RAB31		
217765_at	NRBP1		
217766_s_at	TMEM50A		
217767_at	C3		
217768_at	C14orf166		
217769_s_at	POMP		
217770_at	PIGT		
217771_at	GOLM1		
217772_s_at	MTCH2		
217773_s_at	NDUFA4		
217774_s_at	TRMT112		
217775_s_at	RDH11		
217776_at	RDH11		
217777_s_at	PTPLAD1		
217778_at	SLC39A1		
217779_s_at	LOC100505603 /// PNRC2		
217780_at	C19orf56		
217781_s_at	ZFP106		
217782_s_at	GPS1		
217783_s_at	YPEL5		
217784_at	YKT6		
217785_s_at	YKT6		
217786_at	PRMT5		
217787_s_at	GALNT2		
217788_s_at	GALNT2		
217789_at	SNX6		
217790_s_at	SSR3		
217791_s_at	ALDH18A1		
217792_at	SNX5		
217793_at	RAB11B		
217794_at	PRR13		
217795_s_at	TMEM43		
217796_s_at	NPLOC4		
217797_at	UFC1		
217798_at	CNOT2		
217799_x_at	UBE2H		
217800_s_at	NDFIP1		
217801_at	ATP5E		
217802_s_at	NUCKS1		
217803_at	GOLPH3		
217804_s_at	ILF3		
217805_at	ILF3		
217806_s_at	POLDIP2		
217807_s_at	GLTSCR2		
217808_s_at	MAPKAP1		
217809_at	BZW2		
217810_x_at	LARS		
217811_at	SELT		
217812_at	YTHDF2		
217813_s_at	SPIN1		
217814_at	CCDC47		
217815_at	SUPT16H		
217816_s_at	PCNP		
217817_at	ARPC4		
217818_s_at	ARPC4		
217819_at	GOLGA7		
217820_s_at	ENAH		
217821_s_at	WBP11		
217822_at	WBP11		
217823_s_at	UBE2J1		
217824_at	UBE2J1		
217825_s_at	UBE2J1		
217826_s_at	UBE2J1		
217827_s_at	SPG21		
217828_at	SLTM		
217829_s_at	USP39		
217830_s_at	NSFL1C		
217831_s_at	NSFL1C		
217832_at	SYNCRIP		
217833_at	SYNCRIP		
217834_s_at	SYNCRIP		
217835_x_at	C20orf24		
217836_s_at	YY1AP1		
217837_s_at	VPS24		
217838_s_at	EVL		
217839_at	TFG		
217840_at	DDX41		
217841_s_at	PPME1		
217842_at	LUC7L2		
217843_s_at	MED4		
217844_at	CTDSP1		
217845_x_at	HIGD1A		
217846_at	QARS		
217847_s_at	THRAP3		
217848_s_at	PPA1		
217849_s_at	CDC42BPB		
217850_at	GNL3		
217851_s_at	SLMO2		
217852_s_at	ARL8B		
217853_at	TNS3		
217854_s_at	POLR2E		
217855_x_at	SDF4		
217856_at	RBM8A		
217857_s_at	RBM8A		
217858_s_at	ARMCX3		
217859_s_at	SLC39A9		
217860_at	NDUFA10		
217861_s_at	PREB		
217862_at	PIAS1		
217863_at	PIAS1		
217864_s_at	PIAS1		
217865_at	RNF130		
217866_at	CPSF7		
217867_x_at	BACE2		
217868_s_at	METTL9		
217869_at	HSD17B12		
217870_s_at	CMPK1		
217871_s_at	MIF		
217872_at	PIH1D1		
217873_at	CAB39		
217874_at	SUCLG1		
217875_s_at	PMEPA1		
217876_at	GTF3C5		
217877_s_at	GPBP1L1		
217878_s_at	CDC27		
217879_at	CDC27		
217880_at	CDC27		
217881_s_at	CDC27		
217882_at	TMEM111		
217883_at	MMADHC		
217884_at	NAT10		
217885_at	IPO9		
217886_at	EPS15		
217887_s_at	EPS15		
217888_s_at	ARFGAP1		
217889_s_at	CYBRD1		
217890_s_at	PARVA		
217891_at	C16orf58		
217892_s_at	LIMA1		
217893_s_at	AKIRIN1		
217894_at	KCTD3		
217895_at	PTCD3		
217896_s_at	FAM192A		
217897_at	FXYD6		
217898_at	C15orf24		
217899_at	TMEM214		
217900_at	IARS2		
217901_at	DSG2		
217902_s_at	HERC2		
217903_at	STRN4		
217904_s_at	BACE1		
217905_at	C10orf119		
217906_at	KLHDC2		
217907_at	MRPL18		
217908_s_at	DCAF6		
217909_s_at	MLX		
217910_x_at	MLX		
217911_s_at	BAG3		
217912_at	DUS1L		
217913_at	VPS4A		
217914_at	TPCN1		
217915_s_at	RSL24D1		
217916_s_at	FAM49B		
217917_s_at	DYNLRB1		
217918_at	DYNLRB1		
217919_s_at	MRPL42		
217920_at	MAN1A2		
217921_at	MAN1A2		
217922_at	MAN1A2		
217923_at	PEF1		
217924_at	C6orf106		
217925_s_at	C6orf106		
217926_at	C19orf53		
217927_at	SPCS1		
217928_s_at	PPP6R3		
217929_s_at	KIAA0319L		
217930_s_at	TOLLIP		
217931_at	CNPY3		
217932_at	MRPS7		
217933_s_at	LAP3		
217934_x_at	STUB1		
217935_s_at	UQCC		
217936_at	ARHGAP5		
217937_s_at	HDAC7		
217938_s_at	KCMF1		
217939_s_at	AFTPH		
217940_s_at	CARKD		
217941_s_at	ERBB2IP		
217942_at	MRPS35		
217943_s_at	MAP7D1		
217944_at	POMGNT1		
217945_at	BTBD1		
217946_s_at	SAE1		
217947_at	CMTM6		
217948_at	FAM127B		
217949_s_at	VKORC1		
217950_at	NOSIP		
217951_s_at	PHF3		
217952_x_at	PHF3		
217953_at	PHF3		
217954_s_at	PHF3		
217955_at	BCL2L13		
217956_s_at	ENOPH1		
217957_at	C16orf80		
217958_at	TRAPPC4		
217959_s_at	TRAPPC4		
217960_s_at	TOMM22		
217961_at	SLC25A38		
217962_at	NOP10		
217963_s_at	NGFRAP1		
217964_at	TTC19		
217965_s_at	SAP30BP		
217966_s_at	FAM129A		
217967_s_at	FAM129A		
217968_at	TSSC1		
217969_at	C11orf2		
217970_s_at	CNOT6		
217971_at	MAPKSP1		
217972_at	CHCHD3		
217973_at	DCXR		
217974_at	TM7SF3		
217975_at	WBP5		
217976_s_at	DYNC1LI1		
217977_at	SEPX1		
217978_s_at	UBE2Q1		
217979_at	TSPAN13		
217980_s_at	MRPL16		
217981_s_at	FXC1		
217982_s_at	MORF4L1		
217983_s_at	RNASET2		
217984_at	RNASET2		
217985_s_at	BAZ1A		
217986_s_at	BAZ1A		
217987_at	ASNSD1		
217988_at	CCNB1IP1		
217989_at	HSD17B11		
217990_at	GMPR2		
217991_x_at	SSBP3		
217992_s_at	EFHD2		
217993_s_at	MAT2B		
217994_x_at	CPSF3L		
217995_at	SQRDL		
217996_at	PHLDA1		
217997_at	PHLDA1		
217998_at	PHLDA1		
217999_s_at	PHLDA1		
218000_s_at	PHLDA1		
218001_at	MRPS2		
218002_s_at	CXCL14		
218003_s_at	FKBP3		
218004_at	BSDC1		
218005_at	ZNF22		
218006_s_at	ZNF22		
218007_s_at	RPS27L		
218008_at	C7orf42		
218009_s_at	PRC1		
218010_x_at	PPDPF		
218011_at	UBL5		
218012_at	TSPYL2		
218013_x_at	DCTN4		
218014_at	NUP85		
218015_s_at	WRNIP1		
218016_s_at	POLR3E		
218017_s_at	HGSNAT		
218018_at	PDXK		
218019_s_at	PDXK		
218020_s_at	ZFAND3		
218021_at	DHRS4 /// DHRS4L2		
218022_at	VRK3		
218023_s_at	FAM53C		
218024_at	BRP44L		
218025_s_at	PECI		
218026_at	CCDC56		
218027_at	MRPL15		
218028_at	ELOVL1		
218029_at	FAM65A		
218030_at	GIT1		
218031_s_at	FOXN3		
218032_at	SNN		
218033_s_at	SNN		
218034_at	FIS1		
218035_s_at	RBM47		
218036_x_at	NMD3		
218037_at	FAM134A		
218038_at	ATP5SL		
218039_at	NUSAP1		
218040_at	PRPF38B		
218041_x_at	SLC38A2		
218042_at	COPS4		
218043_s_at	AZI2		
218044_x_at	PTMS		
218045_x_at	PTMS		
218046_s_at	MRPS16		
218047_at	OSBPL9		
218048_at	COMMD3		
218049_s_at	MRPL13		
218050_at	UFM1		
218051_s_at	NT5DC2		
218052_s_at	ATP13A1		
218053_at	PRPF40A		
218054_s_at	C19orf50		
218055_s_at	WDR41		
218056_at	BFAR		
218057_x_at	COX4NB		
218058_at	CXXC1		
218059_at	ZNF706		
218060_s_at	C16orf57		
218061_at	MEA1		
218062_x_at	CDC42EP4		
218063_s_at	CDC42EP4		
218064_s_at	AKAP8L		
218065_s_at	TMEM9B		
218066_at	SLC12A7		
218067_s_at	ARGLU1		
218068_s_at	ZNF672		
218069_at	DCTPP1		
218070_s_at	GMPPA		
218071_s_at	MKRN2		
218072_at	COMMD9		
218073_s_at	TMEM48		
218074_at	FAM96B		
218075_at	AAAS		
218076_s_at	ARHGAP17		
218077_s_at	ZDHHC3		
218078_s_at	ZDHHC3		
218079_s_at	GGNBP2		
218080_x_at	FAF1		
218081_at	C20orf27		
218082_s_at	UBP1		
218083_at	PTGES2		
218084_x_at	FXYD5		
218085_at	CHMP5		
218086_at	NPDC1		
218087_s_at	SORBS1		
218088_s_at	RRAGC		
218089_at	C20orf4		
218090_s_at	WDR11		
218091_at	AGFG1		
218092_s_at	AGFG1		
218093_s_at	ANKRD10		
218094_s_at	DBNDD2 /// SYS1 /// SYS1-DBNDD2		
218095_s_at	TMEM165		
218096_at	AGPAT5		
218097_s_at	CUEDC2		
218098_at	ARFGEF2		
218099_at	TEX2		
218100_s_at	IFT57		
218101_s_at	NDUFC2		
218102_at	DERA		
218103_at	FTSJ3		
218104_at	TEX10		
218105_s_at	MRPL4		
218106_s_at	MRPS10		
218107_at	WDR26		
218108_at	UBR7		
218109_s_at	MFSD1		
218110_at	XAB2		
218111_s_at	CMAS		
218112_at	MRPS34		
218113_at	TMEM2		
218114_at	GGA1		
218115_at	ASF1B		
218116_at	C9orf78		
218117_at	RBX1		
218118_s_at	TIMM23		
218119_at	TIMM23 /// TIMM23B		
218120_s_at	HMOX2		
218121_at	HMOX2		
218122_s_at	SENP2		
218123_at	C21orf59		
218124_at	RETSAT		
218125_s_at	CCDC25		
218126_at	FAM82A2		
218127_at	NFYB		
218128_at	NFYB		
218129_s_at	NFYB		
218130_at	C17orf62		
218131_s_at	GATAD2A		
218132_s_at	TSEN34		
218133_s_at	NIF3L1		
218134_s_at	RBM22		
218135_at	ERGIC2		
218136_s_at	SLC25A37		
218137_s_at	SMAP1		
218138_at	MKKS		
218139_s_at	MUDENG		
218140_x_at	SRPRB		
218141_at	UBE2O		
218142_s_at	CRBN		
218143_s_at	SCAMP2		
218144_s_at	INF2		
218145_at	TRIB3		
218146_at	GLT8D1		
218147_s_at	GLT8D1		
218148_at	CENPT		
218149_s_at	ZNF395		
218150_at	ARL5A		
218151_x_at	GPR172A		
218152_at	HMG20A		
218153_at	CARS2		
218154_at	GSDMD		
218155_x_at	TSR1		
218156_s_at	TSR1		
218157_x_at	CDC42SE1		
218158_s_at	APPL1		
218159_at	DDRGK1		
218160_at	NDUFA8		
218161_s_at	CLN6		
218162_at	OLFML3		
218163_at	MCTS1		
218164_at	SPATA20		
218165_at	MEAF6		
218166_s_at	RSF1		
218167_at	AMZ2		
218168_s_at	ADCK3		
218169_at	VAC14		
218170_at	ISOC1		
218171_at	VPS4B		
218172_s_at	DERL1		
218173_s_at	WHSC1L1		
218174_s_at	C10orf57		
218175_at	CCDC92		
218176_at	MAGEF1		
218177_at	CHMP1B		
218178_s_at	CHMP1B		
218179_s_at	C4orf41		
218180_s_at	EPS8L2		
218181_s_at	MAP4K4		
218182_s_at	CLDN1		
218183_at	C16orf5		
218184_at	TULP4		
218185_s_at	ARMC1		
218186_at	RAB25		
218187_s_at	C8orf33		
218188_s_at	TIMM13		
218189_s_at	NANS		
218190_s_at	UQCR10		
218191_s_at	LMBRD1		
218192_at	IP6K2		
218193_s_at	GOLT1B		
218194_at	REXO2		
218195_at	C6orf211		
218196_at	OSTM1		
218197_s_at	OXR1		
218198_at	DHX32		
218199_s_at	NOL6		
218200_s_at	NDUFB2		
218201_at	NDUFB2		
218202_x_at	MRPL44		
218203_at	ALG5		
218204_s_at	FYCO1		
218205_s_at	MKNK2		
218206_x_at	SCAND1		
218207_s_at	STMN3		
218208_at	PQLC1		
218209_s_at	RPRD1A		
218210_at	FN3KRP		
218211_s_at	MLPH		
218212_s_at	MOCS2		
218213_s_at	C11orf10		
218214_at	C12orf44		
218215_s_at	NR1H2		
218216_x_at	ARL6IP4		
218217_at	SCPEP1		
218218_at	APPL2		
218219_s_at	LANCL2		
218220_at	C12orf10		
218221_at	ARNT		
218222_x_at	ARNT		
218223_s_at	PLEKHO1		
218224_at	PNMA1		
218225_at	ECSIT		
218226_s_at	NDUFB4		
218227_at	NUBP2		
218228_s_at	TNKS2		
218229_s_at	POGK		
218230_at	ARFIP1		
218231_at	NAGK		
218232_at	C1QA		
218233_s_at	PRICKLE4 /// TOMM6		
218234_at	ING4		
218235_s_at	UTP11L		
218236_s_at	PRKD3		
218237_s_at	SLC38A1		
218238_at	GTPBP4		
218239_s_at	GTPBP4		
218240_at	NKIRAS2		
218241_at	GOLGA5		
218242_s_at	SUV420H1		
218243_at	RUFY1		
218244_at	NOL8		
218245_at	TSKU		
218246_at	MUL1		
218247_s_at	MEX3C		
218248_at	FAM111A		
218249_at	ZDHHC6		
218250_s_at	CNOT7		
218251_at	MID1IP1		
218252_at	CKAP2		
218253_s_at	LGTN		
218254_s_at	SAR1B		
218255_s_at	FBRS		
218256_s_at	NUP54		
218257_s_at	UGGT1		
218258_at	POLR1D		
218259_at	MKL2		
218260_at	DDA1		
218261_at	AP1M2		
218262_at	RMND5B		
218263_s_at	ZBED5		
218264_at	BCCIP		
218265_at	SECISBP2		
218266_s_at	NCS1		
218267_at	CINP		
218268_at	TBC1D15		
218269_at	DROSHA		
218270_at	MRPL24		
218271_s_at	PARL		
218272_at	TTC38		
218273_s_at	PDP1		
218274_s_at	ANKZF1		
218275_at	SLC25A10		
218276_s_at	SAV1		
218277_s_at	DHX40		
218278_at	WDR74		
218279_s_at	HIST2H2AA3		
218280_x_at	HIST2H2AA3 /// HIST2H2AA4		
218281_at	MRPL48		
218282_at	EDEM2		
218283_at	SS18L2		
218284_at	SMAD3		
218285_s_at	BDH2		
218286_s_at	RNF7		
218287_s_at	EIF2C1		
218288_s_at	CCDC90B		
218289_s_at	UBA5		
218290_at	PLEKHJ1		
218291_at	ROBLD3		
218292_s_at	PRKAG2		
218293_x_at	NUP50		
218294_s_at	NUP50		
218295_s_at	NUP50		
218296_x_at	MSTO1 /// MSTO2P		
218297_at	FAM188A		
218298_s_at	C14orf159		
218299_at	C11orf24		
218300_at	C16orf53		
218301_at	RNPEPL1		
218302_at	PSENEN		
218303_x_at	KRCC1		
218304_s_at	OSBPL11		
218305_at	IPO4		
218306_s_at	HERC1		
218307_at	RSAD1		
218308_at	TACC3		
218309_at	CAMK2N1		
218310_at	KCTD7 /// RABGEF1		
218311_at	MAP4K3		
218312_s_at	ZSCAN18		
218313_s_at	GALNT7		
218314_s_at	C11orf57		
218315_s_at	CDK5RAP1		
218316_at	TIMM9		
218317_x_at	SLX1A /// SLX1B		
218318_s_at	NLK		
218319_at	PELI1		
218320_s_at	NDUFB11		
218321_x_at	STYXL1		
218322_s_at	ACSL5		
218323_at	RHOT1		
218324_s_at	SPATS2		
218325_s_at	DIDO1		
218326_s_at	LGR4		
218327_s_at	SNAP29		
218328_at	COQ4		
218329_at	PRDM4		
218330_s_at	NAV2		
218331_s_at	C10orf18		
218332_at	BEX1		
218333_at	DERL2		
218334_at	THOC7		
218335_x_at	TNIP2		
218336_at	PFDN2		
218337_at	FAM160B2		
218338_at	PHC1		
218339_at	MRPL22		
218340_s_at	UBA6		
218341_at	PPCS		
218342_s_at	ERMP1		
218343_s_at	GTF3C3		
218344_s_at	RCOR3		
218345_at	TMEM176A		
218346_s_at	SESN1		
218347_at	TYW1		
218348_s_at	ZC3H7A		
218349_s_at	ZWILCH		
218350_s_at	GMNN		
218351_at	COMMD8		
218352_at	RCBTB1		
218353_at	RGS5		
218354_at	TRAPPC2L		
218355_at	KIF4A		
218356_at	FTSJ2		
218357_s_at	TIMM8B		
218358_at	CRELD2		
218359_at	NRSN2		
218360_at	RAB22A		
218361_at	GOLPH3L		
218362_s_at	DIS3		
218363_at	EXD2		
218364_at	LRRFIP2		
218365_s_at	DARS2		
218366_x_at	METT11D1		
218367_x_at	USP21		
218368_s_at	TNFRSF12A		
218369_s_at	EXOSC1		
218370_s_at	S100PBP		
218371_s_at	PSPC1		
218372_at	MED9		
218373_at	AKTIP		
218374_s_at	C12orf4		
218375_at	NUDT9		
218376_s_at	MICAL1		
218377_s_at	RWDD2B		
218378_s_at	PRKRIP1		
218379_at	RBM7		
218380_at	LOC728392 /// NLRP1		
218381_s_at	U2AF2		
218382_s_at	U2AF2		
218383_at	HAUS4		
218384_at	CARHSP1		
218385_at	MRPS18A		
218386_x_at	USP16		
218387_s_at	PGLS		
218388_at	PGLS		
218389_s_at	APH1A		
218390_s_at	C10orf84		
218391_at	SNF8		
218392_x_at	SFXN1		
218393_s_at	SMU1		
218394_at	ROGDI		
218395_at	ACTR6		
218396_at	VPS13C		
218397_at	FANCL		
218398_at	MRPS30		
218399_s_at	CDCA4		
218400_at	OAS3		
218401_s_at	ZNF281		
218402_s_at	HPS4		
218403_at	TRIAP1		
218404_at	SNX10		
218405_at	ABT1		
218406_x_at	NENF		
218407_x_at	NENF		
218408_at	TIMM10		
218409_s_at	DNAJC1		
218410_s_at	PGP		
218411_s_at	MBIP		
218412_s_at	GTF2IRD1		
218413_s_at	ZNF639		
218414_s_at	NDE1		
218415_at	VPS33B		
218416_s_at	SLC48A1		
218417_s_at	SLC48A1		
218418_s_at	KANK2		
218419_s_at	TMUB2		
218420_s_at	C13orf23		
218421_at	CERK		
218422_s_at	RBM26		
218423_x_at	VPS54		
218424_s_at	STEAP3		
218425_at	RNF216		
218426_s_at	RNF216		
218427_at	SDCCAG3		
218428_s_at	REV1		
218429_s_at	C19orf66		
218430_s_at	RFX7		
218431_at	VIPAR		
218432_at	FBXO3		
218433_at	PANK3		
218434_s_at	AACS		
218435_at	DNAJC15		
218436_at	SIL1		
218437_s_at	LZTFL1		
218438_s_at	MED28		
218439_s_at	COMMD10		
218440_at	MCCC1		
218441_s_at	RPAP1		
218442_at	TTC4		
218443_s_at	DAZAP1		
218444_at	ALG12		
218445_at	H2AFY2		
218446_s_at	FAM18B1		
218447_at	C16orf61		
218448_at	C20orf11		
218449_at	UFSP2		
218450_at	HEBP1		
218451_at	CDCP1		
218452_at	SMARCAL1		
218453_s_at	C6orf35		
218454_at	PLBD1		
218455_at	NFS1		
218456_at	CAPRIN2		
218457_s_at	DNMT3A		
218458_at	GMCL1		
218459_at	TOR3A		
218460_at	HEATR2		
218461_at	GPN3		
218462_at	RPF1		
218463_s_at	MUS81		
218464_s_at	C17orf63		
218465_at	TMEM33		
218466_at	TBC1D17		
218467_at	PSMG2		
218468_s_at	GREM1		
218469_at	GREM1		
218470_at	YARS2		
218471_s_at	BBS1		
218472_s_at	PELO		
218473_s_at	GLT25D1		
218474_s_at	KCTD5		
218475_at	TRMT2A		
218476_at	POMT1		
218477_at	TMEM14A		
218478_s_at	ZCCHC8		
218479_s_at	XPO4		
218480_at	AGBL5		
218481_at	EXOSC5		
218482_at	ENY2		
218483_s_at	IFT46		
218484_at	NDUFA4L2		
218485_s_at	SLC35C1		
218486_at	KLF11		
218487_at	ALAD		
218488_at	EIF2B3		
218489_s_at	ALAD		
218490_s_at	ZNF302		
218491_s_at	THYN1		
218492_s_at	THAP7		
218493_at	SNRNP25		
218494_s_at	SLC2A4RG		
218495_at	UXT		
218496_at	RNASEH1		
218497_s_at	RNASEH1		
218498_s_at	ERO1L		
218499_at	MST4		
218500_at	C8orf55		
218501_at	ARHGEF3		
218502_s_at	TRPS1		
218503_at	KIAA1797		
218504_at	FAHD2A		
218505_at	WDR59		
218506_x_at	GLYR1		
218507_at	C7orf68		
218508_at	DCP1A		
218509_at	LPPR2		
218510_x_at	FAM134B		
218511_s_at	PNPO		
218512_at	WDR12		
218513_at	C4orf43		
218514_at	C17orf71		
218515_at	GCFC1		
218516_s_at	IMPAD1		
218517_at	PHF17		
218518_at	FAM13B		
218519_at	SLC35A5		
218520_at	TBK1		
218521_s_at	UBE2W		
218522_s_at	MAP1S		
218523_at	LHPP		
218524_at	E4F1		
218525_s_at	HIF1AN		
218526_s_at	RANGRF		
218527_at	APTX		
218528_s_at	RNF38		
218529_at	CD320		
218530_at	FHOD1		
218531_at	TMEM134		
218532_s_at	FAM134B		
218533_s_at	UCKL1		
218534_s_at	AGGF1		
218535_s_at	RIOK2		
218536_at	MRS2		
218537_at	HCFC1R1		
218538_s_at	MRS2		
218539_at	FBXO34		
218540_at	THTPA		
218541_s_at	C8orf4		
218542_at	CEP55		
218543_s_at	PARP12		
218544_s_at	RCL1		
218545_at	CCDC91		
218546_at	C1orf115		
218547_at	DHDDS		
218548_x_at	TEX264		
218549_s_at	FAM82B		
218550_s_at	LRRC20		
218551_at	MIIP		
218552_at	ECHDC2		
218553_s_at	KCTD15		
218554_s_at	ASH1L		
218555_at	ANAPC2		
218556_at	ORMDL2		
218557_at	NIT2		
218558_s_at	MRPL39		
218559_s_at	MAFB		
218560_s_at	JMJD4		
218561_s_at	LYRM4		
218562_s_at	TMEM57		
218563_at	NDUFA3		
218564_at	RFWD3		
218565_at	C9orf114		
218566_s_at	CHORDC1		
218567_x_at	DPP3		
218568_at	AGK		
218569_s_at	KBTBD4		
218570_at	KBTBD4 /// PTPMT1		
218571_s_at	CHMP4A		
218572_at	CHMP4A		
218573_at	MAGEH1		
218574_s_at	LMCD1		
218575_at	ANAPC1		
218576_s_at	DUSP12		
218577_at	LRRC40		
218578_at	CDC73		
218579_s_at	DHX35		
218580_x_at	AURKAIP1		
218581_at	ABHD4		
218582_at	05-Mar		
218583_s_at	DCUN1D1		
218584_at	TCTN1		
218585_s_at	DTL		
218586_at	C20orf20		
218587_s_at	POGLUT1		
218588_s_at	FAM114A2		
218589_at	LPAR6		
218590_at	C10orf2		
218591_s_at	NOL10		
218592_s_at	CECR5		
218593_at	RBM28		
218594_at	HEATR1		
218595_s_at	HEATR1		
218596_at	TBC1D13		
218597_s_at	CISD1		
218598_at	RINT1		
218599_at	REC8		
218600_at	LIMD2		
218601_at	URGCP		
218602_s_at	HAUS6		
218603_at	HECA		
218604_at	LEMD3		
218605_at	TFB2M		
218606_at	ZDHHC7		
218607_s_at	SDAD1		
218608_at	ATP13A2		
218609_s_at	NUDT2		
218610_s_at	CPPED1		
218611_at	IER5		
218612_s_at	TSSC4		
218613_at	PSD3		
218614_at	C12orf35		
218615_s_at	TMEM39A		
218616_at	INTS12		
218617_at	TRIT1		
218618_s_at	FNDC3B		
218619_s_at	SUV39H1		
218620_s_at	HEMK1		
218621_at	HEMK1		
218622_at	NUP37		
218623_at	HMP19		
218624_s_at	MGC2752		
218625_at	NRN1		
218626_at	EIF4ENIF1		
218627_at	DRAM1		
218628_at	CCDC53		
218629_at	SMO		
218630_at	MKS1		
218631_at	AVPI1		
218632_at	HECTD3		
218633_x_at	ABHD10		
218634_at	PHLDA3		
218636_s_at	MAN1B1		
218637_at	IMPACT		
218638_s_at	SPON2		
218639_s_at	ZXDC		
218640_s_at	PLEKHF2		
218641_at	C11orf95		
218642_s_at	CHCHD7		
218643_s_at	CRIPT		
218644_at	PLEK2		
218645_at	ZNF277		
218646_at	C4orf27		
218647_s_at	YRDC		
218648_at	CRTC3		
218649_x_at	SDCCAG1		
218650_at	DGCR8		
218651_s_at	LARP6		
218652_s_at	PIGG		
218653_at	SLC25A15		
218654_s_at	MRPS33		
218655_s_at	CWC25		
218656_s_at	LHFP		
218657_at	RAPGEFL1		
218658_s_at	ACTR8		
218659_at	ASXL2		
218660_at	DYSF		
218661_at	NAT15		
218662_s_at	NCAPG		
218663_at	NCAPG		
218664_at	MECR		
218665_at	FZD4		
218666_s_at	STX17		
218667_at	PJA1		
218668_s_at	RAP2C		
218669_at	RAP2C		
218670_at	PUS1		
218671_s_at	ATPIF1		
218672_at	SCNM1		
218673_s_at	ATG7		
218674_at	C5orf44		
218675_at	SLC22A17		
218676_s_at	PCTP		
218677_at	S100A14		
218678_at	NES		
218679_s_at	VPS28		
218680_x_at	C15orf63 /// SERF2		
218681_s_at	SDF2L1		
218682_s_at	SLC4A1AP		
218683_at	PTBP2		
218684_at	LRRC8D		
218685_s_at	SMUG1		
218686_s_at	RHBDF1		
218687_s_at	MUC13		
218688_at	DAK		
218689_at	FANCF		
218690_at	PDLIM4		
218691_s_at	PDLIM4		
218692_at	SYBU		
218693_at	TSPAN15		
218694_at	ARMCX1		
218695_at	EXOSC4		
218696_at	EIF2AK3		
218697_at	NCKIPSD		
218698_at	APIP		
218699_at	RAB7L1		
218700_s_at	RAB7L1		
218701_at	LACTB2		
218702_at	SARS2		
218703_at	SEC22A		
218704_at	RNF43		
218705_s_at	SNX24		
218706_s_at	GRAMD3		
218707_at	ZNF444		
218708_at	NXT1		
218709_s_at	IFT52		
218710_at	TTC27		
218711_s_at	SDPR		
218712_at	C1orf109		
218713_at	NARG2		
218714_at	PRR14		
218715_at	UTP6		
218716_x_at	MTO1		
218717_s_at	LEPREL1		
218718_at	PDGFC		
218719_s_at	GINS3		
218720_x_at	SEZ6L2		
218721_s_at	C1orf27		
218722_s_at	CCDC51		
218723_s_at	C13orf15		
218724_s_at	TGIF2		
218725_at	SLC25A22		
218726_at	HJURP		
218727_at	SLC38A7		
218728_s_at	CNIH4		
218729_at	LXN		
218730_s_at	OGN		
218731_s_at	VWA1		
218732_at	PTRH2		
218733_at	MSL2		
218734_at	NAA40		
218735_s_at	ZNF544		
218736_s_at	PALMD		
218737_at	SBNO1		
218738_s_at	RNF138		
218739_at	ABHD5		
218740_s_at	CDK5RAP3		
218741_at	CENPM		
218742_at	NARFL		
218743_at	CHMP6		
218744_s_at	PACSIN3		
218745_x_at	TMEM161A		
218746_at	TAPBPL		
218747_s_at	TAPBPL		
218748_s_at	EXOC5		
218749_s_at	SLC24A6		
218750_at	TAF1D		
218751_s_at	FBXW7		
218752_at	ZMAT5		
218753_at	XKR8		
218754_at	NOL9		
218755_at	KIF20A		
218756_s_at	DHRS11		
218757_s_at	UPF3B		
218758_s_at	RRP1		
218759_at	DVL2		
218760_at	COQ6		
218761_at	RNF111		
218762_at	ZNF574		
218763_at	STX18		
218764_at	PRKCH		
218765_at	SIDT2		
218766_s_at	WARS2		
218767_at	REXO4		
218768_at	NUP107		
218769_s_at	ANKRA2		
218770_s_at	TMEM39B		
218771_at	PANK4		
218772_x_at	TMEM38B		
218773_s_at	MSRB2		
218774_at	DCPS		
218775_s_at	WWC2		
218776_s_at	TMEM62		
218777_at	REEP4		
218778_x_at	EPS8L1		
218779_x_at	EPS8L1		
218780_at	HOOK2		
218781_at	SMC6		
218782_s_at	ATAD2		
218783_at	INTS7		
218784_s_at	C6orf64		
218785_s_at	RABL5		
218786_at	NT5DC3		
218787_x_at	CWF19L1		
218788_s_at	SMYD3		
218789_s_at	C11orf71		
218790_s_at	TMLHE		
218791_s_at	C15orf29		
218792_s_at	BSPRY		
218793_s_at	SCML1		
218794_s_at	TXNL4B		
218795_at	ACP6		
218796_at	FERMT1		
218797_s_at	SIRT7		
218798_at	KRI1		
218799_at	GPN2		
218800_at	SRD5A3		
218801_at	UGGT2		
218802_at	CCDC109B		
218803_at	CHFR		
218804_at	ANO1		
218805_at	GIMAP5		
218806_s_at	VAV3		
218807_at	VAV3		
218808_at	DALRD3		
218809_at	PANK2		
218810_at	ZC3H12A		
218811_at	ORAI2		
218812_s_at	ORAI2		
218813_s_at	SH3GLB2		
218814_s_at	TMEM206		
218815_s_at	TMEM51		
218816_at	LRRC1		
218817_at	SPCS3		
218818_at	FHL3		
218819_at	INTS6		
218820_at	C14orf132		
218821_at	NPEPL1		
218822_s_at	NPEPL1		
218823_s_at	KCTD9		
218824_at	PNMAL1		
218825_at	EGFL7		
218826_at	SLC35F2		
218827_s_at	CEP192		
218828_at	PLSCR3		
218829_s_at	CHD7		
218830_at	RPL26L1		
218831_s_at	FCGRT		
218832_x_at	ARRB1		
218833_at	ZAK		
218834_s_at	TMEM132A		
218835_at	SFTPA2		
218836_at	RPP21 /// TRIM39 /// TRIM39R		
218837_s_at	UBE2D4		
218838_s_at	TTC31		
218839_at	HEY1		
218840_s_at	NADSYN1		
218841_at	ASB8		
218842_at	RPAP3		
218843_at	FNDC4		
218844_at	ACSF2		
218845_at	DUSP22		
218846_at	MED23		
218847_at	IGF2BP2		
218848_at	THOC6		
218849_s_at	PPP1R13L		
218850_s_at	LIMD1		
218851_s_at	WDR33		
218852_at	PPP2R3C		
218853_s_at	MOSPD1		
218854_at	DSE		
218855_at	TPRA1		
218856_at	TNFRSF21		
218857_s_at	ASRGL1		
218858_at	DEPDC6		
218859_s_at	ESF1		
218860_at	NOC4L		
218861_at	RNF25		
218862_at	ASB13		
218863_s_at	TNS1		
218864_at	TNS1		
218865_at	MOSC1		
218866_s_at	POLR3K		
218867_s_at	C12orf49		
218868_at	ACTR3B		
218869_at	MLYCD		
218870_at	ARHGAP15		
218871_x_at	CSGALNACT2		
218872_at	TESC		
218873_at	GON4L		
218874_s_at	ATAT1		
218875_s_at	FBXO5		
218876_at	TPPP3		
218877_s_at	TRMT11		
218878_s_at	SIRT1		
218879_s_at	MTHFSD		
218880_at	FOSL2		
218881_s_at	FOSL2		
218882_s_at	WDR3		
218883_s_at	MLF1IP		
218884_s_at	GUF1		
218885_s_at	GALNT12		
218886_at	PAK1IP1		
218887_at	MRPL2		
218888_s_at	NETO2		
218889_at	NOC3L		
218890_x_at	MRPL35		
218891_at	C10orf76		
218892_at	DCHS1		
218893_at	ISOC2		
218894_s_at	MAGOHB		
218895_at	GPATCH3		
218896_s_at	C17orf85		
218897_at	TMEM177		
218898_at	FAM57A		
218899_s_at	BAALC		
218900_at	CNNM4		
218901_at	PLSCR4		
218902_at	NOTCH1		
218903_s_at	OBFC2B		
218904_s_at	C9orf40		
218905_at	INTS8		
218906_x_at	KLC2		
218907_s_at	LRRC61		
218908_at	ASPSCR1		
218909_at	RPS6KC1		
218910_at	ANO10		
218911_at	YEATS4		
218912_at	GCC1		
218913_s_at	GMIP		
218914_at	C1orf66		
218915_at	NF2		
218916_at	ZNF768		
218917_s_at	ARID1A		
218918_at	MAN1C1		
218919_at	ZFAND1		
218920_at	FAM193B		
218921_at	SIGIRR		
218922_s_at	LASS4		
218923_at	CTBS		
218924_s_at	CTBS		
218925_s_at	C11orf1		
218926_at	MYNN		
218927_s_at	CHST12		
218928_s_at	SLC37A1		
218929_at	CDKN2AIP		
218930_s_at	TMEM106B		
218931_at	RAB17		
218932_at	ZNHIT6		
218933_at	SPATA5L1		
218934_s_at	HSPB7		
218935_at	EHD3		
218936_s_at	CCDC59		
218937_at	ZNF434		
218938_at	FBXL15		
218939_at	LETM1		
218940_at	C14orf138		
218941_at	FBXW2		
218942_at	PIP4K2C		
218943_s_at	DDX58		
218944_at	PYCRL		
218945_at	C16orf68		
218946_at	NFU1		
218947_s_at	MTPAP		
218948_at	QRSL1		
218949_s_at	QRSL1		
218950_at	ARAP3		
218951_s_at	PLCXD1		
218952_at	PCSK1N		
218953_s_at	PCYOX1L		
218954_s_at	BRF2		
218955_at	BRF2		
218956_s_at	PTCD1		
218957_s_at	PAAF1		
218958_at	C19orf60		
218959_at	HOXC10		
218960_at	TMPRSS4		
218961_s_at	PNKP		
218962_s_at	TMEM168		
218963_s_at	KRT23		
218964_at	ARID3B		
218965_s_at	TUT1		
218966_at	MYO5C		
218967_s_at	PTER		
218968_s_at	ZFP64		
218969_at	PAM16		
218970_s_at	CUTC		
218971_s_at	WDR91		
218972_at	TTC17		
218973_at	EFTUD1		
218974_at	SOBP		
218975_at	COL5A3		
218976_at	DNAJC12		
218977_s_at	TRNAU1AP		
218978_s_at	SLC25A37		
218979_at	RMI1		
218980_at	FHOD3		
218981_at	ACN9		
218982_s_at	MRPS17 /// ZNF713		
218983_at	C1RL		
218984_at	PUS7		
218985_at	SLC2A8		
218986_s_at	DDX60		
218987_at	ATF7IP		
218988_at	SLC35E3		
218989_x_at	SLC30A5		
218990_s_at	SPRR3		
218991_at	HEATR6		
218992_at	C9orf46		
218993_at	RNMTL1		
218994_s_at	STAG3L4		
218995_s_at	EDN1		
218996_at	TFPT		
218997_at	POLR1E		
218998_at	C9orf6		
218999_at	TMEM140		
219000_s_at	DSCC1		
219001_s_at	DCAF10		
219002_at	FASTKD1		
219003_s_at	MANEA		
219004_s_at	C21orf45		
219005_at	TMEM59L		
219006_at	NDUFAF4		
219007_at	NUP43		
219008_at	C2orf43		
219009_at	C14orf93		
219010_at	C1orf106		
219011_at	PLEKHA4		
219012_s_at	C11orf30		
219013_at	GALNT11		
219014_at	PLAC8		
219015_s_at	ALG13		
219016_at	FASTKD5		
219017_at	ETNK1		
219018_s_at	CCDC85C		
219019_at	LRDD		
219020_at	HS1BP3		
219021_at	RNF121		
219022_at	C12orf43		
219023_at	AP1AR		
219024_at	PLEKHA1		
219025_at	CD248		
219026_s_at	RASAL2		
219027_s_at	MYO9A		
219028_at	HIPK2		
219029_at	C5orf28		
219030_at	TPRKB		
219031_s_at	NIP7		
219032_x_at	OPN3		
219033_at	PARP8		
219034_at	PARP16		
219035_s_at	RNF34		
219036_at	CEP70		
219037_at	RRP15		
219038_at	MORC4		
219039_at	SEMA4C		
219040_at	CORO7		
219041_s_at	REPIN1		
219042_at	LZTS1		
219043_s_at	LOC285359 /// PDCL3		
219044_at	THNSL2		
219045_at	RHOF		
219046_s_at	PKNOX2		
219047_s_at	ZNF668		
219048_at	PIGN		
219049_at	CSGALNACT1		
219050_s_at	ZNHIT2		
219051_x_at	METRN		
219052_at	HPS6		
219053_s_at	VPS37C		
219054_at	C5orf23		
219055_at	SRBD1		
219056_at	RNASEH2B		
219057_at	RABEP2		
219058_x_at	TINAGL1		
219059_s_at	LYVE1		
219060_at	WDYHV1		
219061_s_at	LAGE3		
219062_s_at	ZCCHC2		
219063_at	C1orf35		
219064_at	ITIH5		
219065_s_at	DPY30 /// MEMO1		
219066_at	PPCDC		
219067_s_at	NSMCE4A		
219068_x_at	ATAD3A		
219069_at	ANKRD49		
219070_s_at	MOSPD3		
219071_x_at	C8orf30A		
219072_at	BCL7C		
219073_s_at	OSBPL10		
219074_at	TMEM184C		
219075_at	YIPF2		
219076_s_at	PXMP2		
219077_s_at	WWOX		
219078_at	GPATCH2		
219079_at	CYB5R4		
219080_s_at	CTPS2		
219081_at	ANKHD1		
219082_at	AMDHD2		
219083_at	SHQ1		
219084_at	NSD1		
219085_s_at	GEMIN7		
219086_at	ZNF839		
219087_at	ASPN		
219088_s_at	ZNF576		
219089_s_at	ZNF576		
219090_at	SLC24A3		
219091_s_at	MMRN2		
219092_s_at	IPPK		
219093_at	PID1		
219094_at	ARMC8		
219095_at	JMJD7-PLA2G4B /// PLA2G4B		
219096_at	ARMC7		
219097_x_at	C19orf42		
219098_at	MYBBP1A		
219099_at	C12orf5		
219100_at	OBFC1		
219101_x_at	ABHD8		
219102_at	RCN3		
219103_at	ASAP3		
219104_at	RNF141		
219105_x_at	ORC6		
219106_s_at	KBTBD10		
219107_at	BCAN		
219108_x_at	DDX27 /// SS18		
219109_at	SPAG16		
219110_at	GAR1		
219111_s_at	DDX54		
219112_at	FNIP1 /// RAPGEF6		
219113_x_at	HSD17B14		
219114_at	C3orf18		
219115_s_at	IL20RA		
219116_s_at	DCUN1D2		
219117_s_at	FKBP11		
219118_at	FKBP11		
219119_at	NAA38		
219120_at	C2orf44		
219121_s_at	ESRP1		
219122_s_at	THG1L		
219123_at	ZNF232		
219124_at	C8orf41		
219125_s_at	RAG1AP1		
219126_at	PHF10		
219127_at	PRR15L		
219128_at	C2orf42		
219129_s_at	SAP30L		
219130_at	CCDC76		
219131_at	UBIAD1		
219132_at	PELI2		
219133_at	OXSM		
219134_at	ELTD1		
219135_s_at	LMF1		
219136_s_at	LMF1		
219137_s_at	MFF		
219138_at	RPL14		
219139_s_at	CROCCP3		
219140_s_at	RBP4		
219141_s_at	AMBRA1		
219142_at	RASL11B		
219143_s_at	RPP25		
219144_at	DUSP26		
219145_at	LPHN1		
219146_at	C17orf42		
219147_s_at	C9orf95		
219148_at	PBK		
219149_x_at	DBR1		
219150_s_at	ADAP1		
219151_s_at	RABL2A /// RABL2B		
219152_at	PODXL2		
219153_s_at	THSD4		
219154_at	TMEM120B		
219155_at	PITPNC1		
219156_at	SYNJ2BP		
219157_at	KLHL2		
219158_s_at	NAA15		
219159_s_at	SLAMF7		
219160_s_at	PAPOLG		
219161_s_at	CKLF		
219162_s_at	MRPL11		
219163_at	ZNF562		
219164_s_at	ATG2B		
219165_at	PDLIM2		
219166_at	C14orf104		
219167_at	RASL12		
219168_s_at	PRR5		
219169_s_at	TFB1M		
219170_at	FSD1		
219171_s_at	ZNF236		
219172_at	UBTD1		
219173_at	MYO15B		
219174_at	IFT74		
219175_s_at	SLC41A3		
219176_at	C2orf47		
219177_at	BRIX1		
219178_at	QTRTD1		
219179_at	DACT1		
219180_s_at	PEX26		
219181_at	LIPG		
219182_at	TMEM231		
219183_s_at	CYTH4		
219184_x_at	TIMM22		
219185_at	SIRT5		
219186_at	ZBTB7A		
219187_at	FKBPL		
219188_s_at	MACROD1		
219189_at	FBXL6		
219190_s_at	EIF2C4		
219191_s_at	BIN2		
219192_at	UBAP2		
219193_at	WDR70		
219194_at	SEMA4G		
219195_at	PPARGC1A		
219196_at	SCG3		
219197_s_at	SCUBE2		
219198_at	GTF3C4		
219199_at	AFF4		
219200_at	FASTKD3		
219201_s_at	TWSG1		
219202_at	RHBDF2		
219203_at	FAM158A		
219204_s_at	SRR		
219205_at	SRR		
219206_x_at	TMBIM4		
219207_at	EDC3		
219208_at	FBXO11		
219209_at	IFIH1		
219210_s_at	RAB8B		
219211_at	USP18		
219212_at	HSPA14		
219213_at	JAM2		
219214_s_at	NT5C		
219215_s_at	SLC39A4		
219216_at	ETAA1		
219217_at	NARS2		
219218_at	BAHCC1		
219219_at	TMEM160		
219220_x_at	MRPS22		
219221_at	ZBTB38		
219222_at	RBKS		
219223_at	C9orf7		
219224_x_at	ZNF408		
219225_at	PGBD5		
219226_at	CDK12		
219227_at	CCNJL		
219228_at	ZNF331		
219229_at	SLCO3A1		
219230_at	TMEM100		
219231_at	TGS1		
219232_s_at	EGLN3		
219233_s_at	GSDMB		
219234_x_at	SCRN3		
219235_s_at	PHACTR4		
219236_at	PAQR6		
219237_s_at	DNAJB14		
219238_at	PIGV		
219239_s_at	ZNF654		
219240_s_at	C10orf88		
219241_x_at	SSH3		
219242_at	CEP63		
219243_at	GIMAP4		
219244_s_at	MRPL46		
219245_s_at	OGFOD2		
219246_s_at	OGFOD2		
219247_s_at	ZDHHC14		
219248_at	THUMPD2		
219249_s_at	FKBP10		
219250_s_at	FLRT3		
219251_s_at	WDR60		
219252_s_at	GEMIN8		
219253_at	TMEM185B		
219254_at	C17orf101		
219255_x_at	IL17RB		
219256_s_at	SH3TC1		
219257_s_at	SPHK1		
219258_at	TIPIN		
219259_at	SEMA4A		
219260_s_at	C17orf81		
219261_at	C7orf26		
219262_at	SUV39H2		
219263_at	RNF128		
219264_s_at	PPP2R3B		
219265_at	MOBKL2B		
219266_at	ZNF350		
219267_at	GLTP		
219268_at	ETNK2		
219269_at	HMBOX1		
219270_at	CHAC1		
219271_at	GALNT14		
219272_at	TRIM62		
219273_at	CCNK		
219274_at	TSPAN12		
219275_at	PDCD5		
219276_x_at	C9orf82		
219277_s_at	OGDHL		
219278_at	MAP3K6		
219279_at	DOCK10		
219280_at	BRWD1		
219281_at	MSRA		
219282_s_at	TRPV2		
219283_at	C1GALT1C1		
219284_at	HSPBAP1		
219285_s_at	NIN		
219286_s_at	RBM15		
219287_at	KCNMB4		
219288_at	C3orf14		
219289_at	HEATR3		
219290_x_at	DAPP1		
219291_at	DTWD1		
219292_at	THAP1		
219293_s_at	OLA1		
219294_at	CENPQ		
219295_s_at	PCOLCE2		
219296_at	ZDHHC13		
219297_at	WDR44		
219298_at	ECHDC3		
219299_at	TRMT12		
219300_s_at	CNTNAP2		
219301_s_at	CNTNAP2		
219302_s_at	CNTNAP2		
219303_at	RNF219		
219304_s_at	PDGFD		
219305_x_at	FBXO2		
219306_at	KIF15		
219307_at	PDSS2		
219308_s_at	AK5		
219309_at	C22orf46		
219310_at	TMEM90B		
219311_at	CEP76		
219312_s_at	ZBTB10		
219313_at	GRAMD1C		
219314_s_at	ZNF219		
219315_s_at	TMEM204		
219316_s_at	FLVCR2		
219317_at	POLI		
219318_x_at	MED31		
219319_at	HIF3A		
219320_at	MYO19		
219321_at	MPP5		
219322_s_at	WDR8		
219323_s_at	IL18BP		
219324_at	NOL12		
219325_s_at	ELAC1		
219326_s_at	B3GNT2		
219327_s_at	GPRC5C		
219328_at	DDX31		
219329_s_at	C2orf28		
219330_at	VANGL1		
219331_s_at	KLHDC8A		
219332_at	MICALL2		
219333_s_at	CAPN10		
219334_s_at	OBFC2A		
219335_at	ARMCX5		
219336_s_at	ASCC1		
219337_at	C1orf159		
219338_s_at	LRRC49		
219339_s_at	EHMT1		
219340_s_at	CLN8		
219341_at	CLN8		
219342_at	CASD1		
219343_at	CDC37L1		
219344_at	SLC29A3		
219345_at	BOLA1		
219346_at	LRFN3		
219347_at	NUDT15		
219348_at	USE1		
219349_s_at	EXOC2		
219350_s_at	DIABLO		
219351_at	TRAPPC2		
219352_at	HERC6		
219353_at	NHLRC2		
219354_at	KLHL26		
219355_at	CXorf57		
219356_s_at	CHMP5		
219357_at	GTPBP1		
219358_s_at	ADAP2		
219359_at	ATHL1		
219360_s_at	TRPM4		
219361_s_at	AEN		
219362_at	NAA35		
219363_s_at	MTERFD1		
219364_at	DHX58		
219365_s_at	CAMKV		
219366_at	AVEN		
219367_s_at			
219368_at	NAP1L2		
219369_s_at	OTUB2		
219370_at	RPRM		
219371_s_at	KLF2		
219372_at	IFT81		
219373_at	DPM3		
219374_s_at	ALG9 /// FDXACB1		
219375_at	CEPT1		
219376_at	ZNF322B		
219377_at	FAM59A		
219378_at	NAA16		
219379_x_at	ZNF358		
219380_x_at	POLH		
219381_at	C5orf42		
219382_at	SERTAD3		
219383_at	PRR5L		
219384_s_at	ADAT1		
219385_at	SLAMF8		
219386_s_at	SLAMF8		
219387_at	CCDC88A		
219388_at	GRHL2		
219389_at	SUSD4		
219390_at	FKBP14		
219391_at	BPNT1		
219392_x_at	PRR11		
219393_s_at	AKT3		
219394_at	PGS1		
219395_at	ESRP2		
219396_s_at	NEIL1		
219397_at	COQ10B		
219398_at	CIDEC		
219399_at	LIN7C		
219400_at	CNTNAP1		
219401_at	XYLT2		
219402_s_at	DERL1		
219403_s_at	HPSE		
219404_at	EPS8L3		
219405_at	TRIM68		
219406_at	C1orf50		
219407_s_at	LAMC3		
219408_at	PRMT7		
219409_at	SNIP1		
219410_at	TMEM45A		
219411_at	ELMO3		
219412_at	RAB38		
219413_at	ACBD4		
219414_at	CLSTN2		
219415_at	TTYH1		
219416_at	SCARA3		
219417_s_at	C17orf59		
219418_at	NHEJ1		
219419_at	RBFA		
219420_s_at	C1orf163		
219421_at	TTC33		
219422_at	ESPN		
219423_x_at	TNFRSF25		
219424_at	EBI3		
219425_at	SULT4A1		
219426_at	EIF2C3		
219427_at	FAT4		
219428_s_at	PXMP4		
219429_at	FA2H		
219430_at	GPR137		
219431_at	ARHGAP10		
219432_at	EVC		
219433_at	BCOR		
219434_at	TREM1		
219435_at	C17orf68		
219436_s_at	EMCN		
219437_s_at	ANKRD11		
219438_at	NKAIN1		
219439_at	C1GALT1		
219440_at	RAI2		
219441_s_at	LRRK1		
219442_at	KIAA0664L3		
219443_at	TASP1		
219444_at	BCORL1		
219445_at	GLTSCR1		
219446_at	RIC8B		
219447_s_at	SLC35C2		
219448_at	TMEM70		
219449_s_at	TMEM70		
219450_at	C4orf19		
219451_at	MSRB2		
219452_at	DPEP2		
219453_at	KLHL36		
219454_at	EGFL6		
219455_at	C7orf63		
219456_s_at	RIN3		
219457_s_at	RIN3		
219458_s_at	NSUN3		
219459_at	POLR3B		
219460_s_at	TMEM127		
219461_at	PAK6		
219462_at	TMEM53		
219463_at	C20orf103		
219464_at	CA14		
219465_at	APOA2		
219466_s_at	APOA2		
219467_at	GIN1		
219468_s_at	CUEDC1		
219469_at	DYNC2H1		
219470_x_at	CCNJ		
219471_at	C13orf18		
219472_at	CENPO		
219473_at	GDAP2		
219474_at	C3orf52		
219475_at	OSGIN1		
219476_at	C1orf116		
219477_s_at	THSD1 /// THSD1P1		
219478_at	WFDC1		
219479_at	KDELC1		
219480_at	SNAI1		
219481_at	TTC13		
219482_at	SETD4		
219483_s_at	PORCN		
219484_at	HCFC2		
219485_s_at	PSMD10		
219486_at	DUS2L		
219487_at	BBS10		
219488_at	A4GALT		
219489_s_at	NXN		
219490_s_at	DCLRE1B		
219491_at	LRFN4		
219492_at	CHIC2		
219493_at	SHCBP1		
219494_at	RAD54B		
219495_s_at	ZNF180		
219496_at	ANKRD57		
219497_s_at	BCL11A		
219498_s_at	BCL11A		
219499_at	SEC61A2		
219500_at	CLCF1		
219501_at	ENOX1		
219502_at	NEIL3		
219503_s_at	TMEM40		
219504_s_at	RPAP2		
219505_at	CECR1		
219506_at	C1orf54		
219507_at	RSRC1		
219508_at	GCNT3		
219509_at	MYOZ1		
219510_at	POLQ		
219511_s_at	SNCAIP		
219512_at	DSN1		
219513_s_at	SH2D3A		
219514_at	ANGPTL2		
219515_at	PRDM10		
219516_at	TRPV4		
219517_at	ELL3 /// SERINC4		
219518_s_at	ELL3 /// SERINC4		
219519_s_at	SIGLEC1		
219520_s_at	WWC3		
219521_at	B3GAT1		
219522_at	FJX1		
219523_s_at	ODZ3		
219524_s_at	C20orf7		
219525_at	SLC47A1		
219526_at	C14orf169		
219527_at	MOSC2		
219528_s_at	BCL11B		
219529_at	CLIC3		
219530_at	PALB2		
219531_at	CEP72		
219532_at	ELOVL4		
219533_at	CDKN1C		
219534_x_at	CDKN1C		
219535_at	HUNK		
219536_s_at	ZFP64		
219537_x_at	DLL3		
219538_at	WDR5B		
219539_at	GEMIN6		
219540_at	ZNF267		
219541_at	LIME1		
219542_at	NEK11		
219543_at	PBLD		
219544_at	C13orf34		
219545_at	KCTD14		
219546_at	BMP2K		
219547_at	COX15		
219548_at	ZNF16		
219549_s_at	RTN3		
219550_at	ROBO3		
219551_at	EAF2		
219552_at	SVEP1		
219553_at	NME7		
219554_at	RHCG		
219555_s_at	CENPN		
219556_at	C16orf59		
219557_s_at	NRIP3		
219558_at	ATP13A3		
219559_at	SLC17A9		
219560_at	C22orf29		
219561_at	COPZ2		
219562_at	RAB26		
219563_at	C14orf139		
219564_at	KCNJ16		
219565_at	CYP20A1		
219566_at	PLEKHF1		
219567_s_at	DEM1		
219568_x_at	SOX18		
219569_s_at	TMEM22		
219570_at	KIF16B		
219571_s_at	ZNF12		
219572_at	CADPS2		
219573_at	LRRC16A		
219574_at	01-Mar		
219575_s_at	COG8 /// PDF		
219576_at	MAP7D3		
219577_s_at	ABCA7		
219578_s_at	CPEB1		
219579_at	RAB3IL1		
219580_s_at	TMC5		
219581_at	TSEN2		
219582_at	OGFRL1		
219583_s_at	SPATA7		
219584_at	PLA1A		
219585_at	CCDC28B		
219586_at	WDR59		
219587_at	TTC12		
219588_s_at	NCAPG2		
219589_s_at	TMEM143		
219590_x_at	DPH5		
219591_at	CEND1		
219592_at	MCPH1		
219593_at	SLC15A3		
219594_at	NINJ2		
219595_at	LOC100287515 /// ZNF26		
219596_at	THAP10		
219597_s_at	DUOX1		
219598_s_at	RWDD1		
219599_at	EIF4B		
219600_s_at	TMEM50B		
219601_s_at	C10orf12		
219602_s_at	FAM38B		
219603_s_at	ZNF226		
219604_s_at	ZNF3		
219605_at	ZNF3		
219606_at	PHF20L1		
219607_s_at	MS4A4A		
219608_s_at	FBXO38		
219609_at	WDR25		
219610_at	RGNEF		
219611_s_at	CCDC21		
219612_s_at	FGG		
219613_s_at	SIRT6		
219614_s_at	SLC6A20		
219615_s_at	KCNK5		
219616_at	ACSS3		
219617_at	C2orf34		
219618_at	IRAK4		
219619_at	DIRAS2		
219620_x_at	C9orf167		
219621_at	CLSPN		
219622_at	RAB20		
219623_at	ACTR5		
219624_at	BAG4		
219625_s_at	COL4A3BP		
219626_at	MAP7D3		
219627_at	ZNF767		
219628_at	ZMAT3		
219629_at	FAM118A		
219630_at	PDZK1IP1		
219631_at	LRP12		
219632_s_at	TRPV1		
219633_at	TTPAL		
219634_at	CHST11		
219635_at	ZNF606		
219636_s_at	ARMC9		
219637_at	ARMC9		
219638_at	FBXO22		
219639_x_at	PARP6		
219640_at	CLDN15		
219641_at	DET1		
219642_s_at	PEX5L		
219643_at	LRP1B		
219644_at	CCDC41		
219645_at	CASQ1		
219646_at	DEF8		
219647_at	POPDC2		
219648_at	MREG		
219649_at	ALG6		
219650_at	ERCC6L		
219651_at	DPPA4		
219652_s_at	CXorf36		
219653_at	LSM14B		
219654_at	PTPLA		
219655_at	C7orf10		
219656_at	PCDH12		
219657_s_at	KLF3		
219658_at	PTCD2		
219659_at	ATP8A2		
219660_s_at	ATP8A2		
219661_at	RANBP17		
219662_at	C2orf49		
219663_s_at	TMEM121		
219664_s_at	DECR2		
219665_at	NUDT18		
219666_at	MS4A6A		
219667_s_at	BANK1		
219668_at	GDAP1L1		
219669_at	CD177		
219670_at	BEND5		
219671_at	HPCAL4		
219672_at	AHSP		
219673_at	MCM9		
219674_s_at	HDLBP		
219675_s_at	UXS1		
219676_at	ZSCAN16		
219677_at	SPSB1		
219678_x_at	DCLRE1C		
219679_s_at	WAC		
219680_at	NLRX1		
219681_s_at	RAB11FIP1		
219682_s_at	TBX3		
219683_at	FZD3		
219684_at	RTP4		
219685_at	TMEM35		
219686_at	STK32B		
219687_at	HHAT		
219688_at	BBS7		
219689_at	SEMA3G		
219690_at	TMEM149		
219691_at	SAMD9		
219692_at	KREMEN2		
219693_at	AGPAT4		
219694_at	FAM105A		
219695_at	SMPD3		
219696_at	DENND1B		
219697_at	HS3ST2		
219698_s_at	METTL4		
219699_at	LGI2		
219700_at	PLXDC1		
219701_at	TMOD2		
219702_at	PLAC1		
219703_at	MNS1		
219704_at	YBX2		
219705_at	QSER1		
219706_at	C20orf29		
219707_at	CPNE7		
219708_at	NT5M		
219709_x_at	FAM173A		
219710_at	SH3TC2		
219711_at	ZNF586		
219712_s_at	SHPK /// TRPV1		
219713_at	SHPK		
219714_s_at	CACNA2D3		
219715_s_at	TDP1		
219716_at	APOL6		
219717_at	DCAF16		
219718_at	FGGY		
219719_at	HIGD1B		
219720_s_at	C14orf118		
219721_at			
219722_s_at	GDPD3		
219723_x_at	AGPAT3		
219724_s_at	KIAA0748		
219725_at	TREM2		
219726_at	NLGN3		
219727_at	DUOX2		
219728_at	MYOT		
219729_at	PRRX2		
219730_at	MED18		
219731_at	CC2D2B		
219732_at	LPPR1		
219733_s_at	SLC27A5		
219734_at	SIDT1		
219735_s_at	TFCP2L1		
219736_at	TRIM36		
219737_s_at	PCDH9		
219738_s_at	PCDH9		
219739_at	RNF186		
219740_at	VASH2		
219741_x_at	ZNF552		
219742_at	PRR7		
219743_at	HEY2		
219744_at	FN3K		
219745_at	TMEM180		
219746_at	DPF3		
219747_at	C4orf31		
219748_at	TREML2		
219749_at	SH2D4A		
219750_at	TMEM144		
219751_at	SETD6		
219752_at	RASAL1		
219753_at	STAG3		
219754_at	RBM41		
219755_at	CBX8		
219756_s_at	POF1B		
219757_s_at	C14orf101		
219758_at	TTC26		
219759_at	ERAP2		
219760_at	LIN7B		
219761_at	CLEC1A		
219762_s_at	RPL36		
219763_at	DENND1A		
219764_at	FZD10		
219765_at	ZNF329		
219766_at	B9D2		
219767_s_at	CRYZL1		
219768_at	VTCN1		
219769_at	INCENP		
219770_at	GTDC1		
219771_at	TBC1D8B		
219772_s_at	SMPX		
219773_at	NOX4		
219774_at	CCDC93		
219775_s_at	CPLX3 /// LMAN1L		
219776_s_at			
219777_at	GIMAP6		
219778_at	ZFPM2		
219779_at	ZFHX4		
219780_at	ZNF771		
219781_s_at	ZNF771		
219782_s_at	ZNF771		
219783_at	C2orf18		
219784_at	LOC100288525		
219785_s_at	LOC100288525		
219786_at	MTL5		
219787_s_at	ECT2		
219788_at	PILRA		
219789_at	NPR3		
219790_s_at	NPR3		
219791_s_at	NBLA00301		
219792_at	AGMAT		
219793_at	SNX16		
219794_at	VPS53		
219795_at	SLC6A14		
219796_s_at	CDHR5		
219797_at	MGAT4A		
219798_s_at	MEPCE		
219799_s_at	DHRS9		
219800_s_at	THNSL1		
219801_at	ZNF34		
219802_at	PYROXD1		
219803_at	ANGPTL3		
219804_at	SYNPO2L		
219805_at	CXorf56		
219806_s_at	C11orf75		
219807_x_at	RAB4B		
219808_at	SCLY		
219809_at	WDR55		
219810_at	VCPIP1		
219811_at	DGCR8		
219812_at	PVRIG		
219813_at	LATS1		
219814_at	MBNL3		
219815_at	GAL3ST4		
219816_s_at	RBM23		
219817_at	C12orf47		
219818_s_at	GPATCH1		
219819_s_at	MRPS28		
219820_at	SLC6A16		
219821_s_at	GFOD1		
219822_at	MTRF1		
219823_at	LIN28A		
219824_at	SLC13A4		
219825_at	CYP26B1		
219826_at	ZNF419		
219827_at	UCP3		
219828_at	C9orf86		
219829_at	ITGB1BP2		
219830_at	RAI1		
219831_at	CDKL3		
219832_s_at	HOXC13		
219833_s_at	EFHC1		
219834_at	ALS2CR8		
219835_at	PRDM8		
219836_at	ZBED2		
219837_s_at	CYTL1		
219838_at	TTC23		
219839_x_at	TCL6		
219840_s_at	TCL6		
219841_at	AICDA		
219842_at	ARL15		
219843_at	IPP		
219844_at	C10orf118		
219845_at	BARX1		
219846_at	GON4L		
219847_at	HDAC11		
219848_s_at	ZNF432		
219849_at	ZNF671		
219850_s_at	EHF		
219851_at	ZNF613		
219852_s_at	MORN1		
219853_at	FKRP		
219854_at	ZNF14		
219855_at	NUDT11		
219856_at	C1orf116		
219857_at	C10orf81		
219858_s_at	MFSD6		
219859_at	CLEC4E		
219860_at	LY6G5C		
219861_at	DNAJC17		
219862_s_at	NARF		
219863_at	HERC5		
219864_s_at	RCAN3		
219865_at	HSPC157		
219866_at	CLIC5		
219867_at	CHODL		
219868_s_at	ANKFY1		
219869_s_at	SLC39A8		
219870_at	ATF7IP2		
219871_at	FLJ13197		
219872_at	FAM198B		
219873_at	COLEC11		
219874_at	SLC12A8		
219875_s_at	PPPDE1		
219876_s_at	GOLGA2B		
219877_at	ZMAT4		
219878_s_at	KLF13		
219879_s_at	C17orf53		
219880_at	LOC100507619		
219881_s_at	LOC100507619		
219882_at	TTLL7		
219883_at	C11orf20		
219884_at	LHX6		
219885_at	SLFN12		
219886_at	CEP97		
219887_at	CCDC87		
219888_at	SPAG4		
219889_at	FRAT1		
219890_at	CLEC5A		
219891_at	PGPEP1		
219892_at	TM6SF1		
219893_at	CCDC71		
219894_at	MAGEL2		
219895_at	FAM70A		
219896_at	CALY		
219897_at	RNF122		
219898_at	GPR85		
219899_x_at	NDOR1		
219900_s_at	ZNF446		
219901_at	FGD6		
219902_at	BHMT2		
219903_s_at	CYP2C8		
219904_at	ZSCAN5A		
219905_at	ERMAP		
219906_at	EBLN2		
219907_at	FRS3		
219908_at	DKK2		
219909_at	MMP28		
219910_at	FICD		
219911_s_at	SLCO4A1		
219912_s_at			
219913_s_at	CRNKL1		
219914_at	ECEL1		
219915_s_at	SLC16A10		
219916_s_at	RNF39		
219917_at	ZCCHC4		
219918_s_at	ASPM		
219919_s_at	SSH3		
219920_s_at	GMPPB		
219921_s_at	DOCK5		
219922_s_at	LTBP3		
219923_at	TRIM45		
219924_s_at	ZMYM6		
219925_at	ZMYM6		
219926_at	POPDC3		
219927_at	FCF1 /// LOC100507758		
219928_s_at	CABYR		
219929_s_at	ZFYVE21		
219930_at	KLF8		
219931_s_at	KLHL12		
219932_at	SLC27A6		
219933_at	GLRX2		
219934_s_at	SULT1E1		
219935_at	ADAMTS5		
219936_s_at	GPR87		
219937_at	TRHDE		
219938_s_at	PSTPIP2		
219939_s_at	CSDE1		
219940_s_at	PCID2		
219941_at	TMEM19		
219942_at	MYL7		
219943_s_at	USP46		
219944_at	CLIP4		
219945_at	DDX25		
219946_x_at	MYH14		
219947_at	CLEC4A		
219948_x_at	UGT2A3		
219949_at	LRRC2		
219950_s_at	TIAM2		
219951_s_at	C20orf12		
219952_s_at	MCOLN1		
219953_s_at	C11orf17		
219954_s_at	GBA3		
219955_at	L1TD1		
219956_at	GALNT6		
219957_at	RUFY2		
219958_at	C20orf46		
219959_at	MOCOS		
219960_s_at	UCHL5		
219961_s_at	PLK1S1		
219962_at	ACE2		
219963_at	DUSP13		
219964_at	ST7L		
219965_s_at	MAGIX		
219966_x_at	BANP		
219967_at	MRM1		
219968_at	ZNF589		
219969_at	TXLNG		
219970_at	GIPC2		
219971_at	IL21R		
219972_s_at	C14orf135		
219973_at	ARSJ		
219974_x_at	ECHDC1		
219975_x_at	OLAH		
219976_at	HOOK1		
219977_at	AIPL1		
219978_s_at	NUSAP1		
219979_s_at	C11orf73		
219980_at	C4orf29		
219981_x_at	ZNF587		
219982_s_at	SERF1A /// SERF1B		
219983_at	HRASLS		
219984_s_at	HRASLS		
219985_at	HS3ST3A1		
219986_s_at	ACAD10		
219987_at	LOC100288413		
219988_s_at	RNF220		
219989_s_at	ANKS1B		
219990_at	E2F8		
219991_at	SLC2A9		
219992_at	TAC3		
219993_at	SOX17		
219994_at	APBB1IP		
219995_s_at	ZNF750		
219996_at	ASB7		
219997_s_at	COPS7B		
219998_at	HSPC159		
219999_at	MAN2A2		
220000_at	SIGLEC5		
220001_at	PADI4		
220002_at	KIF26B		
220003_at	LRRC36		
220004_at	DDX43		
220005_at	P2RY13		
220006_at	CCDC48		
220007_at	METTL8		
220008_at	SGK269		
220009_at	LONRF3		
220010_at	KCNE1L		
220011_at	C1orf135		
220012_at	ERO1LB		
220013_at	EPHX3		
220014_at	PRR16		
220015_at	CASZ1		
220016_at	AHNAK		
220017_x_at	CYP2C9		
220018_at	CBLL1		
220019_s_at	ZNF224		
220020_at	XPNPEP3		
220021_at	TMC7		
220022_at	ZNF334		
220023_at	APOB48R		
220024_s_at	PRX		
220025_at	TBR1		
220026_at	CLCA4		
220027_s_at	RASIP1		
220028_at	ACVR2B		
220029_at	ELOVL2		
220030_at	STYK1		
220031_at	OTUD7B		
220032_at	C7orf58		
220033_at			
220034_at	IRAK3		
220035_at	NUP210		
220036_s_at	LMBR1L		
220037_s_at	LYVE1		
220038_at	C8orf44 /// SGK3		
220039_s_at	CDKAL1		
220040_x_at	ZC4H2		
220041_at	PIGZ		
220042_x_at	HIVEP3		
220043_s_at	MFI2		
220044_x_at	LUC7L3		
220045_at	NEUROD6		
220046_s_at	CCNL1		
220047_at	SIRT4		
220048_at	EDAR		
220049_s_at	PDCD1LG2		
220050_at	C9orf9		
220051_at	PRSS21		
220052_s_at	TINF2		
220053_at	GDF3		
220054_at	IL23A		
220055_at	ZNF287		
220056_at	IL22RA1		
220057_at	XAGE1A /// XAGE1B /// XAGE1C /// XAGE1D /// XAGE1E		
220058_at	C17orf39		
220059_at	STAP1		
220060_s_at	C12orf48		
220061_at	ACSM5		
220062_s_at	MAGEC2		
220063_at	GSTCD		
220064_at	TTC21B		
220065_at	TNMD		
220066_at	NOD2		
220067_at	SPTBN5		
220068_at	VPREB3		
220069_at	TUBA8		
220070_at	JMJD5		
220071_x_at	HAUS2		
220072_at	CSPP1		
220073_s_at	PLEKHG6		
220074_at	CDHR5		
220075_s_at	CDHR5		
220076_at	ANKH		
220077_at	CCDC134		
220078_at	USP48		
220079_s_at	USP48		
220080_at	FBXL8		
220081_x_at	HSD17B7		
220082_at	PPP1R14D		
220083_x_at	UCHL5		
220084_at	C14orf105		
220085_at	HELLS		
220086_at	IKZF5		
220087_at	BCMO1		
220088_at	C5AR1		
220089_at	L2HGDH		
220090_at	CRNN		
220091_at	SLC2A6		
220092_s_at	ANTXR1		
220093_at	ANTXR1		
220094_s_at	CCDC90A		
220095_at	CNTLN		
220096_at			
220097_s_at	TMEM104		
220098_at	HYDIN		
220099_s_at	LUC7L2		
220100_at	SLC22A11		
220101_x_at			
220102_at	FOXL2		
220103_s_at	MRPS18C		
220104_at	ZC3HAV1		
220105_at	RTDR1		
220106_at	NPC1L1		
220107_s_at	FAM164C		
220108_at	GNA14		
220109_at	TF		
220110_s_at	NXF3		
220111_s_at	ANO2		
220112_at	ANKRD55		
220113_x_at	POLR1B		
220114_s_at	STAB2		
220115_s_at	CDH10		
220116_at	KCNN2		
220117_at	ZNF385D		
220118_at	ZBTB32		
220119_at	EPB41L4A		
220120_s_at	EPB41L4A		
220121_at	LINS		
220122_at	MCTP1		
220123_at	SLC35F5		
220124_at	GAN		
220125_at	DNAI1		
220126_at	PRSS50		
220127_s_at	FBXL12		
220128_s_at	NIPAL2		
220129_at	SOHLH2		
220130_x_at	LTB4R2		
220131_at	FXYD7		
220132_s_at	CLEC2D		
220133_at	ODAM		
220134_x_at	FAM176B		
220135_s_at	SLC7A9		
220136_s_at	CRYBA2		
220137_at	VSIG10		
220138_at	HAND1		
220139_at	DNMT3L		
220140_s_at	SNX11		
220141_at	C11orf63		
220142_at	HAPLN2		
220143_x_at	LUC7L		
220144_s_at	ANKRD5		
220145_at	MAP9		
220146_at	TLR7		
220147_s_at	FAM60A		
220148_at	ALDH8A1		
220149_at	C2orf54		
220150_s_at	FAM184A		
220151_at	C19orf73		
220152_at	C10orf95		
220153_at	ENTPD7		
220154_at	DST		
220155_s_at	BRD9		
220156_at	EFCAB1		
220157_x_at	PLEKHA9		
220158_at	LGALS14		
220159_at	ABCA11P		
220160_s_at	KPTN		
220161_s_at	EPB41L4B		
220162_s_at	CARD9		
220163_s_at	HR		
220164_s_at	FBXO40		
220165_at	INO80D		
220166_at	CNNM1		
220167_s_at	TP53TG3 /// TP53TG3B		
220168_at	CASC1		
220169_at	TMEM156		
220170_at	FHL5		
220171_x_at	KIAA1704		
220172_at	DCAF17		
220173_at	C14orf45		
220174_at	LRRC8E		
220175_s_at	CBWD1 /// CBWD2 /// CBWD3 /// CBWD5 /// CBWD6 /// CBWD7 /// LOC100507355		
220176_at	NUBPL		
220177_s_at	TMPRSS3		
220178_at	C19orf28		
220179_at	DPEP3		
220180_at	CCDC68		
220181_x_at	SLC30A5		
220182_at	SLC25A23		
220183_s_at	NUDT6		
220184_at	NANOG		
220185_at	SPTBN4		
220186_s_at	CDHR2		
220187_at	STEAP4		
220188_at	JPH3		
220189_s_at	MGAT4B		
220190_s_at	GTF2A1L /// STON1-GTF2A1L		
220191_at	GKN1		
220192_x_at	SPDEF		
220193_at	C1orf113		
220194_at	NSUN7		
220195_at	MBD5		
220196_at	MUC16		
220197_at	ATP6V0A4		
220198_s_at	EIF5A2		
220199_s_at	AIDA		
220200_s_at	SETD8		
220201_at	RC3H2		
220202_s_at	RC3H2		
220203_at	BMP8A		
220204_s_at	BMP8A		
220205_at	TPTE		
220206_at	ZMYM1		
220207_at	YIF1B		
220208_at	ADAMTS13		
220209_at	PYY2		
220210_at	CHRNA10		
220211_at	FLJ13224		
220212_s_at	THADA		
220213_at	TSHZ2		
220214_at	ZNF215		
220215_at	ZNF669		
220216_at	C8orf44		
220217_x_at	SPANXC		
220218_at	C9orf68		
220219_s_at	LRRC37A /// LRRC37A2 /// LRRC37A3 /// LRRC37A4		
220220_at	LRRC37A4		
220221_at	VPS13D		
220222_at	C8orf39		
220223_at	ATAD5		
220224_at	HAO1		
220225_at	IRX4		
220226_at	TRPM8		
220227_at	CDH4		
220228_at	AP4E1		
220229_s_at	AP4E1		
220230_s_at	CYB5R2		
220231_at	C7orf16		
220232_at	SCD5		
220233_at	FBXO17 /// SARS2		
220234_at	CA8		
220235_s_at	C1orf103		
220236_at	PDPR		
220237_at	ATG3		
220238_s_at	KLHL7		
220239_at	KLHL7		
220240_s_at	TMCO3		
220241_at	TMCO3		
220242_x_at	ZNF701		
220243_at	ZBTB44		
220244_at	LOH3CR2A		
220245_at	SLC45A2		
220246_at	CAMK1D		
220247_at	CASC5		
220248_x_at	NSFL1C		
220249_at	HYAL4		
220250_at	ZNF286A		
220251_at	C1orf107		
220252_x_at	CXorf21		
220253_s_at	LRP12		
220254_at	LRP12		
220255_at	FANCE		
220256_s_at	OXCT2		
220257_x_at	NXF2 /// NXF2B		
220258_s_at	WRAP53		
220259_at	PLEKHH3		
220260_at	TBC1D19		
220261_s_at	ZDHHC4		
220262_s_at	DLK2		
220263_at	SMAD5OS		
220264_s_at	GPR107		
220265_at	GPR107		
220266_s_at	KLF4		
220267_at	KRT24		
220268_at	C11orf67		
220269_at	ZBBX		
220270_at	RNF17		
220271_x_at	EFCAB6		
220272_at	BNC2		
220273_at	IL17B		
220274_at	IQCA1		
220275_at	CUZD1		
220276_at	RERGL		
220277_at	CXXC4		
220278_at	KDM4D		
220279_at	TRIM17		
220280_s_at	ANKMY1		
220281_at	SLC12A1		
220282_at	RIC3		
220283_at	HHIPL2		
220284_at	DKKL1		
220285_at	FAM108B1		
220286_at	MTMR10		
220287_at	ADAMTS9		
220288_at	MYO15A		
220289_s_at	AIM1L		
220290_at	AIM1L		
220291_at	GDPD2		
220292_at	ZNF434		
220293_at	CATSPERB		
220294_at	KCNV1		
220295_x_at	DEPDC1		
220296_at	FLJ38109		
220297_at	BTBD7		
220298_s_at	SPATA6		
220299_at	SPATA6		
220300_at	RGS3		
220301_at	CCDC102B		
220302_at	MAK		
220303_at	PDZD3		
220304_s_at	CNGB3		
220305_at	MAVS		
220306_at	FAM46C		
220307_at	CD244		
220308_at	CCDC19		
220309_at	TTC22		
220310_at	TUBAL3		
220311_at	N6AMT1		
220312_at	FAM83E		
220313_at	GPR88		
220314_at	HSFX1 /// HSFX2		
220315_at	PARP11		
220316_at	NPAS3		
220317_at	LRAT		
220318_at	EPN3		
220319_s_at	MYLIP		
220320_at	DOK3		
220321_s_at	CCDC121		
220322_at	IL1F9		
220323_at	CNTD2		
220324_at	C6orf155		
220325_at	TAF7L		
220326_s_at	ARHGEF40		
220327_at	VGLL3		
220328_at	PHC3		
220329_s_at	RMND1		
220330_s_at	SAMSN1		
220331_at	CYP46A1		
220332_at	CLDN16		
220333_at	PAQR5		
220334_at	RGS17		
220335_x_at	CES3		
220336_s_at	GP6		
220337_at	NGB		
220338_at	RALGPS2		
220339_s_at	TPSG1		
220340_at	GREB1L		
220341_s_at	C5orf45		
220342_x_at	EDEM3		
220343_at	PDE7B		
220344_at	C11orf16		
220345_at	LRRTM4		
220346_at	MTHFD2L		
220347_at	SMG6		
220348_at	KLHL29		
220349_s_at	ENGASE		
220350_at	ZNF235		
220351_at	CCRL1		
220352_x_at	FLJ42627		
220353_at	FAM86C		
220354_at	LOC100289410		
220355_s_at	PBRM1		
220356_at	CORIN		
220357_s_at	SGK2		
220358_at	BATF3		
220359_s_at	ARPP21		
220360_at	THAP9		
220361_at	IQCH		
220362_at	PSORS1C1		
220363_s_at	ELMO2		
220364_at	FLJ11235		
220365_at	ALLC		
220366_at	ELSPBP1		
220367_s_at	SAP130		
220368_s_at	SMEK1		
220369_at	SMEK1		
220370_s_at	USP36		
220371_s_at	SLC12A9		
220372_at	DNAJC28		
220373_at	DCHS2		
220374_at	KLHL28		
220375_s_at			
220376_at	LRRC19		
220377_at	FAM30A		
220378_at	TCP11		
220379_at	FSCN3		
220380_at	DNASE2B		
220381_at	ARHGAP28		
220382_s_at	ARHGAP28		
220383_at	ABCG5		
220384_at	TXNDC3		
220385_at	JPH2		
220386_s_at	EML4		
220387_s_at	HHLA3		
220388_at	FER1L4		
220389_at	CCDC81		
220390_at	AGBL2		
220391_at	ZBTB3		
220392_at	EBF2		
220393_at	LGSN		
220394_at	FGF20		
220395_at	DNAJA4		
220396_at			
220397_at	MDM1		
220398_at	GNPTAB		
220399_at	NCRNA00115		
220400_at	VPS13B		
220401_at	FLJ21369		
220402_at	TP53AIP1		
220403_s_at	TP53AIP1		
220404_at	GPR97		
220405_at			
220406_at	TGFB2		
220407_s_at	TGFB2		
220408_x_at	FAM48A		
220409_at	CAMSAP1		
220410_s_at	CAMSAP1		
220411_x_at	PODNL1		
220412_x_at	KCNK7		
220413_at	SLC39A2		
220414_at	CALML5		
220415_at	TNNI3K		
220416_at	ATP8B4		
220417_s_at	THAP4		
220418_at	UBASH3A		
220419_s_at	USP25		
220420_at	LMAN1L		
220421_at	BTNL8		
220422_at	UBQLN3		
220423_at	PLA2G2D		
220424_at	NPHS2		
220425_x_at	ROPN1B		
220426_at	C20orf195		
220427_at	OBSCN		
220428_at	CD207		
220429_at	NDST3		
220430_at	GRRP1		
220431_at	TMPRSS11E		
220432_s_at	CYP39A1		
220433_at	PRRG3		
220434_at	ADCK4		
220435_at	SLC30A10		
220436_at	CNTNAP3B		
220437_at	LOC55908		
220438_at	QPCTL		
220439_at	RIN3		
220440_at	LGALS13		
220441_at	DNAJC22		
220442_at	GALNT4 /// POC1B		
220443_s_at	VAX2		
220444_at	ZNF557		
220445_s_at	CSAG2 /// CSAG3		
220446_s_at	CHST4		
220447_at	HRH3		
220448_at	KCNK12		
220449_at	LOC79015		
220450_at			
220451_s_at	BIRC7		
220452_x_at			
220453_at	PQLC2		
220454_s_at	SEMA6A		
220455_at	SLC16A8		
220456_at	SPTLC3		
220457_at	SAMD4B		
220458_at			
220459_at	MCM3AP-AS		
220460_at	SLCO1C1		
220461_at	PCNXL2		
220462_at	CSRNP3		
220463_at	TRPM3		
220464_at	MCF2L		
220465_at	LOC80054		
220466_at	CCDC15		
220467_at			
220468_at	ARL14		
220469_at	COPE		
220470_at	BET1L		
220471_s_at	MYCT1		
220472_at	ZCCHC4		
220473_s_at	ZCCHC4		
220474_at	SLC25A21		
220475_at	SLC28A3		
220476_s_at	C1orf183		
220477_s_at	C20orf30		
220478_at	APOL5		
220479_at	CPS1-IT		
220480_at	HAND2		
220481_at	GPR75		
220482_s_at	SERGEF		
220483_s_at	RNF19A		
220484_at	MCOLN3		
220485_s_at	SIRPG		
220486_x_at	TMEM164		
220487_at	SNTG2		
220488_s_at	BCAS3		
220489_s_at			
220490_at			
220491_at	HAMP		
220492_s_at	OTOF		
220493_at	DMRT1		
220494_s_at			
220495_s_at	TXNDC15		
220496_at	CLEC1B		
220497_at	ZNF214		
220498_at	ACTL7B		
220499_at	FNDC8		
220500_s_at	RABL2A /// RABL2B		
220501_at	ACTL7A		
220502_s_at	SLC13A1		
220503_at	SLC13A1		
220504_at	KERA		
220505_at	C9orf53		
220506_at	GUCY1B2		
220507_s_at	UPB1		
220508_at	CCT8L2		
220509_at	RBM26		
220510_at	RHBG		
220511_s_at	DLC1		
220512_at	DLC1		
220513_at	KHDC1L		
220514_at	LOC100508936		
220515_at	DUSP21		
220516_at	ZSCAN2		
220517_at	VPS13C		
220518_at	ABI3BP		
220519_s_at	LIM2		
220520_s_at	NUP62CL		
220521_s_at	ATG16L1		
220522_at	CRB1		
220523_at	EFHC2		
220524_at	EPB41L4B		
220525_s_at	AUP1		
220526_s_at	MRPL20		
220527_at	MRPL20		
220528_at	VNN3		
220529_at	FLJ11710		
220530_at	NCRNA00120		
220531_at			
220532_s_at	TMEM176B		
220533_at			
220534_at	TRIM48		
220535_at	FAM90A1		
220536_at	VRTN		
220537_at	MTMR8		
220538_at	ADM2		
220539_at	C10orf92		
220540_at	KCNK15		
220541_at	MMP26		
220542_s_at	PLUNC		
220543_at	C21orf62		
220544_at	TSKS		
220545_s_at	TSKS		
220546_at	MLL		
220547_s_at	FAM35A		
220548_at	PKDREJ		
220549_at	RAD54B		
220550_at	FBXO4		
220551_at	SLC17A6		
220552_at	TRPC5		
220553_s_at	PRPF39		
220554_at	SLC22A7		
220555_s_at	PDZD7		
220556_at	ATP1B4		
220557_s_at	PACS1		
220558_x_at	TSPAN32		
220559_at	EN1		
220560_at	C11orf21		
220561_at	IGF2AS		
220562_at	CYP2W1		
220563_s_at	SHANK1		
220564_at	RNLS		
220565_at	CCR10		
220566_at	PIK3R5		
220567_at	IKZF2		
220568_at			
220569_at			
220570_at	RETN		
220571_at	PRDM11		
220572_at	DKFZp547G183		
220573_at	KLK14		
220574_at	SEMA6D		
220575_at	FAM106A		
220576_at	PGAP1		
220577_at	GVINP1		
220578_at	ADAMTSL4		
220579_at	FLJ14100		
220580_at	BICC1		
220581_at	C6orf97		
220582_at			
220583_at			
220584_at	FLJ22184		
220585_at	HKDC1		
220586_at	CHD9		
220587_s_at	MLST8		
220588_at	BCAS4		
220589_s_at	ITFG2		
220590_at	ITFG2		
220591_s_at	EFHC2		
220592_at	CCDC40		
220593_s_at	CCDC40		
220594_at	OGT		
220595_at	PDZRN4		
220596_at	GPATCH4		
220597_s_at	ARL6IP4		
220598_at	CARD14		
220599_s_at	CARD14		
220600_at	C3orf75		
220601_at	C16orf70		
220602_s_at	LOC388152 /// LOC727751 /// LOC727849 /// LOC80154		
220603_s_at	MCTP2		
220604_x_at	FTCD		
220605_s_at	SIRT2		
220606_s_at	C17orf48		
220607_x_at	TH1L		
220608_s_at	ZNF770		
220609_at	LOC202181		
220610_s_at	LRRFIP2		
220611_at	DAB1		
220612_at			
220613_s_at	SYTL2		
220614_s_at	C6orf103		
220615_s_at	FAR2		
220616_at	ZNF384		
220617_s_at	ZNF532		
220618_s_at	ZCWPW1		
220619_at	CHD7		
220620_at	CRCT1		
220621_at	FOXE3		
220622_at	LRRC31		
220623_s_at	TSGA10		
220624_s_at	ELF5		
220625_s_at	ELF5		
220626_at	SERPINA10		
220627_at	CST8		
220628_s_at	SDK2		
220629_at	KCNQ1DN		
220630_s_at	CHIA		
220631_at	OSGEPL1		
220632_s_at	POMT2		
220633_s_at	HP1BP3		
220634_at	TBX4		
220635_at	PSORS1C2		
220636_at	DNAI2		
220637_at	FAM124B		
220638_s_at	CBLC		
220639_at	TM4SF20		
220640_at	CSNK1G1		
220641_at	NOX5		
220642_x_at	GPR89A /// GPR89B /// GPR89C		
220643_s_at	FAIM		
220644_at			
220645_at	FAM55D		
220646_s_at	KLRF1		
220647_s_at	CHCHD8		
220648_at	ADARB2		
220649_at	AGBL3		
220650_s_at	SLC9A5		
220651_s_at	MCM10		
220652_at	KIF24		
220653_at	ZIM2		
220654_at	PPY2		
220655_at	TNIP3		
220656_at			
220657_at	KLHL11		
220658_s_at	ARNTL2		
220659_s_at	C7orf43		
220660_at	C9orf27		
220661_s_at	ZNF692		
220662_s_at	HEYL		
220663_at	IL1RAPL1		
220664_at	SPRR2C		
220665_at	LUZP4		
220666_at			
220667_at	USP49		
220668_s_at	DNMT3B		
220669_at	OTUD4		
220670_at			
220671_at	CCRN4L		
220672_at	PPP4R4		
220673_s_at	PPP4R4		
220674_at	CD22		
220675_s_at	PNPLA3		
220676_at	ADAMTS8		
220677_s_at	ADAMTS8		
220678_at	FLJ20712		
220679_s_at	CDH7		
220680_at	RAVER2		
220681_at	C22orf26		
220682_s_at			
220683_at	RDH8		
220684_at	TBX21		
220685_at	FAM120C		
220686_s_at	PIWIL2		
220687_at			
220688_s_at	MRTO4		
220689_at			
220690_s_at	DHRS7B		
220691_at			
220692_at			
220693_at	CCDC82		
220694_at	ASAP1-IT		
220695_at			
220696_at			
220697_at			
220698_at	MGC4294		
220699_s_at	KIF2A		
220700_at			
220701_at			
220702_at			
220703_at	C10orf110		
220704_at	IKZF1		
220705_s_at	ADAMTS7		
220706_at	ADAMTS7		
220707_s_at	FOXRED2		
220708_at			
220709_at	ZNF556		
220710_at	C15orf28		
220711_at			
220712_at	C8orf60		
220713_at	FAM116B		
220714_at	PRDM14		
220715_at			
220716_at	GNL3LP1		
220717_at	ADAMTS20		
220718_at	C15orf34		
220719_at			
220720_x_at	MZT2B		
220721_at	ZNF614		
220722_s_at	SLC5A7		
220723_s_at	CWH43		
220724_at	CWH43		
220725_x_at	DNAH3		
220726_at			
220727_at	KCNK10		
220728_at			
220729_at			
220730_at	ZNF778		
220731_s_at	NECAP2		
220732_at	PREX2		
220733_at	SLC26A1		
220734_s_at	GLTPD1		
220735_s_at	SENP7		
220736_at	SLC19A3		
220737_at	RPS6KA6		
220738_s_at	RPS6KA6		
220739_s_at	CNNM3		
220740_s_at	SLC12A6		
220741_s_at	PPA2		
220742_s_at	NGLY1		
220743_at			
220744_s_at	IFT122		
220745_at	IL19		
220746_s_at	UIMC1		
220747_at	HSPC072		
220748_s_at	ZNF580		
220749_at	C10orf68		
220750_s_at	LEPRE1		
220751_s_at	C5orf4		
220752_at	LOC51145		
220753_s_at	CRYL1		
220754_at	ARMC9		
220755_s_at	C6orf48		
220756_s_at	GPR172B		
220757_s_at	UBXN6		
220758_s_at	ROBO4		
220759_at	EDDM3B		
220760_x_at	ZNF665		
220761_s_at	TAOK3		
220762_s_at	GNB1L		
220763_at	HSPA12A		
220764_at	PPP4R2		
220765_s_at	LIMS2		
220766_at	BTG4		
220767_at			
220768_s_at	CSNK1G3		
220769_s_at	WDR78		
220770_s_at	C5orf54		
220771_at	LOC51152		
220772_at	BPESC1		
220773_s_at	GPHN		
220774_at	DYM		
220775_s_at	UEVLD		
220776_at	KCNJ14		
220777_at	KIF13A		
220778_x_at	SEMA6B		
220779_at	PADI3		
220780_at	PLA2G3		
220781_at	01-Dec		
220782_x_at	KLK12		
220783_at	MMP27		
220784_s_at	UTS2		
220785_at	UTS2		
220786_s_at	SLC38A4		
220787_at			
220788_s_at	RNF31		
220789_s_at	TBRG4		
220790_s_at	MS4A5		
220791_x_at	SCN11A		
220792_at	PRDM5		
220793_at	SAGE1		
220794_at	GREM2		
220795_s_at	BEGAIN		
220796_x_at	SLC35E1		
220797_at	METT10D		
220798_x_at	LPPR3		
220799_at	GCM2		
220800_s_at	TMOD3		
220801_s_at	HAO2		
220802_at	KCNH4		
220803_at	STAMBPL1		
220804_s_at	TP73		
220805_at	HRH2		
220806_x_at	GNG13		
220807_at	HBQ1		
220808_at	THEG		
220809_at			
220810_at	CLCA3P		
220811_at	PRG3		
220812_s_at	HHLA2		
220813_at	CYSLTR2		
220814_at			
220815_at	CTNNA3		
220816_at	LPAR3		
220817_at	TRPC4		
220818_s_at	TRPC4		
220819_at	FRMD1		
220820_at			
220821_at	GALR1		
220822_at			
220823_at	LOC729164		
220824_at			
220825_s_at	KIRREL		
220826_at	TCP10L		
220827_at			
220828_s_at	FLJ11292		
220829_s_at	B3GALT1		
220830_at	IMPG2		
220831_at	GCNT4		
220832_at	TLR8		
220833_at			
220834_at	MS4A12		
220835_s_at	ZNF407		
220836_at	ZNF407		
220837_at			
220838_at	EXD3		
220839_at	METTL5		
220840_s_at	C1orf112		
220841_s_at	AHI1		
220842_at	AHI1		
220843_s_at	DCAF13		
220844_at	TCEB3B		
220845_at	ACOXL		
220846_s_at			
220847_x_at	ZNF221		
220848_x_at	OBP2A		
220849_at	LOC79999		
220850_at	MORC1		
220851_at			
220852_at	PRO1768		
220853_at	GTDC1		
220854_at			
220855_at			
220856_x_at			
220857_at			
220858_at	SORBS2		
220859_at			
220860_at	PURG		
220861_at			
220862_s_at	USP22		
220863_at	MIP		
220864_s_at	NDUFA13		
220865_s_at	PDSS1		
220866_at	ADAMTS6		
220867_s_at	SLC24A2		
220868_s_at	SLC7A10		
220869_at	UBA6		
220870_at			
220871_at			
220872_at	PRO2964		
220873_at			
220874_at			
220875_at			
220876_at			
220877_at			
220878_at			
220879_at			
220880_at			
220881_at			
220882_at			
220883_at	PRO2012		
220884_at			
220885_s_at	CENPJ		
220886_at	GABRQ		
220887_at	C14orf162		
220888_s_at	CASS4		
220889_s_at	CA10		
220890_s_at	DDX47		
220891_at	C4orf23		
220892_s_at	PSAT1		
220893_at	LOC57399		
220894_x_at	PRDM12		
220895_at	USP29		
220896_at	FBXL18		
220897_at			
220898_at			
220899_at			
220900_at			
220901_at	GPR157		
220902_at			
220903_at	GFM1		
220904_at	C6orf208		
220905_at			
220906_at			
220907_at	GPR110		
220908_at	CCDC33		
220909_at	TRIM46		
220910_at	FRAS1		
220911_s_at	NYNRIN		
220912_at			
220913_at			
220914_at			
220915_s_at			
220916_at			
220917_s_at	WDR19		
220918_at	C21orf96		
220919_s_at	C10orf79		
220920_at	ATP10B		
220921_at	SPANXB1 /// SPANXB2 /// SPANXF1		
220922_s_at	SPANXA1 /// SPANXA2 /// SPANXB1 /// SPANXB2 /// SPANXC /// SPANXF1		
220923_s_at	PNMA3		
220924_s_at	SLC38A2		
220925_at	NAA35		
220926_s_at	EDEM3		
220927_s_at	HPSE2		
220928_s_at	PRDM16		
220929_at	GALNT8		
220930_s_at	MGC5590		
220931_at	MGC5590		
220932_at			
220933_s_at	ZCCHC6		
220934_s_at	TMEM223		
220935_s_at	CDK5RAP2		
220936_s_at	H2AFJ		
220937_s_at	ST6GALNAC4		
220938_s_at	GMEB1		
220939_s_at	DPP8		
220940_at	ANKRD36B		
220941_s_at	C21orf91		
220942_x_at	FAM162A		
220943_s_at	C2orf56		
220944_at	PGLYRP4		
220945_x_at	MANSC1		
220946_s_at	SETD2		
220947_s_at	TBC1D10B		
220948_s_at	ATP1A1		
220949_s_at	C7orf49		
220950_s_at	KIAA1310		
220951_s_at	A1CF		
220952_s_at	PLEKHA5		
220953_s_at	MTMR12		
220954_s_at	PILRB		
220955_x_at	RAB23		
220956_s_at	EGLN2		
220957_at	CTAGE1		
220958_at	ULK4		
220959_s_at	OBP2A /// OBP2B		
220960_x_at	RPL22		
220961_s_at	TBRG4		
220962_s_at	PADI1		
220963_s_at	C1orf89		
220964_s_at	RAB1B		
220965_s_at	RSPH6A		
220966_x_at	ARPC5L		
220967_s_at	ZNF696		
220968_s_at	TSPAN9		
220969_s_at			
220970_s_at	KRTAP2-4		
220971_at	IL25		
220972_s_at	KRTAP9-9		
220973_s_at	SHARPIN		
220974_x_at	SFXN3		
220975_s_at	C1QTNF1		
220976_s_at	KRTAP1-1		
220977_x_at	EPB41L5		
220978_at	KRTAP1-3		
220979_s_at	ST6GALNAC5		
220980_s_at	ADPGK		
220981_x_at	NXF2		
220982_s_at	SPACA1		
220983_s_at	SPRY4		
220984_s_at	SLCO5A1		
220985_s_at	RNF170		
220986_s_at	TIGD6		
220987_s_at	C11orf17 /// NUAK2		
220988_s_at	C1QTNF3		
220989_s_at	AMN		
220990_s_at	MIR21 /// TMEM49		
220991_s_at	RNF32		
220992_s_at	C1orf25		
220993_s_at	GPR63		
220994_s_at	STXBP6		
220995_at	STXBP6		
220996_s_at	C1orf14		
220997_s_at	DIAPH3		
220998_s_at	UNC93B1		
220999_s_at	CYFIP2		
221000_s_at	KAZALD1		
221001_at			
221002_s_at	TSPAN14		
221003_s_at	CAB39L		
221004_s_at	ITM2C		
221005_s_at	PTDSS2		
221006_s_at	SNX27		
221007_s_at	FIP1L1		
221008_s_at	AGXT2L1		
221009_s_at	ANGPTL4		
221010_s_at	SIRT5		
221011_s_at	LBH		
221012_s_at	TRIM8		
221013_s_at	APOL2		
221014_s_at	RAB33B		
221015_s_at	CDADC1		
221016_s_at	TCF7L1		
221017_s_at	LRRC3		
221018_s_at	TDRD1		
221019_s_at	COLEC12		
221020_s_at	SLC25A32		
221021_s_at	CTNNBL1		
221022_s_at	PMFBP1		
221023_s_at	KCNH6		
221024_s_at	SLC2A10		
221025_x_at	PUS7L		
221026_s_at	SCRT1		
221027_s_at	PLA2G12A		
221028_s_at	GFOD2		
221029_s_at	WNT5B		
221030_s_at	ARHGAP24		
221031_s_at	APOLD1		
221032_s_at	TMPRSS5		
221033_s_at	RNF17		
221034_s_at	TEX13B		
221035_s_at	TEX14		
221036_s_at	APH1B		
221037_s_at	SLC25A31		
221038_at			
221039_s_at	ASAP1		
221040_at	CAPN10		
221041_s_at	SLC17A5		
221042_s_at	CLMN		
221043_at			
221044_s_at	TRIM34 /// TRIM6-TRIM34		
221045_s_at	PER3		
221046_s_at	GTPBP8		
221047_s_at	MARK1		
221048_x_at	C17orf80		
221049_s_at	POLL		
221050_s_at	GTPBP2		
221051_s_at	ITGB1BP3		
221052_at	TDRKH		
221053_s_at	TDRKH		
221054_s_at	TCL6		
221056_x_at	EPS15L1		
221057_at	SPATA1		
221058_s_at	CKLF		
221059_s_at	COTL1		
221060_s_at	TLR4		
221061_at	PKD2L1		
221062_at	HS3ST3B1		
221063_x_at	RNF123		
221064_s_at	UNKL		
221065_s_at	CHST8		
221066_at	RXFP3		
221067_s_at	C12orf39		
221068_at	KANK2		
221069_s_at	TACO1		
221070_s_at	KIAA1967		
221071_at			
221072_at	C9orf31		
221073_s_at	NOD1		
221074_at	NCR2		
221075_s_at	NCR2		
221076_at			
221077_at	ARMC4		
221078_s_at	CCDC88A		
221079_s_at	METTL2A /// METTL2B		
221080_s_at	DENND1C		
221081_s_at	DENND2D		
221082_s_at	NDRG3		
221083_at	KCNQ4		
221084_at	HTR3B		
221085_at	TNFSF15		
221086_s_at	FEZF2		
221087_s_at	APOL3		
221088_s_at	PPP1R9A		
221089_at	NOX3		
221090_s_at	OGFOD1		
221091_at	INSL5		
221092_at	IKZF3
[truncated: 35,134 more chars]
