# Supplementary material for: Array data extractor (ADE): a LabVIEW program to extract and merge gene array data
Source: BMC Res Notes. 2013 Dec 1;6:496. doi: 10.1186/1756-0500-6-496 (PMC4222097; doi:10.1186/1756-0500-6-496)
Supplement: Additional file 1 — Contains a text file describing how the files have to be formatted, aswell as the program and sample files. Sample files include three data files downloaded from the GEO database [30,31]. With these files ADE can be directly tested without further modification. [file 1756-0500-6-496-S1.zip › Data Extractor/Data/2 GSE3585GPL96/2 Data Description.txt]

!Sample_title	Ctrl	Ctrl	Ctrl	Ctrl	Ctrl	DCM	DCM	DCM	DCM	DCM	DCM	DCM
!Sample_geo_accession	GSM82381	GSM82382	GSM82383	GSM82384	GSM82385	GSM82386	GSM82387	GSM82388	GSM82389	GSM82390	GSM82391	GSM82392
												
												
												
												
Dilated Cardiomyopathy			DCM									
