# Supplementary material for: Array data extractor (ADE): a LabVIEW program to extract and merge gene array data
Source: BMC Res Notes. 2013 Dec 1;6:496. doi: 10.1186/1756-0500-6-496 (PMC4222097; doi:10.1186/1756-0500-6-496)
Supplement: Additional file 1 — Contains a text file describing how the files have to be formatted, aswell as the program and sample files. Sample files include three data files downloaded from the GEO database [30,31]. With these files ADE can be directly tested without further modification. [file 1756-0500-6-496-S1.zip › Data Extractor/Data/2 GSE3585GPL96/2 Data.txt]

!Series_title	Dilated Cardiomyopathy and Non Failing Biopsies
!Series_geo_accession	GSE3585
!Series_status	Public on Aug 01 2006
!Series_submission_date	Nov 09 2005
!Series_last_update_date	Oct 24 2012
!Series_pubmed_id	17045896
!Series_summary	Dilated cardiomyopathy (DCM) is a common cause of heart failure and a leading cause of cardiac transplantation in western countries. The robust predictive expression profile of cardiomyopathic and NF hearts as well as the functional classification can help to identify promising candidates for DCM and may improve the early diagnosis of cardiomyopathy.
!Series_summary	Keywords: disease state analysis
!Series_overall_design	This series includes single channel hybridizations of 12 independent heart biopsy samples on Affymetrix Array U133A. The twelve independent subendocardial left ventricular tissue samples were collected from seven DCM patients at the time of transplantation and five NF donor hearts which were not transplanted because of palpable coronary calcifications. No technical or biological replicates are included.
!Series_type	Expression profiling by array
!Series_contributor	Andreas,S,Barth
!Series_contributor	Michael,,Nabauer
!Series_contributor	Stefan,,Kaab
!Series_contributor	Ulrich,,Mansmann
!Series_contributor	Sylvia,,Merck
!Series_contributor	Mathias,,Gebauer
!Series_contributor	Klaus,,Steinmeyer
!Series_sample_id	GSM82381 GSM82382 GSM82383 GSM82384 GSM82385 GSM82386 GSM82387 GSM82388 GSM82389 GSM82390 GSM82391 GSM82392 
!Series_contact_name	Ruprecht,,Kuner
!Series_contact_email	r.kuner@dkfz.de
!Series_contact_laboratory	Unit Cancer Genome Research
!Series_contact_department	Molecular Genetics
!Series_contact_institute	German Cancer Research Center and National Center of Tumor Diseases
!Series_contact_address	Im Neuenheimer Feld 460
!Series_contact_city	Heidelberg
!Series_contact_zip/postal_code	69120
!Series_contact_country	Germany
!Series_contact_web_link	http://www.dkfz.de/en/genetics/TranslationalOncogenomics/cancer-genome-research.html/groups.asp?siteID=93
!Series_supplementary_file	ftp://ftp.ncbi.nlm.nih.gov/pub/geo/DATA/supplementary/series/GSE3585/GSE3585_RAW.tar
!Series_platform_id	GPL96
!Series_platform_taxid	9606
!Series_sample_taxid	9606
!Series_relation	BioProject: http://www.ncbi.nlm.nih.gov/bioproject/93675

!Sample_title	T54 Non failing heart biopsy	T55 Non failing heart biopsy	T56 Non failing heart biopsy	T57 Non failing heart biopsy	T58 Non failing heart biopsy	T59 dilated cardiomyopathy heart biopsy	T60 dilated cardiomyopathy heart biopsy	T61 dilated cardiomyopathy heart biopsy	T62 dilated cardiomyopathy heart biopsy	T63 dilated cardiomyopathy heart biopsy	T64 dilated cardiomyopathy heart biopsy	T65 dilated cardiomyopathy heart biopsy
!Sample_geo_accession	GSM82381	GSM82382	GSM82383	GSM82384	GSM82385	GSM82386	GSM82387	GSM82388	GSM82389	GSM82390	GSM82391	GSM82392
!Sample_status	Public on Aug 01 2006	Public on Aug 01 2006	Public on Aug 01 2006	Public on Aug 01 2006	Public on Aug 01 2006	Public on Aug 01 2006	Public on Aug 01 2006	Public on Aug 01 2006	Public on Aug 01 2006	Public on Aug 01 2006	Public on Aug 01 2006	Public on Aug 01 2006
!Sample_submission_date	Nov 08 2005	Nov 08 2005	Nov 08 2005	Nov 08 2005	Nov 08 2005	Nov 08 2005	Nov 08 2005	Nov 08 2005	Nov 08 2005	Nov 08 2005	Nov 08 2005	Nov 08 2005
!Sample_last_update_date	Jun 02 2006	Jun 02 2006	Jun 02 2006	Jun 02 2006	Jun 02 2006	Jun 02 2006	Jun 02 2006	Jun 02 2006	Jun 02 2006	Jun 02 2006	Jun 02 2006	Jun 02 2006
!Sample_type	RNA	RNA	RNA	RNA	RNA	RNA	RNA	RNA	RNA	RNA	RNA	RNA
!Sample_channel_count	1	1	1	1	1	1	1	1	1	1	1	1
!Sample_source_name_ch1	heart, subendocardial left ventricle	heart, subendocardial left ventricle	heart, subendocardial left ventricle	heart, subendocardial left ventricle	heart, subendocardial left ventricle	heart, subendocardial left ventricle	heart, subendocardial left ventricle	heart, subendocardial left ventricle	heart, subendocardial left ventricle	heart, subendocardial left ventricle	heart, subendocardial left ventricle	heart, subendocardial left ventricle
!Sample_organism_ch1	Homo sapiens	Homo sapiens	Homo sapiens	Homo sapiens	Homo sapiens	Homo sapiens	Homo sapiens	Homo sapiens	Homo sapiens	Homo sapiens	Homo sapiens	Homo sapiens
!Sample_characteristics_ch1	Non failing	Non failing	Non failing	Non failing	Non failing	Dilated cardiomyopathy	Dilated cardiomyopathy	Dilated cardiomyopathy	Dilated cardiomyopathy	Dilated cardiomyopathy	Dilated cardiomyopathy	Dilated cardiomyopathy
!Sample_biomaterial_provider_ch1	Department of Medicine I, University Hospital Grosshadern, Ludwig-Maximilians-University, Munich, Germany	Department of Medicine I, University Hospital Grosshadern, Ludwig-Maximilians-University, Munich, Germany	Department of Medicine I, University Hospital Grosshadern, Ludwig-Maximilians-University, Munich, Germany	Department of Medicine I, University Hospital Grosshadern, Ludwig-Maximilians-University, Munich, Germany	Department of Medicine I, University Hospital Grosshadern, Ludwig-Maximilians-University, Munich, Germany	Department of Medicine I, University Hospital Grosshadern, Ludwig-Maximilians-University, Munich, Germany	Department of Medicine I, University Hospital Grosshadern, Ludwig-Maximilians-University, Munich, Germany	Department of Medicine I, University Hospital Grosshadern, Ludwig-Maximilians-University, Munich, Germany	Department of Medicine I, University Hospital Grosshadern, Ludwig-Maximilians-University, Munich, Germany	Department of Medicine I, University Hospital Grosshadern, Ludwig-Maximilians-University, Munich, Germany	Department of Medicine I, University Hospital Grosshadern, Ludwig-Maximilians-University, Munich, Germany	Department of Medicine I, University Hospital Grosshadern, Ludwig-Maximilians-University, Munich, Germany
!Sample_molecule_ch1	total RNA	total RNA	total RNA	total RNA	total RNA	total RNA	total RNA	total RNA	total RNA	total RNA	total RNA	total RNA
!Sample_extract_protocol_ch1	total RNA was extracted using Qiagen RNeasy reagents	total RNA was extracted using Qiagen RNeasy reagents	total RNA was extracted using Qiagen RNeasy reagents	total RNA was extracted using Qiagen RNeasy reagents	total RNA was extracted using Qiagen RNeasy reagents	total RNA was extracted using Qiagen RNeasy reagents	total RNA was extracted using Qiagen RNeasy reagents	total RNA was extracted using Qiagen RNeasy reagents	total RNA was extracted using Qiagen RNeasy reagents	total RNA was extracted using Qiagen RNeasy reagents	total RNA was extracted using Qiagen RNeasy reagents	total RNA was extracted using Qiagen RNeasy reagents
!Sample_label_ch1	biotin	biotin	biotin	biotin	biotin	biotin	biotin	biotin	biotin	biotin	biotin	biotin
!Sample_label_protocol_ch1	10 µg of total RNA was processed to produce biotinylated cRNA targets	10 µg of total RNA was processed to produce biotinylated cRNA targets	10 µg of total RNA was processed to produce biotinylated cRNA targets	10 µg of total RNA was processed to produce biotinylated cRNA targets	10 µg of total RNA was processed to produce biotinylated cRNA targets	10 µg of total RNA was processed to produce biotinylated cRNA targets	10 µg of total RNA was processed to produce biotinylated cRNA targets	10 µg of total RNA was processed to produce biotinylated cRNA targets	10 µg of total RNA was processed to produce biotinylated cRNA targets	10 µg of total RNA was processed to produce biotinylated cRNA targets	10 µg of total RNA was processed to produce biotinylated cRNA targets	10 µg of total RNA was processed to produce biotinylated cRNA targets
!Sample_taxid_ch1	9606	9606	9606	9606	9606	9606	9606	9606	9606	9606	9606	9606
!Sample_hyb_protocol	standard Affymetrix procedures	standard Affymetrix procedures	standard Affymetrix procedures	standard Affymetrix procedures	standard Affymetrix procedures	standard Affymetrix procedures	standard Affymetrix procedures	standard Affymetrix procedures	standard Affymetrix procedures	standard Affymetrix procedures	standard Affymetrix procedures	standard Affymetrix procedures
!Sample_scan_protocol	standard Affymetrix procedures	standard Affymetrix procedures	standard Affymetrix procedures	standard Affymetrix procedures	standard Affymetrix procedures	standard Affymetrix procedures	standard Affymetrix procedures	standard Affymetrix procedures	standard Affymetrix procedures	standard Affymetrix procedures	standard Affymetrix procedures	standard Affymetrix procedures
!Sample_description	T54 Non failing heart biopsy	T55 Non failing heart biopsy	T56 Non failing heart biopsy	T57 Non failing heart biopsy	T58 Non failing heart biopsy	T59 Dilated cardiomyopathy heart biopsy	T60 Dilated cardiomyopathy heart biopsy	T61 Dilated cardiomyopathy heart biopsy	T62 Dilated cardiomyopathy heart biopsy	T63 Dilated cardiomyopathy heart biopsy	T64 Dilated cardiomyopathy heart biopsy	T65 Dilated cardiomyopathy heart biopsy
!Sample_data_processing	Microarray raw data were normalized using robust multi-array average16 (RMA) implemented in Bioconductor's “affy”-package. Probe sets with “absent” calls (as defined by Bioconductor’s affy-package) in more than 50% of tissue samples in either group (NF and DCM) were excluded	Microarray raw data were normalized using robust multi-array average16 (RMA) implemented in Bioconductor's “affy”-package. Probe sets with “absent” calls (as defined by Bioconductor’s affy-package) in more than 50% of tissue samples in either group (NF and DCM) were excluded	Microarray raw data were normalized using robust multi-array average16 (RMA) implemented in Bioconductor's “affy”-package. Probe sets with “absent” calls (as defined by Bioconductor’s affy-package) in more than 50% of tissue samples in either group (NF and DCM) were excluded	Microarray raw data were normalized using robust multi-array average16 (RMA) implemented in Bioconductor's “affy”-package. Probe sets with “absent” calls (as defined by Bioconductor’s affy-package) in more than 50% of tissue samples in either group (NF and DCM) were excluded	Microarray raw data were normalized using robust multi-array average16 (RMA) implemented in Bioconductor's “affy”-package. Probe sets with “absent” calls (as defined by Bioconductor’s affy-package) in more than 50% of tissue samples in either group (NF and DCM) were excluded	Microarray raw data were normalized using robust multi-array average16 (RMA) implemented in Bioconductor's “affy”-package. Probe sets with “absent” calls (as defined by Bioconductor’s affy-package) in more than 50% of tissue samples in either group (NF and DCM) were excluded	Microarray raw data were normalized using robust multi-array average16 (RMA) implemented in Bioconductor's “affy”-package. Probe sets with “absent” calls (as defined by Bioconductor’s affy-package) in more than 50% of tissue samples in either group (NF and DCM) were excluded	Microarray raw data were normalized using robust multi-array average16 (RMA) implemented in Bioconductor's “affy”-package. Probe sets with “absent” calls (as defined by Bioconductor’s affy-package) in more than 50% of tissue samples in either group (NF and DCM) were excluded	Microarray raw data were normalized using robust multi-array average16 (RMA) implemented in Bioconductor's “affy”-package. Probe sets with “absent” calls (as defined by Bioconductor’s affy-package) in more than 50% of tissue samples in either group (NF and DCM) were excluded	Microarray raw data were normalized using robust multi-array average16 (RMA) implemented in Bioconductor's “affy”-package. Probe sets with “absent” calls (as defined by Bioconductor’s affy-package) in more than 50% of tissue samples in either group (NF and DCM) were excluded	Microarray raw data were normalized using robust multi-array average16 (RMA) implemented in Bioconductor's “affy”-package. Probe sets with “absent” calls (as defined by Bioconductor’s affy-package) in more than 50% of tissue samples in either group (NF and DCM) were excluded	Microarray raw data were normalized using robust multi-array average16 (RMA) implemented in Bioconductor's “affy”-package. Probe sets with “absent” calls (as defined by Bioconductor’s affy-package) in more than 50% of tissue samples in either group (NF and DCM) were excluded
!Sample_platform_id	GPL96	GPL96	GPL96	GPL96	GPL96	GPL96	GPL96	GPL96	GPL96	GPL96	GPL96	GPL96
!Sample_contact_name	Ruprecht,,Kuner	Ruprecht,,Kuner	Ruprecht,,Kuner	Ruprecht,,Kuner	Ruprecht,,Kuner	Ruprecht,,Kuner	Ruprecht,,Kuner	Ruprecht,,Kuner	Ruprecht,,Kuner	Ruprecht,,Kuner	Ruprecht,,Kuner	Ruprecht,,Kuner
!Sample_contact_email	r.kuner@dkfz.de	r.kuner@dkfz.de	r.kuner@dkfz.de	r.kuner@dkfz.de	r.kuner@dkfz.de	r.kuner@dkfz.de	r.kuner@dkfz.de	r.kuner@dkfz.de	r.kuner@dkfz.de	r.kuner@dkfz.de	r.kuner@dkfz.de	r.kuner@dkfz.de
!Sample_contact_laboratory	Unit Cancer Genome Research	Unit Cancer Genome Research	Unit Cancer Genome Research	Unit Cancer Genome Research	Unit Cancer Genome Research	Unit Cancer Genome Research	Unit Cancer Genome Research	Unit Cancer Genome Research	Unit Cancer Genome Research	Unit Cancer Genome Research	Unit Cancer Genome Research	Unit Cancer Genome Research
!Sample_contact_department	Molecular Genetics	Molecular Genetics	Molecular Genetics	Molecular Genetics	Molecular Genetics	Molecular Genetics	Molecular Genetics	Molecular Genetics	Molecular Genetics	Molecular Genetics	Molecular Genetics	Molecular Genetics
!Sample_contact_institute	German Cancer Research Center and National Center of Tumor Diseases	German Cancer Research Center and National Center of Tumor Diseases	German Cancer Research Center and National Center of Tumor Diseases	German Cancer Research Center and National Center of Tumor Diseases	German Cancer Research Center and National Center of Tumor Diseases	German Cancer Research Center and National Center of Tumor Diseases	German Cancer Research Center and National Center of Tumor Diseases	German Cancer Research Center and National Center of Tumor Diseases	German Cancer Research Center and National Center of Tumor Diseases	German Cancer Research Center and National Center of Tumor Diseases	German Cancer Research Center and National Center of Tumor Diseases	German Cancer Research Center and National Center of Tumor Diseases
!Sample_contact_address	Im Neuenheimer Feld 460	Im Neuenheimer Feld 460	Im Neuenheimer Feld 460	Im Neuenheimer Feld 460	Im Neuenheimer Feld 460	Im Neuenheimer Feld 460	Im Neuenheimer Feld 460	Im Neuenheimer Feld 460	Im Neuenheimer Feld 460	Im Neuenheimer Feld 460	Im Neuenheimer Feld 460	Im Neuenheimer Feld 460
!Sample_contact_city	Heidelberg	Heidelberg	Heidelberg	Heidelberg	Heidelberg	Heidelberg	Heidelberg	Heidelberg	Heidelberg	Heidelberg	Heidelberg	Heidelberg
!Sample_contact_zip/postal_code	69120	69120	69120	69120	69120	69120	69120	69120	69120	69120	69120	69120
!Sample_contact_country	Germany	Germany	Germany	Germany	Germany	Germany	Germany	Germany	Germany	Germany	Germany	Germany
!Sample_contact_web_link	http://www.dkfz.de/en/genetics/TranslationalOncogenomics/cancer-genome-research.html/groups.asp?siteID=93	http://www.dkfz.de/en/genetics/TranslationalOncogenomics/cancer-genome-research.html/groups.asp?siteID=93	http://www.dkfz.de/en/genetics/TranslationalOncogenomics/cancer-genome-research.html/groups.asp?siteID=93	http://www.dkfz.de/en/genetics/TranslationalOncogenomics/cancer-genome-research.html/groups.asp?siteID=93	http://www.dkfz.de/en/genetics/TranslationalOncogenomics/cancer-genome-research.html/groups.asp?siteID=93	http://www.dkfz.de/en/genetics/TranslationalOncogenomics/cancer-genome-research.html/groups.asp?siteID=93	http://www.dkfz.de/en/genetics/TranslationalOncogenomics/cancer-genome-research.html/groups.asp?siteID=93	http://www.dkfz.de/en/genetics/TranslationalOncogenomics/cancer-genome-research.html/groups.asp?siteID=93	http://www.dkfz.de/en/genetics/TranslationalOncogenomics/cancer-genome-research.html/groups.asp?siteID=93	http://www.dkfz.de/en/genetics/TranslationalOncogenomics/cancer-genome-research.html/groups.asp?siteID=93	http://www.dkfz.de/en/genetics/TranslationalOncogenomics/cancer-genome-research.html/groups.asp?siteID=93	http://www.dkfz.de/en/genetics/TranslationalOncogenomics/cancer-genome-research.html/groups.asp?siteID=93
!Sample_supplementary_file	ftp://ftp.ncbi.nlm.nih.gov/pub/geo/DATA/supplementary/samples/GSM82nnn/GSM82381/GSM82381.CEL.gz	ftp://ftp.ncbi.nlm.nih.gov/pub/geo/DATA/supplementary/samples/GSM82nnn/GSM82382/GSM82382.CEL.gz	ftp://ftp.ncbi.nlm.nih.gov/pub/geo/DATA/supplementary/samples/GSM82nnn/GSM82383/GSM82383.CEL.gz	ftp://ftp.ncbi.nlm.nih.gov/pub/geo/DATA/supplementary/samples/GSM82nnn/GSM82384/GSM82384.CEL.gz	ftp://ftp.ncbi.nlm.nih.gov/pub/geo/DATA/supplementary/samples/GSM82nnn/GSM82385/GSM82385.CEL.gz	ftp://ftp.ncbi.nlm.nih.gov/pub/geo/DATA/supplementary/samples/GSM82nnn/GSM82386/GSM82386.CEL.gz	ftp://ftp.ncbi.nlm.nih.gov/pub/geo/DATA/supplementary/samples/GSM82nnn/GSM82387/GSM82387.CEL.gz	ftp://ftp.ncbi.nlm.nih.gov/pub/geo/DATA/supplementary/samples/GSM82nnn/GSM82388/GSM82388.CEL.gz	ftp://ftp.ncbi.nlm.nih.gov/pub/geo/DATA/supplementary/samples/GSM82nnn/GSM82389/GSM82389.CEL.gz	ftp://ftp.ncbi.nlm.nih.gov/pub/geo/DATA/supplementary/samples/GSM82nnn/GSM82390/GSM82390.CEL.gz	ftp://ftp.ncbi.nlm.nih.gov/pub/geo/DATA/supplementary/samples/GSM82nnn/GSM82391/GSM82391.CEL.gz	ftp://ftp.ncbi.nlm.nih.gov/pub/geo/DATA/supplementary/samples/GSM82nnn/GSM82392/GSM82392.CEL.gz
!Sample_supplementary_file	ftp://ftp.ncbi.nlm.nih.gov/pub/geo/DATA/supplementary/samples/GSM82nnn/GSM82381/GSM82381.EXP.gz	ftp://ftp.ncbi.nlm.nih.gov/pub/geo/DATA/supplementary/samples/GSM82nnn/GSM82382/GSM82382.EXP.gz	ftp://ftp.ncbi.nlm.nih.gov/pub/geo/DATA/supplementary/samples/GSM82nnn/GSM82383/GSM82383.EXP.gz	ftp://ftp.ncbi.nlm.nih.gov/pub/geo/DATA/supplementary/samples/GSM82nnn/GSM82384/GSM82384.EXP.gz	ftp://ftp.ncbi.nlm.nih.gov/pub/geo/DATA/supplementary/samples/GSM82nnn/GSM82385/GSM82385.EXP.gz	ftp://ftp.ncbi.nlm.nih.gov/pub/geo/DATA/supplementary/samples/GSM82nnn/GSM82386/GSM82386.EXP.gz	ftp://ftp.ncbi.nlm.nih.gov/pub/geo/DATA/supplementary/samples/GSM82nnn/GSM82387/GSM82387.EXP.gz	ftp://ftp.ncbi.nlm.nih.gov/pub/geo/DATA/supplementary/samples/GSM82nnn/GSM82388/GSM82388.EXP.gz	ftp://ftp.ncbi.nlm.nih.gov/pub/geo/DATA/supplementary/samples/GSM82nnn/GSM82389/GSM82389.EXP.gz	ftp://ftp.ncbi.nlm.nih.gov/pub/geo/DATA/supplementary/samples/GSM82nnn/GSM82390/GSM82390.EXP.gz	ftp://ftp.ncbi.nlm.nih.gov/pub/geo/DATA/supplementary/samples/GSM82nnn/GSM82391/GSM82391.EXP.gz	ftp://ftp.ncbi.nlm.nih.gov/pub/geo/DATA/supplementary/samples/GSM82nnn/GSM82392/GSM82392.EXP.gz
!Sample_data_row_count	10664	10664	10664	10664	10664	10664	10664	10664	10664	10664	10664	10664
!series_matrix_table_begin
ID_REF	GSM82381	GSM82382	GSM82383	GSM82384	GSM82385	GSM82386	GSM82387	GSM82388	GSM82389	GSM82390	GSM82391	GSM82392
1007_s_at	9.480537827	9.257971031	9.123348871	9.820011827	9.506996208	9.902028603	9.806865077	9.471225325	9.506943578	9.643465536	9.516181996	9.456783689
1053_at	6.564689139	6.394344977	6.412626941	6.446291101	6.516209462	6.356217977	6.302763209	6.36130288	6.38745389	6.35027999	6.366311668	6.383629369
117_at	7.536334985	7.626305454	7.290961423	7.322244117	7.382273805	7.442678503	7.271031704	7.423831811	7.360194979	7.463807468	7.430107619	7.729120625
121_at	9.918515364	9.755539539	9.780980524	9.963169957	9.863993524	10.08086858	9.625466756	9.733669683	9.937153028	9.573461106	9.817548834	9.696228601
1294_at	8.243752996	8.246454759	8.211184849	8.38747749	8.296028585	8.223865449	8.271538971	8.098332488	8.188189645	8.12653894	8.245189729	8.17564874
1316_at	6.936712318	6.971962965	6.885479423	6.694702509	6.917274692	7.026649492	6.834847973	6.797556534	6.978063701	6.723236439	6.856959454	6.901261135
1431_at	5.472601115	5.5662722	5.594018774	5.597356736	5.533029746	5.326193578	5.368624663	5.340302197	5.424340938	5.345527199	5.479322436	5.450782191
1487_at	9.866858264	9.677577454	9.870884757	9.743517902	9.613128717	9.380986539	9.713515989	9.470068841	9.290679814	8.913496844	9.411005457	9.554170305
1494_f_at	8.114906738	8.068209881	8.20627517	8.096909869	8.144174449	8.446602545	7.762257568	7.930807459	8.149911077	7.746738255	8.077429135	8.031869335
1598_g_at	11.79987816	11.79752311	11.77987742	12.09882703	11.77269213	11.5951062	11.86566207	11.64459909	11.69013163	11.65421921	11.77172512	12.12041064
160020_at	8.72824615	8.673917494	8.641356248	8.865585836	8.8806996	8.989248539	8.777982624	8.676017553	8.77305161	8.673289637	8.684445701	8.747407985
177_at	6.726231348	6.821028348	6.911625412	6.885989219	6.635079441	6.782787192	6.814583418	6.983675123	6.899999656	6.729719735	7.018201771	7.000073303
179_at	10.73340146	10.58571289	10.43601289	10.77825408	10.58323672	10.82986084	10.26601583	10.40075666	10.54545093	10.16491428	10.33682129	10.43037511
1861_at	6.738936294	7.421235181	7.187470929	7.035193421	6.942759548	7.095899795	6.911353328	6.584806434	6.807254176	7.046109604	6.90657475	6.543979326
200000_s_at	10.24976031	10.44887306	10.41091592	10.27675819	10.42379168	10.215507	10.54558874	10.24225874	10.3264278	10.47582443	10.56500891	10.5540964
200001_at	12.2242774	12.35826536	12.45594307	12.37971697	12.51916127	12.43523255	12.61527892	12.32684912	12.18970134	12.37530558	12.21352794	12.33601686
200002_at	11.59928075	11.7377578	11.63446748	11.36767386	11.61009636	11.65588649	11.96826176	11.61096947	11.76257161	11.99595857	11.86696239	11.74826761
200003_s_at	10.92414851	11.55060662	11.05604707	10.87223578	11.12448508	11.14703557	11.72400883	11.42876457	11.32742731	11.8005033	11.44321417	11.39049967
200004_at	12.12533077	12.11098094	12.01606856	12.21347492	12.38579113	12.27712559	12.41514074	12.16420012	12.10122086	12.12941865	12.11610488	12.22272904
200005_at	10.32345299	10.3955563	10.32462211	10.42420341	10.4652816	10.24774127	10.71419732	10.45572362	10.49370662	10.84803607	10.47333702	10.34194158
200006_at	12.08711249	12.35300059	12.18314551	12.25393095	12.46920282	12.16758167	12.50552514	12.4960387	11.89333407	12.16337432	12.18427328	12.33073763
200007_at	12.15378883	12.13703698	12.14929716	12.09607544	12.14237016	11.97679867	12.31653047	12.18361288	12.03803496	12.22233244	12.09628073	12.02853987
200008_s_at	10.41912646	10.2300725	10.20253834	10.61703497	10.7343534	10.31278025	10.48815265	10.56358704	10.16965933	10.2150701	10.41766671	10.22175829
200009_at	11.19817774	11.13082666	10.99639301	11.29484198	11.1847806	10.86455602	11.26646022	11.27413133	10.95531332	11.42878392	11.1403611	11.09659777
200010_at	12.30391748	12.58584259	12.35195676	11.76619825	12.16473603	12.30082557	12.66091624	12.42889936	12.38304815	12.48382944	12.48212002	12.31362444
200011_s_at	9.733361111	9.717494601	9.401470481	9.6436795	9.712779521	9.183205319	9.229538523	9.505113577	9.393098532	9.606311109	9.605677217	9.472325006
200012_x_at	13.16191088	13.28416896	13.17876127	12.92002955	13.02621942	13.19181676	13.32435406	13.21358426	13.21890687	13.219401	13.15572531	13.14485967
200013_at	12.47196296	12.61111337	12.56649154	12.30686526	12.38528351	12.56318355	12.80425576	12.47884744	12.73036008	12.85859699	12.62797247	12.63101633
200014_s_at	10.08265527	10.07826814	9.950984576	10.34489018	10.16027913	10.03123613	10.66622529	10.27202984	10.28139637	10.30806111	10.27407265	10.25801185
200015_s_at	9.679238013	9.989192921	9.635083383	9.855476876	10.0994454	10.05831695	10.51507862	9.976829956	10.15712292	10.51289554	10.436639	10.06058426
200016_x_at	12.66384392	12.74578577	12.7143555	12.65172234	12.62796705	12.83480158	12.90121328	12.80619291	12.6307776	12.63813579	12.80489059	12.49116596
200017_at	12.36204171	12.38109673	12.21898153	12.1310156	12.36732864	12.43848618	12.47144698	12.32271305	12.37357502	12.52242519	12.29624129	12.28453425
200018_at	13.28704994	13.42869855	13.32329405	13.04617526	13.23041353	13.31757631	13.43589436	13.36284662	13.38210274	13.41063625	13.30587327	13.28750382
200019_s_at	11.89822704	12.26434904	12.13190268	11.87736409	11.93456823	12.24766621	12.37538559	11.98732721	12.31512087	12.5399079	12.23192382	12.21972661
200020_at	9.863337715	10.21720202	9.54709465	9.513023465	10.35249729	10.00631825	10.77007667	10.44089271	10.09211474	10.31226135	10.08261366	10.38193999
200021_at	13.47138472	13.44631533	13.38468464	13.42611818	13.39458732	13.34587587	13.22086871	13.26199007	13.30756301	13.33744296	13.32972017	13.27034288
200022_at	10.58447171	10.97771496	10.83743013	10.70478785	10.64254742	10.93375154	11.24813986	10.84482674	11.02127961	11.23695246	10.77802674	10.92061379
200023_s_at	10.61941469	10.97516619	10.62197279	10.56600413	10.87019502	11.06234978	11.43851345	10.993544	10.80882143	11.03101145	11.031699	10.9691511
200024_at	12.42823974	12.46868372	12.30530947	12.05818674	12.35487954	12.58963712	12.66130775	12.46740256	12.39584592	12.43271216	12.35518676	12.54939151
200025_s_at	13.05939272	13.09486503	13.045566	12.82780296	12.91939472	13.02689016	13.21971049	13.0308159	12.99004286	13.10068856	12.93184456	13.12965382
200026_at	12.2614955	12.42030681	12.31688218	12.0211414	12.21959879	12.03318026	12.47152879	12.24563013	12.23648888	12.81954189	12.35911781	12.19982416
200027_at	11.48103007	11.46053791	11.50168956	11.24688669	11.86953958	11.72265157	11.62530761	11.93201795	11.55039014	11.59886395	11.73657649	11.49219554
200028_s_at	11.63607363	12.09862517	12.42720746	11.73163008	11.81864972	11.61615613	12.13261947	11.91071686	11.44716689	11.56429226	11.87869913	12.4060066
200029_at	12.9220796	13.07916795	12.98087557	12.9906862	12.88122548	13.01416818	13.14701712	13.02576869	13.1239364	13.40960178	13.04369501	13.10104271
200030_s_at	13.78373649	13.86863666	13.93827874	13.97923623	13.94042779	13.71929444	13.82637983	13.80106914	13.59063055	13.5671466	13.68016125	13.68539574
200031_s_at	12.90946448	13.0878768	12.9066814	12.5423888	12.87283941	13.1438011	13.15203237	12.9997072	13.17981257	13.27237909	13.01677882	13.13927718
200032_s_at	12.99525492	13.12837062	13.0699076	12.85213933	12.92091451	13.08397725	13.37331333	13.22371494	13.1780845	13.30222257	13.14550341	13.02649933
200033_at	11.53621965	11.93634964	11.341243	11.87716779	12.03082928	11.91786984	11.94555707	11.67645271	11.48345084	11.90637188	11.40605096	11.40541213
200034_s_at	12.22391082	12.36258222	12.15132209	12.03123745	12.22862306	12.37761945	12.53209218	12.43807573	12.46788945	12.61512697	12.28357445	12.35516258
200035_at	10.13717314	10.09738364	10.22716015	10.25417607	10.17322458	9.982717612	10.32910717	10.21128852	9.849843947	10.10247571	10.25521722	10.09105442
200036_s_at	11.48332383	11.53887173	11.4262527	11.16464539	11.36951756	11.44677651	12.08072448	11.57199463	11.69142406	11.85639545	11.5855729	11.54287066
200037_s_at	9.622815429	9.708129503	9.471516789	9.779129016	9.827593979	9.375910443	10.17879023	9.803227628	9.394683169	9.720178546	9.655840344	9.52623692
200038_s_at	12.23059202	12.37756759	12.11739037	12.08244845	12.18776747	12.39352216	12.75696195	12.47336179	12.35744193	12.49756071	12.34897291	12.30978745
200039_s_at	11.07636437	11.1042751	11.02381407	11.10373562	11.31714658	10.75686895	10.87689234	11.04297467	10.78251636	11.21200186	10.98811987	10.90380566
200040_at	10.90434174	11.24551001	11.05788163	10.86588614	11.02867568	10.92107527	11.24856867	11.11390756	11.0229421	11.24462302	11.11436388	10.96386332
200041_s_at	11.15062296	11.40305845	10.95620978	11.70379398	11.33169548	11.3736372	11.90473423	11.56694727	11.4685861	11.53370181	11.53425539	11.39355672
200042_at	9.487379724	9.494388084	9.408025361	9.519835006	9.621650823	9.521801666	9.63850232	9.384432948	9.548456578	9.440981239	9.29986053	9.585307059
200043_at	11.49077049	11.48264842	11.38329581	11.24082431	11.49198513	11.41798048	11.62476236	11.38087747	11.56565842	11.84062909	11.50275656	11.32028346
200044_at	9.10655818	9.1306375	8.824226042	8.963778251	9.288696984	8.681002169	9.277660658	9.194475973	9.009471531	9.039921873	9.24118203	9.135019329
200045_at	9.704405817	9.654868773	9.65658762	9.838768366	9.93752032	9.943319777	10.00151099	9.851518095	9.820003935	9.771140444	9.736349857	9.887757046
200046_at	10.74142244	10.92962184	10.81442708	10.1666336	11.02757311	10.665229	11.1428647	11.08910715	10.80473859	10.82900698	10.89595178	11.1449894
200047_s_at	9.798222097	9.724738101	9.513431159	9.510366449	9.610546231	9.69033583	9.770917217	9.669738451	9.243717195	9.820013331	9.351936225	9.432409431
200048_s_at	10.92354918	10.93841813	10.93385765	10.82666166	11.07597558	10.82308706	11.01654519	10.92647652	11.09678684	11.2310482	10.9639054	11.01195707
200049_at	10.12099352	9.901314394	10.06396427	10.12880602	9.947794142	9.804793544	9.835895253	10.06112129	10.07040793	9.955904994	10.05194233	10.10041299
200050_at	8.553940088	8.603776397	8.405031737	8.265715119	8.556101052	8.229699689	8.896890742	8.705344275	8.172223301	8.59027992	8.427966814	8.20278913
200051_at	7.680336551	7.558195115	7.861613155	7.753484457	7.444141705	7.823198787	7.808945545	7.534463436	7.731959173	7.458827471	7.803028053	7.865511854
200052_s_at	8.841400093	9.036254769	8.854353299	8.936621301	9.400500012	9.227663459	9.331428829	9.283835021	9.041499848	9.132361472	9.070965747	9.095157328
200053_at	10.86319381	10.90485925	11.08979569	10.86820945	10.9032355	10.70082899	10.98051876	10.65585257	10.5995732	10.79567285	10.77501127	10.84826007
200054_at	8.486581784	8.188020551	8.321705736	8.432254138	8.4153032	8.405665493	8.540274312	8.446610254	8.535282349	8.505776528	8.549165172	8.369904917
200055_at	11.02233905	10.9843525	10.93718128	11.14577766	11.29581363	11.11365143	11.50809981	11.26690966	10.86431627	10.81307942	11.00925463	11.37631968
200056_s_at	8.050351344	7.682004228	7.827838407	7.905312883	8.075154081	7.827724359	8.272037506	8.090659573	7.746887143	8.071992666	7.97024352	7.872773107
200057_s_at	11.75507812	12.02121614	11.78696168	11.98103902	11.78862906	11.65870908	11.94712997	11.92444518	11.85442651	11.88133298	11.95679208	11.93834822
200058_s_at	9.440934546	9.502051095	9.314955455	9.649490519	9.673983092	9.29992237	9.776116309	9.4445465	9.344301905	9.619368279	9.43907677	9.490049988
200059_s_at	11.97015688	11.98670288	11.98095473	12.20128133	12.0867643	12.0285518	12.18030188	12.07336861	11.84623074	11.92319737	11.89576595	11.9279187
200060_s_at	10.51513613	10.63330544	10.55798491	10.54702835	10.659525	10.64262947	10.91850205	10.64625443	10.54317806	10.46538223	10.6509122	10.66354501
200061_s_at	13.38900918	13.55663309	13.47377478	13.11642837	13.36650549	13.3369608	13.53244626	13.42634677	13.48489852	13.61967151	13.5066628	13.43290933
200062_s_at	13.17719284	13.29101715	13.25283725	13.0033084	13.25710684	13.30849878	13.50864256	13.26420418	13.36404789	13.54363142	13.43731327	13.32034585
200063_s_at	12.02725089	11.84362208	11.67436121	12.09745084	11.95355946	11.84439783	12.32970709	11.98133115	11.86107385	12.07823193	11.95281261	11.67905364
200064_at	12.410301	12.57849296	12.55450577	12.69995036	12.78549122	13.05495423	12.98597344	13.04072488	12.87145754	13.01901742	12.92604464	12.86270548
200065_s_at	11.74596388	11.93154376	12.07271413	11.9251532	12.06885171	12.0839397	12.31355905	12.10768112	12.09972927	12.26548467	12.10865697	12.05481672
200066_at	9.783087069	9.800517928	9.990179901	10.06568152	10.02840466	9.874639386	10.36579006	10.05068757	10.34212954	10.40644168	10.06202915	10.31794413
200067_x_at	11.50566153	11.53226551	11.36742269	11.4329872	11.57074778	11.35007783	11.4354499	11.78500166	11.42293328	11.41660046	11.46564755	11.51137991
200068_s_at	12.52868444	12.40985575	12.3496874	12.37765525	12.42304343	12.53609121	12.44829794	12.6805004	12.67986704	12.48878769	12.51505021	12.65985497
200069_at	7.697267778	7.822204141	7.619181362	7.753937109	7.794578311	7.989327924	8.008505607	7.926359149	8.062478179	8.116815824	7.96407646	7.818101915
200070_at	8.323107063	8.236347907	8.259926305	7.892322271	8.33369728	8.123851206	8.775614649	8.448540981	8.170839271	8.470392336	8.285656659	8.341572903
200071_at	8.604462541	9.063068781	8.585880181	8.54650563	8.636138233	9.068223203	9.373621857	9.40715509	8.891517519	9.005004843	8.836153559	8.940968206
200072_s_at	8.906652384	9.399626404	8.961187678	9.313702666	9.04574924	9.269059472	9.845633216	9.134937732	9.141609295	9.487169312	9.301102057	9.271111835
200073_s_at	8.974293809	9.127115935	8.98297862	9.332513024	9.16396824	8.934894164	9.524223844	9.140529646	8.968984697	9.094508483	9.064914814	8.848117513
200074_s_at	11.26611447	11.61679479	11.42390541	10.93282096	11.20538444	11.06322545	11.60470387	11.37378399	11.24124741	11.68954198	11.36347299	11.13570596
200075_s_at	8.820209499	9.189581952	8.802935562	8.94574729	9.545391607	9.086782456	9.703567038	9.335968244	8.850768881	9.401643223	8.843978688	9.244135904
200076_s_at	8.958849753	9.000991285	9.009921137	9.008717309	9.088165825	8.95637133	9.014618516	9.080583339	9.002656281	9.116110474	9.083685793	9.006542375
200077_s_at	12.43403854	12.41162265	12.38998267	12.59035771	12.63671135	12.29790034	12.53094527	12.36576725	12.18007363	12.37499259	12.28813259	12.32695692
200078_s_at	9.444332368	9.630005887	9.422162949	9.590450629	9.733898999	9.375526536	9.583765874	9.556582384	9.364384956	9.747394428	9.391897566	9.698103865
200079_s_at	10.78689321	10.80321385	10.99632022	11.05760997	11.14799744	10.64819505	11.0219658	11.03545639	10.78843963	11.03064797	10.83392171	10.98412043
200080_s_at	11.82275049	11.68387359	11.68582494	11.95803757	11.96522393	11.66788474	12.05500595	11.97571068	11.42088207	11.94512518	11.61357232	11.5644039
200081_s_at	12.0423464	12.20451908	12.06093491	12.0068084	12.06023203	12.35343172	12.55917845	12.20988654	12.34351055	12.38391546	12.29451014	12.21211826
200082_s_at	11.31083531	11.70214854	11.61300322	11.12476858	11.65395646	11.61304044	12.21612506	11.57374702	11.71878433	12.02870035	11.56114853	11.69388304
200083_at	9.050713072	9.41215767	9.107096074	9.534052459	9.531043321	9.450876563	10.18622466	9.53763458	9.408096881	9.842222717	9.471813592	9.46417439
200084_at	11.29632838	11.30322918	11.31140961	10.96784582	11.32408971	11.33473094	11.56395511	11.48393082	11.32503211	11.26475364	11.4013638	11.20513354
200085_s_at	10.54954878	10.82995647	10.744022	9.996534658	10.7822538	10.64681527	11.16544118	10.6536455	10.45948619	10.88286449	10.54512957	10.82538137
200086_s_at	12.60152919	12.658333	12.64546902	12.44720421	12.71148446	12.53008369	12.70725226	12.54941727	12.39863252	12.4869311	12.33043093	12.50164291
200087_s_at	10.62946102	10.63081454	10.84195177	10.72218366	10.91227142	10.75839148	11.24446652	11.04822486	10.67093306	11.04722511	10.75278212	10.95121607
200088_x_at	11.85459063	12.17397213	12.06969381	11.94783149	11.9247755	11.85118741	12.23459467	12.03941048	12.25137507	12.56721569	12.2940891	12.01504421
200089_s_at	11.56780924	11.81904136	11.57391866	11.60253077	11.77794025	11.79166744	12.19284687	11.88389038	11.77895068	12.15478899	11.75285676	11.76433708
200090_at	10.57289939	10.51014894	10.630236	10.28595663	10.53248834	10.37273109	10.69071355	10.67822719	10.53310617	10.70701197	10.59834641	10.72925622
200091_s_at	11.98366539	12.11963988	12.00883259	11.67380492	11.86262994	11.83775718	12.45231638	12.10402385	12.00971561	12.24051373	11.95551727	11.80644942
200092_s_at	12.41842804	12.69015448	12.64813464	12.22646994	12.37476436	12.57883622	12.74554908	12.60419904	12.6028702	12.75062074	12.59297572	12.36560128
200093_s_at	10.4345314	10.43114024	10.56280233	10.45312466	10.58181055	10.29972815	10.5255708	10.17716124	10.07292342	10.51237006	10.14589378	10.52806874
200094_s_at	12.28332106	12.52580269	12.11132869	12.25283919	12.54730257	12.68767717	12.90487848	12.52520834	12.44406042	12.46267385	12.65724636	12.69616435
200095_x_at	13.0964286	13.23730519	13.21284198	12.92525201	13.08375065	13.10771869	13.45374603	13.29297099	13.2388809	13.42578462	13.19745408	13.3147773
200096_s_at	11.20856793	11.10808211	11.27952327	11.16195773	11.30996826	11.03347122	11.2258548	11.28297326	11.13967107	11.27000102	11.27009311	11.11009189
200097_s_at	10.2147751	10.0930474	10.19550235	10.41931677	10.56767463	10.313113	10.62716258	10.42231522	10.20569923	10.41292706	10.32385268	10.01894969
200098_s_at	10.11738035	10.33155156	10.30718395	10.35580539	10.41698094	10.23663004	10.61950946	10.26002755	10.2421681	10.65491057	10.28261545	10.43036708
200099_s_at	12.40953221	12.56260446	12.40700307	12.55539808	12.36771043	12.4975765	12.85931651	12.71310897	12.54746709	12.84994272	12.53747457	12.56511692
200593_s_at	9.623698982	9.622903515	9.646025204	10.03837375	9.988048124	9.79554444	10.27012778	9.684993766	9.587219594	9.671940916	9.538215831	9.728600662
200594_x_at	11.52681289	11.70378844	11.60961795	11.42190458	11.72139837	11.58902468	11.89151872	11.75724863	11.46705377	11.59981129	11.56164794	11.59062803
200595_s_at	10.0997439	9.996096634	9.781951847	9.942588945	10.3592337	10.49040894	10.57129467	10.38665303	10.08248064	9.953022794	10.11966629	9.963206146
200596_s_at	9.248100926	9.223745083	9.285295021	9.67995202	9.785091439	9.60981657	9.868487154	9.754048502	9.517411663	9.589335668	9.577303972	9.444953182
200597_at	7.972939115	7.851412866	7.752659335	8.009842772	7.887910824	8.094965882	8.310529775	7.95426323	7.898644929	8.012622931	8.132955887	7.904266658
200598_s_at	9.845698644	9.127115935	9.08687203	9.706014926	9.854671438	9.962255443	10.38139932	10.71199974	10.07724793	9.786767932	9.853100946	10.23909658
200599_s_at	11.09752189	10.67794736	10.57571489	11.17904788	10.91682239	11.00462988	11.59631362	11.79619905	11.22574802	11.3235031	11.17733343	11.43853941
200600_at	10.83500468	10.92499616	10.65849224	10.93846551	10.97977991	10.97315439	10.98390035	10.77925879	10.71226611	11.00762192	10.64319758	10.74483864
200601_at	9.36761526	10.19070311	9.714794884	9.815283044	9.774051051	9.819554477	9.945615539	9.694606745	9.942813106	9.923109073	10.09162436	9.890219821
200602_at	9.963077123	9.887533728	9.812877041	9.687240395	9.745155801	9.892582728	10.12698225	9.896035964	9.617845467	9.876992237	9.903987519	9.323730079
200603_at	11.70889586	11.4827493	11.89219899	11.88207232	11.57342012	11.9367283	12.07131109	11.82000995	11.41452125	11.61792486	11.66076991	11.36728195
200604_s_at	10.73518259	11.19152971	11.42356922	11.63053113	11.68680848	12.20144745	11.91531051	12.01001221	11.66727861	11.11541897	11.75728816	12.00341937
200605_s_at	12.18717588	12.03658523	12.4015438	12.51332366	12.32207122	12.53814642	12.51939064	12.48543912	11.91951981	11.98907723	12.21713201	12.11424763
200606_at	12.56139109	12.41468404	12.42590215	12.53223072	12.61941903	11.91052802	11.59132088	12.36150547	11.68268457	11.84345933	12.16984293	12.48358119
200607_s_at	8.971905364	8.898228739	9.004256711	9.677231246	9.41610413	9.710615196	9.647698504	9.555173944	9.197912539	8.812865888	8.924244015	9.392556954
200608_s_at	9.877080764	9.482295144	9.541456762	9.699010276	9.703313645	9.734783279	10.37436257	9.971091944	9.166074921	9.678566651	9.685969779	9.392566996
200609_s_at	10.78397151	11.05318673	11.04303978	11.12878264	11.15937827	11.14215252	11.45030614	10.97351882	11.00005689	11.02416259	10.86525767	11.02853725
200610_s_at	11.05322314	10.95225114	11.00171844	11.34579237	11.27989152	11.18352175	11.52263547	11.32837547	11.14857622	11.04080366	11.22953994	11.24842891
200611_s_at	10.19341458	10.56432619	10.47410302	10.4467358	10.62970066	10.83500243	10.97509361	10.52469496	10.68649334	10.56774799	10.34954902	10.60899458
200612_s_at	9.445790932	9.729594151	9.629017339	9.343805143	9.229190791	9.291625115	9.827896631	9.346377439	9.723296257	10.02197179	9.594559714	9.467528664
200613_at	10.74332924	10.72691042	10.83165936	11.16169361	11.29310951	10.80351607	11.50158215	11.05117321	10.87234566	11.11017374	11.03710062	10.91468897
200614_at	11.52698011	11.76818094	11.60471107	11.63460424	11.73750714	11.56707699	11.83638703	11.70555654	11.61494717	12.04858527	11.60690024	11.52258853
200615_s_at	10.33470144	10.14853784	10.25081154	10.3336219	10.61493495	10.60766265	10.74173571	10.77565064	10.43914374	10.22778975	10.66808341	10.62054539
200617_at	10.71069438	10.65241588	10.60771259	10.78747567	11.0112202	10.6320244	10.65900347	10.9043772	10.58516384	10.38201121	10.55719247	10.99572811
200618_at	9.64461348	10.0498087	9.663798125	9.272059509	9.532691197	9.49237096	9.857453053	9.775345052	9.964563693	10.08841201	9.934018846	9.702877242
200620_at	11.9169345	11.77694595	12.0583583	11.98562885	11.92604905	11.64505475	11.83639178	12.14039503	11.96625922	12.02222012	11.95239563	12.15847151
200621_at	10.202388	10.7921086	10.07796906	9.986110552	10.12531917	10.5137496	10.56747803	10.11507748	10.68801928	10.37564191	10.47078504	10.48147315
200622_x_at	10.05302232	10.35156113	9.786946426	9.873473289	10.48003492	10.55887801	10.783814	10.39441997	10.37778782	10.14997579	10.23413617	10.47377949
200623_s_at	10.21950367	10.48538318	10.22267493	10.26031973	10.41713891	10.40249	10.93008972	10.48925536	10.30834202	10.59432734	10.40785582	10.50235474
200624_s_at	11.5047012	11.33551354	11.44729424	11.55183218	11.48767684	11.45470871	11.70550899	11.42634488	11.30563164	11.49530128	11.43876466	11.3561307
200625_s_at	10.16880519	10.29154045	10.07340396	10.12478161	10.18708769	9.864566755	10.20730619	10.03741149	10.27177856	10.74594461	10.39205129	10.10898817
200626_s_at	8.848170556	9.041987985	8.527008007	8.536541264	8.979382169	8.694394327	9.408284567	9.287068715	8.881056773	9.162159625	9.108623952	8.876021984
200627_at	11.5745167	11.53618451	11.25860614	11.35214022	11.52198169	11.3636614	11.84126662	11.74618826	11.27728037	11.62614217	11.42018703	11.52849883
200629_at	9.637585636	9.799784586	9.517297048	9.352311005	10.07769146	9.625589133	9.203532039	10.02144184	8.931027212	9.220729159	9.146971086	9.128265578
200630_x_at	11.23257279	11.43419147	11.21230707	11.52539302	11.32299156	11.41526353	11.50271112	11.4457757	11.23699471	11.42598195	11.30592536	11.30295571
200631_s_at	10.7050339	10.79268392	10.98761885	10.85185445	10.96877409	10.94579496	11.08741695	10.98541678	11.13161384	11.18820919	11.08460689	10.96576548
200632_s_at	10.44264603	10.682591	10.3941736	10.25757279	10.2379677	9.970448361	10.23793314	10.33171081	10.54211756	10.2175916	10.40707199	10.55778622
200633_at	13.79893762	13.69302154	13.64690136	13.89853638	13.8499153	13.93855175	13.87752064	13.95402458	13.88109572	13.9883987	13.8882937	13.96539079
200634_at	11.39160094	11.24716554	10.92318552	11.32561547	11.84333992	11.1210482	11.65397352	11.29391643	11.01369311	11.1855785	11.08230318	11.29226669
200638_s_at	10.3800658	10.86593362	10.41619515	10.84061602	10.97482981	10.5578254	10.77341292	10.9246352	10.17137064	10.65003742	10.30350361	10.56587699
200639_s_at	10.92362282	10.98035602	10.72468694	10.7359664	10.99842188	10.55730193	10.84851237	10.82881769	10.48439573	10.75541304	10.68352157	10.48536356
200640_at	10.46108033	10.74282806	10.3117463	10.39499472	10.61466186	10.49792448	10.54213227	10.71401448	10.32622382	10.52851447	10.39392419	10.67538225
200641_s_at	10.4206348	10.62923286	10.3996533	10.69872801	11.03058975	10.79940118	10.64901065	10.91552602	10.37543177	10.27288159	10.38811296	10.6052802
200642_at	12.60833379	12.67745976	12.76111029	12.74704478	12.91543391	12.62269807	12.83596893	12.68616462	12.71977017	13.06489185	12.71894482	12.72626995
200643_at	10.46828212	10.16618594	10.4185665	10.27549098	10.51125875	10.41846199	10.60179466	10.56104235	10.41172347	10.16749029	10.16827288	10.65714365
200644_at	9.786867427	10.50611202	9.540963218	9.311592437	9.949610354	9.627516253	9.344485642	9.302945452	9.812048576	9.577968645	9.885320505	9.33265514
200645_at	12.48673037	12.6306355	12.45862102	12.6512844	12.57931021	12.41422571	12.57836318	12.57890306	12.48535666	12.57956514	12.44519841	12.71079081
200646_s_at	8.547988856	8.566529027	8.660934281	8.71914535	8.737548975	8.578261255	8.97802817	8.684584471	8.504674974	8.355229325	8.527257126	8.767271501
200647_x_at	10.60944946	11.14993629	11.25947164	11.33694382	11.60006077	10.95635557	11.53797489	11.2671836	10.95894195	11.83669942	11.6151335	11.5785993
200648_s_at	9.184209789	9.219242272	9.55879298	9.277090532	9.310022709	9.519027467	8.514841894	9.69379168	8.625111583	8.710911707	8.816228951	9.757048788
200649_at	10.26337293	10.53808635	10.37111893	10.52730236	10.50131023	10.35217429	10.63756073	10.45699506	10.36683644	10.2036799	10.37208351	10.53939296
200650_s_at	12.96407523	12.90530417	12.83410784	12.2238378	13.0819122	12.58605912	12.00860053	12.98192752	12.3234911	12.462625	12.76339281	12.7999537
200651_at	12.04588997	12.30486753	12.15468694	12.04856953	12.14779509	12.39524828	12.50158901	12.31646014	12.33948908	12.44935101	12.3637333	12.36902872
200652_at	9.662424398	9.904903567	9.741281073	9.599295374	9.580537013	9.708951298	9.835749512	9.836249129	9.916574072	9.888405626	9.851374788	9.812216377
200653_s_at	10.09161477	10.46779528	10.46703851	10.21669823	10.40697625	9.927957384	10.69535807	10.37741134	10.19500752	10.66190625	10.11303653	10.03300905
200654_at	11.22842411	11.51469324	11.42868048	11.51028755	11.34706719	11.70305418	11.54960294	11.40764066	11.56227095	11.50971879	11.37407503	11.5821871
200655_s_at	10.89005068	10.89270151	11.06897043	11.08340146	11.26254798	11.08317384	11.52167412	11.18029371	10.93803977	11.29033608	10.91598328	10.9367136
200656_s_at	9.699843957	9.542345021	9.668268247	9.988182621	9.815665422	9.666397736	10.40892362	9.973790194	9.512782081	9.484029064	9.582416341	9.86484207
200657_at	11.10473999	10.95652968	11.00521109	11.41128232	11.24471135	11.84847324	12.16753217	11.71690138	11.45978375	11.81374913	11.68919664	11.20394477
200658_s_at	9.118384152	9.194419635	9.338812332	9.12630343	9.529938354	9.092074571	9.507218235	9.559234874	9.301397278	9.349926587	9.409073933	9.257568183
200659_s_at	9.79733769	9.717559816	10.12101147	9.884326913	9.851205488	9.712307009	10.03355959	9.903679921	9.846887709	10.15206142	9.640486607	9.954019764
200660_at	10.49657636	10.62131581	10.14352282	10.19257497	10.43124151	9.92378781	10.33478662	10.31544842	10.49659207	10.80827042	10.30111577	10.17819777
200661_at	10.52003152	10.55353109	10.38826177	10.63384898	10.55724134	10.12086702	10.14432661	10.63837525	10.40487299	10.4693339	10.48574856	10.61705264
200662_s_at	9.330567289	9.559770724	9.444864981	9.478839601	9.615325464	9.794080304	10.04630661	9.571003687	9.161745357	9.696159461	9.341254999	9.523243949
200663_at	12.9650923	12.96705867	13.01356133	12.78349073	13.08950801	12.54636743	12.80913326	12.98415055	12.88689072	13.0895447	12.77585528	12.97509608
200664_s_at	7.623995651	7.816756635	7.663735068	8.03392684	7.853303743	8.115573551	8.375802116	8.383361779	8.19620024	8.137905974	8.194666673	7.949289763
200665_s_at	11.00684979	11.28513736	11.47036246	11.4111818	11.62947577	11.66771035	11.89969291	11.7342413	11.83378299	13.18227231	11.85333266	11.5147074
200666_s_at	9.434880779	9.562525094	9.261884204	9.207464277	9.306095221	9.538017444	9.788320062	10.05627638	9.594072481	9.730725779	10.02709619	9.583149181
200667_at	10.81886441	10.94699052	10.9178241	10.63485031	10.97005285	10.93449772	10.99051175	11.0926769	10.7221983	10.79054426	10.7987607	10.87446477
200668_s_at	11.37926222	11.32047522	11.26329382	11.1937069	11.55188072	11.40185961	11.5081136	11.78255337	11.11339451	11.03747916	11.39254888	11.21102612
200669_s_at	10.91332238	10.70573673	10.52949433	10.51706489	11.05234057	10.88170579	10.88596371	11.12221103	10.55971087	10.36573773	10.58167731	10.80200109
200670_at	9.789173602	9.773789913	9.726877299	9.388697873	9.71232223	9.484609416	9.576515035	9.677250816	9.392428469	9.631381747	9.447351979	9.593312227
200671_s_at	9.858600037	9.240843425	9.553401013	10.37791932	10.54586561	10.50212148	10.60215321	10.49416943	9.977743607	9.806371063	9.873990457	10.4391547
200672_x_at	9.494210544	9.459794466	9.328326397	10.04231469	10.20025681	10.14635608	10.09625444	10.2187704	9.686952188	9.482259853	9.527926473	10.17910685
200673_at	12.55816668	12.47518307	12.50010972	12.54071963	12.29489161	12.0605119	12.23519926	12.19662538	11.97689808	12.63802552	12.23901443	12.34780852
200674_s_at	13.18676501	13.4239108	13.25009574	12.77646906	13.26178144	13.36695856	13.54548007	13.50353717	13.37902782	13.52805855	13.41050062	13.551034
200675_at	12.90350531	12.86307867	12.08690677	12.81672057	13.05848492	12.5525119	13.0387025	12.93122283	12.4514727	12.78577351	12.43074835	12.82294218
200676_s_at	8.043342855	7.899333554	8.189495339	8.267406856	8.11072906	8.224359674	8.155380982	8.576214726	7.82957548	8.180553226	8.277689112	8.528139642
200677_at	11.3366284	11.30902828	11.57576846	11.2522649	11.74979367	11.45892431	11.70336803	11.66588845	11.41136491	11.47336044	11.53115054	11.56901378
200678_x_at	10.6413803	10.5145341	10.3630331	10.90093495	10.67036125	10.18294232	10.07622305	10.60598711	10.48123489	10.62136467	10.38263909	10.50475582
200679_x_at	9.822607702	9.874980505	9.758031825	9.664953937	9.785653019	9.91786979	10.06596139	9.862255331	9.846793676	9.942158544	9.612680817	10.00240966
200680_x_at	11.47178316	11.63089017	11.57134322	11.33768629	11.59342987	11.57214021	11.76415889	11.5692949	11.6731185	11.90341911	11.57786633	11.65409535
200681_at	11.65153261	11.60599018	11.83005204	11.89080303	11.74462454	11.66375913	11.97148242	11.80560995	11.47116818	11.73258416	11.57638805	11.78573384
200682_s_at	10.71218778	10.61177356	10.76473941	10.51442606	10.64044644	10.52559692	10.67625022	10.53072405	10.55400987	10.62770321	10.57803989	10.50149538
200683_s_at	9.712166425	9.533449494	9.637937499	9.846097378	9.89565059	9.673692709	9.64393513	9.761608492	9.429312756	9.732760944	9.584432472	9.576218757
200684_s_at	8.744182117	8.399270984	8.729880452	8.747867404	8.877996163	8.589772348	8.592876855	9.003365772	8.270976055	8.759801561	8.525754241	8.925963634
200685_at	5.390279435	5.451134422	5.469682216	5.574290397	5.333016602	5.359612662	5.765868184	5.785614455	5.60694634	5.720261507	5.682014524	5.518183961
200686_s_at	10.08409586	10.39789191	10.16870669	10.08636737	9.81200845	9.915273678	10.34811587	10.22715198	10.02849615	10.39344922	10.23366984	9.90847083
200687_s_at	9.273544443	9.233577264	9.28728182	9.255848885	9.339785211	9.115580002	9.436028717	9.409183968	9.01145977	9.258579923	9.260452525	9.240557308
200688_at	6.981640799	6.882589192	7.176113929	7.094593625	7.330485107	6.889569588	7.174173603	7.125614203	7.194498165	7.065678466	7.20833987	7.303134806
200689_x_at	12.84242102	13.27168706	13.12000421	13.05349775	12.87928649	13.25951902	13.4730785	13.33914444	13.23109258	13.15654304	13.43606133	13.27333132
200690_at	8.983512794	9.211738733	9.090409903	9.142493948	9.359603795	9.234394966	9.412222763	9.424338923	8.843481974	9.068123415	9.287641462	9.192375198
200691_s_at	11.11247108	11.21935113	11.13612112	11.3724584	11.44431582	11.47849207	11.72868678	11.59196978	11.01418411	11.33844457	11.21164942	11.61330178
200692_s_at	9.969475923	10.13156374	9.991185301	10.38670323	10.56092826	10.42707281	10.74260085	10.78031103	9.868162994	9.984555861	10.14669892	10.25072758
200693_at	11.3206223	11.15860087	11.48653759	11.94046626	11.59911234	11.82086852	12.23987858	11.63068573	11.69884199	11.97360326	11.87175225	11.41758872
200694_s_at	10.9797302	11.09027257	11.0556157	10.8826538	11.37967782	11.13549305	11.37430937	11.18528896	10.93653233	11.06763843	11.25672849	10.84211914
200695_at	10.91488336	10.8266688	11.02348961	11.07295054	11.14203606	10.89970844	11.10493915	10.99467775	11.01819812	11.03000506	10.99572126	11.21475056
200696_s_at	12.52190624	13.1725215	13.0839513	13.29605597	12.76899951	13.10549504	13.2849878	12.98388637	13.56652301	13.34932464	12.8330963	13.57778914
200697_at	11.55447513	11.41070279	11.58078677	11.76248612	12.0050985	11.71057733	11.94852851	12.01663859	11.66113298	11.89522755	11.49045267	11.88565288
200698_at	9.84397526	10.09823598	9.712067125	9.940695895	10.05321877	10.03750139	10.36919386	10.06588614	10.05838007	10.13934327	9.984963812	10.00275147
200699_at	9.412154921	10.11479209	9.414923991	9.653816557	9.447466507	9.686703065	10.38564125	9.879253086	9.98612201	10.59714667	9.972944798	10.09579744
200700_s_at	10.4142668	10.20068183	10.44503376	10.32446806	10.62720587	10.57890969	10.64135193	10.95386474	10.35356751	10.27991319	10.37499076	10.24650631
200701_at	11.64016464	11.77993019	11.35623373	11.27957672	11.47917691	11.23117249	11.2951195	11.73970757	11.47849062	11.9099503	11.39833596	11.46981206
200702_s_at	8.360438329	8.425385719	8.41857563	8.407003583	8.699825639	8.277447883	8.857141209	8.37158319	8.258254677	8.895882049	8.446382436	8.604819859
200703_at	11.13010142	11.39511781	10.69572939	10.92095722	10.94005107	11.0059083	11.71108594	11.66477571	11.51051439	11.90018615	11.26375995	11.41193418
200704_at	10.34449786	10.61360455	10.24037647	10.38834925	10.64241201	10.14335381	10.14037411	10.51816258	9.976456233	10.67450388	10.34783795	10.07556992
200705_s_at	10.87718308	10.95381388	10.8022036	10.93232246	10.81428588	11.078987	11.36307622	11.16535067	11.18374945	11.58918998	11.1753463	11.00396665
200706_s_at	9.69972601	10.19353751	9.565573277	9.697215822	9.857584919	9.569117697	9.310692709	9.873366935	9.169796103	9.237436282	9.745770046	9.206593533
200708_at	12.20140573	12.34242754	12.36466674	12.61698022	12.46506485	12.33210873	12.56956217	12.43855746	12.31524093	12.24946266	12.28167576	12.58919579
200709_at	11.02958125	11.09107146	10.70796025	10.9163301	11.12683416	11.10286372	10.85632591	10.93727451	10.80910393	10.8239163	10.8930336	10.64163401
200710_at	11.95626223	11.7912027	12.21008731	11.86864856	11.97054317	11.38738067	12.30376909	11.55066364	11.35469805	11.2948425	11.26462146	12.06827112
200711_s_at	10.13769934	10.39684355	10.31709162	10.4133337	10.33596108	10.49373568	10.83695223	10.46352433	10.47874345	10.8057581	10.40511536	10.50608485
200712_s_at	8.656887316	8.650478103	8.54023844	8.484619151	9.168749956	8.913630637	9.047065242	8.752042705	8.610547203	8.603519166	8.567921402	8.620279189
200713_s_at	10.81910191	10.99826704	10.69598646	10.65336648	10.95680016	10.96283229	11.15259562	10.85511275	10.55123871	11.03592981	10.62069363	10.79453344
200714_x_at	11.25421886	11.23090312	11.19986188	11.35727419	11.25209703	11.10151625	11.04685937	11.32952333	11.39415833	11.71842011	11.27780032	11.48960629
200715_x_at	12.24323019	12.42529385	12.22947381	12.204795	11.91271874	12.07261851	12.05596067	12.00666064	12.27067246	12.3089551	12.24552557	12.08928954
200716_x_at	13.48899538	13.715294	13.57311416	13.28088051	13.25110301	13.40529838	13.76469042	13.51870702	13.5834823	13.70915596	13.66669797	13.54621089
200717_x_at	13.56727523	13.50769415	13.57786814	13.68267017	13.48292745	13.63126262	13.66629539	13.594	13.71224085	13.87836476	13.59276047	13.63279459
200718_s_at	12.99555555	12.85085525	13.10847615	13.15084946	13.21933956	12.91829925	13.19350573	13.15987051	12.8802066	13.25742346	12.92597172	12.81318459
200719_at	9.222917818	9.618113422	9.789513216	9.623377933	9.594468489	9.570785909	9.74086221	9.681826331	9.518110508	9.717859562	9.762533943	9.593260813
200720_s_at	9.439283175	9.561665395	9.738255184	9.788133211	9.908215465	10.24579887	10.07289508	9.833722787	9.786435345	9.767061742	9.495731234	9.955419819
200721_s_at	9.649494402	9.793123173	9.989084911	9.865770694	9.764253884	9.612139186	9.940319259	9.830589912	9.550796668	9.808502956	9.685939131	9.81312991
200722_s_at	9.619841972	9.245882434	9.186943973	9.529800797	9.713769609	9.646393997	9.240319867	9.454278343	9.620461544	9.230401867	9.316301903	9.356873428
200723_s_at	10.01886992	9.766444082	9.719926856	9.973877818	10.30295373	9.952042889	10.03009044	10.17429325	9.972988658	10.2084376	9.831909559	10.00224754
200725_x_at	12.99406585	13.28720823	13.12006067	12.95063695	12.94947799	13.16475916	13.36162258	13.31418746	13.35597891	13.35781062	13.17169988	13.32716402
200726_at	11.28953472	11.37934487	11.48303645	11.14640818	11.58683857	11.1067125	11.30478574	11.1851391	10.65164778	10.72235965	10.91926135	11.30465113
200728_at	9.131230753	9.097465242	8.76950714	9.496819792	9.631307539	9.253707374	9.544828406	9.530702759	9.108330382	9.155393177	9.13611916	9.408513163
200729_s_at	8.385128253	8.251974361	7.770932127	8.180950737	8.58611443	8.380301784	8.137411851	8.629682945	7.800901961	7.716786463	7.914628329	8.204672862
200730_s_at	7.893819144	8.174341563	8.063381872	8.073526086	9.02971526	9.13118054	8.683363882	9.448495032	8.460159814	7.902764314	8.340133509	8.679463597
200731_s_at	7.938848328	8.061294208	8.097483904	8.029180195	8.316785195	8.463395239	8.064109272	8.007061844	8.382288955	8.00142103	7.723388505	8.152960317
200732_s_at	9.274022268	9.693667403	9.324998446	9.56621986	9.654722917	9.687000221	9.752751093	9.578166153	9.885335504	9.569449677	9.432853282	9.734926963
200733_s_at	6.157826017	6.552069565	6.397364092	6.243976371	6.910170159	6.867219417	6.901582597	7.475029926	6.433447323	6.386348736	6.494598743	6.808791739
200734_s_at	10.36159778	10.16254698	10.16537898	10.23034255	10.42337205	10.20027076	10.2289472	10.23582194	10.1675173	10.42791231	10.2647036	10.1366854
200735_x_at	12.43905618	12.45761873	12.36906902	12.59129375	12.47598803	12.52769715	12.93598512	12.56637779	12.69322902	12.8981241	12.70069447	12.4440785
200736_s_at	10.12805308	10.25020014	9.808508313	10.02089709	10.56994292	9.779534707	10.10968268	10.36902243	9.720220179	10.17007674	10.27907307	10.1825512
200737_at	9.83046522	9.686340646	9.928831338	10.19477479	10.42713677	9.974162079	10.15187743	10.2584198	10.16043899	10.1229065	10.06483171	10.36304618
200738_s_at	12.36400079	12.42299784	12.43808928	12.39338197	12.66159882	12.48388624	12.64152217	12.69418672	12.2582191	12.24459818	12.6633343	12.44410174
200739_s_at	8.087536053	8.064080191	8.27513348	8.046033373	8.81703967	8.228364965	8.433667323	8.303625976	8.120249019	8.056000159	8.165943132	8.216456462
200740_s_at	10.80577412	10.82951167	10.73458917	10.40129501	10.91284325	10.70013743	10.97331389	10.75976772	10.48047297	10.64531099	10.65984795	10.54158732
200741_s_at	13.29746699	13.28564305	13.22679908	12.83111336	13.12957088	13.22447404	13.27406558	13.26173631	13.35902218	13.40525277	13.3463932	13.1664739
200742_s_at	10.88038092	10.75563416	10.24631883	10.97631995	10.53613842	10.24203011	10.07509618	11.14815494	10.47947427	10.35138573	10.66572288	10.73953351
200743_s_at	11.2440709	11.26717644	10.84978678	11.1662438	10.91926482	10.70721457	10.54767309	11.17389782	10.57977773	11.05806089	11.13165029	10.94808891
200744_s_at	9.033012245	8.949950994	8.665379604	9.048986172	9.402982022	9.307858292	9.506501355	9.319573525	8.867629263	8.73635044	8.821554417	9.167608876
200745_s_at	10.27406465	10.54615085	10.40505154	10.44235959	10.6569687	10.62455435	10.87972179	10.61974466	10.46465051	10.59286957	10.30631671	10.7123916
200746_s_at	10.07635252	10.46372461	10.21140735	10.29383252	10.35246028	10.36418501	10.62973168	10.31861429	10.32432517	10.59423599	10.34530867	10.24704657
200748_s_at	13.07295562	12.93656936	13.06877148	12.8968895	12.86960397	12.69893226	13.24222915	12.82415807	12.82401881	12.94308776	12.70168355	12.93251511
200749_at	8.9523106	9.34309703	9.042321332	9.056091535	9.590894815	9.491984002	10.12509975	9.570954653	9.101545494	9.274636768	9.326229583	9.239371879
200750_s_at	9.992353934	10.03895537	10.04750043	10.07538709	10.4144696	10.1062005	10.72920827	10.30920499	10.21152714	10.30122286	10.11951968	10.10361098
200751_s_at	8.558695823	8.229089214	8.270652127	8.57068842	8.763888908	8.86593652	8.949296483	8.787246666	8.520421866	8.674857231	8.312669989	8.432436449
200752_s_at	8.202098067	8.157818964	8.339231721	8.122135642	8.291976984	7.767970112	8.282680666	7.971126304	8.140199244	8.115258877	8.012005927	8.21052571
200753_x_at	8.434882709	8.543811383	8.400490658	8.621288244	8.789951469	8.844457708	8.803603954	8.546344431	8.318344372	8.090045265	8.430070354	8.247084509
200754_x_at	10.38762313	10.67002759	10.61754311	10.8239532	10.52109684	10.94170074	11.00620982	10.55327088	10.66822068	10.84575021	10.76451708	10.53636257
200755_s_at	10.24547458	10.0286823	10.23804413	10.88789629	10.88454039	10.6672318	11.24179103	10.75247485	10.30402751	10.25609222	10.3531867	10.55631921
200757_s_at	11.71433339	11.52467773	11.75066864	12.10030163	12.03481054	11.91518455	12.30327538	12.00616423	11.85490319	11.85031276	11.821538	11.89148331
200758_s_at	11.98970836	11.91331451	12.27010554	12.03481586	12.04924741	11.88160791	11.87723514	12.15964586	12.13050457	11.89862953	12.2045943	12.28203791
200759_x_at	12.15552718	12.09061305	12.32791956	12.39456962	12.12015677	11.85326532	12.02262237	12.27506957	12.19887168	12.09618682	12.17306961	12.49078085
200760_s_at	10.95968963	10.90038402	10.94257204	11.18625284	10.94959072	10.78331331	10.85385794	11.02704547	10.99262624	11.13201023	10.88828707	10.89480765
200761_s_at	11.90476944	11.83413319	11.52462614	11.70582203	11.69053101	11.36167083	11.73196714	11.74473961	11.55604492	11.91661647	11.72726558	11.7753634
200762_at	11.12837547	11.3753632	11.199424	11.27574878	10.9969757	11.28495664	11.49197034	11.76426321	11.2785245	11.53924076	10.9171726	11.76366051
200763_s_at	13.37037155	13.56299458	13.47122583	13.17508557	13.37975707	13.52624352	13.65060626	13.4327216	13.39496875	13.55357477	13.40381509	13.41455765
200764_s_at	9.636207825	9.859404652	10.12408952	10.1470428	10.1973991	9.812183032	10.29388649	10.19302466	9.638178813	9.698247259	9.947671597	9.921677303
200765_x_at	10.8378214	11.11990566	11.37756975	11.14215269	10.97227693	10.94172447	11.18275804	11.28834346	10.7948404	10.99361104	11.12546391	11.10510205
200766_at	9.626363913	9.262744056	9.685215711	9.136536673	9.818611217	9.299886776	9.797254235	9.6132037	9.299475302	9.637659225	9.594023093	9.878384737
200767_s_at	7.900276624	7.714044168	8.055220687	8.172172532	8.334015382	7.999672244	7.856284025	8.014448905	7.86458744	7.697379829	7.82168032	8.259286077
200768_s_at	10.17679563	10.27826569	10.14557558	10.62847669	10.59420716	10.5066993	10.90261542	10.4333929	10.15292043	10.42367465	10.27318225	10.25753268
200770_s_at	9.729575698	9.984794198	9.665107767	10.16546153	9.777727281	9.995555401	9.846435502	10.04653717	9.981132167	9.720711219	9.619906805	10.00912143
200771_at	10.93304836	11.44924025	11.26749703	11.31442333	10.9795388	11.26059634	11.50479098	11.3527338	11.53064092	11.71950191	11.23432957	11.15596705
200772_x_at	10.7611617	11.07258152	10.51029644	10.7721768	10.68468017	10.48907528	11.09954971	10.69983954	11.15587158	11.48767193	10.86909416	10.59032656
200773_x_at	12.01399082	11.89949412	11.4740863	11.84183622	11.79864465	11.47606596	12.06560564	12.01545492	11.68096501	11.85829893	11.85742917	11.57703209
200774_at	11.94656204	11.7199855	11.88391436	12.10891762	12.08079558	11.61490558	11.89203016	12.19385523	11.84635799	12.01361935	11.83753775	11.88072154
200775_s_at	11.82832643	12.12665424	11.83837226	12.09448314	11.98990861	11.92114382	12.40753545	12.15143899	11.80140051	12.15348865	12.02657093	11.87172829
200776_s_at	8.719107915	8.507742259	8.562002227	8.851908226	8.781439588	9.022213345	8.856976841	8.870019399	8.796559402	8.828629408	8.571933057	8.629313057
200777_s_at	9.34725288	9.470574198	9.283822025	9.59360751	9.320097933	9.365586032	9.675781173	9.615891709	9.694194277	9.744313487	9.327803108	9.321540689
200778_s_at	11.01701784	11.0629413	11.03419096	11.13464338	11.45138766	11.63456777	11.65604835	11.40545975	11.09640187	11.36197143	11.3799893	11.27885045
200779_at	10.80730767	10.8731388	11.09473946	10.90273452	10.8241339	10.63519303	10.77705861	10.60475433	11.0081009	10.74216236	10.87398362	10.83500243
200780_x_at	13.56379006	13.90750713	13.79001647	13.70670666	13.66236385	13.69746029	13.77121351	13.88471476	13.57836271	13.68578338	13.82179154	13.88881729
200781_s_at	12.82913639	12.96277733	12.86164191	12.75694516	12.83686974	12.83552201	13.03440083	12.90871431	13.03326509	13.28227738	13.01751839	13.00864567
200782_at	10.78836796	11.03198292	10.85522914	10.33639732	10.52228422	11.01357913	10.88448862	11.24019481	11.26588124	11.31945909	10.85436131	11.09786605
200785_s_at	9.4603139	9.781504914	8.982322211	9.36817638	9.102773992	8.899521039	9.417483446	9.096900272	9.142593952	9.278572699	9.046437581	9.396217359
200786_at	10.74297738	10.95672052	10.87307073	10.694147	10.92508013	10.59254131	10.81899164	10.82434214	10.79423207	11.24385266	10.74577796	11.01332504
200787_s_at	10.6699324	10.59395411	10.83567425	11.07837505	10.89491671	11.10754769	11.13794021	10.80018668	10.6246321	10.59123489	10.52959336	10.79314421
200788_s_at	11.93077414	12.01468838	12.04041587	12.10048604	12.17731386	12.06592666	12.22925892	11.96298609	11.66553105	11.83957571	11.94734011	12.10182666
200789_at	11.55407276	11.37427753	11.61848675	11.07820958	11.59369027	11.10187853	12.10574714	10.95554031	11.21638395	11.1353204	11.1174148	11.49715613
200790_at	9.200651454	9.565624529	9.699795663	10.12173096	10.1637737	10.91627808	11.25454511	10.86589885	10.90454414	11.31008175	10.76118088	10.61809586
200791_s_at	9.770898581	10.12628898	9.609223919	9.677121375	9.563548691	9.277989854	9.841932645	9.885636867	9.857420063	9.96153247	9.787119327	9.894188888
200792_at	10.75515792	11.07637522	10.7877565	11.05912716	11.28303042	10.91125052	11.0859581	10.92237491	10.73134809	11.10673892	10.73020387	11.07883586
200793_s_at	11.87481092	11.99651265	12.01466831	12.16429632	12.21768295	12.1323167	12.20145106	11.96445782	11.91139556	11.94063494	11.88226742	12.15996669
200794_x_at	11.72464451	11.4788368	11.63361682	11.88491135	12.08062309	11.70182761	11.80066883	11.75290988	11.86695319	12.02627006	11.7933108	11.46823487
200795_at	13.03211057	13.33397298	13.56826426	13.48255114	13.29201751	13.25121853	13.32293729	13.37529638	13.49237006	13.38305453	13.22358988	13.51021829
200797_s_at	11.07918915	11.23657123	10.9525946	11.33138842	11.23710886	11.38742733	11.47236265	11.19532916	11.22391801	11.41025837	11.32920641	11.25804162
200798_x_at	9.438987669	9.506062458	9.112009933	10.07766259	9.889813564	10.25236007	9.722298802	9.853075393	9.080833033	9.016352042	9.42553125	9.286518082
200799_at	12.23948968	12.43406645	12.05239096	12.19629305	12.19141289	12.49172728	12.59848303	12.47382888	11.89037066	12.11292721	12.17642029	12.09651178
200800_s_at	9.496524372	10.04171235	9.504503846	9.623301639	9.916486842	9.851771653	10.44703676	9.996736391	9.365919726	9.793277409	9.544440913	9.901072039
200801_x_at	13.64065465	13.89967781	13.52485193	13.48933667	13.55460534	13.28423657	13.52543704	13.60805484	13.51092666	13.54873455	13.62401953	13.47037702
200802_at	10.22084232	10.23565503	10.33070258	10.19952337	10.53052188	10.40870643	10.72359042	10.45142087	10.56440638	10.51826613	10.39641609	10.4413516
200803_s_at	11.42474323	11.40531014	11.50919273	11.65366798	11.35375102	11.22478601	11.0011596	11.36053995	11.09720908	11.0550076	10.93047149	11.59017776
200804_at	10.80433878	11.2278439	10.86417584	11.01771957	10.80463307	10.96092086	10.91945844	10.96897013	10.76801915	10.86730911	10.82214436	11.07679036
200805_at	8.607194686	8.431848883	8.513849823	8.454958682	8.462775805	8.48998325	8.854481017	8.648745032	8.458051482	8.65900557	8.370170193	8.550025291
200806_s_at	10.07610212	9.854441336	9.68132302	10.60605699	10.61434789	10.5607958	10.74891825	10.76367591	10.14122817	10.3203522	10.38666081	10.4384616
200807_s_at	11.25260146	11.41198528	11.08688472	11.23650317	11.56113809	11.5250449	11.70665016	11.83899274	11.14819002	11.72098121	11.5636151	11.30389455
200808_s_at	9.175608191	9.603418912	9.293251922	9.662004549	9.813966495	9.876074373	9.911056643	9.27426655	9.252056329	9.306270303	9.274374622	9.482422135
200809_x_at	12.32052207	12.39590965	12.31829806	12.33199644	12.37615874	12.29392892	12.43234202	12.28222095	12.61245036	12.80474992	12.5536145	12.43664194
200810_s_at	10.82227259	11.27739397	11.18721979	10.843688	11.0788469	11.09473805	11.41389622	10.61944838	10.99642341	11.23032359	10.82204482	10.7997559
200811_at	11.27756495	11.69558391	11.61380058	11.45971294	11.7932013	11.70821791	11.71307272	11.21646523	11.42705132	11.44035645	11.38922155	11.32336314
200812_at	10.32283572	10.40249789	10.3661847	10.53076523	10.44799062	10.30233775	10.15311114	10.43202869	10.42554572	10.52454321	10.3891352	10.75407272
200813_s_at	9.72856689	9.946339922	10.14879086	10.48280198	10.10299612	10.18575215	10.28677066	10.1676807	9.881764039	9.900051647	9.783619306	10.30017947
200814_at	10.94615135	10.76262329	10.75542131	10.81906718	10.8321384	10.6145567	10.65997678	10.77682716	10.46720026	10.68853284	10.77052423	10.84354866
200815_s_at	8.656493092	8.826647032	8.882657583	9.260979797	9.054119415	9.180279335	8.901902411	9.146521571	8.901893388	8.774844943	8.817799611	9.223330906
200816_s_at	10.04687166	10.13338423	10.29245645	10.11337181	10.36363558	9.983023819	10.52301729	10.21764668	9.733107277	10.1331541	9.976321422	9.959168605
200817_x_at	13.05540591	13.5021744	13.45321132	12.80966244	13.01260867	13.27410697	13.38982362	13.5165253	13.31547019	13.45186382	13.40278501	13.26900931
200818_at	13.29788886	13.38677164	13.21070321	13.39819296	13.2815296	13.14223073	13.35651523	13.25200781	13.18037662	13.11079571	13.09332524	13.25894407
200819_s_at	13.22363521	13.51862772	13.39386045	13.05534066	13.18535923	13.21939283	13.36688896	13.21327208	13.37794325	13.55680423	13.413323	13.44738545
200820_at	10.43196602	10.24657745	10.8750528	10.89487191	11.09357915	11.14248313	11.17651878	11.12501817	10.98565448	11.29519443	11.08178572	10.94207505
200821_at	7.959448416	7.969519513	7.903947608	8.112960488	8.04506634	7.736599431	8.038374853	7.975231629	7.760775857	8.137877762	7.83156347	8.070836099
200822_x_at	12.60441303	12.70782635	12.63187551	12.58742511	12.89893157	12.78218056	12.73141227	12.79370454	12.65872238	12.44271725	12.62236596	12.92400781
200823_x_at	11.70425311	12.0936321	11.86437353	11.28773481	11.67719573	11.81817115	12.17924192	11.92837964	11.98160683	12.23360193	11.9669027	11.95117082
200824_at	10.50926867	10.50328633	10.64092043	10.2269105	10.18236301	10.08087126	10.35437646	10.21121363	10.28568555	10.63554926	10.24347548	10.34974236
200825_s_at	10.58969394	10.50906502	10.60616689	10.41448502	10.64158639	10.49001006	10.63077838	10.89718608	10.60508303	10.65860831	10.54866377	10.6853795
200826_at	11.0320849	11.14615085	11.28951007	10.73790273	11.01270732	10.81581943	11.27427402	11.1843615	11.20063579	11.53165635	11.13709904	11.18199604
200827_at	8.269926771	8.351290309	8.395762757	8.463568134	8.290839777	8.428068521	8.744657856	8.647860625	8.4009091	8.464920086	8.500856375	8.682058738
200828_s_at	10.28490978	10.1140568	10.3030762	10.36122526	10.65535894	10.5556837	10.26939734	10.20584044	10.51072352	10.28803185	10.35498736	10.36974074
200829_x_at	10.24025488	10.25655649	10.27499821	10.00044056	10.37918554	10.37559278	10.17204456	10.29705939	10.28499864	10.40157511	10.25287192	10.10285653
200830_at	10.00663756	10.22031842	10.31186211	10.22441568	10.43133775	10.09769992	10.18303907	10.16699338	9.907434974	10.43557134	10.19548747	10.51051177
200832_s_at	8.145730421	10.81781882	7.747032595	7.072637169	7.300016129	7.550768915	6.869423263	8.27695057	7.609719897	7.667484536	7.88091561	7.032455964
200833_s_at	9.47071588	9.737639712	9.267704089	9.205402491	9.482722718	9.273363848	9.772420051	9.755175129	9.636409366	9.812175213	9.621043952	9.355151369
200834_s_at	11.1730897	11.45075488	11.34366611	11.12310726	11.05945879	11.14180428	11.60040309	10.93987506	11.31230966	11.87949083	11.03911112	11.31145703
200836_s_at	11.19801743	10.91722249	11.18107941	11.94222827	11.69527911	11.85107876	12.32573091	11.63934966	11.41802421	11.18180031	11.37758527	11.32551889
200837_at	9.106168112	9.269402913	9.502222527	9.200759537	9.543478999	9.000907896	9.400175048	9.354429051	9.085567404	9.458627066	9.156626536	9.515896145
200838_at	12.66838062	11.8073328	11.98173458	11.70791264	12.02576245	11.13311978	11.3333292	12.27484963	11.42376615	11.83816902	11.49453903	11.94739246
200839_s_at	13.16089081	12.69099902	12.68759467	12.57064471	12.68494931	11.9420655	11.92394061	12.83658049	12.39285066	12.67982884	12.33035503	12.78112702
200840_at	10.95740855	11.12390687	11.12732736	11.23699135	11.17084934	10.92099688	11.38910848	11.11442108	10.91468155	11.47436979	11.05267507	11.26954546
200842_s_at	8.579637204	8.691726815	8.568016146	8.700384708	8.693713381	8.776311574	8.846380753	8.81979768	8.722459165	8.79008307	8.694581425	8.767384021
200843_s_at	9.757044252	10.02962858	9.895361939	9.901802054	9.670631634	9.844453383	10.11739048	10.04756352	9.94714807	9.894849612	9.90278669	10.08859449
200844_s_at	11.6508515	11.76805882	11.93023834	11.70138398	11.6252492	11.22233615	11.26180942	11.74951173	11.39334234	11.37105791	11.26830463	11.99958932
200845_s_at	10.81658464	10.70847108	10.9912838	10.76833085	10.85418034	10.38175673	10.58549867	11.06497592	10.40931753	10.48210188	10.66381766	11.16407482
200846_s_at	9.472603941	9.71382317	9.485911912	9.479166312	9.655806213	9.364699263	9.791822309	9.364056095	9.405813954	9.537963053	9.479109205	9.504536819
200847_s_at	10.0930117	10.09967821	9.883763029	10.05039737	10.14132462	10.18794969	10.48618127	10.42861519	9.88692618	10.54053122	9.95275027	10.29961802
200848_at	9.62428942	9.665145597	9.551006424	9.716899142	9.547382278	9.528731964	9.656214573	9.551569057	9.557169461	9.624125685	9.740180746	9.267815396
200849_s_at	9.886829576	9.992755125	9.897511134	9.806174819	9.778093083	9.880893613	9.992365392	9.793455637	10.02678383	9.553265731	9.983890902	9.947075996
200850_s_at	10.36464248	10.42104547	10.30372993	10.67870047	10.32991098	10.28707369	10.4639518	10.25910939	10.3111028	10.52321517	10.40293329	10.15962952
200851_s_at	10.33643329	10.4882219	10.20585346	10.34224987	10.25907425	10.2008389	10.44911667	10.44124845	10.19621957	10.44966563	10.39596124	10.32597883
200852_x_at	9.487945317	9.376526861	9.226113517	9.641038133	9.450921153	9.323948522	9.724612951	9.143510652	9.341296988	9.238449286	9.207406601	9.734751727
200853_at	9.600621819	9.314737927	9.362444305	9.305351182	9.435399625	8.779619338	8.983195785	8.845050306	8.90844158	9.124547666	9.043699868	8.915414034
200854_at	9.395895938	9.422005556	9.610069258	9.22768252	9.394853529	8.973903109	9.655311636	9.73384828	9.316338349	9.578653522	9.548186703	9.706502058
200856_x_at	7.876337257	7.94529644	7.907911002	7.74595784	7.660336128	7.857079359	7.401369714	7.768219147	7.830824832	7.463797933	7.74643524	7.774477759
200857_s_at	8.656969546	8.859249573	8.851315642	9.076415046	8.888481182	9.091794451	8.988089754	9.058341911	9.203338761	8.617813707	8.912287839	9.281427053
200858_s_at	11.6473463	11.68276475	11.67878227	11.49381047	11.70992556	11.7623051	12.15966783	11.87526895	11.74195662	12.19319915	11.75840314	11.65090178
200859_x_at	9.370125057	9.753949249	9.66163577	9.516788217	9.548798895	9.684336426	9.918168225	9.35519944	10.21743445	9.878624258	9.962420708	10.31304994
200860_s_at	10.29409085	10.42158941	10.37235161	10.66957678	10.58313536	10.13804063	10.53686867	10.61597009	10.45238505	10.58841361	10.46842198	10.5903262
200861_at	9.765417344	9.757376006	9.894828252	9.568372139	9.51267894	9.504787594	9.597339949	9.567547878	9.835044326	9.600473445	9.951422082	9.509657576
200862_at	7.419319467	7.95345936	7.69632965	7.508095442	7.453884015	7.965444571	7.378550513	7.633294897	7.396444443	7.312782614	7.424010822	7.525930623
200863_s_at	10.94879083	11.03382903	11.20065275	11.28339788	11.35829722	11.16216228	11.17643731	11.27756306	11.22491799	11.12920154	11.02666193	11.28087552
200864_s_at	7.834600804	7.841587796	7.792662093	8.062147088	7.995526145	8.043263944	7.991032978	8.053494318	7.07046914	7.606482257	7.392761925	7.527998006
200866_s_at	11.73109621	11.71960285	11.54365904	11.89854605	11.87887049	11.55878089	11.58935598	11.81908327	11.44638636	11.54312503	11.38060413	11.7112421
200867_at	8.020708453	8.069844131	7.909904267	8.030219488	8.005381722	7.76548391	8.165876833	8.255994717	7.923326757	8.127809351	7.807827637	7.951669715
200868_s_at	8.881522027	8.875217158	9.134103237	9.13338159	9.20108504	9.241415635	8.989691511	9.055324557	9.086653078	9.334953654	9.016072971	9.064131726
200869_at	10.67501045	11.02818283	10.58710928	10.13361247	10.48029999	11.00614618	11.43856251	10.87545888	11.11224613	11.46904365	10.90884914	10.93422208
200870_at	11.04753178	10.89118462	11.10621605	11.29568576	11.21169471	10.98368468	11.07614476	11.12374906	10.87557306	11.00174584	11.00985368	11.10363458
200871_s_at	13.20054825	13.31113691	13.09950216	13.48400456	13.25928655	12.92690661	13.07068399	13.27438329	13.01805031	13.44901921	13.06148526	13.19447276
200872_at	11.88275399	12.16802121	12.32835358	11.51848454	11.53008666	11.45002825	11.16242538	11.38279093	11.78768624	11.87046356	11.43583492	12.15327149
200873_s_at	10.25678969	10.22302888	10.22933431	10.58560937	10.52428449	10.28384936	10.84353843	10.60197702	10.30385464	10.73820439	10.26153469	10.3388554
200874_s_at	8.378155273	8.234729115	8.246148977	8.115964054	8.50066663	8.386228127	8.142777949	8.356332414	8.477935357	7.996842485	8.211948011	8.417648305
200875_s_at	8.005644849	8.15845907	7.956598904	8.175746233	8.559421589	7.994463137	8.550019205	8.246184259	8.266084282	8.354937347	8.040400124	8.156446302
200876_s_at	10.40873738	10.67907581	10.54465463	10.59229756	10.62137758	10.44968872	10.80092197	10.48826132	10.6639587	11.02039108	10.53139789	10.73283268
200877_at	11.58830835	11.62043555	11.52097101	11.63638346	11.71192643	11.80735365	11.94935429	11.90846478	11.6304718	11.71185763	11.76843057	11.8315811
200878_at	11.84594568	11.90272186	11.95508664	11.99135336	12.07790549	11.86002481	12.10007377	11.8449127	11.96128571	11.78875173	11.93679212	11.85695282
200879_s_at	8.735271137	8.684258733	8.48661606	9.295556572	9.272786962	9.509126976	8.873300734	8.792315786	8.812684676	8.125940084	8.627551273	9.176115821
200880_at	10.06963517	9.980629399	9.619527881	9.733640894	9.932021779	10.19330327	10.56494528	10.43826309	9.884730396	10.0653167	9.801891192	10.07554094
200881_s_at	10.37850504	10.38277567	9.771409665	10.21996806	10.42302153	10.58009061	10.77162521	10.93006703	10.45059081	10.4570042	10.46930291	10.42414144
200882_s_at	9.883381463	10.15707578	10.25913617	9.867994819	10.04318025	9.908958703	10.20716156	10.32756887	10.17159154	10.56058688	10.13622473	10.37515692
200883_at	11.53852663	11.5931885	11.43850272	11.88687475	11.79295127	11.63775323	11.76016577	11.87777146	11.55092115	11.5499676	11.46426713	11.48852561
200884_at	10.67634287	10.83477617	11.06128005	10.1876201	10.35396421	10.1765027	9.986029034	10.4677409	9.794409771	8.597457588	10.16127055	10.73153893
200885_at	9.963868104	10.25971067	10.35789269	10.26879523	10.45639146	10.32978897	10.99572427	10.30889699	10.15389508	10.45898646	9.925331626	10.08832727
200886_s_at	11.77159239	11.9405979	11.97843206	12.06316933	12.23011444	12.21356127	12.58139016	12.38471016	12.22798237	12.37632974	12.20487538	12.15044137
200887_s_at	11.49998321	10.67724974	10.50468673	10.78996176	11.23108846	10.13688825	10.7514665	11.33264069	10.2085432	11.14222949	10.59000095	10.33683373
200888_s_at	12.04696465	12.30431778	12.14579677	11.82634765	12.05279599	12.08928954	12.42929747	12.17062421	12.24855939	12.62374671	12.25050235	12.24070781
200889_s_at	8.022913127	7.491038613	7.373204831	7.923366169	8.062026673	8.053188368	7.782406897	8.409313975	7.546328663	7.744775172	7.577858685	7.916261188
200890_s_at	8.208522878	8.116080316	8.020806359	8.193344968	8.413387123	8.242366823	8.233964123	8.773504861	8.147412673	8.068868338	7.969977879	7.958571115
200891_s_at	11.2000102	11.0344452	10.86392272	10.54159895	10.86145323	10.90342341	11.0300517	11.31886596	11.0019268	11.39417544	10.73047244	10.87457437
200892_s_at	9.553041806	9.682855481	9.394435667	9.512052017	9.715804433	9.504784736	9.85733971	9.852545442	9.875292173	9.825082437	9.593988144	9.471345843
200893_at	10.03418153	10.16269929	9.979128312	9.972207503	9.95185984	9.95231811	10.47918423	10.34628324	9.896521652	10.29507602	10.14557839	10.05701151
200894_s_at	7.333409666	7.348486504	7.36767198	7.51631786	7.746789312	7.531553462	7.52324021	7.742395454	7.188365343	7.176899323	7.555339239	7.634920835
200895_s_at	9.646225675	9.577132397	9.78298961	9.892321049	9.795807378	9.190371659	9.51885439	9.978472983	9.615664179	9.479618486	9.820676102	9.791921828
200896_x_at	11.0158684	11.13170227	11.16065586	10.67777705	10.90696733	10.80275761	10.94309225	10.9566249	10.97613875	10.94195983	10.8640163	11.03506522
200897_s_at	12.92946071	12.70535265	13.31956784	13.07225694	12.86529433	12.97362243	13.0197727	12.77166825	12.59712955	12.54232649	12.53033831	12.90811485
200898_s_at	9.044077992	9.093038288	9.204749474	9.456237649	9.215486726	9.743604711	9.539292762	9.649880042	9.569316511	9.247551036	9.461026523	9.756665797
200899_s_at	9.580590632	9.57340075	9.664327361	9.388531922	9.328468353	9.966901485	10.25514939	10.16813625	9.664940877	10.01747416	9.683113119	10.07130289
200900_s_at	8.78299632	8.333956313	8.741805163	8.991340728	9.034487177	8.754780052	8.695733344	9.091280509	8.753398188	8.431149269	8.788800915	8.848505975
200901_s_at	9.644215979	9.546235321	9.571664617	9.609881845	9.744768131	9.418470958	9.719486699	9.840643223	9.633706928	9.49306708	9.762828835	9.677948862
200902_at	8.765065514	8.608751094	8.423666788	8.895270273	8.616733306	8.612021224	9.227106024	8.888335292	8.645765068	9.11245499	8.310024362	8.621096825
200903_s_at	8.726801852	8.529760324	8.759094371	8.738073588	8.873746078	8.973686434	9.035165792	9.169566875	8.424068573	8.772075592	8.858993485	9.116932771
200904_at	9.885203891	10.36527241	10.04426857	9.961344668	9.742855546	10.14088674	10.28328162	10.10851515	10.35711492	10.6402362	10.18494622	9.875717686
200905_x_at	11.15109663	11.54500783	11.30789279	11.52545677	11.25154316	11.21667648	11.11889684	11.38803108	11.38856881	11.54434719	11.28140796	11.0105162
200906_s_at	9.880966507	9.433257846	10.66674218	10.72173117	10.14976659	10.3421962	10.2116547	9.868074993	9.616449294	9.290535908	9.224263926	10.36964133
200907_s_at	12.30613108	12.32564952	13.0920591	12.82896563	12.5394076	12.67941381	12.66017095	12.28745187	12.21522255	12.13208903	12.0104116	12.63788791
200909_s_at	11.48065224	11.62241856	11.44669905	11.3709931	11.55682772	11.50074496	11.67867783	11.53485701	11.62048788	11.91711005	11.4810192	11.71242857
200910_at	9.469224744	9.739764077	9.692170412	9.981975817	9.792356646	9.663531363	10.41863124	10.18990344	9.660982256	10.43714227	9.969879059	10.16276157
200911_s_at	11.02404926	11.11221373	11.48521476	11.27385162	10.74347619	11.03505256	11.20090411	11.14122449	11.23326983	11.30894759	11.50335223	11.29016666
200912_s_at	12.94642707	12.89273697	12.71851847	13.02465724	12.79441501	13.02920214	13.00325499	13.05355796	12.88364846	13.08077765	12.92020499	12.88609473
200913_at	9.053624188	8.899821893	9.136956567	9.009049311	9.056838356	8.804503182	8.861767099	8.898578112	8.85893391	8.72683771	8.785558866	8.936266281
200914_x_at	9.676671674	9.515510911	9.414163094	9.673429254	9.55768882	9.08702884	9.490364825	9.404105185	8.382847951	9.368201449	9.479115221	8.902702218
200915_x_at	12.04079765	11.77393627	11.97026711	11.96634447	12.0910819	11.54750872	11.96110882	12.09600729	11.47906903	11.62920287	11.89191317	11.99335879
200916_at	10.40417006	10.73485912	10.3993053	10.44543966	10.27171471	10.27385011	10.44821009	10.34404143	10.68332765	10.65205442	10.168226	10.3646749
200918_s_at	11.14497549	11.21886807	11.21169378	11.30636368	11.25132844	11.06625518	11.27927674	11.13640539	11.160402	11.31794785	11.06653612	11.10300316
200919_at	10.16984497	10.18811096	10.066071	10.14130032	10.0950323	10.27893192	9.95438187	9.843035575	10.15177052	10.00114686	10.13965852	10.08114319
200920_s_at	9.985551977	9.73657823	10.05047839	10.12264141	9.846159378	9.914705581	9.763511233	9.953936276	10.44110063	10.45184839	10.78365857	10.74210565
200921_s_at	10.64317011	10.35820487	10.53929119	10.60245707	10.32207288	10.45552384	10.51856184	10.75483335	10.7495438	10.85661892	10.76081337	11.06962024
200922_at	9.230330364	9.258595016	9.135138943	9.470324886	9.343698842	9.38932362	9.437116587	9.523530412	9.200391352	9.07101442	9.197246488	9.624450096
200923_at	11.01756486	10.84583933	10.59539298	10.82077115	10.99530723	11.00908719	10.422653	10.57700792	10.00660771	10.54437727	10.51410257	10.77521101
200925_at	11.46237764	11.46236876	11.54576131	11.40237353	11.42351237	11.21641831	11.88293322	11.55165344	11.48888146	11.99830769	11.53469798	11.12902224
200926_at	13.31931704	13.62801617	13.41896501	13.33087176	13.35451516	13.54229685	13.5835071	13.4910734	13.54261989	13.71001236	13.46083925	13.5602594
200927_s_at	8.708353468	8.759445384	8.676968638	8.628479316	9.079190555	9.017953855	9.38188343	9.055404832	9.045980182	8.92082748	8.932616182	9.053343101
200928_s_at	5.434256335	5.407751877	5.388174035	5.437919745	5.271949034	5.252647345	5.311154652	5.285832065	5.345496676	5.355700194	5.481824973	5.209863256
200929_at	10.32602962	10.22211321	10.53894413	10.46031365	10.50311735	10.48703414	10.65684724	10.61347326	10.38521964	10.49205998	10.29460741	10.52931332
200931_s_at	11.50551601	11.49428971	12.07990389	12.24104256	11.8767473	12.79400937	12.57440196	12.54311541	12.21435594	11.92919928	12.33582079	12.46212493
200932_s_at	10.67277749	10.64671223	10.86369489	10.63168774	10.69017051	10.33104625	10.78657766	10.74457446	10.67930775	10.60636315	10.75470779	10.86450898
200933_x_at	13.0878871	13.30251433	13.11466067	13.03948695	12.9802866	13.31840701	13.45019377	13.10290862	13.2711872	13.45121283	13.22623894	13.2054917
200934_at	10.07942412	9.923892551	10.02555792	9.458495917	9.67064888	9.579573702	9.87444092	9.802780205	9.430222547	9.928903439	9.4866484	9.550828698
200935_at	7.871079238	7.728806096	6.903229087	7.905072445	7.806574459	7.929517971	8.21371373	8.296548753	7.8876347	7.359029644	7.471499252	8.032127034
200936_at	12.43221808	12.73837791	12.67130392	12.41496723	12.6962124	12.71324441	13.0148839	12.6598245	12.52460925	12.88361624	12.61617394	12.72071718
200937_s_at	12.15805939	12.30873068	12.31237451	12.36448131	12.230755	12.48917149	12.65708205	12.43778419	12.45947231	12.52557649	12.34547111	12.30151949
200940_s_at	11.05897402	10.33137015	10.81312025	11.07968098	10.68604858	10.94787892	11.14796149	10.71758791	10.90242915	10.41077201	10.71430666	10.8744948
200941_at	9.214499083	9.541164522	9.189284235	8.854490184	9.245579522	9.263426432	9.368397888	9.354207467	8.996728119	9.511715526	9.362782341	9.377454341
200942_s_at	10.74971362	10.7761695	10.95014724	10.5401954	10.88733407	10.59942691	10.91542692	10.99642739	10.84124347	11.11548098	10.83379232	11.19961796
200943_at	9.839892335	10.21910616	10.03866797	10.00614919	10.08616633	9.780739965	10.60758421	10.14336087	10.22938602	10.93714785	10.19567744	10.25219461
200944_s_at	9.862931878	10.17981255	9.868661023	9.637646312	9.759966482	9.781700741	10.48664914	10.04371255	10.16174173	10.74083038	10.2678216	9.825360072
200945_s_at	10.8512589	10.93226882	10.7569686	11.14758133	11.1181642	11.55729799	11.81116797	11.41587219	11.17228399	11.54275183	11.32199327	11.23807665
200946_x_at	10.30082936	10.4554463	10.30199684	10.65443131	10.62909458	10.74143136	10.96868302	10.94075717	10.51108623	10.38219472	10.45257145	10.51340076
200947_s_at	9.667635875	9.846676479	9.676288801	9.910764046	9.80931869	9.932274292	10.31901435	10.07608214	9.810666306	10.11939116	9.915465959	9.972222491
200948_at	10.27064459	10.07248104	10.40061099	10.50425798	10.41377849	10.00850891	10.40514839	10.17627587	10.08238216	10.04754914	10.02926425	10.27197333
200949_x_at	12.68452466	13.04143701	12.76697138	12.31532417	12.74471009	12.59415922	13.18101741	12.73655299	12.94329279	13.1920776	12.903629	12.75727339
200950_at	10.6452413	10.94357985	10.46024156	10.74860327	10.83099258	10.48914216	10.89936068	10.46129282	10.45024741	10.74214688	10.75678188	10.39194533
200951_s_at	8.018366249	8.127978224	7.807410298	8.037813756	8.238551815	8.907995862	8.433335402	8.353050365	7.966043115	8.056101881	8.075323469	8.176109583
200952_s_at	8.618834188	8.518337043	8.196688121	9.390972691	9.351818226	10.06620652	8.854050018	9.387421568	8.596073753	8.328671199	8.365092587	9.156367399
200953_s_at	12.06786999	12.00195985	11.63098467	11.89926385	12.04344321	12.20073385	12.42471682	12.47613798	11.93335685	12.07200112	12.25303729	12.0747541
200955_at	10.77884904	10.85128486	10.94911547	11.05802797	10.98075376	10.92095889	11.19785125	11.04633805	10.86031871	10.91350163	10.88228516	11.1834294
200956_s_at	7.939229785	7.901385254	7.850319104	8.018547559	7.934089871	8.21106115	8.252435501	7.786154157	8.216370308	7.947585079	7.982201118	7.896407515
200957_s_at	9.295864363	9.199249712	9.111569316	9.185806974	9.028437141	8.994692157	9.243678502	9.156586358	9.20024896	9.246114196	9.27057229	9.253258006
200958_s_at	11.84571074	12.099615	11.74374768	11.54977443	11.60972581	11.21605659	11.23630846	11.78231112	11.07504179	11.56758665	11.59474743	11.71817811
200959_at	8.872334598	9.154886695	9.265971598	9.233944136	9.2466845	9.132645535	9.330478242	9.070693279	9.158695117	9.148521846	9.16723615	9.089504542
200960_x_at	11.09273974	11.15596177	10.85743426	10.91648233	10.89262247	10.84285492	10.8649422	10.9143845	10.98679563	11.14859568	11.05429051	10.83676417
200961_at	8.703532817	8.809974955	8.564060562	8.806837313	9.007310498	8.345230501	9.00922991	8.682481875	8.545670192	8.918436829	8.61455658	8.544979757
200962_at	8.051449879	7.913991408	7.498874106	7.50967386	7.272396274	7.590374334	7.64461602	8.134836755	7.807818651	7.517649432	7.850412149	7.591799524
200963_x_at	12.97523207	13.09128404	13.09998189	12.80576366	12.94079058	12.97518321	13.12499078	13.07370037	13.10332033	13.2470547	13.09231944	13.09360855
200964_at	10.61494884	10.88975841	10.86234438	11.01056447	10.93496051	10.97156933	11.51024346	10.9748797	10.63967474	11.18047318	10.87395116	11.08538079
200965_s_at	12.97015651	13.10860831	13.14161198	13.37671137	13.08710298	12.6899644	13.03024289	13.07288535	12.88878041	13.0290047	12.98204214	13.04607465
200966_x_at	13.65651333	13.82993183	13.53093489	13.29425166	13.72124725	13.75054416	13.6924821	13.80656712	13.45414606	13.23228245	13.67088681	13.81705633
200967_at	9.671576358	9.695429882	9.091954999	9.090007032	9.620015829	9.404125777	9.866871889	9.827615576	9.642067083	10.19981616	9.550377082	9.565922601
200968_s_at	9.413210729	9.431620285	8.957882536	8.924354649	9.437916416	9.247630581	9.634138318	9.767830055	9.634998142	10.05996228	9.401683536	9.420928114
200969_at	6.64837975	7.274916793	6.862396687	6.810377142	6.689301624	6.758748074	7.37435322	7.088520045	6.759031279	7.48086006	6.925706106	6.847850504
200970_s_at	8.958844537	8.989758915	8.677489787	8.786671379	8.844105093	8.709820884	9.005938897	9.151644451	8.595835846	9.038388356	8.913589717	8.666674179
200971_s_at	9.977993628	10.16151342	9.649740473	10.05020763	9.817846041	9.614302326	10.05404479	10.36858329	9.996205337	10.43445565	10.20602309	9.684342395
200972_at	10.100505	10.33869034	10.21263459	10.26576113	10.51922836	10.3983862	10.68079301	10.54285984	10.07448641	10.44085913	10.16161836	10.3454209
200973_s_at	9.141494692	9.286687849	9.495704503	9.630037768	9.915824081	9.794504788	9.970063366	9.840104656	9.586956872	9.582126828	9.604819926	9.880425351
200974_at	11.08274158	11.75397987	11.6791781	11.32716514	11.42386645	11.74079651	11.93927174	11.63119605	12.48950468	12.44368371	12.06030519	11.94396846
200975_at	10.68544284	10.54063153	10.32128398	10.30356506	10.17385976	10.11974607	10.24550509	10.58250974	10.31835447	10.49716073	10.41640948	10.26944259
200976_s_at	10.66527934	10.80409409	11.13415608	11.0600725	11.26162517	11.00474692	11.2788755	11.2181197	11.0978283	11.08896765	11.2086131	11.25252645
200977_s_at	10.63988134	10.46313892	10.95809294	11.07593487	11.28478225	10.70421954	11.50350403	11.15205404	10.87894169	11.23110843	10.97009089	11.14407104
200978_at	13.82961194	13.82762544	13.88232033	13.90303637	13.87252326	13.8477864	13.89019629	13.94231248	13.86293194	13.83577723	13.79605554	13.69181075
200979_at	10.25515434	10.34958267	10.38146547	10.15456803	10.54864117	10.20523257	10.68894596	10.50859671	10.0845478	10.12510119	10.39184472	10.42787562
200980_s_at	12.52767273	12.64902774	12.53687681	12.6303762	12.88082686	12.43745682	12.76651861	12.64781279	12.41594672	12.35230298	12.37539974	12.69703172
200981_x_at	13.74167646	13.78066137	13.78623289	13.86362086	13.84260104	13.69005119	13.80603731	13.80318239	13.68603246	13.9001704	13.7128466	13.97670307
200982_s_at	10.73078117	11.06897566	10.84422113	10.90458934	11.1123009	10.75551198	11.38647376	10.9971056	10.71940609	11.3486488	10.77756391	11.42647142
200983_x_at	12.42783928	12.22372644	12.54124089	12.77569557	12.62756823	12.22783604	12.30480025	12.30444836	12.34462896	12.29634933	12.15205135	12.39556535
200984_s_at	11.85517807	11.72115725	11.98736874	12.22499954	11.9067079	11.5487382	11.89163508	11.88569702	11.59766606	11.50290412	11.56423667	11.76620917
200985_s_at	12.09058499	12.07586714	12.30387823	12.28418251	12.151158	12.01666887	12.2278663	12.14069453	11.72821495	11.7875793	11.83572246	11.90473622
200986_at	10.60828263	10.82276519	10.16813272	10.38121421	9.868362351	9.403090732	10.05008737	10.39198543	10.44657931	10.55071333	10.32072994	10.40613559
200987_x_at	9.073971487	8.781387521	9.026475212	9.288645804	9.424636721	9.074535684	9.133549166	9.17498107	9.067070512	8.937929962	9.087705783	9.165364517
200988_s_at	7.011229868	7.042879911	6.98192943	7.280377192	7.044938048	7.05959813	7.095700343	6.952943692	7.041124502	7.495201523	7.054371023	7.159176163
200989_at	10.60906082	10.76533559	10.25118527	10.9839181	11.07017712	10.35547821	10.47893825	10.65711537	9.913162622	10.62200102	10.35936753	10.18685857
200990_at	9.243010485	9.447209139	9.002206665	9.163579454	9.14062465	9.37648888	9.725500681	9.085610812	8.964611808	9.197452604	9.340460251	9.271534165
200992_at	10.54391989	10.40982837	10.46232846	10.70007667	10.91134757	10.69768757	10.9332839	11.10401797	10.69460431	10.50964145	10.84913447	10.7391925
200993_at	10.74049626	10.32895875	10.20513937	10.81961082	10.83802823	10.5960793	10.80057394	10.80334051	10.42751224	10.45115309	10.57788328	10.64027741
200994_at	10.07348834	9.918286496	10.00950021	10.10003275	10.24609797	9.86210725	10.13108606	10.23828437	9.75494043	9.761617584	10.02773427	9.914197948
200995_at	8.885914565	8.8135215	8.522881844	8.979208431	9.092809142	8.656187749	8.645906594	9.590752164	8.711383911	8.434828926	8.837076581	8.983256439
200996_at	9.258258629	9.245229248	9.230076288	9.61858347	9.796981242	9.495963807	9.829853698	9.820575	9.403326041	9.651179653	9.392680602	9.235351612
200997_at	9.089770995	9.093011353	8.98106461	9.134273145	9.015798652	9.06667673	9.47472801	9.23829314	9.157706776	9.042293203	9.297776947	9.432014913
200998_s_at	9.380185458	9.709790796	9.602168297	9.798602411	9.94412325	9.76726931	10.07234467	10.10502138	9.568213438	9.694124368	9.757050399	9.694023811
200999_s_at	9.42502451	9.759061881	9.704738257	9.957567903	9.964303451	9.90287519	10.30939641	10.21979683	9.808803586	10.17258367	9.909210954	10.21132007
201000_at	10.06416369	10.17093776	10.3035398	10.31597923	10.05803878	10.02542624	10.16892357	10.17661629	9.997778113	10.0050557	10.17263642	10.10865265
201001_s_at	9.009548424	8.957501483	8.806305112	8.770376503	9.05482518	8.491830701	8.674969865	8.909610867	8.864385093	8.762443549	8.654346865	8.587534171
201002_s_at	10.84961245	11.11191238	10.82426273	10.72830847	10.91490799	10.38283274	10.68682666	10.86207934	10.57810585	10.68061149	10.74545713	10.54339015
201003_x_at	9.479518756	9.339505763	9.11462819	9.540429736	9.408390396	9.093279936	9.329042477	9.192286799	9.198069267	9.755928679	9.17493092	9.457368698
201004_at	10.82643278	11.07435921	10.81414192	10.74917614	11.04969063	10.86756376	11.26551207	11.24188541	11.16832204	11.65339045	11.03534035	11.3763435
201005_at	10.42618081	10.64688595	11.20840329	11.28350088	10.18680345	10.54022717	11.20464931	11.09446238	11.71366156	11.30670345	10.81300018	11.19420017
201007_at	13.32790836	13.13558444	13.37613444	13.24955855	12.97242605	12.75047398	13.38922679	12.91135772	12.86740449	12.85097163	13.00279944	12.99758416
201008_s_at	11.77469532	10.23584253	10.64286979	11.83357974	11.7374682	12.46905535	12.10900005	11.53522106	11.35197987	10.75016884	11.31447869	11.90493035
201009_s_at	12.53020407	11.52390257	11.3911386	12.52998548	12.18497197	12.78597575	12.61524013	11.97944311	12.34528562	11.68626534	12.04076837	12.40898736
201010_s_at	13.26609213	12.60486319	12.60423229	13.2070824	12.86601092	13.36049477	13.36438443	12.89543473	13.06695093	12.71671307	13.06758505	13.13479094
201011_at	9.266677793	9.206134459	9.18571689	8.85057636	9.318865285	9.372248261	9.71858935	9.517163682	8.538905228	9.001984868	8.957443482	9.408254272
201012_at	10.3109292	10.77848171	10.1619445	9.711685167	9.53586088	10.09153836	10.29891978	10.06445794	11.06534032	10.89865486	10.02442831	9.973421937
201013_s_at	8.971625063	8.953034951	9.183496176	8.862380454	9.131222699	9.024126351	9.397009725	9.328987032	9.080658556	9.253178809	9.206001141	9.014229935
201014_s_at	7.30070374	7.190569644	7.547388629	7.508395016	7.708324925	7.60399244	7.878000964	7.891595466	7.475085023	7.44870966	7.365567574	7.496032088
201015_s_at	10.54542266	10.69499263	10.8532974	10.79591309	10.60796889	9.969296252	10.24440233	10.54278247	10.33209294	10.28181657	10.36213722	10.60290484
201016_at	8.097126518	7.837321312	7.954859971	7.67577271	7.753385213	8.29559018	8.49377327	7.927664244	7.69039925	8.524135869	7.534755908	7.442365141
201017_at	8.043212774	8.173724102	8.174448758	8.333527871	8.096049044	8.576857336	8.446942346	8.20511026	8.196347111	8.608440563	8.175806152	8.26228338
201018_at	9.516282897	9.586616779	9.6138162	9.438607135	9.242385916	9.762458431	10.10727288	9.414443487	9.316438582	9.911457235	9.481930754	9.325300892
201019_s_at	9.312340115	9.391319228	9.151193313	9.089280192	9.082814146	9.48824372	9.816694174	9.122372546	8.776007982	9.332889177	8.873574843	8.761958155
201020_at	9.144588348	9.276686886	9.067705864	9.065948382	9.361347134	9.158353696	9.369606342	8.911203097	9.029370716	9.008279274	9.029382626	9.004639227
201021_s_at	12.7038036	12.47547701	12.7486463	12.8346855	12.79942624	12.7311245	12.86686851	12.62650818	12.38880009	12.52235909	12.45401959	12.44406465
201022_s_at	13.00805826	12.92484672	13.02732142	13.08837008	13.0802303	12.8418121	13.08909723	12.94986128	12.85541155	12.92248808	12.73426468	13.01447226
201023_at	10.36978378	10.42645686	10.36289702	10.7756843	10.47940694	10.53070055	10.82423392	10.67300128	10.41254115	10.54513789	10.25537891	10.51709669
201024_x_at	11.10868342	11.13795377	11.25597289	11.17750671	11.42923554	11.01345587	11.55268895	11.03300735	11.32015197	11.11912119	11.29832257	11.17491124
201025_at	9.248435978	9.181024645	9.632272646	9.64655188	9.436425629	9.401470219	9.631558057	9.324132253	9.166757525	8.79990618	9.344721128	9.290061379
201026_at	7.218735152	7.418514534	7.193331014	7.579388288	7.365176928	7.59812823	7.263811391	7.337125863	7.440327599	7.242384155	7.475226291	7.22689982
201027_s_at	10.02107678	9.84987912	10.18080696	10.23405524	10.16496982	10.30097735	10.35399592	9.955490214	10.18796786	9.671422281	10.18866383	10.072587
201028_s_at	10.32622741	10.02792362	10.4800919	10.45363442	10.76691879	9.87194696	10.07201073	10.66037935	10.58497907	10.25279833	10.28313491	10.93343945
201029_s_at	11.43982107	11.6405212	11.78590591	11.80181299	12.0657122	11.3399464	11.71575837	12.00155581	11.70290171	11.56690193	11.72179473	12.13483382
201030_x_at	13.93269163	13.95098136	13.95180477	14.01520606	13.86616853	13.79505471	13.83366557	13.87081455	13.68309261	13.88023645	13.85751225	13.87969437
201031_s_at	10.24967164	10.54669481	10.18645466	9.866552483	10.53552061	10.69498257	11.1069299	10.64297434	10.23756398	10.47352286	10.5699175	9.920074234
201032_at	10.4369113	10.66883968	10.41535104	10.42888291	10.48770473	10.21396829	10.75219852	10.63928334	10.38125433	10.56753566	10.42526278	10.66340325
201033_x_at	13.16709128	13.26795342	13.26907132	13.10623834	12.97115004	13.23469747	13.22949933	13.12364808	13.15585209	13.29490699	13.13692369	13.4322626
201034_at	11.65380707	11.8539291	11.62788724	11.78080257	11.46396644	11.14071967	11.76216664	11.61736116	11.88022974	12.05770674	11.53659993	11.72968571
201035_s_at	11.0369577	10.83186358	10.8806386	11.22878495	10.93253393	10.82797968	10.95378073	10.7574685	10.30360689	10.34970578	10.69726553	11.05803106
201036_s_at	11.47912271	11.4514652	11.36082372	11.54373882	11.30440905	11.10776522	11.36777709	11.19012464	10.40204954	11.01475976	11.0170309	11.20059072
201037_at	10.52880032	10.30585412	10.67788746	10.17342052	11.09588433	10.87429791	11.23203414	10.76680274	10.65040352	10.95840788	10.89199929	10.84512383
201038_s_at	6.837502755	6.911471823	6.76577576	6.811904537	7.080201758	6.985872542	7.364811717	7.136302298	6.928606397	7.235986688	6.955001246	6.6118668
201039_s_at	10.11976357	10.09122393	10.30648253	10.38909066	10.10142189	10.08035205	10.23128993	10.01408464	9.988660847	10.09143138	10.03325918	10.12091328
201040_at	10.24542953	10.51221322	10.32553412	10.4321577	10.30252812	10.05880048	10.36866821	10.22746527	10.31261788	10.38551104	10.3441715	10.4726682
201041_s_at	10.58726738	11.59593001	10.78483352	12.51452262	10.19553582	11.67770542	12.0689159	11.31674031	11.81969215	12.31095501	11.92187095	11.53259618
201042_at	11.54779019	10.63026405	11.38480187	11.43114397	11.39996462	11.40805174	11.39201866	11.41129581	11.13115878	11.47236268	11.29729807	11.57202106
201043_s_at	7.697728953	7.542173622	7.658652939	7.435474752	7.929906473	7.937187256	8.287429306	7.751366229	8.064912137	7.873826859	7.718450997	7.525123013
201046_s_at	11.52406308	11.70328646	11.72912551	11.42915264	11.62724631	11.50782012	11.5766005	11.52985572	11.53078842	11.42110183	11.79957572	11.64803866
201047_x_at	10.92043541	10.92776209	11.03779456	11.12778455	11.04545235	10.97387034	11.48666308	11.31173448	10.95271372	11.12542616	10.81723343	10.94320629
201049_s_at	13.37976788	13.55338794	13.40301525	13.32034585	13.35811008	13.50756731	13.54845124	13.49236271	13.5574297	13.76524895	13.51018241	13.47448903
201050_at	8.987164746	9.145267718	8.983683992	9.029884736	8.729360134	8.850564895	8.747361842	8.761776591	8.919632787	9.073643907	8.760310179	9.025889991
201051_at	10.47782823	10.34905032	10.38952386	10.73312142	10.76080716	10.65399883	11.15838569	10.83584877	10.82502282	10.85585813	10.77094916	10.78135454
201052_s_at	9.135562494	8.93279721	9.242878101	8.843829568	9.271519037	8.756047802	9.431580572	9.213770493	9.010479214	8.926856314	9.03509455	9.457558951
201053_s_at	8.207109208	8.418576109	8.213317732	8.008492778	8.059990454	7.869725118	8.420677889	8.120611528	7.825504245	8.402586389	8.150902427	7.920826261
201054_at	9.468214529	9.800704255	9.64222822	9.315326623	9.860071351	9.86178234	10.23229345	9.827681658	9.692648318	9.6946758	9.667190252	9.603274273
201055_s_at	8.970103894	8.996606262	8.793196724	9.107588027	9.478048615	8.941680156	9.043425386	9.264949164	8.937915588	8.760749319	8.998216311	9.116435248
201056_at	7.972235798	8.221076687	8.196671096	8.151003499	8.106710422	8.255712948	8.417334288	8.280409819	8.263102242	8.377393795	8.301095506	8.498638828
201057_s_at	9.272522217	9.057094182	9.224603963	9.646209316	9.145207009	9.431532207	9.850226554	9.71314952	9.452191037	9.630839042	9.458597524	9.65849091
201058_s_at	12.15295934	12.4235519	12.40923968	11.92984824	12.68268008	12.77232682	12.93469913	12.56761373	12.61585609	12.51703457	12.4984117	12.9639863
201059_at	9.827510215	9.985813818	9.618275497	9.888785782	10.15667036	10.2443422	10.25177606	9.91625271	9.917164845	9.920981349	10.0183729	10.20621552
201060_x_at	11.10781825	11.30559221	10.95749284	11.40829963	11.30449468	11.01446878	11.06270234	11.22129968	10.77768446	10.70185104	11.15386183	11.09028694
201061_s_at	10.92451244	11.29415588	10.93646248	11.06646385	11.10284994	10.89350503	10.7599148	10.8592993	10.73428618	10.88376637	10.98441166	11.07194129
201063_at	8.406839116	8.55946068	7.998782178	7.972550042	8.480911963	7.834630069	8.140428382	8.360732232	7.851958702	8.333993455	8.029698969	8.000655497
201064_s_at	10.13983715	10.37957452	10.17198412	10.71372324	10.88189298	10.81994891	10.83151034	11.16612051	10.13994925	10.26297756	10.84862567	10.87098424
201065_s_at	8.71281077	8.918856423	8.561119145	9.1013134	9.080357093	9.070555809	9.440257546	9.264649607	8.824778617	9.131833801	8.986406238	9.015336636
201066_at	11.87237365	12.25687832	12.13684972	12.04755054	12.06461898	11.97156293	12.18232532	11.73215406	11.83686527	11.64379618	11.7236587	11.96632399
201068_s_at	10.50034899	10.65040399	10.65879222	10.28285749	10.84451935	10.31903104	10.6370683	10.52418949	10.51342779	10.93446088	10.43439148	10.54912899
201069_at	10.38055337	11.09782846	10.28472459	10.97703458	9.790621299	10.61246795	10.70922486	10.66943458	10.86560197	11.31873085	10.52366843	11.09184982
201071_x_at	11.1470814	11.42080805	11.27127569	11.46114776	11.46134611	11.19225603	11.39006994	11.36819431	11.29498124	11.4028443	11.31623096	11.40502871
201073_s_at	7.615294705	7.691583723	7.52906554	7.606024456	7.827827353	8.061386089	7.671876042	7.816789151	7.747813906	7.621050526	7.666276934	7.815953964
201074_at	8.081690531	8.350248596	8.036171391	8.390983082	8.205628067	8.635901083	8.666891876	8.403635024	8.163864395	8.472067339	8.478261434	8.500067057
201075_s_at	7.080064899	6.935250916	6.990363069	7.148753293	7.180555747	7.340443457	7.122341557	7.177491208	7.176741469	7.257346227	7.407142154	7.449689194
201076_at	9.592466493	9.695047666	9.943342848	9.647219823	9.644930986	9.342604807	9.666983959	9.730244831	9.367276931	9.559085728	9.557789932	9.642587472
201077_s_at	11.1477502	11.24280026	11.28686838	11.28101816	11.44023102	11.0399308	11.40948253	11.33228607	11.35509429	11.31426058	11.28020481	11.26558012
201078_at	10.40819111	10.1414714	10.30842173	10.43328487	10.53319123	10.25686087	10.44960145	10.59416758	10.06348912	10.14372608	10.23645464	10.4251216
201079_at	10.16397254	10.48019494	10.35773702	10.46113162	10.49671091	10.52602125	10.76295163	10.13358681	10.21458633	10.32743155	10.16145708	10.65847197
201080_at	9.388752225	9.43625996	9.296373585	9.324041579	9.317348874	9.224827063	9.497192686	9.477167762	9.428138598	9.454772967	9.356897198	9.449357996
201081_s_at	8.271883355	7.97651638	8.115913702	8.249068232	8.347855866	8.197671245	8.443019088	8.360527802	8.046003461	7.990974846	7.919653145	8.248921496
201082_s_at	9.186966243	9.053812043	9.1562436	9.621672706	10.22919687	9.413194572	10.0322249	9.61945343	9.242464346	9.478607296	9.473254613	9.353149433
201083_s_at	5.068675536	5.13303655	5.029380352	5.206640019	5.192493947	5.364238448	5.328221309	5.610080917	5.070289977	4.997062121	5.175951149	5.108913231
201084_s_at	10.47763497	10.51585684	10.09311153	10.56641103	10.82421867	10.97708706	11.1325124	11.02187162	10.72732101	10.8317478	10.68944763	10.84915695
201086_x_at	10.43342041	10.52715306	10.37985867	10.76592222	10.43789501	10.68904765	10.79696625	10.64068797	10.56177089	10.6764042	10.51910269	10.70339031
201087_at	8.925037657	8.954813332	8.882678661	9.047415907	8.978309415	9.067670754	9.153007109	8.797249093	8.796566722	8.580686456	8.844572728	8.76918516
201088_at	8.352857053	8.708402968	8.077411119	8.309529473	8.442046374	8.401800496	8.421533802	8.526046951	7.785876513	8.130921696	8.412801274	7.700687687
201089_at	10.30512084	10.27778153	10.08751554	10.45717338	10.45576514	10.40857758	10.84787625	10.48963037	10.27389834	10.32643285	10.15310357	10.27139853
201090_x_at	12.96182085	12.82898869	12.96107016	12.79940624	12.96101062	13.15226391	13.3225632	13.00543417	12.97987856	13.20824229	12.9526593	12.87794764
201091_s_at	7.172099909	6.992553774	7.128549718	7.440091428	7.322987573	6.96005105	7.383258715	7.315285672	7.002961264	7.41284315	6.965212868	6.830822604
201092_at	10.46141758	10.58339391	10.67897862	10.65845428	10.73228675	10.44920349	11.05006498	10.80044249	10.57271802	10.7898093	10.50708981	10.66058373
201093_x_at	11.72374459	11.8808774	11.67208173	11.90960707	12.48984961	11.57239048	11.89637102	11.68061485	11.52581551	11.55486208	11.6430457	11.95743027
201094_at	12.53040043	12.39796106	12.47053639	12.50368067	12.4120349	12.42634268	12.53714575	12.54016038	12.53976614	12.78560466	12.41387101	12.50875922
201095_at	8.808045452	9.267922115	9.038801974	9.071178473	8.947086426	8.996152446	9.1219572	8.830943184	9.08083173	9.421612037	8.95817004	9.313197614
201096_s_at	9.968811473	10.0582931	10.03124874	10.26043376	10.51417109	10.39277664	10.67933201	10.4845055	10.53444923	10.50469533	10.36905911	10.31557954
201097_s_at	11.07351983	11.32460488	11.0240063	10.76186037	11.20449818	11.29915404	11.55536578	11.46475927	11.42731551	11.41453811	11.4465207	11.18511957
201098_at	9.832207056	9.661841972	9.659907928	9.593654371	9.955014151	9.863968976	9.949292216	9.837144743	10.07423529	10.05340172	9.727015299	10.00179149
201099_at	8.889092954	8.975453091	9.070772605	9.322282718	9.05815487	9.057562991	9.481048757	9.09254372	8.83958093	9.432118993	8.89824574	8.751864316
201100_s_at	10.87484287	10.93930719	10.93906558	11.02654843	10.93434154	10.86755368	11.16359653	10.95750066	10.67018333	11.09683511	11.00761304	10.79107397
201102_s_at	8.581544855	8.634340441	8.914201716	8.968622561	8.848180138	8.703764158	9.003168291	8.787116254	8.892055281	8.68121627	8.839283132	9.224140498
201103_x_at	10.76254116	11.17547401	10.79570344	10.92295289	10.27383997	10.50623471	11.0524665	11.04146656	11.05334068	11.26421953	11.15168171	10.87355555
201104_x_at	10.53641612	10.79379928	10.5085156	10.67053705	10.19486161	10.51729556	10.57449363	10.70756468	10.85987649	10.76483704	10.73335456	10.5672677
201105_at	12.21152122	12.91063458	12.52580885	11.50982398	12.25830841	12.49726838	12.7021681	12.16430533	12.46550869	12.66665606	12.40002109	12.53458919
201106_at	10.67219336	10.87967925	10.69972305	10.56438637	10.83622422	10.46321003	10.73838218	10.57345799	10.25654914	10.70131075	10.38844431	10.71774847
201108_s_at	8.065515138	8.220948418	8.314321478	8.627522186	9.45775705	8.920474729	8.441678273	9.071069646	8.616286389	8.931568702	8.788036952	8.344958545
201109_s_at	7.554927975	8.021681467	7.182229475	8.434668084	9.081488485	8.503013861	8.10463144	8.906499262	8.086869541	8.122303347	8.119729309	7.757346459
201110_s_at	7.143336104	7.767790171	6.806730823	7.587245576	8.348954245	7.779237167	7.418810605	7.935747746	7.310508419	7.372904065	7.681339227	6.77333657
201111_at	8.28901514	8.103243739	7.938090296	7.95319671	8.203784377	7.934054919	8.819921513	8.461940885	7.850610532	8.440313979	8.12824202	8.214586481
201112_s_at	9.931025933	9.827495568	9.891412993	9.752313312	9.889130878	9.806391779	9.918853737	9.828153663	9.779499882	9.840849279	9.835702111	9.775807364
201113_at	10.80778214	10.90358235	10.83375216	11.20862749	11.11566452	10.87605533	11.17262257	11.03049629	10.81011635	10.68178789	10.80098784	11.29744565
201114_x_at	10.88912174	11.13292935	11.12360425	10.94332429	11.1063614	10.88924801	10.84923862	11.01112763	11.02157746	11.43235476	10.99793226	11.06044464
201115_at	8.331896467	8.441018622	8.322697045	8.318701069	8.756795097	8.506487282	8.885509092	8.66747512	8.431084049	8.446690371	8.650855699	8.40003986
201117_s_at	7.803317635	8.518589628	7.805870127	7.666732	8.024058613	8.47135581	8.387245967	8.643846017	8.505054209	8.653290242	8.598834755	8.118891362
201118_at	9.004993362	8.814943679	9.067573611	8.917698714	8.444	8.311423366	8.597999825	8.674466597	8.280715668	8.743507865	8.489558888	8.372808444
201119_s_at	12.26472835	12.36910694	12.34476041	12.25977685	12.38209528	12.26390883	12.51534087	12.26932805	12.29904823	12.30736696	12.03791879	12.48233741
201121_s_at	9.801229823	10.17046938	9.622564575	9.752866796	9.346853178	9.477574286	9.625710065	9.550780971	9.436117132	9.811016917	9.684728119	9.410903363
201122_x_at	9.99198564	10.19624275	10.02408238	9.96739823	10.25160615	10.27016608	9.895553958	9.91113129	9.888821767	9.758133299	9.58029579	10.18229883
201123_s_at	10.13959239	10.26937613	10.18030369	9.912457645	10.7693814	10.91203317	9.861899512	9.499662428	9.665997916	9.027302023	9.099928928	10.5353252
201124_at	7.960105902	7.980346425	8.10218086	8.169979914	7.972292679	8.455931853	8.224185466	8.144447466	8.695607911	8.630244129	8.520084716	8.145635848
201125_s_at	10.12858928	10.01612522	10.18239781	10.51351547	10.21037536	10.19144566	10.29097249	10.33623595	10.62602103	10.81132704	10.58723896	10.39649919
201126_s_at	10.01397942	10.12338059	10.08913349	9.951747833	9.848580722	9.805386045	9.918023715	9.938799444	9.894884596	9.858003067	9.772620556	10.08657238
201128_s_at	9.996422812	11.02635363	9.931948594	9.781594775	9.922659887	9.637738506	10.03973432	10.05043973	9.839631175	10.18969273	9.782525721	9.837025053
201129_at	8.329570819	8.858789514	7.795157571	8.133754776	8.26824386	8.363730757	8.851837583	8.76188425	8.479642392	8.61347387	8.736495589	8.245838365
201132_at	9.385544064	9.471614823	8.976725683	9.460646247	9.508147078	9.358413414	9.483908822	9.431663061	8.838016836	9.25570139	8.852886038	9.212131807
201133_s_at	9.238355397	9.24946356	9.147535764	9.663425561	9.652083829	9.462720154	9.648888178	9.825115786	9.07219171	9.486770638	9.069388272	9.529097673
201134_x_at	13.28154312	13.36986942	13.364879	13.06260866	13.34858609	13.18189797	13.52858436	13.21832952	13.12183406	13.31255839	13.19603008	13.18292659
201135_at	10.87762675	11.17562384	10.95287121	11.21653799	11.22922672	10.82441651	11.31633155	11.04819222	10.77143863	11.18916377	10.97917448	11.30788332
201136_at	9.696935116	10.08559496	10.33275885	9.709031663	9.408986115	9.398221098	9.32114829	9.685654278	9.758497481	9.730103203	9.783176142	9.851816607
201137_s_at	10.55625328	10.99328596	9.646936604	10.08318878	10.10321917	9.603416861	9.928946049	10.41646821	10.56966106	10.89397069	9.931621537	10.22766176
201138_s_at	8.016642104	7.938532991	7.769545402	8.092516091	8.232393034	8.064656139	8.439055635	8.195018743	7.972280627	8.157491297	7.910165866	7.925645178
201139_s_at	8.354941852	8.334835985	8.218616183	8.260617477	8.284890484	8.347301082	8.613319233	8.436492578	8.135543944	8.582563228	8.081880147	8.249644913
201140_s_at	8.991330874	9.019058138	8.755376354	8.488800236	8.667800433	8.315146404	8.555433952	8.714038449	8.883503389	8.828123731	8.94641368	8.49829649
201141_at	11.89969733	12.11202923	11.78174407	12.59607249	12.28919812	12.44757943	12.20957185	12.12511652	11.52329927	12.6217349	12.78508763	11.24064862
201142_at	9.082279885	8.990823693	9.052306208	8.896174125	9.439789419	9.060645755	9.1301623	8.987230832	8.922553222	9.176503339	8.839205635	8.9003246
201143_s_at	6.706356597	6.712893474	6.654722809	6.823442525	7.123455385	6.817223278	6.931359632	6.644185764	6.657851488	6.848063293	6.696778331	6.815667532
201144_s_at	10.19735291	9.973915581	10.25614805	10.1085045	10.14635696	10.15776567	10.26685137	10.33012137	10.14960526	10.20252639	10.06466006	10.34968658
201145_at	11.38418985	11.44288963	11.67308962	11.45589472	11.54392359	11.2965833	11.71503041	11.47996411	11.32796018	11.41996292	11.33370874	11.65136932
201146_at	9.932904613	10.12126646	9.635014172	9.902978707	10.1979089	10.22181141	10.31534627	10.42023357	10.02834579	10.10728415	10.00943837	10.24791233
201147_s_at	9.600236887	9.809948496	10.38428899	10.21204303	9.387780549	9.690311901	10.1012098	10.19219471	10.22362293	10.17299979	9.465256101	10.30265607
201148_s_at	9.81313742	10.0103034	10.48247113	10.46805412	9.667447324	10.13486301	10.42637572	10.41163555	10.21666832	10.43076363	9.701348516	10.69801244
201149_s_at	9.820860795	9.72655612	10.51137083	10.68286737	10.01654169	10.31606258	10.32234343	10.53938102	10.3516723	10.29290474	9.730080241	10.77257523
201150_s_at	10.81301579	11.00769424	11.68075077	11.56328642	10.40202411	10.93612245	11.33144904	11.2864899	11.35547772	11.90355816	10.84782187	11.75950081
201151_s_at	7.84215624	7.539105685	7.720830633	8.718143819	7.758830388	8.781039403	8.487350604	8.45034322	7.717542537	7.496496562	7.330422025	7.721846784
201152_s_at	10.85052942	10.94839032	10.8712012	11.0352518	10.96717266	11.31980797	11.29173084	11.11648178	10.74755553	10.89317681	10.97647716	11.11842038
201153_s_at	10.82322319	10.63551758	10.60558313	11.0587751	10.53484131	10.97009693	11.18152045	10.89731239	10.5561771	10.7318764	10.60028138	10.64205557
201154_x_at	12.11255741	12.44317662	12.31977036	12.1717565	12.28901962	12.47765007	12.82227873	12.58296168	12.56091326	12.80016618	12.51113784	12.59813078
201155_s_at	12.27572298	12.00866845	12.21610819	12.09802331	12.24118038	12.36590152	12.69869139	12.17891494	12.12400318	11.86307005	12.30578655	12.48973197
201156_s_at	8.622188436	8.519664855	8.370186824	8.842760089	8.586770884	8.612762887	8.928745654	8.667505759	8.677817359	8.739875151	8.495407213	8.414229578
201157_s_at	8.786312256	8.867127011	8.838323971	8.872211101	8.906166571	8.599731939	8.911454669	9.227241992	8.575429991	8.865759838	8.833597875	8.660886981
201160_s_at	12.6020065	12.28019353	12.58533172	12.58448177	12.76092326	12.99556516	13.08976398	12.67908769	12.38475563	12.62074086	12.63153948	12.45064942
201161_s_at	12.01698194	11.88274667	12.16838013	11.96778649	12.6249666	12.86276771	12.86185187	12.41541732	12.0841992	11.99561378	12.35494499	12.59387203
201162_at	12.41385468	12.51703033	12.13114061	12.656138	12.92058275	12.62908219	12.75565579	12.82341798	13.17174688	13.22421757	12.59010315	12.62979402
201163_s_at	12.10243039	11.74704828	11.65946277	11.80057879	12.03080071	11.81160642	12.24746111	12.17944771	11.61324353	12.20293414	11.91003228	11.20837604
201164_s_at	9.039639168	9.161352665	9.063208606	9.271360905	9.020101388	9.331847855	9.44477526	9.393716691	8.977237379	9.143949258	9.389171047	9.237083111
201165_s_at	10.28131886	10.2292192	10.27862698	10.41215321	10.31132963	10.70277908	10.5400461	10.68942536	10.56243708	10.46083727	10.36455969	10.52115549
201166_s_at	11.01449691	11.06304036	10.95096873	10.80124612	10.90695564	11.08965174	11.40873873	11.19944595	11.0524204	11.09630281	11.26177642	11.00920354
201167_x_at	8.364021111	8.003768977	8.214781763	8.268549859	8.623088462	8.634981184	8.536630136	7.963201742	8.425922182	7.961835701	7.854680639	8.302752427
201170_s_at	10.53517615	10.78845987	9.024126862	10.5814832	11.0433977	9.770174799	10.65593576	10.11629224	10.11371609	10.15219141	9.938551302	9.738276116
201172_x_at	11.71652026	11.60093403	11.7756973	11.61217264	11.83085789	11.4729646	11.61732454	11.70558013	11.72590966	11.81557836	11.72164172	11.70900124
201173_x_at	10.15456355	9.949186478	10.30436985	10.42457047	10.40617748	10.04777539	10.51114841	10.23864209	10.15470849	10.55550394	10.32973275	10.55391044
201174_s_at	10.23665217	10.19310283	10.08163501	10.31093959	10.43010949	10.51373852	10.75152923	10.71445929	10.45696365	10.66578832	10.38633097	10.55236546
201175_at	10.46622858	10.56184056	10.68414221	10.60551141	10.59497378	10.34297177	10.2762259	10.53035818	10.29307405	10.21714661	10.42524932	10.59097063
201176_s_at	9.78909101	9.75875214	9.878418797	9.960254204	10.25987742	10.01593702	10.31746924	10.11234773	10.01412492	9.953664584	10.02836764	10.14303227
201177_s_at	8.127928548	8.267142517	8.008425866	8.340812851	8.194222529	8.475565511	9.007696492	8.499858687	8.24146724	8.547898365	8.278892204	8.190292263
201178_at	10.02049124	10.21984502	10.18778126	10.22191862	10.16534178	10.27037265	10.2832515	10.24740208	10.19960868	10.22836781	10.26884945	10.23674956
201179_s_at	8.084093532	7.928784571	7.746835212	8.052171143	7.817230414	7.718620286	7.851887139	8.122168456	8.090533357	8.427374056	7.87448169	8.151555489
201180_s_at	9.081890095	9.397065969	8.813122872	8.688901345	8.958206851	8.643950801	9.108000566	9.232369803	8.93637629	9.725081871	8.990120622	8.916524039
201181_at	6.146802639	6.016836036	6.121638082	6.113543543	6.049203975	6.070406781	5.92298078	6.239082726	6.35005042	5.891189794	6.273787732	6.291806991
201183_s_at	9.69451774	9.503465855	9.491456296	9.587267415	9.928711869	9.484528927	9.646865254	9.536689832	9.607681786	9.632188428	9.647918174	9.523564164
201185_at	10.10065062	10.38605583	10.07203726	10.88016371	10.4546085	10.7236653	11.1280862	10.9894662	10.9327491	11.3899156	11.15108897	10.68873267
201186_at	9.638728376	9.445936809	9.87645979	9.750419668	9.816132077	9.526816515	9.972235521	9.864028053	9.994124041	9.953688441	9.809751825	10.20118394
201190_s_at	9.167875033	9.284396886	9.215709988	9.094189491	9.336445068	9.042134248	9.493716607	9.32797336	9.104554935	9.242282047	9.461734801	9.26710125
201192_s_at	8.485432754	8.611122241	8.486583233	8.715781942	8.908803946	8.718682665	8.861764056	8.633484639	8.459814247	8.357546807	8.505453	8.623209243
201193_at	9.234140966	9.367322537	8.703715956	8.846832351	8.767173243	7.771423657	8.092067789	8.971446111	8.12862605	8.740446969	8.728387614	8.449303669
201194_at	11.98045416	12.23097897	11.90151454	12.0710494	12.07998688	11.81305937	12.35762659	11.98845188	11.900666	12.1834147	11.83221907	12.11564851
201196_s_at	9.525973365	9.043093836	9.289520219	9.44890494	9.712731114	8.960360467	8.972206724	9.092836787	8.091262528	8.321162938	8.614326555	8.869411862
201197_at	8.826508255	8.360053088	8.463396897	8.530202857	8.251946859	7.778806769	8.40896493	7.946986919	7.101961868	7.841759824	7.798187611	7.858546882
201198_s_at	9.664069392	9.79164564	9.83292073	10.07012704	10.13392684	10.07849307	9.953077082	10.11869183	9.952646029	10.24504462	9.964517164	10.23310682
201199_s_at	10.81765803	11.03357854	11.09550117	10.89666196	11.17903383	10.90701502	11.04452595	10.94259044	11.13618744	11.47009858	11.09279943	11.16436442
201200_at	11.18058749	10.93004289	10.78960136	10.72257938	10.83795513	11.10584594	10.9890778	11.12910785	10.83094316	11.19075825	10.87638764	10.99056871
201201_at	12.49414947	12.55318614	12.28083056	12.3426711	12.28726052	11.6629093	12.15110155	12.48009223	12.13222354	12.51832337	12.39116953	12.36639263
201202_at	9.131385907	8.487608571	8.550716976	8.650572776	8.697942757	8.373881262	8.542142179	8.499529194	8.515354458	8.636051243	8.595920216	8.558137663
201204_s_at	9.152402578	9.541462238	9.034043223	8.927018124	9.336480754	8.800461753	9.468937497	9.065544547	9.15509888	9.061958734	9.225850429	8.952845231
201205_at	7.31095136	7.233845976	7.710162681	7.609798224	7.210738416	7.489572284	7.374541395	7.394343586	7.206396572	7.364394254	7.631140057	7.239311517
201207_at	9.624239311	9.734324131	9.499027592	9.648910216	10.04380481	9.631170693	9.52033682	9.638757666	9.280672492	9.210219704	9.54679972	9.848242326
201209_at	8.816344555	9.280921073	8.834353081	8.923684919	9.059059961	8.673814529	9.155132259	9.015003926	8.718490142	8.865798074	9.101099552	8.832682123
201210_at	10.94646968	11.00890566	10.8020511	11.31393025	10.9021022	11.0458551	11.31238349	10.71493178	10.08684227	11.04522199	10.42157931	10.46328637
201212_at	9.437088789	9.999229789	8.777021314	8.963803887	9.022120665	8.494081048	8.768332756	9.504811459	8.518309126	9.264527213	8.919185794	9.070273207
201214_s_at	8.357537779	8.461445624	8.574001686	8.600248295	8.849590743	8.814599997	9.055997508	8.938066635	8.678351994	8.982814694	8.66784569	8.741545597
201215_at	10.26261583	10.81490842	10.5866862	10.16499417	10.33035713	10.32372966	10.85606341	10.5112218	10.82128326	11.06518631	10.5897409	10.59265605
201216_at	10.02263567	10.10196648	10.00516681	9.969622746	10.14381142	9.637159974	10.09799021	10.40380287	10.09930092	10.31624546	10.10211235	10.45409875
201217_x_at	12.06656186	12.79060959	12.13625481	12.40812737	12.29306158	12.82465182	12.79173951	12.63712566	12.91192681	13.00033584	12.80245658	12.47488692
201218_at	8.946386001	8.977661781	8.760471552	8.785383648	8.670319586	8.39824769	9.119544143	9.130965787	8.787882453	8.971195595	8.807084193	8.773272149
201219_at	7.397663101	7.492966928	7.56082202	7.33763999	7.146985179	7.351899563	7.340557835	7.195502901	7.562978385	7.441205457	7.37975053	7.266910307
201220_x_at	9.958884122	10.28422604	10.04930977	9.978759548	9.909974792	9.693133012	9.95231178	10.07255721	10.09865633	10.39635549	10.04565285	10.36364787
201221_s_at	10.11820715	10.55079683	10.26398763	10.17856221	10.21441006	10.08012684	10.64738785	10.26598456	10.10136287	10.09716412	10.51272739	10.46956645
201222_s_at	9.738499775	9.485530448	9.527791718	9.807165459	9.792005709	9.53775629	9.98604002	10.05252181	9.323326634	9.568308298	9.79053365	9.510257521
201223_s_at	10.08841239	10.05472807	9.990972294	9.899885618	10.07511299	10.0211108	10.41383081	10.41329531	9.983087642	10.11704983	10.10593195	9.973581786
201225_s_at	9.83239076	10.06234664	9.847306347	10.03608775	9.932327084	10.19942247	10.48296195	10.21516764	10.12789679	10.22186024	10.16291506	10.24851297
201226_at	11.34941168	11.60237606	11.45597813	11.25071248	11.59804467	11.27984334	11.68127409	11.44666677	11.6280074	11.59081739	11.42681113	11.63885451
201227_s_at	11.73620306	11.87536185	11.72684066	11.77938306	11.80091927	11.59140443	11.96600813	11.71415952	11.49995059	11.90427566	11.61568493	11.70206084
201228_s_at	8.405008791	7.862102749	8.382408002	8.390952222	8.107899799	8.262995598	8.549055726	8.176125344	8.326155257	8.062268081	8.279931288	8.296636315
201229_s_at	8.308569164	7.757447577	8.407762078	8.329298735	8.212600696	8.199666438	8.956874341	7.95362651	8.09337325	8.318398462	8.395580306	8.637256872
201230_s_at	9.817723002	9.584691836	9.939769998	10.38382183	9.801060264	10.04314427	10.59236612	9.780058258	9.993083989	10.11491736	10.12300686	10.50319756
201231_s_at	10.36220319	10.60769937	10.38672442	9.964252774	10.05405675	10.09665537	10.336027	10.40976287	10.37851316	10.69379786	10.35368062	10.3606806
201232_s_at	8.52009486	8.80150731	8.661301013	8.85600621	8.895376009	8.761343796	8.957661944	8.711657863	8.259669863	8.771507158	8.621659935	8.706918001
201233_at	7.925359665	7.861726098	8.058015139	8.072213304	7.964255753	7.751519075	7.99463	7.898111219	7.791232704	7.931114696	7.870924372	8.189368988
201234_at	11.00722047	11.12450822	11.15300317	11.22843878	11.01964875	11.11223614	11.13448247	11.01881969	10.94526064	10.96620748	10.96452889	11.21451591
201236_s_at	9.560978071	10.75355701	10.20919897	11.13248173	10.5410842	9.953420401	10.13404241	10.24565915	10.33474086	10.66420094	10.46003852	10.64768946
201237_at	9.058640782	9.208561086	8.95985265	9.27633555	9.239144737	9.340572746	9.708807492	9.413263172	8.464081944	9.322688343	8.837599039	9.008718743
201238_s_at	10.55303262	10.4687778	10.38500049	10.5592182	10.72360333	10.57558468	11.09569711	10.75845156	10.12843889	10.49373996	10.37165376	10.14764302
201239_s_at	10.40617923	10.30457511	10.56107089	10.50682561	10.37697454	10.16724011	10.36933944	10.49317991	10.43534481	10.21652573	10.17043759	10.57853107
201240_s_at	11.16132977	11.19702756	11.1986753	10.85451046	11.0834492	10.70822477	11.3066963	11.38831814	10.90165047	11.29801549	11.14198756	11.05002796
201241_at	11.32387998	11.22157736	11.40884013	11.63865739	11.72064377	11.24522502	11.34853922	11.31228965	11.07061448	11.45614694	11.13383434	11.5129005
201242_s_at	11.83880451	11.51464685	11.75804402	11.8212317	11.81993489	11.61360248	11.90597021	11.94573381	11.34804064	11.46982522	11.57495559	11.34411107
201243_s_at	12.30852625	12.28033227	12.52199614	12.23574852	12.42804891	12.24765306	12.57070505	12.63473146	12.08587781	12.39061249	12.26786926	12.23053539
201244_s_at	10.40576679	10.54189364	10.55674754	10.85892767	10.57625599	10.34971079	10.7028068	10.4542331	10.20152473	10.30008276	10.22646499	10.67738013
201245_s_at	8.341861131	8.270389678	8.212226068	8.417885233	8.654728028	8.489270941	8.962000922	8.260117301	8.146004834	8.387308342	8.239323074	8.327008088
201247_at	8.663428862	8.828796843	8.71545036	8.923939006	8.871359233	8.974076446	9.38514975	8.937839803	8.67092874	8.661550892	8.591298486	8.872050878
201248_s_at	8.969955718	8.817595535	8.88634247	9.149976532	9.141242175	9.303965945	9.218571878	8.800068962	8.778792921	8.610776193	8.546244024	8.686365603
201250_s_at	10.1735905	9.970056517	10.31804272	10.07821396	9.985249361	10.19620056	9.544953548	10.17547512	10.25278368	9.987133584	10.24265291	10.06353383
201251_at	11.89179496	11.95433608	12.02346342	11.87057604	12.24687235	11.90330872	12.14815654	12.11106343	11.72010275	11.93178279	11.6400707	12.06935934
201252_at	8.560834737	8.59770469	8.537492067	8.743968132	8.781675324	8.795633594	9.056897735	8.733162878	8.74397834	9.261881864	8.833520529	8.884348402
201253_s_at	11.73683182	11.75931869	11.89676975	11.75150536	11.65873233	11.57315043	11.89059147	12.02983878	11.86544568	12.03283749	11.78963528	11.74608966
201254_x_at	13.10938972	13.31979353	13.1607892	13.20384423	13.10215441	13.2279344	13.3541127	13.24524476	13.34621397	13.45103291	13.32278844	13.38685391
201255_x_at	10.34893527	10.50695432	10.37626335	10.47252723	10.6146439	10.60507506	10.69677029	10.45470515	10.29813967	10.34054243	10.61711269	10.76249051
201256_at	10.92241657	10.98648494	10.91588433	11.17499999	11.10196661	10.87565094	11.4187716	11.27019657	10.85801178	11.10561734	11.11796653	10.8648241
201257_x_at	13.91621155	13.76932315	13.76702092	13.83013177	13.7978419	13.87518614	13.88939612	13.71431428	13.97136104	14.10867241	13.7580759	13.88869251
201258_at	11.89705528	12.17644806	12.43902247	12.19606674	12.02959313	12.31191302	12.34515926	12.27052559	12.05951795	12.36460838	12.02537355	12.43998939
201259_s_at	10.41026026	10.0399831	10.34197075	10.70221027	10.72691618	10.60898604	10.52560332	10.74455293	10.27547038	9.895075046	9.925690211	10.74358023
201260_s_at	10.14804531	9.919937265	10.07341152	9.905209818	9.80429401	9.658888886	9.916118661	10.08499705	9.595525701	10.00514358	9.561247063	10.0211756
201261_x_at	9.630562859	9.832517278	9.831254672	10.55083399	10.37517142	10.09617872	10.87897059	10.35324344	10.80816674	11.599691	10.69834228	10.67991208
201262_s_at	9.368743864	9.018779161	9.197763266	9.875479001	9.775244348	9.642358156	9.910897516	9.474778631	10.05925262	9.898086491	9.508794606	9.85291827
201263_at	8.732174006	9.196820925	8.657235933	9.2840192	9.280633683	8.982359357	9.640983885	9.331461773	8.971681094	9.164044071	9.223586043	9.014707829
201266_at	11.12684405	10.12105432	11.21797715	10.94107328	10.61097333	10.65686177	10.71672472	10.85408309	10.73822507	10.9082332	10.93487726	10.53072517
201267_s_at	9.266678683	9.580469814	9.542885756	8.967473031	9.611535372	9.558604327	9.816962053	9.484867355	9.472510975	9.715953303	9.368477267	9.756875956
201268_at	11.07979458	11.18114657	11.20389812	10.97338867	11.17424583	10.7911918	11.11172879	11.15644205	11.01064919	11.39738916	11.19206833	11.01022822
201270_x_at	9.83054903	9.688811007	9.847333301	9.937288626	9.741297412	9.76115865	9.759769916	9.621580288	9.686004688	9.88051011	9.647470137	9.942970309
201271_s_at	8.562196669	8.995968418	8.990490914	8.764429531	8.93664823	8.746736987	9.141377829	8.994002253	8.808742846	8.664063081	9.005797882	8.884380974
201272_at	12.01409024	11.45937736	11.94370227	11.79530832	12.09938125	11.37945381	11.6657334	11.89052621	11.47631434	11.58102374	11.79914168	11.81464187
201273_s_at	11.84191872	11.73223454	11.78816173	11.40435654	11.80692124	11.66370647	11.95429715	11.88350126	11.42020743	11.85076038	11.77057	11.41885522
201274_at	9.502572212	9.686145251	9.792200396	9.825949941	9.846450643	9.9474059	9.821386431	9.731275896	9.877456964	10.0826495	9.801504924	9.898275555
201275_at	7.995292073	8.529350996	8.387946401	8.152011399	8.32011651	8.113092849	8.389661689	8.200124667	8.152044124	8.531511328	8.067837443	8.20935717
201276_at	9.039404656	9.363442943	9.159641285	9.144072536	9.239663023	9.271001406	9.381791065	9.118207972	8.996807416	8.956410105	9.150624473	9.452921041
201277_s_at	10.36470957	10.5330471	10.61229662	10.61213291	10.96349188	10.60849449	10.92307913	10.69350773	10.32711059	10.57829898	10.51661883	10.53013748
201278_at	10.33710922	10.72148562	9.365455183	9.905315638	9.820288487	9.099105472	9.266812977	10.0182146	9.756127157	10.47662351	9.535523929	9.451425227
201279_s_at	10.07870966	10.19997153	8.748183517	9.450522366	9.291640955	8.745733064	8.351207487	9.57323354	8.922598636	9.490894845	9.123732541	8.986692505
201280_s_at	9.507877802	10.13991118	8.247475284	8.723945389	8.628994389	8.203149749	7.897855659	8.623155052	8.670532859	9.53743724	9.011639518	8.242437423
201281_at	9.315349176	9.390991086	9.332356522	9.367996768	9.831607926	9.326836995	9.391788901	9.059537373	9.135491074	9.519017392	9.234518912	9.065698788
201282_at	11.01022982	11.1758159	11.28640936	11.18775014	11.44399969	10.98412221	11.17539099	10.94597605	10.82223227	10.92339599	10.67947529	11.1840459
201283_s_at	6.958028258	7.015556442	6.816635219	6.858731849	7.704604059	7.865853983	7.082328604	7.453691194	7.126833364	6.960897636	6.81039346	7.6116724
201285_at	10.11003233	10.21187015	9.946872075	9.901665943	10.12597009	10.17132553	10.46777883	10.34202635	10.19604378	10.39520677	10.23084658	10.28224824
201288_at	10.51956027	10.48266834	10.16652542	10.27235652	10.20215787	9.917431551	10.27032018	10.39907103	10.36941117	10.79863974	10.46259981	9.926927204
201289_at	7.98064304	9.731785451	8.091599766	10.08365893	9.800554482	10.03002212	10.20806474	9.803515885	10.81363474	9.527719618	10.61232315	8.650393302
201290_at	10.11305873	10.5434719	10.25157412	9.940532437	10.18168123	9.899545382	10.50943071	10.50532328	10.23618789	10.61212661	10.39822565	10.3261923
201293_x_at	12.6605667	12.74619691	12.57789308	12.75007146	12.80710326	12.34392912	12.63526434	12.61438529	12.82617432	13.13636396	12.70415022	12.43170447
201294_s_at	7.560600654	8.648156979	7.399218452	8.357321622	8.049385452	8.728149841	8.232444171	8.663547013	7.966061592	8.200971911	8.113385367	7.85338132
201295_s_at	6.142479758	6.617262787	5.836596435	6.295721932	6.17646141	6.822153973	6.303936732	6.477624001	6.219819732	5.965525398	6.164289427	5.881170974
201296_s_at	9.912497328	10.49661402	9.748698732	10.13172114	9.833168651	10.1843928	10.70312534	10.20116072	9.985777225	10.44649715	10.16376481	9.806813714
201297_s_at	6.327971718	6.225868431	6.178586293	6.404475043	6.407612518	6.497301108	6.541619916	6.64485504	6.242144912	6.228397585	6.046329395	6.371077858
201298_s_at	10.19600616	9.751923243	9.804403519	10.08367904	10.12734466	10.31171533	9.926948809	10.38442769	9.883157803	9.669633153	9.844192528	9.938347949
201299_s_at	7.129069605	7.008329795	6.98920604	7.316282953	7.202630694	7.359219175	7.036709828	7.213451189	7.136278528	6.991524506	7.145507335	7.06943812
201300_s_at	10.43696833	10.33222932	10.14602778	10.43270861	10.15684817	10.63368697	10.38315734	10.05162356	9.802525467	10.69288437	10.00064717	9.985549567
201301_s_at	9.14513442	9.355717061	8.927967112	9.379013336	9.141754324	8.966829586	9.749905436	9.585857106	9.737007263	10.42763747	9.610199902	9.487383214
201302_at	8.885009041	9.024745616	8.606834882	8.579447329	8.379158702	8.885265283	9.15029414	8.641688566	9.553924078	10.14107837	9.035961776	9.05561766
201303_at	9.645164171	9.720391208	9.507087535	9.54698263	9.569826926	9.699487932	9.738926738	9.713497197	9.809717997	9.74758603	9.671663494	9.493450945
201304_at	11.4371843	10.89626681	11.42652848	11.65010146	11.4585407	10.91141886	11.56717889	11.2553961	10.33725888	10.90290491	10.99075586	11.01916395
201305_x_at	9.596640842	9.552808723	9.364313615	9.491474837	9.63838074	9.45789504	10.02575112	9.790844002	9.94498872	10.06699223	9.59151252	9.623236138
201306_s_at	10.93709219	11.29871513	10.90209104	11.25081739	10.87395116	10.82664758	11.54169768	11.44647863	11.46166258	11.79295737	11.37261494	11.21528422
201307_at	9.0536808	9.059947446	8.971025665	9.308893241	8.778331687	9.31260329	9.68413605	9.302001886	9.620575121	10.15308849	9.581736221	9.443284913
201309_x_at	8.676755475	9.190294973	8.225032283	8.764433608	8.774585607	8.803517946	8.570429616	8.384162205	8.737904024	9.031460037	8.546698956	8.420247165
201310_s_at	9.63678475	10.98379595	8.858679224	10.15992575	10.19176373	9.708056154	10.37237606	9.729641752	9.854566364	11.03945484	10.11843292	9.663446726
201311_s_at	8.657923606	8.699717646	8.305296804	8.524809492	8.346723476	8.142543982	8.238789595	8.608533584	9.139471958	9.055789582	8.661992564	8.469040132
201312_s_at	10.22804814	10.062186	9.575814315	9.515510644	9.758924145	9.353667345	9.894171077	10.1094627	10.06141944	10.72404031	9.875720774	9.404177516
201313_at	8.263404952	8.011636926	8.727002837	8.460259111	7.96056319	8.506724031	8.619439202	8.62300662	9.193754362	8.703149811	9.060212847	8.604239039
201315_x_at	11.9053623	12.002142	11.53774295	11.35037724	11.72714091	11.30972243	10.991432	11.42992678	11.65486311	11.52871481	11.52227634	11.49535468
201316_at	7.419260155	7.862603698	7.739284954	7.459733708	7.453416033	7.582567876	7.555751335	7.487880945	7.428666667	7.904350652	7.696849327	7.739620435
201317_s_at	11.06338804	11.02020277	11.02838799	10.90795461	10.97980819	11.02982017	11.11026567	11.0099264	10.87363933	11.20143611	10.75727393	10.80846845
201318_s_at	12.29504553	12.27237964	12.62298429	12.44140855	12.79449374	13.38495663	13.15699048	12.91690383	12.7914121	12.31376603	12.79989014	12.44553423
201319_at	11.26403551	10.96466798	11.29706528	11.46087175	11.4168142	11.64331075	11.85990861	11.47429981	11.33728625	10.81093563	11.42038357	11.07886602
201320_at	9.133084413	9.229321634	9.130251386	9.133113441	9.173869728	9.217927289	9.360530516	9.162443686	9.252999723	9.027701994	9.392476645	9.146628776
201321_s_at	8.819920977	8.832856639	8.48618338	8.908230382	8.737381116	8.586978715	9.317583473	8.599201369	8.825898253	8.687930517	8.885250904	8.764958352
201322_at	13.54763386	13.53116372	13.39149091	13.61855624	13.81404087	13.55983953	13.57924824	13.66975373	13.29242945	13.25662154	13.41577052	13.70603532
201323_at	6.85608812	7.069607859	7.219561274	6.776227549	7.32554875	7.116572238	7.425504176	7.133350741	7.271059118	7.270789661	7.219527102	7.161985425
201324_at	8.805122279	9.29066987	9.00024556	9.217421305	8.924544015	8.666234166	9.670189914	9.077940507	9.058451239	9.545086055	8.721510669	8.775841948
201325_s_at	8.835269914	8.9958196	8.8845515	8.853832465	8.789635925	8.703994292	9.141170166	8.844610488	9.304819113	9.045249148	8.537901319	8.88699941
201326_at	8.339516869	8.009534418	8.218728019	8.103693943	8.523482682	8.225482364	9.071991128	8.550107806	8.422912569	8.671319716	8.591222523	8.389857567
201327_s_at	8.527733143	8.366802158	8.452645185	8.673424669	8.780431942	8.671853885	9.478505991	9.048456537	8.494173489	8.780078759	8.835082034	8.601380356
201328_at	8.086279367	8.378499037	7.943197151	8.748447182	8.704025234	8.025355813	7.997490484	8.446361358	7.767157289	8.122569196	8.083036171	8.267697757
201329_s_at	7.792950346	8.155530794	7.756555852	8.699077852	8.640914212	7.763489137	7.913028997	8.316117601	7.57965409	7.990902675	7.821369004	7.86960162
201331_s_at	9.982031917	10.11852334	9.780025142	9.894988462	9.775301637	9.701210463	9.758772063	9.798249923	10.05295563	10.01646874	10.25426036	10.0894543
201334_s_at	10.8211918	10.91007272	10.87477455	11.01752624	11.02722257	11.23235388	11.33516876	11.06729249	10.83048128	10.90966912	10.94151485	10.80693188
201336_at	10.86999125	10.86354796	10.85066932	10.73842217	10.84529307	10.4861455	10.78857044	10.53845691	10.78727819	11.01544457	10.73024122	10.79157173
201337_s_at	8.652700584	8.500763163	8.671523148	9.140983593	9.231312606	9.092628223	9.15012377	9.200121229	8.724706522	8.627747457	8.369254868	8.803869713
201338_x_at	11.88008701	12.11319366	11.91309549	11.77291752	11.88827204	11.46155035	11.9719638	11.56254062	11.23715595	11.45071519	11.55155814	11.78591991
201339_s_at	9.348783417	9.765868823	9.307598984	9.86166422	9.867163856	9.489766681	9.860633653	10.0072616	9.383727409	9.56509681	9.401859333	9.615878152
201341_at	9.435046439	9.504854941	9.411104138	9.725775769	9.58454648	9.520523201	9.614064748	9.528850715	9.431266138	9.751173809	9.454235792	9.399041066
201342_at	10.0389067	10.0762821	10.16131981	9.948027236	10.06011461	9.774585703	9.894508113	9.869560792	9.974568879	10.00447905	9.774246968	9.970778636
201343_at	9.626252634	9.432128755	9.565578816	9.716923584	9.400400509	9.217306029	9.801004346	9.509864436	9.170021461	9.333001054	9.301316997	9.390221141
201344_at	6.801350632	6.749112054	6.833971282	6.724724741	6.706780041	6.984251093	6.992947435	7.012529479	6.678174512	7.039617004	6.945228312	6.764329876
201345_s_at	9.402107752	9.363008946	9.594022772	9.665750772	9.482258907	9.300710693	9.791191339	9.565615331	9.603871092	9.348364339	9.383541685	9.727395071
201346_at	10.07705502	10.43004794	10.34436592	10.22758662	10.26963248	10.1915847	10.44166597	10.22531952	10.16588497	10.11531463	10.34339558	10.29949647
201347_x_at	9.747167236	10.01573578	10.22057184	9.78760623	10.04948446	9.748003762	10.33187141	10.07826693	10.00103227	10.26647437	10.11983238	9.971977207
201348_at	13.76275133	13.54127401	13.77492016	13.89120971	13.95389181	13.18427248	13.07108103	13.22653726	13.27663745	13.08586741	13.62665804	13.57568982
201349_at	8.317942764	8.128690826	8.171588757	8.417885233	8.315480433	8.343411595	7.781909125	8.343173529	8.301320361	8.030791983	8.194703758	8.124278606
201350_at	10.37346013	10.51605546	10.39820643	10.35528816	10.58996726	10.32830611	10.31073982	10.320048	10.19142543	10.0434142	9.938187218	10.48252236
201351_s_at	10.28100635	10.34151193	10.53084671	10.52489159	10.838718	10.69021589	10.82589785	10.82183594	10.3243561	10.29970578	10.4659766	10.65395293
201352_at	10.91824163	10.91270382	10.89186558	10.42057507	11.07882269	10.81088042	11.33036531	11.10896296	10.83723775	10.88004686	10.86255592	10.75987257
201356_at	9.177785458	9.327705675	9.355858913	9.463156479	9.244421909	9.331574889	9.601426506	9.268422502	9.400760839	9.420984244	9.261765605	9.423495723
201357_s_at	8.480896996	8.309446796	8.417273056	8.746033083	8.535904503	8.660755223	8.425197492	8.670483241	8.584204862	8.241927651	8.438935778	8.667573009
201358_s_at	10.77367447	10.83864103	10.88575659	10.99265287	10.88284112	10.76451993	11.05707717	10.98922503	10.97688237	11.17830549	10.95737189	10.66320484
201359_at	10.05121935	10.18810925	10.10663558	10.23071422	10.35884093	10.31263627	10.58095964	10.3332441	10.44493179	10.55129769	10.28987253	10.24250093
201360_at	11.52945667	12.08308845	11.72261874	11.60870401	11.62660088	11.02737215	11.25800986	11.57158564	11.72310388	11.81830651	11.27735896	11.72368538
201361_at	10.01706922	10.12999085	10.29738208	10.40185348	10.06959029	10.01279361	10.15975482	10.05099889	10.22336475	10.25192264	10.09561703	10.24623756
201362_at	9.217821349	8.790499102	8.463264133	9.339238087	9.866950439	8.875030159	10.11846209	9.495031028	9.312797261	9.016382844	9.828052168	9.069465069
201363_s_at	9.066822971	8.648224674	8.47417991	9.629167556	9.721638104	8.79680599	9.643980484	9.291745452	8.980993991	8.583024843	9.295737132	8.799960557
201364_s_at	10.35032781	10.45187828	10.10581692	10.66299729	10.67494181	10.41679447	10.49244852	10.1231175	10.4263727	10.05080841	10.10781598	10.38991311
201365_at	10.02763625	10.2703376	9.808218739	10.42377407	10.32318021	9.889141188	10.30384987	10.00664534	10.22682437	10.40003624	9.936081719	10.33373665
201366_at	10.58649596	10.64040236	10.47074925	10.3975888	10.41695861	10.52648967	10.66813079	10.33060604	10.17505685	10.83734661	10.31109604	10.45911758
201368_at	10.00931761	10.54917763	9.975782673	10.76556136	10.11874693	10.25537932	10.45318757	10.17899813	10.56449898	10.77986533	10.58306699	10.55489392
201369_s_at	6.981076192	7.711214957	7.132014411	7.739731819	7.233757439	7.502292887	7.991855616	7.419559926	7.380357001	8.105835043	7.657092085	7.698159299
201370_s_at	6.961168627	6.951767351	7.293966929	7.06362745	7.017696734	7.071633404	7.267868582	7.22346562	6.914592058	6.96151203	7.053204977	7.24476419
201371_s_at	9.762536346	9.710645192	10.00227017	10.05921384	10.18596563	9.765987773	10.40239206	10.03131117	9.586085106	9.832057942	9.745382527	10.17147002
201373_at	9.3324892	9.323044196	9.578402578	9.695611723	9.574285589	9.507706662	9.437981217	9.261670778	9.291058207	8.717063614	9.285390959	9.70149689
201375_s_at	11.18949252	11.35089508	11.45976188	11.61831428	11.31612047	11.48769235	11.95028178	11.47730312	11.24240703	11.58213034	11.33823235	11.2469043
201376_s_at	8.613973466	8.759731527	8.301997941	8.661243207	8.643022769	8.247199319	8.638378745	8.603908895	8.562430149	8.331861704	8.385250404	8.514882395
201377_at	8.931860337	9.086871491	9.24273535	8.95063075	8.842434913	9.232657219	9.230165116	8.91195634	8.955053264	8.970968583	8.895422547	8.959632575
201378_s_at	9.582226458	9.648824756	9.667854446	9.499222827	9.832176288	9.922347413	9.746489456	9.641998072	9.664896282	9.40235988	9.649648902	9.759585666
201379_s_at	9.195319233	9.690845631	9.413969363	9.672765969	9.837106295	9.629644347	9.986988032	9.63714999	9.330819448	9.695313306	9.510713116	9.714428148
201380_at	8.338836895	8.420925771	8.256463781	8.304461579	8.009333629	8.549021128	8.21436056	8.309184858	8.60550442	8.558001328	8.347451128	8.131923238
201381_x_at	9.428069038	9.617946737	9.379055567	9.460798018	9.405680923	9.172328681	9.134745006	9.377286372	9.029909204	9.158799646	9.164620434	9.308148426
201382_at	7.703228598	7.759735619	7.859803435	7.598029925	7.724008425	7.641621649	7.673539951	7.657430436	7.834472819	7.654023086	7.750161105	7.770765547
201383_s_at	9.497623774	9.387810239	9.223236817	10.00314149	10.09112566	9.973692872	9.791212669	9.691715329	9.651232061	9.347498194	9.414027392	9.897777954
201384_s_at	9.597529531	9.655774938	9.631864425	9.857507413	9.939048854	9.677687317	10.16602334	9.774758027	9.601328662	9.874390095	9.798207684	9.844499484
201385_at	10.42256791	10.55967077	10.40924039	10.4393456	10.53913714	10.46428656	10.69738647	10.59337386	10.38645282	10.61624763	10.4869467	10.53557756
201386_s_at	10.11729114	10.05222525	10.14249785	10.46705707	10.25251615	10.25522578	10.31117837	10.2968971	10.10473254	9.989096894	10.24989756	10.35226723
201387_s_at	9.665451036	8.263725669	8.241046838	9.426429832	9.618630031	8.99280462	9.726774211	9.294452987	9.648287989	11.12282325	9.94347012	9.375429178
201388_at	8.631319824	8.784438938	8.945471194	8.725833106	9.17441795	8.762651181	8.85707461	8.396954209	8.685433448	8.89282057	8.785841947	8.694593836
201389_at	9.203398995	9.235123701	9.248827051	9.454984289	9.579776578	9.720532692	9.545391607	9.636612111	9.475856868	9.248921398	9.577974656	9.53310364
201390_s_at	10.95709855	10.99597811	11.09090858	10.91605831	11.20249257	11.02178268	10.9728699	11.05522785	10.73528205	10.79618841	10.96629552	11.1087039
201391_at	9.740726762	9.994911697	9.92813393	9.818604611	9.929951112	9.9877288	9.900891779	10.11126309	9.940216599	10.01799852	9.903173937	10.21014273
201392_s_at	8.559500043	8.046491709	8.525525609	8.915381771	8.675503248	8.386919122	8.090418865	8.352581931	8.143686051	7.914843204	8.195116822	8.471040273
201393_s_at	10.41979048	10.04526534	10.22899581	10.37021986	10.0795853	9.75325886	9.719944569	9.999303136	9.567147754	9.691539683	9.829087558	9.841912168
201394_s_at	8.549012589	8.842610686	8.775500917	8.806939394	8.710229629	8.83841251	9.095785786	8.785185717	8.851246702	9.101773605	9.052951077	9.064541955
201395_at	9.825099229	10.31796578	9.856228305	10.1601775	9.785487498	10.13525583	10.16850785	10.11043999	10.2197981	10.29394713	10.22975802	10.24179818
201398_s_at	10.61643868	10.7667323	10.60507726	10.48098076	10.55321183	10.52129649	10.84638496	10.76830862	10.65723115	11.0792774	10.5852924	10.75270706
201399_s_at	8.445721974	8.448836048	8.144102191	9.138197378	8.82540828	8.930834009	8.519217081	9.008867012	8.602329492	8.350020317	8.210705612	8.919306274
201400_at	10.42519126	10.5525147	10.30490317	9.807810847	10.75884599	10.41937666	10.53802544	10.43246313	10.14263546	10.58429053	10.16226902	10.56881603
201403_s_at	13.04198175	13.27358689	13.23463596	13.61207155	13.25238894	13.36406142	13.55888156	13.23556124	13.26539962	13.08340059	13.00977873	13.16533675
201404_x_at	9.526510471	9.412419692	9.587334463	9.748439829	9.681127593	9.954078969	9.449850902	9.39787708	9.51536234	9.331513392	9.465880635	9.520885257
201405_s_at	10.08298628	10.12204002	10.21494595	9.908153854	9.982871874	10.15033713	10.34791132	10.05731744	10.0991043	10.19577629	10.11099453	10.25748017
201406_at	12.07108576	12.26679906	12.04883468	11.42721533	11.81689214	11.84360538	12.02383598	11.89392741	12.29901766	12.20199718	12.069304	11.98223486
201407_s_at	9.658993174	9.060592954	9.260927726	9.1739448	9.885118594	9.441074234	10.29121037	9.562677791	9.017607869	9.382337124	9.38250303	9.006705193
201408_at	10.21033709	10.015366	10.21769963	10.38779257	10.49493858	10.48488791	10.26363801	9.947616995	10.07121082	10.31863128	10.19665703	10.29527248
201409_s_at	10.35015295	10.10369717	10.34816666	10.28336898	10.36103159	10.46369267	10.58419925	10.37238318	9.983626781	10.28396832	10.35648125	10.23962721
201410_at	10.10492787	9.689873257	9.963127011	9.966768722	10.42558375	9.916549828	10.04722653	10.21604249	9.520649218	10.08602579	10.17235659	9.885506336
201412_at	10.11344838	10.05492265	10.17675847	10.25605756	10.01214694	9.989998141	10.08581559	9.855194732	9.985784791	10.00050998	10.16655402	10.24218162
201413_at	10.38310775	10.12704415	10.42007141	10.45142316	10.41858926	9.976539431	10.58736861	10.35901512	9.747425811	9.922939176	10.01265347	10.55202507
201414_s_at	10.16434328	10.10090924	10.33518742	10.34851937	10.4182866	10.19276455	10.72555601	10.51125028	10.30854695	10.53721048	10.21749598	10.45655647
201416_at	7.105222837	7.434795496	6.663844527	6.826456465	6.933364654	6.735133687	7.235004437	6.669845959	7.367603694	7.819885629	7.695817543	7.011658625
201417_at	8.127739968	8.419656229	6.968191757	7.7249649	8.059061582	8.096816964	7.950118353	7.917275745	8.261747631	8.4485418	8.332799448	8.124558768
201421_s_at	8.537581392	8.537802648	8.653867123	8.500600823	8.833576085	8.656323962	8.919888409	8.782769659	8.614449267	8.52354206	8.963118289	8.634397002
201422_at	10.33311629	9.878758461	9.722063884	10.11977901	9.971577527	9.127623257	9.155542119	10.06475597	9.365013719	10.19273558	9.856726291	9.204848374
201423_s_at	9.690232958	9.74724374	9.485851078	10.2601018	10.04812306	9.76692768	10.14574617	9.944450727	10.01030419	9.94211257	9.797511545	10.01320045
201424_s_at	8.671198693	8.498195282	8.367289634	8.184672998	8.490122482	8.199469917	9.037720706	8.612230866	8.207782861	8.471949758	8.435371093	8.151655399
201425_at	12.17541536	12.27110388	12.1504489	12.44297692	12.04650016	11.91629432	12.0382732	11.99659874	11.80782827	12.22684637	11.88523129	12.28611758
201426_s_at	12.38678795	12.99095966	12.23252859	12.76016407	12.46526172	12.40716824	12.66233477	12.6963542	13.12382881	13.05737602	12.69858097	12.86846467
201427_s_at	12.31175464	12.30305564	11.67178065	12.09921419	11.55079534	11.40072671	11.83823498	12.00244272	11.69237789	12.341386	11.96383011	11.69950033
201429_s_at	14.19276201	14.30857387	14.2775042	13.95054101	14.13982681	14.20564567	14.25999161	14.2118448	14.28685536	14.35326491	14.20338132	14.25032258
201430_s_at	7.536982789	7.706205023	7.473500625	8.050914605	7.429207697	7.527972594	8.098687981	7.750585957	8.281197606	8.795898959	7.364816121	7.638855748
201431_s_at	9.04025431	9.755506764	8.898166187	9.354661541	9.092421846	9.219089224	10.06003711	9.440660739	10.08600919	10.63050082	9.66688853	9.584225109
201432_at	11.88834042	11.81497399	11.5453938	11.74985015	11.99549346	11.65491801	12.29180105	11.78679559	11.68441518	11.7945628	11.89560826	12.28189693
201433_s_at	11.42298956	12.40754366	12.16604443	11.53152393	11.26856819	10.78884456	11.04169655	11.38399633	10.9263857	10.53716445	10.84109303	11.39751365
201435_s_at	9.660778163	9.671877723	9.454859987	9.441678449	10.12667527	9.785253941	9.934511484	9.94971178	9.239740823	9.238813033	9.650057048	9.691849465
201436_at	5.264478031	5.512566583	5.50176698	5.255873693	5.487010526	5.604610846	6.054909242	5.773479072	5.412957741	5.542334712	5.456658273	5.32602996
201437_s_at	6.794388128	6.689631383	6.837611545	6.571931615	6.783041813	6.92821097	7.20199292	7.259166107	6.286972278	7.144450964	6.364559812	6.332768593
201438_at	11.63928371	12.06667867	11.43407273	11.70815186	11.35323196	11.05008269	11.81362728	12.07358675	11.63169825	12.29784356	11.81453933	11.51277801
201439_at	9.162641292	9.222645317	9.47013789	9.421042501	9.324603467	9.282696919	9.364313723	9.25957213	9.303171734	8.919693432	9.197424237	9.325000558
201441_at	12.06864265	12.24852908	12.1358622	11.97188309	12.10290181	11.89412032	12.09816994	12.04008218	11.95125392	11.90773508	11.95963163	11.98463317
201443_s_at	9.607257929	9.483493823	9.397997435	9.612038257	9.363495219	9.224188859	9.98679996	9.809462768	9.560159297	10.39524091	9.602982984	9.566871862
201444_s_at	10.14282886	10.14497556	10.03778585	10.61273066	10.19462645	10.15237366	10.4193232	10.55463491	10.59484337	10.73539757	10.35051453	10.45018261
201445_at	9.798204476	9.744760282	9.106618758	9.836140693	10.29428223	9.733865236	10.22232942	10.28336083	10.03250611	9.583675291	9.264302625	9.875384435
201446_s_at	8.325345564	8.552635865	8.31240443	8.967319756	8.533598274	8.827989769	8.601112501	8.755289509	8.364040223	8.526072663	8.688393473	8.656355564
201447_at	8.60317565	8.793881711	8.706843495	8.834996309	8.358027608	9.013846897	8.634436337	8.897230731	8.802850502	8.712490687	8.872101249	8.791059717
201448_at	8.443702553	8.966107736	8.462272263	8.677052242	8.291441251	8.645424705	8.746744928	9.138159705	8.278047182	8.57369394	8.801913217	8.781995623
201449_at	7.166658427	7.540909113	7.330048392	7.320189883	7.095009348	7.329842851	7.410126222	7.437423212	7.251308039	7.42773104	7.391559728	7.360694008
201450_s_at	6.935529661	7.176953894	6.850103195	7.111736841	6.905132862	7.071083663	7.217131586	7.658186281	6.76483102	6.752173411	6.998783528	6.959921098
201453_x_at	11.13010902	11.07217745	11.26143207	11.10138802	11.1384174	11.13279628	11.49521105	11.32220432	11.20345346	11.19654534	11.21244656	11.36090256
201454_s_at	8.039801055	8.106083761	7.880747995	8.436310958	8.297320315	8.1920045	8.137829702	8.437739623	7.806083067	8.340081132	8.126416312	8.375462496
201455_s_at	10.01495609	10.1203282	9.813633031	10.0331612	9.908920188	9.681585566	9.911572533	10.13413499	9.688850476	9.978735791	9.98563645	9.978030186
201456_s_at	8.022067944	7.887820071	7.61127969	8.046667362	7.631899661	8.264170195	8.148132048	8.209796687	8.127544935	8.353671528	7.983466544	7.956345183
201457_x_at	9.105981708	8.889953077	8.976084649	9.112430918	9.098395971	9.054128965	9.071069646	9.143703889	9.123533652	9.134089071	8.985652161	8.892013371
201458_s_at	9.160605325	8.913752986	8.731658823	8.945372482	8.920522069	8.864452194	9.259960222	9.175964936	8.897017968	9.279341388	9.04625627	8.94634945
201460_at	10.53843009	10.64394004	10.67746288	10.49025815	10.91948887	10.59799408	10.64516818	10.52394895	10.43306628	10.14630311	10.5499414	10.56936122
201461_s_at	8.371069993	7.881812982	8.017656658	8.57053548	8.600869743	8.609548535	7.891595742	7.987595269	7.794022446	7.288947013	7.85935943	7.786486949
201462_at	8.736884514	8.675185132	8.815726963	9.192305242	8.909381599	8.464792464	9.394291678	8.89432913	9.365694533	9.075759514	8.641309318	8.763173847
201463_s_at	10.38500476	10.64088974	10.62799482	10.40458472	10.3111879	10.24336417	10.22553052	10.45167389	10.34143524	10.57112054	10.39333497	10.6640329
201464_x_at	10.44604871	11.07850918	10.66205365	10.81973641	10.64739083	10.48907661	10.92222408	10.71149053	10.51194001	10.881902	10.65391647	10.36833466
201466_s_at	6.647915889	7.488481626	6.926594868	7.101886987	6.775260064	6.845680333	7.08775274	6.816567984	6.765787363	7.088333334	6.931321167	6.732726609
201468_s_at	8.567479968	8.578167917	9.188083184	8.180488914	7.932081285	7.839307781	8.104954844	7.912380449	8.286258806	8.207492618	8.183275448	8.021079054
201469_s_at	7.36385306	7.288554641	7.02483189	7.643959843	7.509447798	7.475808629	7.706634925	7.346831665	7.444730576	7.470958276	7.336217819	7.297149042
201470_at	11.31651645	11.50897651	11.47539531	11.41810885	11.70517393	11.75158761	12.02590183	11.93576436	11.6413319	11.54592975	11.8742066	11.77094158
201471_s_at	11.63364929	11.51279085	11.20197143	11.53743428	11.53222912	11.63921063	11.7733032	11.77735042	11.5322763	11.94206991	11.67304565	11.51459979
201472_at	11.16535956	11.19524541	11.52886049	11.24682245	11.50956962	11.33532544	11.48961213	11.45597396	11.24509782	11.42073557	11.29083948	11.34286058
201473_at	8.889967099	9.682432953	8.088317942	9.846669275	9.734316561	9.010575128	9.309135777	8.813940121	9.321231389	9.161593858	9.159041133	9.201608711
201475_x_at	9.936644831	9.917263052	9.987862836	10.0794229	10.00956589	10.00813308	10.12784344	9.977801032	10.05351584	10.01258596	10.10351194	10.2270245
201476_s_at	7.975589011	7.903030454	8.074664553	7.927356711	8.22557096	8.197255826	7.899965121	8.014357372	7.985393423	7.879198202	7.882119506	7.946080446
201477_s_at	8.675920328	8.677536432	8.704325479	8.390801312	8.664572757	8.179763525	8.755639134	8.713965517	8.289755555	8.872963186	8.588700733	8.720510892
201478_s_at	8.1046086	8.180150939	7.995019843	8.154550188	8.160066087	8.313317624	8.528376722	8.26279814	8.012665237	8.255207727	8.150463697	8.151034793
201479_at	8.712301382	9.2195728	8.987905516	9.107688751	9.0904613	9.192969837	9.571595062	9.250859643	9.011415428	9.241865628	9.115277299	9.167578738
201480_s_at	9.25438035	9.440445107	9.413089766	9.511908059	9.549183467	9.346168701	9.604993091	9.493661129	9.305450828	9.249168583	9.368466303	9.295620833
201481_s_at	10.97503046	11.23652378	11.41819453	11.74087028	11.38644852	11.781638	11.97279656	11.52560398	11.3252715	11.47329927	11.28317481	11.83908982
201483_s_at	9.176860415	9.10411321	9.140991284	9.229166328	9.251201082	8.89115879	9.335249623	9.368330902	9.24258608	9.447787138	9.24044668	9.284240329
201484_at	9.083245289	9.077712125	9.096818172	9.017653013	9.205230587	8.885085335	9.103667211	9.209802977	9.109868798	9.142882828	8.92624988	8.901394891
201486_at	8.621133211	8.458140694	8.505038974	8.996611535	8.83905752	8.877442297	8.71164808	9.086251004	8.550020113	9.135307108	8.438213941	8.527505461
201488_x_at	9.843096206	9.973302444	9.70448455	10.09922853	9.692904024	9.844967128	10.24861417	9.995206925	9.796164635	9.703157597	9.847503691	9.74053136
201489_at	11.0486934	10.78098761	11.0632709	11.28716446	11.66936805	10.94564439	11.87812293	11.34302957	10.92914783	10.82602597	11.07018905	10.94427832
201490_s_at	9.984582705	9.672049087	10.03637652	10.2773233	10.77798601	10.49752432	10.99597302	10.39651547	9.898057244	9.695404139	10.01019337	9.972764365
201491_at	9.865849863	9.534032097	9.922370481	10.09575415	10.00339632	10.06689586	10.12301116	10.31579823	9.932244151	9.846946556	10.03807945	10.26983369
201492_s_at	14.25121693	14.22224525	14.1404946	14.01604759	14.09120187	14.24314589	14.2754193	14.1876445	14.31350403	14.30208748	14.20703805	14.29954285
201493_s_at	9.2354168	9.251549692	9.082948278	9.525712733	9.389037293	9.424201463	9.586300116	9.650637873	8.900004507	9.124513127	9.285522665	9.335960001
201494_at	10.30967318	10.73382977	10.41399118	10.70881496	10.5792361	10.49223671	10.66462258	10.50368672	10.44492517	10.65014232	10.41839918	10.35698696
201496_x_at	7.823330254	8.080879457	7.680942285	8.1517353	7.664456921	7.5538802	8.8039467	7.912282492	8.796558305	8.314280746	7.955319694	8.793936085
201497_x_at	11.09556467	11.86974489	11.31769915	11.41895189	11.15112139	11.4017793	11.88399264	11.5003301	12.56361949	11.8129163	11.90292561	12.31760191
201498_at	8.74428577	8.749651106	8.702830832	8.63458215	8.785227352	8.783332314	9.121136835	8.7969955	8.596505178	8.863891476	8.568764993	8.985702118
201499_s_at	9.552432254	9.630226912	9.727992521	9.84346486	9.796284394	9.859619648	9.830501382	9.732087432	9.601742861	9.612918832	9.599347477	9.718435736
201500_s_at	10.86464635	10.99004122	11.01907184	11.08095675	11.02262828	10.72441566	10.87207337	10.90482011	10.88301696	10.87992819	10.8572181	10.68862724
201501_s_at	8.576826215	8.513610615	8.667281357	8.281113157	8.979448035	8.404177079	8.744605985	8.740591954	8.136381739	8.459211354	8.159517021	8.526522973
201502_s_at	9.203516185	9.840656283	10.02995277	10.32744066	9.563987532	9.841861011	10.07174798	9.874624016	9.590979432	11.10022497	10.14446426	10.15248786
201503_at	8.843657249	9.047617475	8.565180325	8.903334606	9.056028913	8.619215495	9.154599745	9.18032499	8.283322884	8.865239997	8.807186308	8.675406237
201505_at	7.960813455	8.496115038	8.038127014	7.679225678	7.977945409	8.604396184	9.158743713	8.769724945	8.725405325	9.229756978	8.330722902	8.585321235
201506_at	10.68738798	11.14796887	9.981097041	10.30974247	10.5648476	10.24797849	10.82785258	10.63799132	10.64751054	10.70591192	10.7030339	10.54168915
201507_at	9.75504117	9.676898589	9.832221916	9.800499067	9.670854922	9.814620445	10.09360998	9.899957719	9.892009613	9.727683259	9.959121102	9.669147676
201508_at	11.3269619	11.782625	10.51106047	11.51378332	11.291271	10.66863326	10.43470336	11.24882033	10.75019221	10.6072353	10.99509981	10.78049157
201511_at	8.800484334	8.752252895	8.808345063	9.125710445	8.953610476	8.906288729	9.192204753	8.942253424	8.939244897	9.181158496	9.0651813	9.217236172
201512_s_at	8.58264226	8.458760465	8.174405898	8.726171299	8.623542188	8.666150961	8.94395229	8.991700802	8.445499854	8.125469261	8.035010352	8.539699511
201513_at	6.991669162	7.109259643	7.207829376	6.902294498	7.192255838	6.73279145	7.50232	7.277115215	6.955435853	7.16383518	7.101194159	7.09886724
201515_s_at	9.720502019	9.704354025	9.783516333	9.981769006	10.02616199	9.815828808	10.36914467	10.10443292	9.882673136	10.32809702	10.03407558	10.01266838
201516_at	9.232782161	9.00629984	9.293518886	9.511110361	9.685699952	9.563544875	9.858723715	9.576929401	9.385580968	9.370653073	9.521554014	9.778294905
201517_at	8.398395132	8.157795108	8.175262786	8.599813325	8.55674799	8.375462496	8.653056636	8.576001754	8.223431776	8.721883342	8.198899001	8.349889836
201518_at	8.786399996	8.748081214	8.670525548	8.668913129	8.793408073	8.561160013	9.027485018	8.667831191	8.5777695	8.963049257	8.76438961	8.614441247
201519_at	10.71347772	10.63376294	10.76251435	10.78573543	10.93493686	10.53317103	10.99191175	10.99296654	10.45086187	10.71068692	10.72235158	10.67230612
201520_s_at	10.21368934	10.28327263	10.59080275	10.70748545	11.05422801	10.20412563	10.6536028	10.86738131	10.43165822	10.36832326	10.38424702	10.61419591
201522_x_at	12.68338288	12.50230259	12.78607338	12.84361487	12.93126253	12.49060848	12.73198254	12.77275828	12.98452172	12.9333362	12.76298548	12.781154
201523_x_at	10.35230429	10.28353713	10.30357145	10.42346379	10.56325972	10.35067162	10.29103671	10.36468215	10.46510391	10.28879875	10.32314734	10.3936385
201524_x_at	10.8421093	10.8788404	10.80301476	11.08849376	11.03582247	10.73583635	10.99506073	10.95010407	10.92865668	10.95753977	10.79277801	10.87773277
201525_at	12.82256759	13.09646171	12.71113566	12.34375089	12.67607046	11.78039769	12.54519494	12.46706712	12.64034003	11.16807969	12.14239871	11.8202688
201526_at	9.364808547	9.790377819	9.550283686	9.554806832	9.755175268	9.43315408	9.695469373	9.464382271	9.547407027	9.797896139	9.540810559	9.553274409
201527_at	10.80280885	10.76501366	10.71746363	10.70422936	10.77121554	10.72984111	10.72056003	10.6639144	10.58196264	10.71422661	10.61927116	10.65052113
201528_at	10.12563338	9.686722033	10.26258248	9.893274189	10.03956637	9.800262171	9.957239548	9.880387043	9.690027342	10.38512925	10.01378798	9.91115274
201529_s_at	8.367470934	7.880978204	8.441355991	8.514581923	8.446877037	8.089087837	8.377622953	8.277013051	8.024331134	8.509829739	8.25888332	8.439585064
201530_x_at	11.64658382	12.05545615	11.72292938	11.65820939	11.80108975	11.9392321	11.7415313	11.74007575	12.01665695	11.84623589	11.80854563	11.6083054
201531_at	9.735401606	10.59893488	9.659078217	10.93048447	10.15885654	9.955025302	10.12612258	9.89751804	10.30857254	10.08920203	10.53121606	9.990387523
201532_at	10.65811898	10.54066173	10.64582994	10.71755979	10.83539849	10.0152708	10.59139656	10.54287408	10.32637518	10.83341804	10.274071	10.44186789
201533_at	10.57902562	10.72565292	10.49725371	10.75785701	11.18583142	11.3806157	11.77435897	11.11347643	10.33086547	10.49604109	10.48734108	11.13381301
201534_s_at	7.94090253	7.814451579	7.690941734	8.141739386	7.967688016	7.914881994	8.001281661	8.214337443	7.825980903	8.008724175	7.865354125	7.856203937
201535_at	10.32563203	10.30376524	10.36206778	10.17615513	10.40708906	10.42924624	10.63035259	10.54216186	10.4357698	10.38476166	10.33476534	10.42121034
201536_at	11.40339381	11.4362652	11.56973419	11.48799171	11.75480991	11.75936537	11.70973774	11.78016753	11.24928815	11.24164833	11.55420863	11.77699727
201537_s_at	9.650636024	9.604442652	9.812310774	10.11754206	10.15136194	10.5393586	10.04157731	10.13941787	9.584926267	9.32658673	9.563618083	9.993437994
201538_s_at	9.039047384	8.828819274	9.061225952	9.510529112	9.586017487	10.06278906	9.495797108	9.477568803	8.969905531	8.423322738	8.636331565	9.428889759
201539_s_at	11.73979611	11.003486	12.03879644	12.63314425	12.47801034	13.48782208	13.23544187	12.33722174	12.46115087	11.70369946	12.09694221	12.57388676
201540_at	13.33245416	13.05132723	13.419659	13.54191822	13.47156996	13.78688041	13.73817023	13.52018613	13.32823936	13.21561709	13.35276002	13.30516646
201541_s_at	8.796465546	9.013257127	8.978959813	8.856853335	8.996527272	8.771280218	9.158126363	9.038567589	8.819748308	9.010046199	8.996430741	9.081348039
201542_at	9.121866234	8.721527596	9.111567862	8.516477205	8.589235811	8.940319917	8.894523139	8.60116666	8.650512618	8.941917795	9.158064509	8.802337726
201543_s_at	9.078003217	8.903031729	9.122805857	9.389077523	8.866126904	9.136530995	8.85119391	8.949734818	9.204248435	8.937356223	8.983333326	9.104466931
201544_x_at	10.79591183	11.06343049	10.78146264	11.1565271	10.77030221	10.8676147	11.10109277	10.88675854	10.95298857	11.04332726	10.99593459	10.98289561
201545_s_at	8.927178574	9.070337273	8.854785929	8.944134482	8.630089553	8.443704154	9.138381236	9.117682265	8.575482097	8.675945364	8.806820111	8.884947227
201546_at	10.09413502	10.12500231	10.28761021	10.24407297	10.56417209	10.45125922	10.83581973	10.62579757	10.30706993	10.56244421	10.54207153	10.53146219
201548_s_at	7.460167192	7.637147916	7.329747894	7.29132315	7.614479239	7.778234393	7.846036384	7.937904609	7.601903617	7.815412967	7.891515626	7.733462506
201549_x_at	8.059574748	8.268741892	7.915782897	8.356086691	8.122997284	7.93082757	8.348790409	8.23447485	8.456494334	8.631560122	8.347957198	8.376263992
201550_x_at	12.4503146	12.93626916	12.46053312	12.65657723	12.75637103	12.10531658	12.95008717	12.61089477	12.80419273	13.22803667	12.79591611	12.71506383
201551_s_at	8.667907895	8.562393557	8.840721249	9.045138276	8.897066108	8.999442761	8.664460891	8.738828897	8.690649224	8.146026551	8.353895527	8.854510968
201552_at	9.711360486	9.771685598	9.650928091	10.06283781	9.713836532	9.560378714	9.7844338	9.804960191	9.608344948	9.875910348	9.785572433	9.830771673
201553_s_at	12.08097469	12.36617548	11.93634238	12.15671949	12.06207013	11.69489019	12.10453413	12.00991008	11.75868315	12.39563028	12.04626643	12.13262643
201554_x_at	11.32298913	11.19046464	11.28985484	11.53710921	11.78999912	11.76970499	11.61496088	11.6727239	11.28365835	11.19490929	11.49463208	11.40083112
201555_at	8.774408093	8.653833668	8.637587723	8.825915132	8.724790564	8.597043958	8.913292978	8.68979237	8.711683527	8.941741891	8.768446955	8.588147297
201556_s_at	9.662121388	9.850687608	9.712383892	10.00472775	9.613424765	9.513174381	10.23928661	9.759266776	9.964398778	9.719753337	9.885364699	9.790048634
201557_at	9.300606551	9.409883252	9.529905148	9.577294552	9.540243368	9.50361652	9.786808925	9.657876151	9.999500289	9.679004458	9.596501898	9.906626313
201558_at	7.991513033	8.204923092	7.813727799	8.096222666	8.142411794	8.01776029	8.086425196	7.91470539	8.097660206	8.511936596	8.085778942	8.101914976
201559_s_at	9.518360553	9.075675756	9.848164241	10.53925825	11.20116661	10.72151539	9.532447057	10.98070798	9.337990128	9.28771006	9.705361343	10.49757719
201560_at	10.96080399	10.86966175	11.22087579	11.10053997	11.5244395	11.25715593	10.96635111	11.40564154	10.76690607	11.18107613	11.28795162	10.99113261
201561_s_at	9.285343978	9.08204461	9.247859076	9.789232692	9.307861845	9.064722706	9.570184133	9.578089361	9.367132817	9.644996793	9.475511068	9.718873089
201563_at	8.683661693	8.103409858	8.714779655	8.49648192	9.034848232	8.477295302	8.072458791	9.052554762	8.487053959	9.049144418	8.413403648	8.878130014
201565_s_at	8.616701071	9.231040628	8.38350362	9.276784684	8.744340037	8.614962518	9.4052996	9.006544229	8.987406032	10.03013276	9.105597964	8.886800468
201566_x_at	9.356781206	9.523879376	9.258647404	9.019575289	9.195535317	9.320191396	9.264729864	9.265618486	9.205007192	9.312957766	9.389617348	9.211412946
201567_s_at	10.38703805	10.10712841	10.12568042	10.67405618	10.46831322	10.27534164	10.51058409	10.50899031	10.34817533	10.2216913	10.34656892	10.33563392
201568_at	13.0450267	13.21758119	13.07633982	12.97189039	13.45733783	13.20601004	13.45152288	13.26637754	13.10561668	13.06532554	13.18285969	13.18708303
201569_s_at	9.120930389	9.163566536	9.355378593	9.214302865	9.385296777	8.761737179	9.391354473	9.324542686	9.048593696	9.538852446	9.145012152	9.315588271
201570_at	10.43057484	10.32149631	10.60572383	10.62117253	10.37634316	10.33639185	10.58989391	10.42065334	10.44245905	10.32150576	10.40097533	10.4463343
201571_s_at	7.905153407	7.984596577	7.87059449	8.125944273	8.342711329	8.212769692	8.493823403	8.411450696	8.102847012	8.252934735	8.109186207	8.134090692
201572_x_at	8.82073483	8.420790298	8.352431491	8.43550875	8.583476765	8.666187242	8.775509452	8.758951127	8.644114446	8.619098873	8.688913542	8.724316053
201573_s_at	9.212541183	9.233902324	9.470129138	9.459561631	9.697779511	9.067723852	9.243461062	9.381595985	9.011676808	9.364737938	9.149971078	9.226561209
201574_at	10.52310849	10.42784683	10.51352894	10.78342955	10.68223639	10.58100726	10.73708613	10.77914813	10.74314365	10.84048123	10.66021695	10.64894901
201575_at	9.47065184	9.471858331	9.472570784	9.301642568	9.346811811	9.339576362	9.826129273	9.451829015	9.54439627	9.745974218	9.75707191	9.343430772
201576_s_at	8.563431398	8.735931632	8.322545748	8.783928746	8.536288461	8.560433839	8.837408632	8.739345581	8.671263887	9.142593697	8.552469992	8.718438356
201577_at	9.116244073	8.912723754	8.653280311	8.446080096	9.092365091	8.852380268	9.033283079	8.797732963	8.480792182	9.103591398	8.820120315	8.257863087
201578_at	9.585057602	10.34065907	10.6487184	10.41225073	10.49456834	9.531377441	10.11487928	10.39987935	9.844697124	9.654565853	9.699000942	10.00264426
201579_at	9.284056663	10.172991	9.52652138	9.582240831	9.884934772	9.637425523	9.951082026	9.829635883	9.745406523	10.08750872	9.622453756	9.620232946
201580_s_at	9.900868641	10.24635783	10.65610152	10.11065558	10.11502031	9.946291812	10.28738165	10.11547431	9.820172337	9.691172434	9.605613822	10.4732035
201581_at	10.56681701	10.36131558	10.83010685	10.44071035	10.51993237	9.996433901	10.67285226	10.58284081	9.897775238	10.07261245	10.0580881	10.60114298
201583_s_at	7.878722383	7.837807806	7.804119452	7.965887672	7.807181635	7.88401851	7.564107275	7.847270964	7.982978066	7.939574379	7.881777011	7.625050998
201584_s_at	8.531635378	8.698148	8.524986159	8.520693556	8.343178565	8.39645454	8.399417498	8.110473798	8.414277108	8.687840699	8.360849716	8.348116027
201585_s_at	9.263260316	9.29876236	9.393748066	9.042146507	9.163686906	9.143003036	9.657492183	9.179035964	9.164697082	8.881646899	9.276922332	9.233151974
201586_s_at	9.728928877	10.05444788	9.797960501	9.602738231	9.81612037	9.867967593	10.13997996	9.660592795	9.873763962	9.784674076	9.706000258	9.650444097
201587_s_at	9.941131139	9.656592139	9.879421583	9.49884967	9.684950178	9.288630072	9.581905102	9.29917712	9.283312398	9.667460416	9.585941064	9.536695968
201588_at	11.33391411	11.2661293	11.39211148	10.96249092	11.49345413	11.02394304	11.32697497	11.49564472	11.15889533	11.34195837	11.31547094	11.34009311
201589_at	8.793426763	8.480065377	8.407830041	8.658431116	8.235516275	8.527093777	8.876026152	8.440226922	8.122718111	8.923066765	8.153322198	8.122251662
201590_x_at	11.7197669	12.03644085	11.98952206	11.61115989	11.35693287	11.52742581	11.6166024	11.5375135	12.03872537	12.3758753	11.66224123	11.7853094
201591_s_at	9.897170964	10.16155963	9.833712103	10.22485495	9.585225787	10.06435612	10.15765686	10.05147003	10.07734913	10.16833544	10.21992613	10.33134781
201592_at	11.53119038	11.6015305	11.70092128	11.63552238	11.77170345	11.65704791	11.87984867	11.73373942	11.82955748	12.08135657	11.918761	11.82143229
201593_s_at	9.175437825	9.297433838	9.235472298	9.11984903	9.425153689	9.332771731	9.737741206	9.655769748	9.606383891	9.77922631	9.441459	9.23461116
201594_s_at	9.428035455	9.746293602	9.676694073	9.55150026	9.747423033	9.340904459	10.10060519	9.818959185	9.45547792	9.962016214	9.470034855	9.718321584
201595_s_at	9.479353214	9.348086617	9.355660487	9.267926337	9.412227923	9.469008821	9.61968475	9.878501499	9.386424188	9.497211143	9.591658687	9.160944453
201597_at	12.47969252	12.44927586	12.56272581	12.57632706	12.51951406	12.42935023	12.7013172	12.65560814	12.54856086	12.69824848	12.4490958	12.40964407
201598_s_at	8.839136044	8.963060611	8.910705418	9.451986938	9.185381783	8.884073793	9.412944704	8.862509443	8.867277278	8.834186043	8.919888272	8.971411717
201599_at	10.22285636	9.848954094	10.01902338	10.441879	9.997883616	10.22886906	10.45423659	10.22097021	9.992160748	10.58102002	10.32435584	10.35410333
201600_at	11.44182928	11.55404166	11.42919868	11.49637536	11.67027582	11.53113171	11.69072961	11.66403651	11.49684921	11.43609037	11.49372659	11.55802794
201601_x_at	12.65702376	12.44720421	11.88410691	11.96617673	11.90884836	11.50928921	11.44150928	11.99928484	11.65769637	11.40003527	11.89851511	11.65522715
201603_at	7.969971496	8.549800443	8.081766588	8.022950241	8.351105953	8.118256925	8.742801298	8.786954461	8.536911068	8.868492091	8.529393224	8.405334336
201604_s_at	7.187399039	7.378026336	7.159804731	7.36360574	7.408652721	7.684998258	7.462761908	7.563272143	7.886582581	7.492300452	7.464184019	7.652838025
201605_x_at	8.377115396	8.514626537	8.416804233	8.463195086	8.780582157	8.413469347	8.309509372	8.303166387	8.690320644	8.294542024	8.861837066	8.432899702
201606_s_at	7.914770077	8.324494031	7.908104509	8.044262437	7.994013017	7.836721363	8.047632585	7.838944163	7.98143176	8.30254907	7.987044219	7.682936664
201608_s_at	8.555332729	8.545195479	8.624231304	8.97904941	8.681150109	8.478361519	8.703575533	8.236428133	8.808768018	8.950433412	8.672653498	8.563150342
201609_x_at	10.15135025	10.02654872	10.3293932	10.43896709	10.75355052	10.54967106	10.90788502	10.2406464	10.26995076	10.21089967	10.26015099	10.51031958
201611_s_at	8.415443711	8.239996173	8.484573008	8.579210375	8.77270455	8.677843262	8.539720422	8.349650399	8.405227414	8.258988511	8.322967095	8.798379542
201612_at	10.43704344	10.45603023	10.39042423	10.7456358	10.46191887	10.24188053	10.69224167	10.7112778	10.26245748	10.86715219	10.50912503	10.6617123
201615_x_at	7.901394344	8.253345412	8.158204671	8.0464414	8.380764931	8.518632198	9.111238019	8.188676498	8.661871557	8.780788473	8.499620897	8.489331612
201616_s_at	8.226610932	8.558025526	8.161064031	9.363928957	9.409993418	9.760007985	9.444662727	9.29609018	8.877946372	8.834305076	8.935452471	9.0467813
201617_x_at	7.508960362	7.92124302	7.329694364	8.738995479	8.76653098	9.258871657	9.373077611	9.018465891	8.186429108	7.912649357	8.036239105	8.205201228
201618_x_at	9.848100573	9.580530323	9.61831776	9.878211163	10.09016927	9.857043796	9.892505544	9.543276828	9.6361461	10.24740696	9.543772398	10.07625782
201619_at	12.33379089	12.27994072	12.28358544	12.53623511	12.16701129	12.29238436	12.51944345	12.44401702	12.08778006	12.23842533	12.36689458	12.30881057
201620_at	8.781826761	9.570850011	9.036473138	9.002870347	9.502485013	9.185918551	9.330877644	9.44870066	9.176862894	9.317699581	9.25316951	9.713071034
201622_at	9.817078965	9.760839732	9.719049516	9.842467178	9.856409049	9.466788999	10.13831105	9.921356247	9.720145643	9.908077693	9.864985913	10.11088265
201623_s_at	11.07247788	11.06656452	11.12384563	11.10790686	11.31182541	10.83374256	11.06940219	11.18115182	11.19880383	11.06875037	11.14942712	11.20678386
201624_at	9.051448906	9.022720518	9.060420102	8.856810106	9.239588354	8.931204374	9.173091349	9.096278864	9.109773834	9.142011032	8.958080769	8.705657182
201625_s_at	7.242800525	8.005489416	7.225436935	7.040991868	7.180479996	7.138415246	6.860492018	7.333498224	7.206546283	7.245901456	7.169381824	7.266071185
201626_at	7.526702904	9.282670091	7.692011066	7.562513675	7.811975651	7.800847747	7.794782664	7.965234112	7.855204617	7.735586669	7.654849879	7.599131384
201627_s_at	7.828836101	9.276748526	8.042247054	8.298716101	7.956659646	8.349644714	8.123943807	8.289112376	8.175993559	8.276576822	7.965646459	7.824394688
201628_s_at	11.29881563	11.28490866	11.3559206	11.60157843	11.40184272	11.1144586	11.43162362	11.27009249	11.2135353	11.51002776	11.07071604	11.35642128
201630_s_at	10.11430993	9.853383841	10.05499791	10.52287654	10.25711523	10.01708252	10.25332063	10.18842107	10.05859005	10.44034472	10.10809756	9.975868821
201631_s_at	8.979290003	10.16703594	8.879085244	10.58867596	11.21704223	10.3417514	11.24300723	9.673790956	11.18056272	9.666165045	11.08391452	9.631651669
201632_at	9.619239721	9.468587848	9.405348264	9.462516426	9.61622185	9.419964963	9.498373735	9.511891713	9.512021143	9.569139833	9.478655896	9.274393319
201633_s_at	7.604498319	7.701505597	7.551795702	7.592580016	7.890449294	7.657342825	7.64809594	7.794016505	7.598593588	7.22843513	7.660899048	7.757565093
201634_s_at	6.022027627	6.108591897	5.864751774	5.870112052	6.116522038	5.968237986	6.190186702	6.281809374	5.938941787	6.064067432	5.858376246	5.899203884
201635_s_at	9.711465081	9.564154212	9.577426842	9.365495259	9.801321534	9.652832478	9.771863832	9.846200317	9.661506945	9.786743752	9.830279237	9.581268235
201636_at	9.810383133	9.807974319	9.803277283	9.722780812	9.911387554	9.62169935	10.16156695	10.00145461	9.44959825	9.765613876	9.728964864	9.740911497
201637_s_at	9.90163661	10.22334453	9.862647757	10.25430746	10.36844296	10.30931354	10.483491	10.28059141	10.16093793	10.3106054	10.45116629	10.29879981
201640_x_at	9.266808228	9.230524607	9.361153705	9.16993529	9.215090388	9.192330673	9.226636156	9.136756908	9.115945583	8.876382408	9.107969206	9.077513538
201641_at	9.475634716	9.380979971	8.992849673	8.399356102	8.915654652	8.062823155	8.654633343	9.058804816	8.765798742	8.822670907	9.032528839	8.673304277
201642_at	9.805711796	9.907560509	9.670217711	9.738354525	9.572268109	9.7570929	9.846597537	9.694810901	9.747231204	9.962383153	9.724245703	9.700866595
201643_x_at	9.89762135	10.11836403	9.8636278	10.07592368	9.952517552	10.01179678	10.40947705	10.29219344	10.0147628	10.03803118	10.10242218	10.23395786
201645_at	7.709372507	7.802105753	7.492008459	8.012262968	8.4714016	8.0608542	9.534442591	10.12147843	8.818340379	9.840783538	8.282933037	7.522159742
201646_at	9.259799907	9.238081578	9.258591308	9.758554958	9.499928188	9.533776711	9.533533559	9.679124108	9.090737071	9.258800637	8.966458061	9.112511107
201647_s_at	8.193649699	8.169542024	8.278454021	8.885714826	8.563510133	8.45113254	8.451404294	8.700566278	8.262181609	8.409718128	7.990814644	8.468565669
201648_at	11.193513	10.89363995	11.34473602	11.50158459	11.11059786	10.94333384	11.14066009	11.33109078	11.06495867	11.14402701	11.17158839	11.21375756
201649_at	9.925078317	9.588230415	9.301597039	9.412867601	9.379056408	8.779710355	9.052734388	9.722008877	9.165902886	9.571645256	9.536192933	9.126896856
201651_s_at	10.49237411	10.49697555	10.60564402	10.52908894	10.4736867	10.31683345	10.70515114	10.56365705	10.50204149	10.65832442	10.70981968	10.69805195
201652_at	10.63183568	10.97878663	11.00221738	10.97751982	10.85903209	10.5388877	10.77284535	10.73744047	10.53701197	10.71844041	10.56009118	10.84866205
201653_at	10.61092906	10.49154135	10.48343209	10.40225739	10.50187751	10.52227907	10.47082725	10.61573561	10.38478823	10.67921962	10.32931279	10.54193011
201654_s_at	7.891003746	8.094534456	8.21400418	8.391953141	9.056571509	8.818986341	9.063950921	8.259278887	8.428685799	7.886724029	8.447728827	8.817074531
201655_s_at	9.739396909	10.0107728	9.828122754	9.977519882	10.32226992	10.0987378	10.54244218	10.03732668	10.10610159	10.00905886	10.21554603	10.24022709
201656_at	8.332961641	8.437504313	8.250708551	8.206381959	8.151144496	8.12993584	8.446871345	8.341616059	8.007444364	8.333516243	8.24528033	7.799399232
201657_at	5.662411812	5.51922884	5.608132632	5.828373572	5.786278313	6.035985038	6.041284378	6.042922301	5.663836638	5.763414327	5.556674833	5.982106047
201658_at	9.114961102	9.127422255	9.256159421	9.110057088	9.314773678	9.270594831	9.530795412	9.457336879	9.087800224	9.507580209	9.281506886	9.420146136
201659_s_at	9.464885816	9.555520786	9.501021749	9.445052671	9.540267834	9.706152749	9.972533647	9.89476979	9.617145708	9.771571255	9.620725384	9.692971492
201660_at	10.31244347	10.5595239	10.29681148	10.14310448	10.22335884	10.00144797	10.57835333	10.55042307	9.97813326	10.3393326	10.44985382	10.38362046
201661_s_at	9.106678621	9.430546104	9.131418804	9.116770764	8.820128444	8.782128979	9.243506039	9.370540146	8.732231397	9.310463732	9.299441951	9.117200541
201662_s_at	8.762155909	8.947203886	8.555481618	8.659698187	8.708793241	8.59391432	8.388217245	8.713224366	8.489150606	8.619355547	8.264087604	8.516848434
201663_s_at	7.777979974	7.806247056	7.657156584	8.095893567	7.745528171	8.340853436	8.016770116	8.010934199	8.039826426	8.115910916	8.193431572	8.181069202
201664_at	8.177069097	8.197897231	8.161124107	7.423023857	7.906407192	8.221138859	8.919092418	8.68940874	8.459337965	8.851225708	8.501231573	8.853576442
201665_x_at	13.00792298	13.11939822	13.02341789	12.66705927	12.70647997	12.92327869	13.07891011	13.09350376	13.00773825	13.24103762	13.14745937	12.99938745
201666_at	11.1133206	11.37849862	10.9699742	11.65985694	12.02412706	10.95943754	11.28755395	11.73481464	11.9092252	12.16423252	11.49363276	11.62027616
201667_at	12.3416915	12.05258876	12.01009826	11.82333304	11.77047359	11.67895958	12.04493556	12.26421807	11.67061524	11.70159406	11.96750782	11.73122133
201669_s_at	9.729280856	9.67892926	8.454509549	9.150921169	9.197391246	9.179083719	9.543769495	9.69776765	9.082779781	9.740221107	9.178969709	8.605389437
201670_s_at	9.271291886	9.84033047	8.453481526	9.197802375	9.169549003	8.811949809	9.255470255	9.236130025	9.031547281	9.436482066	9.293817377	8.750660622
201671_x_at	8.973570844	9.207121274	9.071913828	9.262572161	8.855694511	8.73178868	8.997432019	9.147841273	8.891528293	8.99648152	9.218295381	9.007823906
201672_s_at	10.45590037	10.49038349	10.43394599	10.39331482	10.49078479	10.31928391	10.40029209	10.35191312	10.08550885	10.4845107	10.29330308	10.23845081
201673_s_at	10.50343062	10.58796979	10.70657068	10.84976464	11.02909306	11.01101182	11.16641827	11.06195569	10.9191215	10.51410617	10.95877976	10.96102405
201674_s_at	10.77736577	10.61440367	10.79981118	11.19583306	10.63465567	10.41215175	10.87608903	10.4356382	10.48662908	10.46237961	10.46016279	10.75053143
201675_at	11.11934778	10.80808936	11.21319571	11.42718835	11.00712833	10.4109092	11.31981107	10.91031941	10.70584884	10.95650423	10.72808189	10.86245958
201676_x_at	11.26319415	11.69789214	11.66375151	11.55725419	11.80852291	11.59200656	11.88875315	11.79695256	11.54616414	12.05646377	11.85003163	11.67055054
201677_at	7.925967403	8.120935846	8.10279552	7.55646481	7.836264118	7.840942354	8.620456478	8.231318375	8.090783028	8.122367297	8.112411052	8.119775033
201678_s_at	8.323000585	8.624368691	8.661313104	8.412972059	8.474496072	8.345420048	8.290268469	8.469576791	8.209766768	8.340241192	8.322684518	8.177536646
201680_x_at	9.412487483	9.664469741	9.37187919	9.415220413	9.649716214	9.442223764	9.758190731	9.516587606	9.394183443	9.281843214	9.56398894	9.655365185
201681_s_at	7.260603399	7.330740691	7.230196173	7.320738775	7.41995455	7.715760621	8.282224017	7.603856645	7.688412225	7.893207321	7.735407931	7.821706293
201682_at	10.42909966	10.41947014	10.40427194	10.48235605	10.48997842	10.17989018	10.62919608	10.30367599	10.18618509	10.53688645	10.40749844	10.20160317
201683_x_at	8.778533572	8.487486817	8.71463004	8.915569015	9.009831416	9.057058549	8.781772534	8.674144249	8.71453562	8.525549181	8.800938925	8.684917866
201684_s_at	9.881693163	9.799301293	10.09278877	9.780529911	9.840407875	9.913139274	10.01025219	10.00795557	9.679435932	9.663612017	9.959958393	9.775501654
201685_s_at	8.041415025	8.031370445	8.308451182	8.108045986	8.100289657	8.142008057	8.390470713	8.081798776	7.905808948	8.062020708	8.156109199	8.185216517
201686_x_at	8.592263711	8.454106248	8.652866039	8.647035256	8.588015496	8.599948961	8.184782798	8.668873053	8.458775358	8.33230414	8.590487581	8.483941699
201687_s_at	8.630479314	8.450136816	8.32986238	8.382602588	8.572653011	8.462124762	8.578547095	8.588266643	7.997996427	8.670454759	8.468524257	8.4387919
201688_s_at	7.517604192	7.179012968	7.251880008	7.565431794	7.335091998	7.412306477	7.499905171	7.697728217	6.949930888	7.059585886	7.192295385	6.986485422
201689_s_at	6.943409958	6.474075614	6.758935198	6.733233507	6.790840247	6.596623921	6.740363921	6.549292729	6.417742604	6.267937421	6.533619837	6.480512509
201690_s_at	6.786119384	6.624765919	6.79721067	6.764271428	6.581731643	6.534668444	6.922916754	6.548596381	6.499321266	6.609407375	6.792173459	6.437606747
201692_at	7.652845692	7.475371687	7.807778702	7.38187247	7.77694232	7.059198213	7.68006227	7.620207501	7.614647907	7.515930678	7.602898578	7.796482663
201693_s_at	8.286836628	9.26278695	8.075696911	9.039077505	8.389718959	9.092698605	8.914098682	8.994540874	9.675132704	8.536197477	9.329546836	8.594131944
201694_s_at	8.672509192	10.13427042	8.189925836	9.797858262	9.649376671	9.741262784	10.20321163	9.980561086	10.64233187	9.662588591	10.31718774	9.269938703
201695_s_at	8.209929626	8.443416571	8.259037529	8.038192469	8.380093631	7.99186356	7.524176196	8.008424925	8.346102268	7.732850577	8.27754282	7.871629654
201696_at	9.979617903	10.42769556	10.03461141	10.38360123	10.44365558	10.39151124	10.44850904	10.59548842	10.25061993	10.14163801	10.45873622	10.46089013
201698_s_at	9.528057424	9.675317365	9.191166538	9.835394747	9.775592861	9.59566474	9.615598338	9.495849385	9.69486539	9.432139283	9.58056978	9.653331994
201699_at	8.452134135	8.872626141	8.741538161	8.329429404	8.94746779	8.58941713	9.449655742	9.005731344	8.328113649	9.221413354	8.79535465	8.620425561
201700_at	9.265680686	9.175608449	9.471529404	9.611778171	9.444955265	9.333761543	9.737575447	9.458327147	9.238648491	9.48595794	9.350436175	9.532523314
201701_s_at	8.466030356	8.217007694	8.46025109	8.094144461	8.161336601	8.103993705	8.646703748	8.457427628	8.191991231	8.312254003	8.408608811	8.199981129
201703_s_at	7.984894104	8.420361381	8.505625176	8.361212791	8.391124708	8.498488658	8.428857935	8.643954026	8.699893832	8.567512593	8.73327613	8.631773429
201704_at	9.516448662	9.746193949	9.703624389	9.890943003	9.635817893	9.737963333	10.06231811	9.995267541	9.222788546	9.144445978	9.516933913	10.31343803
201705_at	10.44403794	10.39949515	10.34695921	10.58493676	10.79411984	10.49635026	10.59532487	10.34166889	10.24378756	10.6411247	10.23534648	10.44863436
201706_s_at	9.776032586	9.665678844	9.658976105	9.846889265	9.749971525	9.747043828	9.91745459	9.745945368	9.301760783	9.311844953	9.345377284	9.664491672
201707_at	8.714942732	8.767932908	8.69306563	9.091868585	8.910408857	9.049234695	8.955161898	9.081379372	8.714866338	8.992749729	9.067178925	8.776536912
201708_s_at	8.672803468	8.659273826	8.738552507	8.664522198	8.357848682	8.836745118	8.495377254	8.741791913	8.738064078	8.514731594	8.763498408	8.59821327
201709_s_at	10.24462509	9.920997354	10.17765623	10.13347774	10.01448366	10.14459254	10.10731351	10.07702548	10.30277738	10.21271963	10.36308713	10.13029691
201711_x_at	8.562759306	8.718634536	8.2660846	9.088063552	8.973318266	9.023747871	8.6646568	8.978374217	8.452699623	8.589962414	8.510381504	8.834302645
201712_s_at	8.463528146	8.929759127	8.705766417	8.579351388	8.890902541	8.943001127	8.70556763	8.976167222	8.697023508	8.605849868	8.905384732	8.552857536
201713_s_at	8.608434803	8.88921966	8.383736762	8.537670982	8.89019397	8.559771936	8.836822459	8.893221031	8.350894548	8.815426439	8.561065145	8.628896018
201714_at	8.680304047	8.679712173	9.041046614	8.908106805	8.75033525	8.794403575	9.47987979	8.913819826	8.511674499	8.675645819	8.697402542	8.729583235
201715_s_at	8.402290643	8.51900671	8.406392764	8.304579732	8.39443318	8.441482262	8.437602605	8.403813343	8.642315878	8.091329279	8.433910099	8.524363139
201716_at	10.68204113	10.74821188	10.56085348	10.69044678	10.59181793	10.52856024	10.55070959	10.38521757	10.59425588	10.50034899	10.54856614	10.73911438
201717_at	10.35216388	10.33341931	10.46963256	10.3770788	10.71985431	10.38338824	10.64841799	10.26775421	10.20070613	10.5379883	10.40013296	10.35546278
201718_s_at	8.700254889	8.958767077	8.776819563	8.950233369	8.595719301	8.656768584	8.843885066	9.024265528	9.253887334	8.840252724	8.945046231	8.941878899
201719_s_at	9.065000379	9.54930129	8.889377967	8.866143992	8.385118492	8.530109584	9.36054264	9.009920865	9.22862978	9.908212969	9.085984913	8.941332079
201720_s_at	9.549978745	9.150172953	8.616247649	9.487050026	9.302473311	8.331798888	8.796821719	9.356294165	9.112196729	9.282618772	9.12463487	8.893294637
201721_s_at	11.04629146	11.14556019	10.3136384	10.53020042	10.46475238	9.714083432	9.735242256	10.61794873	10.19633871	11.13996774	10.77624563	9.960641521
201722_s_at	9.02903109	8.93722075	9.056822686	8.880860502	9.372679294	8.667017151	9.128629328	9.400440993	8.960108924	8.985113512	8.837954918	9.053803542
201723_s_at	8.830004411	8.826494741	8.579718676	8.762220374	9.02431079	9.091034579	8.746345289	9.015520814	8.851785144	8.687902174	8.825672478	8.827284967
201724_s_at	7.730807343	7.783957408	7.58405767	7.487542491	7.983695672	7.598720282	7.833465091	7.820540674	7.903317273	8.21700438	7.758392935	7.636415685
201725_at	9.699188942	9.812792001	9.919978726	9.797896353	9.9020555	9.707775494	9.881819784	9.821716373	9.958935468	9.959612083	9.919773537	9.880130118
201726_at	10.63505839	10.82113534	10.68678906	10.64185517	11.01574255	10.54801223	10.87369951	10.93439564	10.59848158	10.80665616	10.84473964	10.81589711
201727_s_at	8.318611326	8.39153078	8.539790042	8.740029289	8.734057217	8.616449109	8.548538761	8.687796861	8.531114745	8.109697177	8.28117303	8.611631195
201729_s_at	9.222657543	9.332919186	9.415582921	9.521632114	9.603678495	9.234204975	9.207720679	9.155380717	9.259057861	9.228338869	9.296764486	9.432721149
201730_s_at	8.597633315	8.820181336	8.600362251	8.832040699	8.750617279	8.685604349	9.225799221	8.702675336	9.061846225	9.235220311	9.101616815	8.675002829
201731_s_at	10.00005481	9.949984755	9.945896696	10.33955118	10.24571947	10.1620742	10.46678293	10.21346912	10.27475007	10.25962983	10.17481084	10.21121516
201733_at	7.18838747	7.563375473	7.291776605	7.328865	7.126387264	7.444046589	7.08386209	7.753912623	7.053353294	7.132539333	6.986237653	7.275095264
201734_at	10.49344359	10.84277145	10.80350071	10.56633002	10.57115544	10.2798757	10.4612448	10.95959085	10.39328697	10.60432808	10.35998604	10.78403745
201735_s_at	9.314647241	9.924677927	9.643891797	9.579514482	9.696070914	9.360376753	9.346508639	9.92311378	9.215827421	9.514230525	9.21400858	9.884543985
201736_s_at	9.405666726	9.728929525	9.574139923	9.981261072	9.556011284	9.613070316	9.694424815	9.804363087	9.739756772	9.765524726	9.539942745	9.754246762
201737_s_at	8.619556174	8.415020858	8.605470425	8.676729048	8.519401242	8.093349077	9.055572538	8.446564667	8.278695455	8.649908997	8.028558195	8.365944804
201738_at	12.55420348	12.31158668	12.71998345	12.6678596	12.54899555	12.36742764	12.6759057	12.68394794	12.23103497	12.32109274	12.4312369	12.44073934
201739_at	8.606229481	10.28585065	10.20424913	10.3660978	9.465137517	8.815722039	9.391363605	9.796248853	8.778181318	10.04695149	9.17406035	9.450584879
201740_at	11.65707365	11.9422324	11.90064072	11.98750959	11.94584247	11.54128835	11.85005376	11.71345705	11.72754069	11.68834925	11.57637728	11.68965951
201742_x_at	10.27905434	10.15055428	10.2223423	10.74156723	10.29585573	10.78165328	10.48594226	10.64757705	10.39581171	9.958848599	10.39124504	10.56749459
201743_at	10.43145179	10.57222182	8.768313647	9.609330356	10.13794423	8.060111617	8.247944586	9.153737372	8.821368661	9.911042538	9.044725247	8.858435218
201744_s_at	10.54763307	10.66332176	9.290452284	10.89669614	10.63444652	10.81669596	11.30048397	11.17257995	11.2404816	11.40483303	10.78320054	9.764796519
201745_at	7.921596447	8.051599832	7.564828099	7.616962737	7.519978819	7.461430828	7.600750749	7.875635921	7.511207583	7.772122141	7.793187131	7.284616869
201746_at	6.707335036	7.169586461	6.443420826	6.480569208	7.022628682	6.634477413	6.854845706	6.847281307	6.807440293	6.812122718	6.795848066	6.735646822
201748_s_at	8.619988513	8.78233376	8.463916191	8.539438857	8.831913965	8.533485018	8.776414124	8.675896398	8.521857128	8.530052392	8.82858701	8.89086813
201749_at	9.42652855	9.540510588	10.06415012	9.693818912	9.510893381	9.671061032	9.553793723	9.571600489	9.535044974	9.598940365	9.727883993	9.619955282
201752_s_at	9.847811526	10.17260668	9.756647913	10.38883915	9.900028872	9.775913086	9.921007556	10.15089883	10.19333007	10.22703224	10.0380867	10.27810462
201753_s_at	10.3273661	10.50513935	10.0657301	10.77688486	10.22193765	9.843608774	10.14378351	10.24262351	10.38232579	10.67390455	10.39140409	10.38731821
201754_at	12.68603566	12.77352522	12.80703522	12.50344855	12.83925189	12.60221857	12.94464696	12.61103403	12.69507758	13.08312204	12.51765442	12.6057629
201756_at	9.48279189	9.429461538	9.473796539	9.647233065	9.366596186	9.298188583	9.57899761	9.314949897	9.339980385	9.641699624	9.407989279	9.239908286
201757_at	11.83540341	12.35254421	12.29239904	11.8555218	12.48592699	12.08669504	12.32297585	12.36069854	12.12841524	12.25358375	12.09593146	12.3020318
201758_at	10.36885745	10.70223205	10.70112605	10.51107478	10.6379823	10.39719873	10.64633044	10.6160973	10.61023634	10.66078037	10.62704939	10.71375939
201760_s_at	10.63843413	10.92778443	10.83436612	10.73666493	10.93842438	10.86345853	10.94299384	11.06137252	10.52616717	10.8335543	10.74936914	10.64437821
201761_at	8.746268885	8.840932667	9.017547301	8.848644506	9.205250677	8.495280623	9.421028275	9.270886158	8.774139227	9.168816448	8.964213171	8.951395522
201762_s_at	9.477848443	9.525946089	9.40900502	9.06045121	9.274206749	8.770737884	8.870439365	9.07418451	8.816539998	9.484963321	9.035495059	9.023693638
201767_s_at	8.260821117	8.394006249	8.590162188	8.882345562	8.542019279	8.190739043	8.955803742	8.626145439	8.233954026	9.059466188	8.435198389	8.601046462
201768_s_at	9.635273325	9.54953114	9.444217376	9.507188013	9.864513616	9.880150866	9.475548314	9.598168641	9.483164497	9.232913155	9.603263376	9.536824191
201769_at	10.02193415	9.949988748	9.935484505	10.05020763	10.10783701	9.993612321	10.07570646	10.1622839	10.0138946	10.01993236	10.10910127	10.12442215
201771_at	9.798418533	9.88595133	9.994173239	9.864564648	9.938727822	9.725518438	9.934060369	9.983166471	9.812980478	10.1585567	9.807467218	10.12305575
201772_at	7.970113473	7.919425408	7.62396017	8.33637895	8.662211537	9.118786245	9.384422057	8.875941443	8.384424567	8.024055093	8.168280361	8.361664489
201773_at	9.227369705	9.216949931	9.012681657	8.669483494	9.111420941	9.296585215	9.798437239	9.400825671	9.373056226	9.111299405	9.14185415	9.357928164
201775_s_at	9.659704551	9.676606749	9.489825985	10.0237427	9.813359563	10.0375847	9.467232202	9.812063731	9.643104848	9.668337227	9.531409526	9.730743622
201776_s_at	8.222580927	8.333456207	7.898726757	8.53704276	8.488094796	8.73348792	8.327942375	8.605455097	8.171884571	7.924659351	7.931122163	8.535591113
201778_s_at	11.23012503	11.22081597	11.1700451	11.44815259	11.3511576	11.2304525	11.57681371	11.39070039	11.2598488	11.34791909	11.2273022	11.41615597
201779_s_at	9.534335576	9.835607104	9.922416996	9.515107449	9.681537774	9.301547115	9.666041728	9.807974119	9.841556492	10.17030328	9.654568711	9.929620579
201780_s_at	8.383348847	8.740811781	8.495540708	8.121259861	8.114519057	7.975331893	8.772827019	8.548474951	8.227202746	8.660970073	8.18405622	8.314733943
201781_s_at	8.862895633	8.732048252	8.761452972	8.752250148	8.710341231	8.867258487	8.785815673	8.717579809	9.027401326	8.752160698	8.886122085	8.911129565
201782_s_at	9.69526064	9.918151365	9.793135043	9.828353004	9.713282465	9.774466403	9.889398076	9.809387278	9.900261771	10.04334555	9.952559438	9.761618309
201783_s_at	9.844607529	10.02690974	9.759673454	9.848317844	10.00317338	10.02007223	10.04223218	9.899799511	9.902008002	9.707050071	9.933489818	10.01695409
201784_s_at	10.03166453	9.848169673	9.838539883	10.10764196	10.16281533	10.17911025	10.24172332	9.987139603	9.937822699	10.15850096	9.917343338	9.885407991
201785_at	12.07541996	12.22531042	11.4864973	11.33158251	11.46283672	10.69666825	10.69914804	11.73416233	11.40037703	11.45070828	11.51165308	11.42308023
201786_s_at	10.6291761	10.554804	10.20892923	10.5276616	10.26764776	9.985399605	10.46551482	10.5077053	10.23877765	10.7428356	10.39700277	10.22390525
201788_at	9.425867745	9.601514008	9.397862516	9.441451848	9.817320406	9.164510429	9.635709772	9.276362821	9.347564682	9.451816294	9.425937528	9.368677935
201792_at	8.037997584	8.58987353	7.528005503	8.889031862	8.775889601	9.258222013	10.2026756	8.840851962	9.974226366	10.71194345	9.566391534	9.422427191
201794_s_at	9.675586263	9.518042015	9.835916907	9.536092451	9.698792488	9.481929295	9.798765452	9.723458748	9.557347376	9.105941496	9.579678678	9.695636245
201795_at	7.992259115	8.3517376	7.499186517	7.691966721	7.570199835	7.645526703	7.815926961	7.698677519	7.62065938	8.001252113	8.007323417	7.43928585
201798_s_at	10.09519574	10.56042086	10.06138638	10.2020369	10.24785002	10.03037958	10.13348038	10.82157168	10.02501228	10.87345164	10.46058362	9.947983
201800_s_at	9.645900822	9.575947471	9.576038474	9.439672226	9.536317654	9.562556501	9.579070676	9.77404423	9.712955378	9.568290129	9.79593949	9.630369533
201801_s_at	9.840656283	9.84889769	9.906579165	10.4288653	10.20646437	9.189302878	9.501985841	9.735953324	9.44111286	9.640810432	9.225115798	9.882945137
201802_at	9.389732292	9.431096134	9.515019797	9.518431424	9.482541939	8.668987969	9.247670757	9.24660247	9.194685319	9.748341704	9.031386289	9.490633173
201803_at	10.11551584	10.06751116	10.14140863	10.3333092	10.18113696	9.983377365	10.37873074	10.24315723	10.11869778	10.13892886	10.13533208	10.36522129
201804_x_at	10.44622951	10.43079971	10.59732927	10.58432637	10.47555446	9.975118639	10.68860681	10.37573173	10.49073195	10.6947297	10.252461	10.43492731
201805_at	11.07031551	10.86693959	11.1873021	11.00635906	11.02305889	10.87933958	10.74265342	10.8300287	10.81669596	10.67533583	10.83275702	10.9100558
201807_at	10.21646231	10.32741677	10.30323453	10.32037695	10.22100839	9.955695487	10.49244441	10.34092294	10.18443025	10.43228767	10.23953797	10.28672945
201809_s_at	9.825199124	10.25464556	10.06148103	10.03193805	10.39864001	10.61552389	10.2962118	10.28430268	10.22376104	9.754066057	10.38018717	10.64492079
201811_x_at	8.518377093	8.98198194	8.299110921	8.363870762	8.119885142	8.179110332	8.753579903	9.223804735	8.873385349	8.628235776	8.725028758	8.243077646
201812_s_at	12.29105587	12.46293893	12.43968283	12.3279569	12.25973522	12.24765703	12.62783443	12.19245308	12.33376647	12.75351499	12.32985784	12.41447404
201814_at	9.268874529	9.516656744	9.392226215	9.214541121	9.177461847	9.33770866	9.216018718	9.331168755	9.428760876	9.402518621	9.432065404	9.202402692
201816_s_at	11.51075939	11.44659383	11.33762118	11.58120629	11.5167209	11.54652186	11.74335753	11.41464708	10.89083445	11.23031921	11.09918747	11.1908594
201817_at	8.503739432	8.616566028	8.568083157	9.076341506	9.02271838	8.939024932	9.130264444	8.866391769	8.674433449	8.752162256	8.546612366	8.646363661
201819_at	7.870434731	8.318952804	7.771433572	7.879209526	7.946840755	8.064346619	7.544210588	7.713967259	7.927832147	8.069246113	8.067520636	7.829999279
201821_s_at	9.026083649	8.751780465	9.022869095	8.998621831	9.253914251	8.879869747	9.428978514	8.929121333	8.763292271	8.912834207	8.54118135	8.433781035
201823_s_at	8.571987055	8.097961475	8.683293121	9.102990276	9.2596546	9.012101643	9.131774106	9.128158986	8.633076736	8.760792945	8.806636391	8.681085509
201824_at	9.856901788	9.311265228	9.712556073	9.699818469	10.04984653	9.773467351	10.05736481	9.921602723	9.290924912	9.798899201	9.732656094	9.443378995
201825_s_at	9.314973098	9.248929371	9.342772915	9.234911224	9.258391778	9.226015098	9.226916569	9.484384865	9.267965435	9.414722347	9.284417492	9.44791712
201826_s_at	9.061855014	9.177149164	9.258297398	9.329892895	9.219629411	9.11040952	9.17739645	9.407622851	9.229109445	9.050566288	9.109891084	9.108938374
201828_x_at	12.39633227	12.53470436	12.6379336	12.53252905	12.50773396	12.48965459	12.56479176	12.47379783	12.33108607	12.35049158	12.38747705	12.81557918
201829_at	6.586660159	7.038991739	6.887094499	6.644331549	6.917825805	6.478396598	7.155103806	6.97446554	7.022502162	7.048199079	6.776047839	6.840333537
201830_s_at	8.002303877	8.765958307	8.185175073	8.298326126	8.536849951	8.27515636	8.599279264	8.680607578	8.312370577	8.471917615	8.282522854	8.298504348
201831_s_at	9.282142774	8.993291267	9.303536543	9.384328992	9.592520744	9.633877827	9.295955357	9.753036719	9.276424023	8.995115422	9.052701609	9.377735135
201832_s_at	10.60873775	10.62020858	10.78380299	10.57832708	10.834303	10.65536031	11.12754144	11.00069643	10.61717901	10.99220022	10.62031012	10.86631563
201833_at	8.524757028	8.491747315	8.348487775	8.585751504	8.656897433	8.617253008	9.089966477	8.67274375	8.342884749	8.668880936	8.609185934	8.537939235
201836_s_at	7.856318926	7.894689773	7.773107351	8.045954182	7.975998356	8.108496414	8.143278523	8.3631495	7.870413872	8.009342393	8.212312377	8.068798912
201837_s_at	8.592081377	8.708402968	8.517066488	8.966418234	8.640781973	8.718581128	8.966662938	9.119755967	8.978535648	8.928704613	8.76069982	8.868611796
201838_s_at	7.788518175	7.733393912	7.819647227	8.085192893	7.812821956	7.819988781	7.770837016	7.696379772	7.684109193	7.594633902	7.923578652	7.740118708
201840_at	10.28924752	10.4425108	10.39840353	10.39733713	10.5029904	10.07729373	10.61626092	10.23697931	10.09688045	10.64542007	10.1883296	10.44291791
201841_s_at	12.14975682	12.51138068	12.76721586	12.87625889	13.00541608	13.34003661	13.63800455	13.26505457	12.95196048	13.2321903	12.94110465	13.42118911
201842_s_at	11.73780513	11.26950864	10.53742235	11.10440504	10.6969303	10.67244749	11.12231111	11.77628652	11.87446271	12.36303843	11.75592109	11.12472658
201843_s_at	8.832650105	8.961958054	7.928933343	7.932127141	8.13301985	9.119667786	8.523802273	9.226372334	9.566365967	9.933828242	9.818645926	8.426577736
201844_s_at	8.357943952	8.608078551	8.871893506	8.407690708	8.645178418	9.168757813	8.2832588	9.019295647	9.175490731	9.164431151	9.14518844	8.882371879
201845_s_at	7.588357062	8.244729012	7.519120056	7.966438307	7.502304244	8.445174923	8.313180558	8.511699	7.847882608	8.414657019	8.342036482	8.19906029
201847_at	9.807306724	10.16109277	9.16686345	9.658377434	9.475484378	9.142629122	9.342415766	9.774811908	9.47186916	9.986913698	9.759444641	9.197222728
201848_s_at	10.18573408	10.10550064	10.50480217	10.3293997	10.59092882	10.10546453	10.36513942	10.85829999	10.15853252	9.93540082	10.5580217	10.69348392
201849_at	11.50442135	11.513762	11.72887542	11.22359728	11.45223453	11.4264889	11.48645396	11.89392741	11.17529903	11.17761092	11.75293364	11.59749064
201852_x_at	11.13161004	11.72637785	10.84461248	11.7216062	12.08133958	11.63913626	11.904901	12.7371926	12.26125595	13.35700758	12.63873476	11.99882084
201853_s_at	8.290762833	8.426873508	8.237122984	8.572892118	8.079365651	8.334480628	7.91352656	7.922594479	7.90835883	8.587343634	8.079626206	8.333267243
201854_s_at	8.599366154	8.664028093	8.555862315	8.875504987	8.882210916	8.999027587	9.135237299	9.018472776	9.059992589	9.078397351	8.979645573	8.903937917
201855_s_at	7.948963596	7.956140981	7.865789727	7.860159782	7.955975456	7.784271139	8.046354457	8.038805782	7.857020516	8.019435592	8.036364079	7.92077723
201856_s_at	8.73112203	8.454739067	8.716796561	9.407598931	9.412802506	9.548209991	9.205671536	9.377989757	8.956019982	8.793793028	8.770968574	9.244111211
201857_at	10.35100181	10.28854623	10.32979773	10.48942939	10.68400587	10.41882173	10.92984247	10.64760773	10.32495862	10.60945131	10.59006849	10.33242852
201858_s_at	10.31208772	10.25656136	10.31244458	10.60139079	10.0227334	9.491512498	9.07859606	9.864764029	9.971655825	9.92152837	10.0009178	9.883508841
201859_at	10.54808259	10.42130375	10.31301952	10.49318795	10.2645609	9.593386281	9.403348642	10.10038771	9.596314878	9.978956921	10.16399877	9.698925686
201860_s_at	7.634531469	8.075464772	8.650308025	8.505473756	7.74440391	8.036740271	8.345001096	8.020276831	8.537272767	8.718454204	8.193485862	7.590615148
201861_s_at	8.082308343	8.324382817	8.108727894	8.666039514	8.1977881	8.457530974	8.834272012	8.343342738	8.5765919	8.389068643	8.446568199	8.235613202
201862_s_at	9.036033417	9.115068658	8.890285457	9.142832371	9.057246481	9.438897452	9.737686204	9.136330481	9.119471853	9.028136649	9.254761723	8.743629492
201863_at	9.597005896	9.507781642	9.583328438	9.614429506	9.548371758	9.529846131	9.775020977	9.432085656	9.759667725	9.870811201	9.482494745	9.50475852
201864_at	10.67333714	10.83251427	10.69234364	10.65005208	10.61935902	10.70230821	10.99141256	10.94879373	10.52450259	10.65202011	10.75652802	10.8789478
201865_x_at	9.805768629	10.42189307	9.715812897	9.763024052	9.643184634	9.820182531	10.16557467	10.00251628	9.998796328	10.16919952	9.993001444	9.954301513
201870_at	9.149209333	9.033425715	8.942991267	9.17859776	9.146838512	9.329377738	9.262599118	8.958953816	9.118335858	9.313512519	9.011928122	9.079293856
201871_s_at	9.153364993	9.216890546	9.426996675	9.127848046	9.25873721	9.071977571	9.38920755	9.189850225	9.163657535	9.41094022	9.267180562	9.251504781
201872_s_at	8.257340958	8.186006653	7.912611753	8.436188702	8.603328838	8.469226468	8.697177146	8.781420245	7.948395754	8.466243547	8.355694228	8.165380783
201873_s_at	7.941782263	7.897656023	7.861787932	8.002331326	8.101854084	7.909955765	8.191619415	8.091286687	7.693162748	8.303887731	7.892551967	7.471915406
201874_at	9.576847406	9.777742285	9.500664436	9.613962118	9.45423454	9.60321834	9.309732589	9.333290503	9.710378861	9.853549523	9.345853878	9.505249486
201875_s_at	8.608877502	8.836160733	8.491003451	8.571115905	8.205410042	8.582398941	8.221610077	8.513605616	8.702089862	8.810880407	8.704439775	8.49471507
201876_at	10.09120578	9.747692865	10.4700391	9.742920608	9.68824246	9.533683136	10.11183457	9.872847754	9.502003291	9.721514119	9.784311015	9.935195208
201877_s_at	10.28545378	10.35058787	10.10607981	10.17249562	10.559171	9.913819158	10.17060249	10.40266449	9.589693112	10.20791235	10.0065887	10.21264966
201878_at	8.286907185	8.751859738	8.29468608	8.516162883	8.728602501	8.41955023	8.913559925	8.870725731	8.58203823	8.005739605	8.58171647	8.653452668
201879_at	8.872635932	8.896027672	8.754202765	9.143493936	8.996789374	8.983262869	8.710395625	9.222907709	8.907026555	8.722651248	8.99304746	9.002256015
201880_at	8.962652362	9.239603031	9.146097574	8.984449747	9.273443988	8.837414398	9.391263894	9.466414865	9.221364208	9.29023768	9.421104282	9.239974843
201881_s_at	8.600211509	8.787285707	8.491787881	9.004208751	8.930085853	8.943492093	9.023683607	8.985432235	8.670092692	8.463488073	8.795655106	8.757719613
201883_s_at	9.173300754	9.848422484	9.531753545	9.431800993	9.622057875	9.312663649	9.609425414	9.710025642	9.274161121	9.030977687	9.3054978	9.119725776
201885_s_at	12.32119374	12.36477842	12.46792452	12.44889054	12.51524453	12.18658739	12.39887901	12.49865354	12.5828566	12.65164997	12.45337187	12.46016678
201886_at	9.309421579	9.467347421	9.508237482	9.401249443	9.51448457	9.416254651	9.284306841	9.355167951	9.098559977	9.181003616	9.234677081	9.593770874
201887_at	8.901069149	9.013197145	8.515900132	8.694208936	8.922149704	8.507179376	8.475664606	8.78308604	8.677604332	9.052591578	8.780634114	8.776606532
201888_s_at	6.306525049	6.065952662	5.987637841	6.256543021	6.31212993	5.835493389	5.831554974	6.012676946	5.892892744	5.817829283	5.796585567	6.030626895
201889_at	9.518492404	9.694771399	9.865561247	9.551187696	9.428097061	9.689167135	10.12753106	10.24767562	9.702935935	9.942725331	9.786616574	9.6835763
201891_s_at	13.66484518	13.41819892	13.41667441	13.5032029	13.46843807	13.33559691	13.4069284	13.52771581	13.19186331	13.50480315	13.40455093	12.93929592
201892_s_at	10.22728452	10.20650465	10.05679934	10.04715677	10.01109406	9.888136755	10.26738094	9.950969353	10.11435857	10.3363481	10.02944805	10.03637241
201893_x_at	12.94272575	13.17939392	13.22498837	13.17347526	12.8021843	12.73924058	12.81182878	13.13617816	13.40209595	13.26890181	12.88193509	13.20991571
201894_s_at	9.131650997	9.221073333	9.102956865	8.778663467	9.254066121	9.154068607	9.47745478	9.477395758	9.128025847	9.367779419	9.127444397	8.980220416
201897_s_at	8.831653117	9.031070468	8.830681297	8.422933864	8.875365601	8.560186344	8.804015435	8.610793918	8.7713375	8.965949204	8.655790667	8.368538117
201898_s_at	9.975529049	10.03332539	9.895580296	9.75939028	10.08039674	9.958872711	10.10340812	9.785670438	9.751148372	9.727529132	9.676535518	9.704077633
201899_s_at	10.06781831	10.27757658	10.11174454	9.990711157	10.04811641	10.01602335	10.44222724	10.18982519	9.823347801	10.07949695	10.0547035	10.09050345
201900_s_at	10.12936361	10.25169212	9.996972469	9.906297434	9.771990898	9.658538733	9.602690974	9.85208092	9.931284029	10.14726474	9.901728716	9.911419546
201901_s_at	9.324249984	9.593562562	9.182735475	9.653236104	9.944530458	9.654170996	9.891030117	9.69236118	9.359353687	9.535110044	9.461119929	9.671268615
201903_at	12.53229636	12.78499795	12.53365483	12.74644272	12.79173706	12.54887612	12.68995537	12.48401269	12.20488433	12.23931291	12.3146628	12.63534368
201904_s_at	9.541692303	9.261005289	9.335198863	9.79815311	9.705682919	9.23746807	9.733138596	9.301374487	9.594687423	9.599648346	9.939050697	9.619164731
201906_s_at	9.75783963	9.375594848	9.525488118	9.646187805	10.03836265	9.242286211	9.968173983	9.770459848	9.773086245	9.858273902	9.786465878	9.662426762
201908_at	10.43072664	10.40198864	10.52432328	10.6538559	10.61064225	10.54744878	10.64258762	10.50288177	10.5715626	10.32503168	10.80651401	10.45100473
201909_at	8.090593731	7.728196734	8.189422751	7.839433735	11.35218616	8.195390086	7.719014637	11.70363779	11.46831304	7.967375084	11.25846687	11.5012629
201911_s_at	7.520252963	7.625861684	7.280028541	7.964963998	7.979986759	8.234443352	9.305797422	7.938205326	7.930751081	7.661711109	8.282343882	7.859750503
201912_s_at	9.404481932	9.506139612	9.282782483	9.368841726	9.969444713	9.506834011	9.83091525	9.866646172	9.358526217	9.190119313	9.473763671	9.530811872
201914_s_at	8.169288702	8.174882931	8.359684377	8.363006515	8.4687834	8.36735107	8.569807587	8.467519606	8.459377718	8.726829719	8.233237451	8.492864957
201915_at	6.882987733	6.824558114	6.789313599	6.587725752	6.750363766	6.707451146	6.707230301	6.822832287	6.865374906	6.679920349	6.757686204	6.760605477
201916_s_at	9.242173835	9.283123806	9.458621115	9.066428902	9.377310851	9.243421926	9.601517993	9.482767356	9.266856721	9.415815617	9.285411054	9.271081015
201917_s_at	8.589031663	9.026568782	8.637728322	8.761236345	8.59157597	9.114821243	9.378253598	8.848602951	9.005056348	9.339500538	9.0776935	8.97674704
201918_at	8.864002804	9.169354532	8.816362256	9.319722935	8.801921308	9.046646611	8.964835715	9.091140288	8.817903042	8.958765173	9.021823846	9.008359986
201919_at	11.12852417	11.2535637	11.33754951	11.31193141	10.91723474	11.13219317	11.1009349	11.16889298	11.19765267	11.0204463	11.2768261	11.08448296
201920_at	7.591702358	8.300988805	6.929276182	8.208365032	8.659026833	8.221257945	8.446857598	8.175225467	8.456506849	8.566696991	8.194670629	7.632114529
201921_at	10.40451661	10.30263444	9.996908341	10.08735048	10.31306395	9.984592097	10.50437145	10.47884567	9.809363432	10.32713159	10.03650339	9.767631565
201922_at	10.42947714	10.75107403	10.40952191	10.3339502	10.46051768	10.47425622	10.61302758	10.56968658	10.68803151	11.21065661	11.02133083	10.55736375
201923_at	10.0833159	10.26708867	10.06985916	9.720589711	9.631302275	9.917643086	10.18066948	10.32430445	10.32162191	10.80772696	10.1432602	10.24347502
201924_at	10.13237918	10.49023298	10.47938689	10.58027949	10.3768414	10.51633626	10.57813687	10.833165	10.23904759	10.68095671	10.5488174	10.69093683
201925_s_at	8.258683843	8.582374299	8.444615812	8.329387236	8.909950102	8.585537695	8.553780628	8.935454912	8.288956357	8.110186378	8.657675027	8.776569545
201926_s_at	9.274101921	9.273644087	9.362469375	9.171616439	9.609077997	9.409641091	9.354592754	9.878448805	9.48966765	9.200821994	9.456918616	9.517345937
201928_at	8.672924511	8.952091936	8.254861921	8.39720378	8.696956149	8.559290118	8.566188228	8.708024522	8.181893335	8.509675264	8.599557038	8.360033923
201929_s_at	9.276956677	9.357377594	9.043487146	9.374460443	9.472310652	9.061754895	8.790619407	9.198128302	8.864098019	8.758897887	9.278294488	8.810376855
201930_at	8.592190164	8.397441555	8.159024582	8.431944177	8.639398373	8.098233359	8.17773495	8.114931379	8.158506478	8.389699044	8.169977619	7.697049399
201931_at	11.07829423	10.83589567	10.81413579	10.9486962	11.33477662	10.86491234	11.69062534	11.39668739	10.72441639	10.90324992	10.88856764	11.09277676
201933_at	8.951932127	8.814028028	9.088490065	9.17479633	9.21428679	8.904784239	9.435454725	9.014572225	9.125182127	9.151548974	8.902475337	9.490478935
201934_at	10.40916671	10.46344135	10.41930017	10.03545901	10.6443503	10.1371954	10.80246285	10.51415037	10.28906272	10.4220324	10.57890313	10.34178959
201935_s_at	7.531861276	7.486448936	7.325046639	8.438372751	8.176348578	8.025761425	8.064295457	8.317143042	7.892923648	8.066577388	7.92445819	8.232153474
201936_s_at	8.227394915	8.078718601	8.097288962	8.104389314	8.167199899	8.170221165	8.25453895	8.403722188	8.128207325	8.17003929	8.335666919	8.271487089
201938_at	11.38015808	11.31253784	11.37191116	11.17380825	11.64560702	11.03469308	11.60167013	11.43627742	11.01189052	11.45712914	11.20521154	11.22785312
201939_at	9.419566023	9.053515995	8.08273917	8.065561993	9.221679975	8.767881812	9.684259023	9.126010261	8.712195486	8.473863861	8.665611674	8.405658487
201940_at	8.092036204	8.290212319	8.03904303	8.189842846	7.914270465	8.170957668	7.946643587	8.377123173	8.067834752	8.364237744	8.213338508	8.15720157
201941_at	8.95219092	9.015942277	8.555459844	8.723497195	8.723886907	8.949233269	8.911931339	8.9265892	9.049463902	9.049841069	9.050552755	8.735902656
201944_at	10.85729675	10.14668159	10.34837196	10.78060687	10.83808166	10.86815883	11.31982476	11.04943445	10.6371641	11.03559787	11.06657471	10.63380378
201945_at	8.987415844	8.925538694	9.000788889	9.134671488	9.098250616	9.01734267	8.955391648	8.988139283	9.039127378	8.614387671	8.826464169	9.203337583
201946_s_at	8.733833069	8.889622265	9.400491985	9.072571922	9.469912498	9.475611898	9.688874849	9.46132223	9.303064829	9.464362519	9.138347335	9.490233917
201947_s_at	9.981004218	10.15393079	10.49498072	10.12054512	10.48334779	10.53519111	10.92998023	10.50892564	10.41815472	10.52225483	10.52757707	10.61343724
201948_at	6.768496709	6.710259234	6.899578187	6.448371707	6.796001144	6.757868865	6.784245344	6.888425588	6.575303974	6.584192059	6.633278038	6.525925226
201949_x_at	9.497063556	9.714696407	9.521708236	9.710676516	9.593734412	9.546820571	9.834292024	9.566952449	9.205907151	9.871305471	9.286730691	9.510967661
201950_x_at	10.73945501	10.80715596	10.7400579	11.03488001	11.16668409	10.85949971	10.99362153	10.92904673	10.71008271	10.64173313	10.56293298	10.97154488
201952_at	8.591001133	8.86650834	9.408683088	9.483415204	8.453676653	8.63732404	8.919311775	8.065822344	9.195967297	9.961566595	9.068377892	8.788945652
201953_at	9.49274658	10.05940901	10.00894342	9.818277395	9.875470703	9.588950068	9.869564271	10.02484131	9.84667786	9.842259671	9.899282335	9.592144019
201954_at	8.707392918	8.762727621	8.403876805	8.742877929	8.625299348	8.252149521	8.317045653	8.408210114	8.442815767	8.578976249	8.309152824	8.211979317
201955_at	8.531474156	8.571726977	8.316943173	8.560016655	8.523410372	8.612105128	8.808598048	8.46141796	8.460502256	8.85333657	8.505761764	7.971173545
201956_s_at	10.72317462	10.57605741	10.84093458	10.80686807	10.91824153	10.37754305	10.77821919	10.79268279	10.55181691	10.67080526	10.60577391	10.80802351
201957_at	12.47527993	12.68551903	12.48393442	12.45422274	12.42877146	11.94205316	12.00245958	12.24401934	12.12515237	12.2754744	12.0897999	12.34218499
201958_s_at	8.555805076	8.38407118	8.414684672	8.51522778	8.619949134	8.31858719	7.984098798	8.493660688	8.302174794	8.181714683	8.046560863	8.816699033
201959_s_at	9.616638835	9.935845608	9.196128363	9.776092222	9.502208191	9.078630927	9.641723168	9.594334968	9.522367065	9.93621479	9.707923473	9.311932839
201960_s_at	9.018139805	9.609123919	8.897305042	9.122843371	9.156598155	8.683844928	9.403277302	9.447752305	9.045041503	9.66457798	9.318571132	8.93775903
201962_s_at	8.98016134	8.834600424	9.185155222	8.914352401	9.22106067	8.920013057	8.992323701	9.004108622	8.371657656	8.361757419	8.539897468	9.018803312
201963_at	11.51190971	10.51558916	10.83869453	10.9102939	10.96193387	10.6711748	11.49399057	10.63243395	9.901142494	9.933665434	10.78318165	10.3890878
201964_at	9.08179875	9.164654653	9.133001431	9.111299827	8.912724032	9.125635257	9.411902696	9.430505955	9.275173176	9.490787118	9.450110812	9.261792075
201966_at	11.72480374	11.96110166	11.73699005	12.14351503	12.02251151	11.91896315	11.99249869	11.8000979	11.6930167	11.7344506	11.69437353	11.97761851
201967_at	8.831446856	8.905074346	8.754202385	8.90816738	8.600267206	8.296563191	8.642698908	8.470034302	8.246658823	8.630406691	8.70458524	8.634670067
201968_s_at	12.21634529	12.0979412	12.21943837	12.42457178	12.68648897	12.10204015	12.35910353	12.02485425	11.93005177	11.93133289	11.91163992	12.14148989
201969_at	7.857686907	8.136904	8.191082113	8.128699182	8.119123257	8.016858378	8.148906836	7.960384156	7.930203025	8.208824927	8.010072429	7.961481636
201970_s_at	8.291031917	8.547133257	8.510227162	8.449679762	8.658561018	8.157235538	8.743999127	8.546595137	8.354239869	8.691400197	8.547869517	8.355229679
201972_at	10.38960217	10.36323901	10.29011774	10.13430851	10.21367504	9.881196375	10.12946954	10.26056457	10.10029215	10.34445948	10.22098306	10.06644644
201973_s_at	10.57744049	10.34820739	10.44854747	10.59498657	10.94026493	10.1018575	10.69954602	10.68093288	10.29828271	10.87097457	10.46400725	10.53846631
201975_at	9.611630664	9.039154099	9.41549748	9.338357262	9.781742801	9.477592973	9.567019406	9.401154619	9.156235068	9.143402241	9.226279656	9.357473415
201976_s_at	7.709950784	7.877033162	6.915096749	7.672412539	7.62719092	7.283558246	7.243672765	7.179089249	7.603798666	7.634100527	7.976322736	7.382988357
201977_s_at	9.059846216	8.596716183	8.756177572	8.981564902	8.982449603	9.365903437	9.587512701	9.434227053	9.347855819	9.12945078	9.346857133	9.219351575
201980_s_at	8.681950007	8.595215184	8.423847253	8.420834753	8.504803246	8.065421485	8.367024492	8.461150893	8.2648167	8.402741264	8.138595191	8.389462275
201981_at	6.324810812	6.080342134	6.248332319	6.218593892	5.96797883	6.078520267	6.076637239	6.140917887	6.105007384	6.222580392	6.402230418	6.357517888
201985_at	8.611991282	8.681976489	8.465309672	8.66888579	8.769983842	8.453162155	8.676959281	8.96142342	8.475212739	8.857956997	8.682794473	8.695989597
201986_at	9.173411755	9.386986279	8.940789098	9.28992542	9.0655758	9.270192765	9.196795298	9.464678257	9.134978094	9.08430695	9.333266455	9.18096741
201987_at	9.747755699	10.04685374	9.8700691	9.70243959	9.66857841	9.661060932	10.09909044	10.03240738	10.04840803	10.30482002	10.12233019	9.84000457
201988_s_at	8.851465334	8.686222533	8.912836154	9.014633426	8.496878722	9.053676091	8.82147155	8.916954614	9.010275963	8.862218528	8.807942054	8.940299442
201989_s_at	9.902012337	10.09576701	10.11786569	10.11808469	9.64177554	9.993229491	10.23701517	10.12804884	10.24666721	10.63216452	10.1876151	10.00897377
201990_s_at	7.999049574	8.099635894	7.946126677	7.743450265	7.276738599	7.381003213	7.969055869	8.170986166	7.819273659	8.606308147	8.073118648	7.540561184
201991_s_at	10.80034368	10.84806577	10.74804455	11.45325845	11.10551341	10.70389602	11.60814114	10.9482984	10.80059433	11.00194256	11.1400394	10.73045852
201992_s_at	9.402583047	8.966116989	9.215216028	9.863158021	9.809969189	9.895493156	9.931015039	9.855319526	9.635265976	8.845072708	9.576353219	9.524078598
201993_x_at	9.543901207	9.795629142	9.736934009	9.917494569	10.05413654	9.678482149	10.1220353	9.839952946	9.611572789	9.773693206	9.895959108	9.646150363
201994_at	11.43867505	11.64228588	11.67553755	11.54102503	11.57960862	11.71160815	12.16014251	11.94817848	11.56680765	11.81273971	11.64203482	11.56568709
201995_at	7.716798034	8.035216678	7.951544104	8.05218719	7.777373065	8.530874728	9.116255138	8.320076358	8.667104172	9.286409113	8.484517707	8.392481434
201996_s_at	6.873457045	7.163753622	6.956151896	6.560402623	6.909265865	6.890709342	7.003579157	6.871950058	7.24392469	7.925125356	7.187035441	6.636335018
201997_s_at	9.175400364	9.498385203	9.365707223	9.355166255	8.985362167	9.504841327	9.738591984	9.618393788	9.712392717	9.426500415	9.580064716	9.626579452
201998_at	10.32339253	10.33394359	10.16712009	10.56046705	10.52284495	9.792950703	10.32463378	10.61122206	10.09714874	10.44052176	10.36235964	10.58367158
201999_s_at	10.72063631	10.77987059	10.64573397	10.54437984	10.85888489	11.13353745	11.53191194	10.87807394	10.86359386	11.19812023	10.98147119	10.91060162
202000_at	10.78488427	10.47969396	10.76028844	10.58017983	10.76472868	10.39365878	10.77418789	10.79615493	10.53956089	10.87052047	10.90385492	10.55233504
202001_s_at	11.77926886	12.04432583	11.86682831	11.71605409	12.08536374	11.59856878	11.85834778	11.79875183	11.65223578	11.60215964	11.85531009	11.73568829
202003_s_at	11.37273984	11.05532428	10.59884936	10.79655638	11.32609269	10.98667544	11.74989914	11.25193598	11.01806572	10.84957462	10.70335835	11.45948172
202004_x_at	10.83984246	10.99320382	11.04164803	11.13111877	10.94243299	10.74850283	11.06562356	11.04739578	10.90608284	11.144739	10.92354325	10.88554282
202006_at	9.03710498	8.909358371	8.941196163	9.313320739	9.086800224	8.908749803	9.022004055	9.114097942	9.116004421	9.089633163	9.016477283	8.969312963
202007_at	8.879398068	8.954214916	9.268542476	9.193957624	9.434623297	8.323761125	9.485046221	9.713260675	8.759527659	9.045341756	9.196605717	9.18916745
202008_s_at	9.584856075	9.447394107	9.824310748	10.14235897	10.06439776	9.415219745	9.532865663	10.0657187	9.567895218	9.232701054	9.558873214	9.999900266
202009_at	8.747930976	8.822432602	9.310482381	8.903373228	9.10721872	8.517251204	8.682924712	8.655846242	8.873308704	8.697359041	8.667936612	8.795513817
202010_s_at	8.335952696	8.404226867	8.346127507	8.193800748	8.317655557	8.3081156	8.497798745	8.432562238	8.291082473	8.313440121	8.399138811	8.283114827
202011_at	11.00817259	10.93114043	11.03897881	11.04746581	11.28133305	11.43262913	11.76661778	11.36883786	11.34079236	11.18022669	11.3458365	11.37614329
202012_s_at	8.698011682	8.950099987	8.490681767	8.93738927	9.04416974	9.140926037	9.115500526	9.134221599	8.907745391	9.014529028	8.93560131	8.886340803
202013_s_at	7.877523607	8.301589938	7.99847737	7.781777055	7.960693326	8.118088733	8.333574109	8.329483477	8.20042293	8.343741008	8.462405187	8.004746159
202014_at	8.44851852	8.364710456	8.473802434	8.741118152	8.747563301	9.088331697	8.847260948	8.386832798	8.670189319	8.690489878	8.675276656	8.703751274
202015_x_at	5.008789035	5.116910429	4.967370482	4.78349742	4.826710046	4.835297203	4.708987359	4.729873285	4.988421407	4.847302353	4.844436133	4.68460429
202016_at	8.975253747	9.823525557	7.662965302	7.816913233	7.876434349	7.989865576	8.357823704	8.15683847	7.820705535	8.126569789	8.052848659	6.992591112
202017_at	10.40968173	11.13929758	10.89184593	10.52028342	10.31989155	9.797479869	10.00104834	10.48907528	10.30187512	10.53332186	10.07800871	10.05915126
202019_s_at	8.764291676	8.845442526	8.721851555	9.054128807	9.028987884	9.361601117	8.621322532	8.901305968	8.805836424	8.686886551	8.661741528	8.881961362
202020_s_at	9.365473225	9.240135096	9.395328199	9.437469989	9.495120295	9.423666779	9.927067353	9.669132839	9.427605331	9.61223743	9.442291291	9.268522365
202021_x_at	12.93165332	12.750004	12.74164476	12.85945374	12.81223325	12.7863974	12.80747198	12.79179042	12.9048412	12.91306627	12.79376051	12.86642375
202022_at	11.65558248	11.38905409	11.74875439	11.50742187	11.31297424	11.28761428	11.27795122	11.38879867	11.10966132	11.23345731	10.88119235	11.41891898
202023_at	8.138525733	8.475841924	8.216028236	8.260408848	8.224960618	8.635143793	8.881671753	8.311106981	8.606300584	8.556028699	8.713869266	8.619254596
202024_at	9.26917946	9.336739318	9.515741306	9.438255012	9.478746216	9.086527914	9.063145309	9.232570567	9.267042862	9.189161137	9.107007179	9.456466591
202025_x_at	9.654584443	9.58367117	9.713986716	9.864736492	9.955467063	9.538299438	9.993805947	9.755369815	9.842908403	9.898476903	9.46453508	9.880923271
202026_at	10.58757123	10.45280456	10.56147474	10.46713697	10.8102567	10.44951651	10.87745872	10.79357919	10.37058148	10.22928519	10.67274008	10.37159025
202027_at	8.55357919	8.738333149	8.623756725	8.633532704	8.70993465	8.339656201	8.770388843	8.569405525	8.380260436	8.506713113	8.568155105	8.673064948
202028_s_at	8.916874698	9.147509531	8.852565324	9.09341171	8.932713241	9.209907947	9.187400934	9.147563048	8.826396416	8.712277848	8.921765255	9.148444531
202029_x_at	13.01647935	13.04560878	13.0538894	12.69435012	12.98461976	12.87599306	13.24705315	13.0287082	13.08150938	13.17479106	13.17163808	13.15636212
202030_at	9.008980641	9.181578032	9.034632434	9.231615171	9.322190135	8.705503327	8.930408166	8.800054934	8.80864392	9.032467253	9.047077746	9.183535326
202031_s_at	8.736830263	8.883196142	8.584877541	8.77155739	8.874581208	8.758639807	9.183050448	8.672612107	8.878918511	8.970413219	8.618333694	9.093970786
202032_s_at	9.387887086	9.853100051	9.425107481	9.603075646	9.456930885	9.504369022	9.470338019	9.25656158	9.490311644	9.000281583	9.467783618	9.58266152
202033_s_at	10.11026172	9.706034877	10.12475412	10.50855933	10.44305807	10.29735249	10.24587434	10.31667323	10.0357734	9.867782498	9.998869997	10.34341245
202034_x_at	7.074409595	6.980502903	7.219709199	7.127161459	7.341646262	7.205696763	7.452083735	7.348814195	6.870581879	7.403731997	7.050235109	7.108882189
202035_s_at	5.38799773	5.275289177	5.417762242	5.826165953	5.659142025	5.569241206	6.451101654	6.230353186	5.74238866	5.892712128	5.46556656	5.400500084
202036_s_at	8.220229517	8.007817775	8.036955661	8.595539705	8.030108661	8.446410143	8.475664606	8.728786319	8.541607918	8.417885233	7.699165183	7.881308557
202037_s_at	9.385526181	9.70798609	9.624063936	10.13775447	9.297779623	9.574170263	10.32043789	10.34059141	10.24851226	10.07575409	9.440656199	9.316905783
202038_at	9.61332094	9.833881254	9.946683621	10.06905915	9.797345923	9.817026779	9.949259373	10.05737379	9.979077391	10.30482506	9.802970221	9.896841826
202039_at	10.29198139	10.21275866	10.16164771	10.71677382	10.68154522	10.48756366	10.83733145	10.56049043	10.2784461	10.16460644	10.46581502	10.66773364
202041_s_at	9.597810005	9.814021391	9.532885032	9.71384635	9.850793866	9.775885477	10.16452881	9.671688349	9.553819974	10.01097392	9.720519648	9.802023991
202042_at	8.965534598	8.763100694	9.01791374	9.108700521	9.153342437	8.837726404	9.351522702	9.097502909	8.79389547	9.174759593	9.07891733	8.967735403
202043_s_at	8.140342218	8.479489404	8.031811705	8.309826607	8.677503768	8.750857769	9.030482263	9.241076972	8.663379461	8.35308683	8.753418365	8.39680107
202045_s_at	7.250866542	7.011384821	7.45358971	7.350325867	7.343920459	7.213542598	7.535908357	6.883954528	7.150377838	7.157029224	7.27325881	7.504015911
202046_s_at	7.873969257	7.326730016	7.674594619	7.844205919	7.867932693	7.782626176	7.761735258	7.723120111	7.849532381	7.637692493	7.548747049	7.715138034
202047_s_at	9.253240334	9.594806007	9.232203359	9.355708283	9.211423864	9.514802858	9.693761582	9.369838491	9.507976377	9.842582423	9.441157393	9.551124175
202049_s_at	6.819285696	7.048708274	6.836019329	6.968474151	7.054400165	7.196444358	7.161681603	7.400080848	6.991217511	7.164259476	7.140219136	7.079590361
202050_s_at	9.089383645	9.230484561	9.34981226	9.509852535	9.347553812	9.496332635	9.604167878	9.394469219	9.343968057	9.323416418	9.461448659	9.166947264
202051_s_at	9.494929239	9.815552903	9.709707243	9.86009893	9.5170872	9.41089778	10.02190892	10.09243821	9.653138988	9.863350065	9.989472614	9.714795791
202052_s_at	7.250122446	7.375440318	6.822747058	7.26195608	7.421067419	7.086334387	7.495791411	7.325169131	7.648076649	7.816617039	7.646551623	6.835231473
202053_s_at	10.14542352	9.920230911	10.21156881	10.28355018	10.65594958	10.53854178	10.44245499	10.51974277	10.24706047	10.54568897	10.32838459	10.39545605
202054_s_at	9.482073703	9.45352668	9.551806278	9.355828547	9.637694162	9.83295278	9.796573089	9.663927232	9.49450114	9.84584102	9.380915221	9.574800407
202055_at	9.359226672	9.354302852	9.549535813	9.466596461	9.665320287	9.796069465	9.943971091	9.789759599	9.484710766	9.495796675	9.536523261	9.724512114
202056_at	9.285329834	9.206057017	9.172327763	9.097308659	9.28553442	9.38831583	9.762950041	9.520128783	9.110502294	9.118193205	9.315074089	9.282329898
202057_at	6.702539819	6.763966668	6.807800685	6.765486266	7.083429972	6.95116846	7.064892854	6.776964792	6.772641014	6.686569882	6.729299931	6.962603797
202058_s_at	7.623586926	7.50475723	7.648608654	8.35196773	8.192118547	8.549957298	7.66057479	8.204267089	7.673655197	7.274317538	7.784014797	7.857735711
202059_s_at	9.674984328	9.559845545	9.831498402	9.862696984	9.922277477	9.922333496	9.652299234	9.961978744	9.643058892	9.451112739	9.6434765	9.727937169
202060_at	8.644263122	8.970017554	8.396281916	8.739441552	9.031217781	8.8616125	9.02174189	8.848568429	8.661823765	8.887122763	8.738231887	8.65977451
202061_s_at	10.46403562	10.2771207	10.37345142	10.46595916	10.36828006	10.47305207	10.60038528	10.61345104	10.42895536	10.36735208	10.34553863	10.29233711
202066_at	8.144209924	8.16564676	8.124789248	8.25650932	8.1546827	8.050754811	8.738862956	8.636729278	8.011373438	8.463433768	8.169273848	8.216611591
202068_s_at	7.141845696	9.398124714	7.157266862	7.791846772	8.014373337	7.508224894	6.775439829	6.789872765	7.428666667	6.747646157	7.393922637	6.885782326
202069_s_at	10.8327009	10.41766754	10.88960669	11.47265339	11.43860669	11.00675618	11.71745053	11.1400578	10.46619506	10.53646732	10.92984182	10.72544013
202070_s_at	10.48330573	10.11748523	10.62694569	11.11673041	11.0539167	10.40528584	11.25687845	10.63902838	10.32380413	10.66044039	10.72431324	10.52310357
202071_at	9.330903138	9.590489113	9.443452373	9.774780685	9.613560729	10.05097725	10.04774427	9.722084487	9.390405143	9.660038776	9.454937783	9.696056601
202072_at	9.509705655	9.807689457	9.573586727	9.44934117	9.496788348	9.779232743	9.911138579	9.35094874	9.212147878	9.263882024	9.317521698	10.20474514
202073_at	10.86673988	10.64929743	10.87292306	10.76310436	10.68993108	10.36706781	10.45045021	10.38793502	9.963290769	10.07932824	10.77639192	10.70085053
202074_s_at	10.59320268	10.55011457	10.70462617	10.47373203	10.77848803	10.01328633	10.32897409	10.37261292	10.09556469	10.12007786	10.46283379	10.55239953
202075_s_at	10.50718234	10.45256018	9.67455429	9.650688795	10.49829082	8.748479943	8.707388405	9.970315976	9.216966773	10.13127803	9.435144516	9.996443485
202076_at	9.506805728	9.855142036	9.663922804	9.751166025	9.712301852	9.418705412	9.709498641	9.67406571	9.305967687	10.13494084	9.561017386	9.732878269
202077_at	12.92385864	13.26120875	13.08602573	12.98289803	12.96052277	12.67035213	13.10507534	12.99739086	12.82436599	12.88832984	12.74079124	13.13844604
202078_at	9.730061036	9.601880878	9.905820005	9.804525714	10.09143282	9.561917434	10.00934159	9.910414026	9.4985419	9.72853727	9.745374468	9.951298487
202079_s_at	8.734045415	8.679288604	8.710800329	9.129061321	8.873331974	8.645894083	8.913292023	9.115462995	8.942840272	9.090234978	8.997280916	9.059240332
202080_s_at	9.54014673	9.982027596	9.934468685	10.14925778	9.885708295	9.917750568	10.04165198	10.1981686	9.935954614	10.32051257	10.23594279	10.41988739
202081_at	9.763437029	10.73284777	9.483475708	10.73104354	9.954232247	10.34881994	10.74817257	10.100873	10.60383416	10.36882502	10.503526	10.15090771
202084_s_at	10.88281994	11.17688438	10.91982256	11.37967112	11.13492212	10.86608524	11.01821866	10.99381221	10.95760897	10.51843585	11.48107406	10.98022742
202085_at	10.60448051	9.977080001	10.6404078	11.10230561	10.52936083	9.710972158	10.57455555	10.36304811	9.887486145	10.69243793	10.16484357	10.52088811
202086_at	10.43078832	9.200504109	8.99722289	8.612788003	8.790176444	8.503740968	8.43442246	9.219999442	8.653325374	8.389429822	8.684290611	8.490426916
202087_s_at	9.763753771	9.847013062	9.826074602	9.535957788	9.623752248	9.319746696	9.634806661	9.784705113	9.761363822	9.734664984	9.687949788	9.59495704
202088_at	8.708374178	9.139940716	8.909472639	8.336679605	8.638506329	8.455767224	9.157819578	9.143787912	8.689088392	9.483827742	8.640301192	8.914779362
202089_s_at	7.323926373	7.385360349	7.367440356	7.492789689	7.542311903	7.016280697	7.591809566	7.543289776	7.176364815	7.566418933	7.042421398	7.455450698
202090_s_at	12.20953507	12.38981958	12.25126135	11.74322642	12.30377884	11.99394943	12.35070592	12.15612998	11.93894454	11.9743248	11.86836134	11.99274876
202092_s_at	9.933465744	9.867429622	9.81777116	10.09651059	10.10512048	9.977905555	9.6221466	10.08858086	9.965173541	10.02216611	9.839945834	10.03346032
202093_s_at	7.849845132	8.008533083	8.006546315	7.820582457	8.032274504	7.973385964	8.456975147	8.21379016	7.755090092	8.240461124	7.986115543	7.9986183
202096_s_at	9.174700094	9.466449326	9.034064507	9.659673133	9.278394289	9.016288687	9.461704185	9.361065331	8.804299447	9.45676731	9.138387884	9.300726452
202097_at	8.716016562	8.859381036	8.394546254	8.632153892	8.523821793	8.635199115	9.06686309	9.006222213	8.153735418	8.768218683	8.622411562	8.336704549
202100_at	10.11512872	9.875323223	9.919208191	10.04812815	10.16159213	10.08641648	10.02501077	10.20224285	10.1586216	9.915891878	10.03310185	10.10922449
202101_s_at	7.497111144	7.388883252	7.517644683	7.516489165	7.611209135	7.655124472	7.444003574	7.681264765	7.38059585	7.490314662	7.37724178	7.280284796
202102_s_at	9.571955198	10.02205674	9.621235833	9.816853947	9.990890647	10.0268172	10.56720177	9.856267713	9.893621318	9.921751491	10.10953779	10.03842058
202103_at	8.294133059	8.53362344	8.647071525	8.404539324	8.380905588	8.640013551	8.801127614	8.549829502	8.306055842	8.174879815	8.609939142	8.67962149
202104_s_at	9.244804608	9.383235977	9.416619934	9.799267219	9.568090565	9.146279202	9.569618642	9.392003219	8.865634742	9.324421627	9.042456548	9.393325551
202105_at	9.393764087	9.47939729	9.433394214	9.174254258	9.388572911	9.405304328	9.4207057	9.553136518	9.378922089	9.544867099	9.584460545	9.436346501
202106_at	8.803177389	8.927584376	8.845320919	9.069157444	9.190159389	9.158033489	9.602552791	9.346723684	9.364375187	9.39527376	9.308676887	9.205598837
202107_s_at	8.42862311	8.37064086	8.239577278	8.392891033	8.232864586	8.417615135	8.43053574	8.197926276	8.161767232	8.517385807	8.26406746	8.082981015
202108_at	9.153912178	9.184775235	8.876433266	8.678340856	8.931439959	8.815820102	8.765912111	8.855915585	8.907364698	8.843636994	8.940160014	8.717505094
202110_at	13.35004016	13.40066314	13.3512922	12.93636804	13.27846738	12.98022527	13.26439461	13.12954224	13.0834237	13.02904714	13.05662603	12.98124748
202112_at	11.1268665	11.72727522	11.76761274	10.91688075	11.89129258	11.83399776	11.72355452	12.00201888	11.84565174	11.52409766	12.13922407	12.13541012
202113_s_at	8.637566807	8.271243747	8.104294716	7.832193501	8.056223541	8.147894928	8.274082869	8.303091152	8.177266444	8.350386201	8.25514807	8.210430527
202114_at	7.674730289	7.70170196	7.293698316	7.26185413	7.225834546	7.136259894	7.091082414	7.482368036	7.252175557	7.399967344	7.303597249	7.214331013
202116_at	8.694346144	9.040466441	8.862983505	8.876236044	8.757864166	8.835849996	9.029505336	9.061603204	9.002823688	8.948740448	8.898807778	9.068552197
202117_at	11.44735223	11.476707	11.54306911	11.84749662	11.82385808	12.15404814	11.95900953	12.21712048	12.03305067	12.23665279	11.99727877	12.21868199
202118_s_at	8.364134892	8.161654814	7.798087522	9.489483277	8.917891245	8.693376076	8.729168034	8.498459353	7.899206601	7.91619364	8.10020209	8.355992811
202119_s_at	10.95395507	11.08470233	10.86025	11.48781644	11.07520426	10.61052433	11.22096521	11.08411181	10.79028002	10.91379847	11.15049163	11.02349102
202120_x_at	10.05995761	10.36789968	10.2429111	10.16877429	10.30230525	10.08119361	10.24110495	10.25751117	9.919366234	10.27636124	10.18407442	10.38543321
202121_s_at	9.705040015	9.89690086	9.933901843	9.783196911	10.0574936	9.624185854	10.25013698	9.907684642	9.811998028	10.34592198	9.711316599	9.999706646
202122_s_at	9.174675733	9.165130502	8.98756497	9.035549478	9.240085762	8.959944858	8.922392157	9.134729182	8.81390581	8.890092442	9.051663131	9.307058426
202123_s_at	9.164325585	9.55023964	9.3064584	9.599033382	9.388409183	9.310983618	9.637012869	9.456177572	9.473100467	9.487838577	9.471115514	9.463446299
202124_s_at	9.627179518	9.301333687	9.329992254	9.915542809	9.671378115	9.731840669	10.27846463	9.900076938	10.14117029	9.668195943	10.01273387	9.574635259
202125_s_at	10.99059417	10.76168942	10.89965533	11.42702049	11.37956665	11.11571604	11.52676616	11.32001919	11.40868942	11.21901691	11.33624768	11.10979844
202126_at	7.845453115	8.242236486	7.888811535	7.899882679	8.310254287	8.345989029	8.589231746	8.332336796	7.968147334	8.401074092	8.26406746	8.057498223
202127_at	7.744829861	8.223547146	7.750743263	7.53697741	7.336248218	7.901091936	7.989968994	8.297282806	7.820123856	8.092642978	8.252345337	7.94772387
202128_at	7.928982293	7.869308694	7.960448282	8.495420013	7.797901227	8.052870061	8.028930149	7.990918516	7.918444099	8.0533006	8.051068677	7.878154017
202130_at	10.57457851	10.47462765	10.70947078	10.67008584	10.89751564	10.83589515	11.13321808	11.14906664	10.93317286	11.13355978	10.9560636	10.91957564
202131_s_at	6.769335451	6.466875415	6.772291645	7.033582183	7.189340525	6.932830162	7.379040372	7.481539594	6.76445291	6.530601647	6.885105365	6.789103577
202132_at	7.255858582	7.365179462	7.54952694	7.320000671	7.616071538	7.756022477	7.878880521	7.890359943	7.753648993	7.436250174	7.596569848	7.774313678
202133_at	8.319834882	8.986058242	8.958725716	8.527609525	9.150667024	9.035843934	9.630553855	9.485429516	8.996741653	9.11933883	9.168310314	9.3479558
202135_s_at	9.403460766	9.675778761	9.609039419	9.692619159	9.391727505	9.48790598	9.604375379	9.293446638	9.382559638	9.229254647	9.44404644	9.578047235
202136_at	11.03868825	10.99588494	11.16186902	10.992622	11.20344734	11.11415955	11.49154932	11.23822441	11.12253241	11.54830163	11.22740861	11.06066131
202137_s_at	7.895950296	7.581842028	7.586323712	8.152190722	7.99890901	8.360259249	8.154619351	8.062494421	7.659587259	7.768182684	7.478884475	7.73148438
202138_x_at	10.87824213	10.96569503	11.11229797	10.96785974	11.17065917	10.72006997	11.04892142	10.94957842	10.98268657	10.89885888	10.82230519	10.78070631
202139_at	7.477245234	7.226614614	7.088540624	7.944964163	7.683051765	7.899923065	8.373653771	7.961504845	7.82592006	8.40903251	7.639203761	8.057716483
202140_s_at	9.315306092	9.149754678	9.217853336	9.492767535	9.159787414	9.491717769	9.236974871	9.028442821	9.669976306	9.414706579	9.322445272	9.409749859
202141_s_at	10.78311806	10.67088872	11.0627472	10.89815411	11.09163696	10.91555835	11.26118946	11.2070633	11.11211876	11.15679733	11.08003189	11.25078762
202142_at	10.89262696	10.73277362	10.90170924	10.85931278	10.9841061	11.01993151	11.07352662	11.19969774	10.98566879	11.17666301	10.99345544	10.83414597
202143_s_at	9.780111409	9.689092595	9.888345561	10.17808917	10.30386817	10.1583628	10.24613704	10.23431081	10.20361206	10.20190576	10.06838384	10.2147336
202144_s_at	9.292919667	9.610271098	9.433786872	9.471761825	9.562098446	9.39554178	9.780598346	9.566438944	9.481218957	9.567084881	9.500465906	9.44791712
202146_at	7.55723351	8.39323499	7.708515249	8.624751888	8.166845568	9.080985909	8.912315443	8.509259343	8.59584117	8.133204231	8.297000104	8.304854335
202147_s_at	6.812821503	7.254241133	7.011554782	7.424351866	7.359386415	7.928064871	7.658666561	7.306247845	7.409243359	7.122619192	7.013675609	7.109160018
202149_at	8.619940605	8.539816654	8.87057448	9.045416987	7.882553742	8.141024131	8.566835248	8.57267987	8.095762741	8.404250314	8.883165965	8.199670015
202150_s_at	8.781575959	8.805263659	8.953618611	9.089580336	8.54819878	8.766221003	8.430733219	8.606598862	8.668331829	8.439450039	8.903401737	8.743243182
202151_s_at	9.915297634	10.00813498	9.960343621	10.10021179	10.40177681	9.766487391	10.21172302	10.0616179	9.765648626	9.661326188	9.726015777	10.14728667
202152_x_at	11.02283126	10.95402921	10.84839565	10.93539686	10.91717732	11.01219207	10.96827677	11.02468366	10.92935378	10.91040037	10.842479	11.03908408
202153_s_at	8.910340997	8.888190697	8.775744943	8.878778566	8.842587324	8.374388067	8.986988499	8.899713939	8.745889544	9.124672418	8.920885283	9.017153698
202154_x_at	9.444316177	9.23635716	9.851394699	9.793774433	9.532593311	9.539855525	9.700277427	9.392141898	9.351548965	9.557216341	9.200428208	9.732684363
202155_s_at	7.939234529	7.873542025	7.58480447	8.271049573	7.831259346	8.168232198	8.155982179	7.933462001	8.112865388	8.264204675	8.036342285	8.006865448
202156_s_at	9.079416707	9.185236611	8.968117883	9.313807846	8.999224766	9.595141861	9.601778536	9.526132996	9.225781227	9.342417503	9.204680553	9.280153342
202157_s_at	10.75327229	11.03618767	10.91840436	11.2980524	10.79387873	11.29359095	11.41075672	11.20386813	11.06048707	11.17437123	10.99255463	11.05128548
202158_s_at	8.158558245	8.188034788	8.158911914	8.288574767	8.332341902	8.773620015	9.095305591	8.58229191	8.092359061	8.305528468	8.069428706	8.230891735
202159_at	7.910242843	7.691204109	7.896758205	8.01514364	7.994019529	8.064314362	8.140002463	7.975130404	7.983548551	8.302597668	7.874950768	7.958105372
202160_at	8.488164209	8.461656988	8.258507713	8.44277534	7.939387707	7.998976711	8.5878469	8.434932971	8.414194367	8.258996496	8.342166985	8.465096497
202161_at	8.472601062	8.583371934	8.948910797	8.809817972	8.829630069	8.788464412	8.991724673	8.469065401	8.380165891	8.19799831	8.745073601	8.847436392
202162_s_at	7.210273178	7.183216043	7.21593152	7.635096967	7.203415122	7.371595607	7.248488744	7.488538471	7.146405967	7.35154133	7.295088699	7.423768813
202163_s_at	6.293903466	6.33338035	6.316418813	6.395570886	6.385867177	6.074611156	6.590788611	6.423762619	6.386531227	6.322881019	6.445267198	6.272795647
202164_s_at	8.239988611	8.321772733	8.379086699	8.284028589	8.297653646	8.35227896	8.502526695	8.847230405	8.320764902	8.332002531	8.618255032	8.747344147
202165_at	7.599058973	7.608559695	7.569492203	7.802528235	7.873502897	7.889765009	8.031288296	7.680461672	7.669835818	7.699055998	7.590000021	7.674897677
202166_s_at	8.484891348	7.985829266	8.076003331	8.620805844	8.966869725	8.619579331	8.87234168	8.596990887	8.105795368	8.053108407	8.32212222	8.428804045
202167_s_at	8.346303124	8.56626837	8.448573019	8.767471656	8.619524186	8.714697133	8.798114703	8.750931626	8.566618877	8.701839021	8.62743522	8.612054616
202168_at	10.39368062	10.25066299	10.60343057	10.6210408	10.47914548	10.42611959	10.57072931	10.39394493	10.36919303	10.2996788	10.3451218	10.29411008
202169_s_at	9.86722794	9.82970857	9.719761536	9.877312817	9.924936531	10.05879918	9.972872199	10.02383365	9.616488261	10.05205592	9.663018234	9.47089645
202170_s_at	7.675226583	7.869807997	7.606673661	8.146907398	8.219704038	8.136530663	7.986234646	8.048070435	7.700058669	7.997765643	7.824722528	7.826235258
202171_at	9.19667773	9.18449728	9.101575334	9.214098552	8.918720747	9.340121911	9.422790008	9.175968393	9.2145471	8.993772486	8.989560526	9.339907058
202172_at	9.015400419	9.155447529	9.069457148	9.213823378	8.899133339	9.249684828	9.523562392	9.049208024	9.085357047	9.208731991	8.932616182	9.250550381
202173_s_at	8.004574245	8.521962588	7.789417022	8.239359961	8.193711782	8.349786666	8.609004504	8.260529972	7.535115473	8.389336061	8.078927317	8.03609045
202174_s_at	10.31996855	10.34620316	10.26768879	10.1039648	10.41661557	10.27706206	10.45373776	10.47210541	10.21311771	10.34591323	10.29097006	10.51288672
202175_at	9.427412459	9.151678534	9.680325715	9.856578972	9.544699606	9.598387864	9.656927243	9.713133716	9.74319607	9.462457301	9.5646935	10.08749366
202177_at	9.354016073	9.559688188	9.573726333	9.662272151	9.555194613	9.379245925	9.87591055	9.37632458	9.378599043	9.488892158	9.285522665	9.707060722
202180_s_at	8.559859893	8.471314674	8.384869524	8.79474273	8.69914827	8.507871051	8.193174076	8.258002408	8.310235217	8.507296281	8.293560435	8.391612431
202181_at	9.173562387	9.127895042	8.95888766	9.220471719	9.122004623	8.875464486	9.534035122	9.295712935	9.044494578	9.443637919	9.135744591	9.272257459
202182_at	9.287493164	9.429968883	9.214476098	9.285883913	9.045058693	9.254680576	9.153460876	9.415010604	9.331753362	9.282816719	9.520670369	9.50510712
202183_s_at	7.746803751	7.745241105	7.412480752	7.395168152	7.710396154	7.154467554	7.62898322	7.546555135	7.7831076	7.342851119	7.623068993	7.343072797
202184_s_at	8.163421132	8.353144143	8.223940906	8.254498808	8.282717984	8.152093404	8.570626185	8.435349407	8.257745949	8.698160167	8.434631217	8.444198923
202185_at	9.218517832	9.435670734	9.513289301	9.220476524	9.470562118	9.505198505	9.507637722	9.644424439	9.646433884	9.329834155	9.580726088	9.564317302
202187_s_at	10.78602624	11.0451294	10.93687232	10.81931528	10.80066625	10.87134924	10.73522304	11.19011087	10.97340942	10.74996773	10.82295681	11.35045165
202189_x_at	9.284233194	9.296751279	8.978472558	9.313994961	9.141777504	9.296389377	9.40000504	9.223870655	9.205257569	9.479510993	9.283118199	9.295115781
202191_s_at	8.179997987	8.515023579	8.542302842	8.387250124	8.399695667	8.088211258	8.377536102	8.571205053	8.623684524	8.942901636	8.133429886	8.791103194
202192_s_at	10.23542319	10.68227782	10.79313611	10.57186146	10.52747671	10.38577679	10.52037856	10.673158	10.82636347	11.06869474	10.09234818	10.85713227
202194_at	10.45153435	10.0539611	9.930233672	10.11716564	10.23954916	10.912867	11.12229638	10.76302835	10.37052	10.13011787	10.27123545	10.51576796
202195_s_at	6.695325301	6.480258385	6.663445701	6.976432692	6.827878497	7.389152296	7.304760677	7.46409798	6.524087565	6.568679128	6.601468026	6.874349326
202196_s_at	10.92369653	10.17433476	10.93159095	10.96330961	10.3344174	10.61263051	11.46182982	11.03410215	10.60507587	10.28498041	10.09935521	10.28432966
202197_at	8.773395873	8.940023478	9.110730506	9.053326368	8.986084128	9.390180773	9.597349324	8.93577598	9.2823251	9.306185947	9.023923216	9.27198965
202199_s_at	8.449422132	8.373048219	8.556048063	8.643623285	8.541299748	8.52075115	8.072258802	8.379621001	8.286524892	8.308404655	8.34684793	8.319252853
202200_s_at	7.712814026	7.640713215	7.637438955	7.585421363	7.678227709	7.544763266	7.868206953	7.911395383	7.501472371	7.640411409	7.75557365	7.569014367
202201_at	10.08169333	10.26211588	10.30140035	9.743938716	9.943475812	9.744742422	9.90595164	9.731038987	9.913222021	10.02909724	10.02799445	9.670078753
202202_s_at	8.838144675	9.439289212	8.425743074	8.637349906	8.590333011	8.05934303	8.870829051	9.020579873	8.774537895	9.039998568	8.587350354	8.577559685
202203_s_at	10.05419045	10.04279529	9.830366085	9.211574945	10.53566653	10.29366857	10.55528448	10.41860804	8.791660651	7.655717737	9.357477682	10.23090453
202204_s_at	8.848035953	8.737816931	8.689279354	8.406063282	9.245333981	9.090829673	8.992753568	9.012145369	8.428022028	8.081822381	8.303938289	9.217790313
202205_at	8.297728388	8.520223151	8.535750998	8.256926388	8.885024929	8.363988931	8.385422125	8.388447384	8.391657931	7.681093019	8.488039092	8.407297143
202207_at	7.976962695	8.069152461	8.077825049	7.807701088	7.385027202	7.266053479	7.363613952	7.380929811	7.536469817	7.985179165	7.75946486	7.249231878
202209_at	10.54863704	10.64850969	10.76732247	10.44384412	10.82476324	10.65835474	11.17991265	11.02482682	10.86807421	11.04049713	10.891144	10.84774349
202211_at	8.447014329	8.627631366	8.380151407	8.520875558	8.775894237	8.428670886	8.594134825	8.597655144	8.117009093	8.791332173	8.469606633	8.313845515
202213_s_at	7.628304497	8.035911455	7.760172604	8.047944945	8.108203343	8.119816989	7.975241119	8.243177944	7.684608127	7.688534956	7.723671429	8.015314447
202214_s_at	9.320612848	9.434090924	9.252135476	9.658652173	9.352776924	9.411575647	9.546276975	9.83116965	9.795716025	9.849870577	9.637113172	10.12841969
202215_s_at	8.896116215	8.999970107	8.855871545	9.227978343	9.026131778	9.124942457	9.37479416	9.265738472	8.799542282	9.30579478	9.020424176	9.132678286
202216_x_at	8.706372819	8.478347269	8.694264614	9.054438575	8.637195386	8.684475463	8.928940644	8.894536381	8.925446529	8.807153295	8.692724955	8.557111329
202217_at	11.47590372	11.60484461	11.40664841	11.56565099	11.79268282	11.30045039	11.68606619	11.60380058	11.2928717	11.34803948	11.48169396	11.57984669
202218_s_at	8.45867215	9.280556358	8.526790099	8.316084191	8.81975082	7.911575237	8.565201829	8.612945867	8.609232385	8.820719404	8.567792602	8.36773344
202219_at	10.71521174	10.50971447	11.23110814	11.03395925	11.11933071	10.78512591	10.96525414	10.94997046	10.92086119	10.64083706	11.03298888	11.08424165
202220_at	8.976333943	9.502025444	9.038559204	9.190840069	8.911277285	8.826772939	9.60760519	9.356695455	9.160301993	9.159091272	9.239502562	9.129052512
202221_s_at	6.962063887	6.860049558	7.081962322	6.892558176	6.796598827	6.95409984	7.296862952	7.119917201	6.912054768	6.733028807	6.912293277	6.930798001
202222_s_at	13.40845996	13.41799697	13.56136753	13.81288464	13.78272729	13.60642773	13.5483122	13.62371925	13.38605654	13.29401593	13.40678211	13.52863836
202223_at	8.493459446	8.385338868	8.402800443	8.257963158	8.841566594	8.553544093	8.826303373	8.705995645	8.525968678	8.683905263	8.625167282	8.780919715
202224_at	8.882892661	9.079952561	8.849906802	9.166956485	9.17719989	9.38372142	9.443061272	9.179144789	9.123556228	8.746770857	9.215805283	9.070921189
202225_at	9.229208318	9.543744273	8.959496634	9.710439663	9.631896063	9.745211611	10.12770504	9.707258201	9.393602904	9.519565251	9.656039616	9.573743037
202226_s_at	9.856975055	9.914357049	9.795303006	10.37577251	10.04477478	10.37837263	10.29867834	10.09394246	10.17995597	9.715141315	10.01399143	9.998551572
202227_s_at	8.505929666	8.526814287	8.201783167	8.682878947	8.367073257	8.938805393	8.779475743	8.642299649	8.826294764	9.039033488	8.703240876	8.775026783
202228_s_at	11.87440701	11.76149344	12.05580523	11.86799581	11.9981374	11.74285977	12.13620962	11.94879571	11.51278084	11.97015518	11.64886625	11.78502486
202230_s_at	8.523781434	8.69744614	8.330934807	8.756483746	8.660376273	8.686023634	9.032669035	8.806187249	8.175187532	8.566411478	8.533502392	8.560146493
202231_at	10.38034773	10.42959031	10.37448404	10.1622014	10.4588042	10.10733951	10.35501854	10.42888014	9.746614542	10.2965481	10.15297341	10.08412355
202232_s_at	9.457411548	9.272976736	9.404777708	9.215495095	9.326734864	9.02899924	9.427491615	9.290233871	8.757706925	9.220615348	9.158885961	9.143175524
202233_s_at	12.81790898	13.04713819	13.09928651	12.83087683	13.20255015	12.65285207	13.06898503	13.08009513	12.98483935	12.86086739	12.83069532	12.96031541
202234_s_at	8.526805568	8.478456413	8.774540861	8.510980474	8.861245992	8.428656806	8.720986299	8.954050383	8.105995047	8.815771824	8.412852524	9.362733014
202235_at	7.079570074	7.238054905	7.367616419	7.039233402	7.304199095	7.23826883	7.655361929	7.605251734	7.296775453	7.025637543	7.447562104	8.002074677
202236_s_at	11.25018419	11.28778827	11.42061078	11.67025859	11.8948105	11.72409206	11.52756318	11.81863721	11.09146011	11.02519293	11.3341207	12.10751088
202237_at	9.489354066	10.09710395	8.733892872	9.699027408	10.25512783	9.12985547	9.3542675	9.295664722	9.326004167	10.3342427	9.699555077	9.329198626
202238_s_at	8.236789298	8.673904647	7.801792786	8.72240869	8.820802388	7.681747164	8.10752735	8.398323876	8.193098393	8.984920845	8.373946782	8.17367559
202239_at	9.095964482	9.015297921	9.020815182	8.876392179	9.097166648	8.773517448	9.000537654	9.231396224	9.120734231	9.083007224	8.99285873	9.321127002
202241_at	7.862903864	10.08424354	7.923756788	9.665139	9.299041064	10.00318033	10.25523856	10.01985606	9.348438489	9.43174095	10.02166517	9.5020936
202242_at	9.188014889	9.71251139	8.873586137	8.581969039	9.02018967	8.887959077	8.96242499	8.993830091	9.13247793	8.86140384	9.319478019	9.155949667
202243_s_at	10.37044282	10.72054558	10.77956177	10.63821102	10.61635486	10.51127614	10.89176844	10.62575409	10.80336252	11.47871257	10.73452518	10.71048241
202244_at	10.68450775	11.04264246	11.02504472	10.78282149	10.92309829	10.9381788	11.16917292	10.82056306	10.9997777	11.34476588	10.99952306	11.01826877
202245_at	9.666886538	9.73874665	10.06615854	9.746950005	9.680432761	9.635820601	9.627610128	9.433652367	9.37333767	9.338944783	9.355121585	9.535227416
202246_s_at	10.1387602	10.1650409	9.813735049	10.42203953	10.09352908	10.45387147	10.45267977	10.34802562	10.31380166	10.25952929	10.2381353	10.1582485
202247_s_at	8.046604663	7.987813185	8.194961513	8.289843757	8.226327944	8.186283408	8.015487246	7.911510118	7.765323739	7.886707862	7.829593367	8.14987495
202249_s_at	10.19325633	10.07960647	10.18834017	9.964301581	9.965840125	9.687445557	9.861169101	9.887118397	9.817222171	9.6898935	9.878912995	10.0099829
202250_s_at	8.773300787	8.830438828	9.056522281	8.573439416	9.001078852	8.541023558	8.914708051	8.6833153	8.579670466	8.648431436	8.55281251	8.591208869
202251_at	7.445949884	7.532321439	7.437600074	7.34372654	7.281817443	7.30314908	7.8588217	7.707569225	7.638581898	8.007628398	7.596094553	7.543404388
202252_at	10.5709334	10.75883929	10.54556823	10.47571321	10.50937853	10.47919754	10.6101762	10.77481655	10.74314485	10.9304143	10.75597635	10.71394235
202253_s_at	8.108739038	7.95721438	8.256965623	8.185348035	8.350341763	7.995868477	8.379225406	8.029690117	7.90598308	7.837076998	7.987599776	8.43019287
202258_s_at	8.927157133	9.261731621	9.127491824	9.403949419	8.791730706	8.999302727	9.465363028	9.307463145	9.280316031	9.493891073	9.1114799	9.070455082
202259_s_at	8.267783351	8.207732477	8.417684236	8.061419913	8.418337429	8.377141523	8.29208109	8.54492452	8.731469795	8.156362254	8.402613657	8.14811482
202260_s_at	9.240075717	9.631135595	9.148715838	9.039098182	9.214129459	9.254432594	9.416587379	9.487993479	9.242641795	8.974165164	9.440421657	9.481287249
202261_at	9.207141492	9.471607949	9.225170767	9.205397111	9.298192386	9.34527132	9.320334764	9.304782801	9.368719655	9.205884893	9.140665226	9.396836933
202262_x_at	9.32392271	9.559054972	9.420710785	9.540164208	9.020419444	9.448265517	9.846989642	9.459477883	9.629194415	9.927006532	9.507232449	9.445009173
202263_at	10.62241389	9.989977802	10.88977837	11.03455238	11.1380323	11.3535756	11.84972134	11.3770517	11.13329075	11.08788914	11.44148272	11.57663154
202264_s_at	8.811076205	8.772381491	9.071160942	9.084794436	9.207085741	8.622014198	9.037616009	9.095142216	8.862686381	8.690287987	8.859041286	9.00085689
202265_at	9.00532362	9.320734549	9.040142135	9.132601914	9.083937841	9.211665961	9.978713365	9.740729072	8.98920027	9.472621227	9.25099997	9.043343834
202266_at	9.000935266	9.062738072	9.179403455	9.089199826	9.159528867	8.826288848	9.36238113	9.57012151	9.199044651	9.492833757	9.340839231	9.11555025
202268_s_at	9.030872168	9.20846898	9.297933542	9.7460337	9.317401426	9.125601634	9.66737091	9.443712761	9.136998031	9.516764156	8.998109722	9.589993571
202269_x_at	6.954906479	6.595787246	6.233530535	6.652082658	6.770069733	6.206744851	6.191964823	7.651529189	6.464370382	6.57217819	6.742721972	6.257279407
202270_at	6.754363963	6.61129597	5.793791543	6.030290405	6.016202624	5.914858477	5.840939765	7.28710533	5.690598539	5.953270975	6.201160087	5.643951222
202271_at	8.601060443	8.548399122	8.572259044	8.74162184	8.70269846	8.676914827	8.905471941	8.996127773	8.339031945	8.718703115	8.767630771	8.647268333
202272_s_at	8.384237564	8.533630183	8.352749594	8.429198597	8.73415709	8.508868409	8.487040543	8.712090198	8.485084654	8.547120305	8.678546229	8.271026967
202273_at	9.108768219	9.260769897	8.926266134	9.372859697	9.241440928	8.655612389	9.014032308	9.087556943	9.011844402	9.212644779	8.928994022	9.262815022
202274_at	8.553272793	8.447071885	8.544727915	8.544698792	8.561413947	8.341470095	8.450240291	8.259671219	9.193245965	8.696594294	8.56563643	8.815531223
202276_at	9.149756532	9.426272443	9.361817404	9.070876832	9.265179128	9.195321644	9.588409658	9.15120452	9.263488206	9.752134154	9.248675454	9.290664114
202277_at	9.201946464	9.31413252	8.893164025	9.287387912	8.897003223	8.957274148	9.426778365	9.442464304	9.090529587	9.607609007	8.674406481	9.190514964
202279_at	10.23167196	10.50257039	10.59080869	10.51361881	10.68653233	9.831224395	10.74637558	10.64254883	10.40415707	10.3229953	10.56238925	10.60419106
202282_at	10.33408514	10.45605172	10.57218288	10.49151617	10.6481759	10.38005186	10.51821521	10.77241044	10.40708154	10.45630162	10.35692679	10.86954443
202283_at	11.44706285	12.08285046	11.41082265	12.04420681	11.67382925	11.24884212	11.9523623	11.89017966	12.43892115	12.36041083	11.57657286	12.13581158
202284_s_at	10.09561116	9.838087538	10.59124685	10.51347342	9.98730659	10.54648948	10.37574747	10.6621764	10.37163637	10.22349806	10.21477342	10.66801651
202289_s_at	9.527768267	9.851748798	9.889107107	10.04253584	9.857366799	10.22288098	10.61253571	10.16634967	9.560360957	9.467609825	9.603821408	9.981984147
202290_at	8.495220949	8.663812766	8.818763592	8.520393209	9.072343087	8.783958128	9.260643106	8.730825155	8.7236099	8.726317399	8.332962717	8.605010638
202291_s_at	12.34038445	12.74575632	11.8900351	12.37220213	12.76588369	12.5382743	12.6725379	12.82828192	13.23955194	13.22347308	12.6981298	12.51728423
202292_x_at	10.47377949	10.47535953	10.40403754	10.34759709	10.39253908	10.22317377	10.19690548	10.30909776	10.42782946	10.17210105	10.4343984	10.34877228
202294_at	8.968697567	9.122297184	9.150872398	8.981003415	8.769497187	8.935790233	9.144619836	9.048659567	9.181613662	9.283247576	9.146388053	9.15809145
202295_s_at	8.541033411	9.48935736	9.04482337	9.032865888	9.540234558	9.026899831	9.432951175	9.560435188	9.359068501	9.665269097	9.501424374	9.302099261
202296_s_at	10.05982046	10.09617518	10.1690267	10.24858762	10.38147358	9.885195358	10.23214038	10.14161037	10.1466042	10.19090813	9.857617469	10.2102661
202297_s_at	8.036793523	8.090855611	8.040137269	7.830692496	8.190257381	7.782876468	8.19290833	8.147580832	7.99865271	8.055769674	7.865049093	8.214881661
202298_at	13.16938074	13.19804163	13.09638079	12.99103088	13.22318081	12.88840946	13.18624341	13.1472754	13.01350324	13.10023193	12.93525805	13.23062218
202299_s_at	10.64459669	10.82013078	10.80040983	10.76895308	10.90871666	10.55447684	10.96432611	10.77902566	10.51963601	10.87758714	10.92847126	10.46738776
202300_at	10.90832939	11.04649859	11.10177423	11.09017931	11.16602221	10.8380231	11.18253046	11.03551619	11.01163256	11.04282921	10.99506436	11.09325597
202301_s_at	7.983318215	8.097055299	7.986195411	8.259484452	8.411469666	8.373499187	8.388060258	8.27823456	8.153938009	8.182464802	8.006483478	8.410797985
202302_s_at	10.0163968	10.25368141	10.17695416	10.15430304	10.19088388	10.32848399	10.51058996	10.47476499	10.13286583	10.09428483	10.11298791	10.4939061
202303_x_at	9.038365339	8.800091025	8.523160796	8.944266339	9.255043941	9.127872406	9.434786711	9.47665884	9.023590168	8.847581057	9.051822733	9.010747422
202304_at	8.403574054	8.296044599	8.378374289	7.876045507	8.570908343	8.379595944	8.683927357	8.577277619	8.344239357	8.761483981	8.338834808	8.328598655
202305_s_at	9.276612883	9.250975092	9.262350545	9.469422622	9.68587978	9.326376896	9.154111059	9.56244839	9.581620744	9.529667715	9.626407919	9.430027675
202306_at	10.02330198	9.976398653	9.938694505	10.03068612	10.00117462	10.10250574	10.24588022	10.13717883	10.31281842	10.77820813	10.30501632	10.10346397
202309_at	9.131978194	9.143272648	9.115948347	8.845522785	9.137007795	8.735410383	8.727092165	9.329544548	8.737196858	8.895171007	9.182756536	9.026172704
202310_s_at	9.045747486	10.1341953	8.892688737	10.17983285	10.34415615	10.6010232	11.053421	11.10867456	10.97590496	12.88770648	11.52406877	10.52922846
202311_s_at	6.507941648	6.64726504	6.231310113	6.195705987	6.526762417	6.750151796	7.023368656	7.069880836	6.585523981	8.824206371	7.712454628	6.399245903
202313_at	9.977351247	10.23161447	10.09913835	10.09266106	10.08289355	10.01622756	10.09940154	10.17020484	9.934211157	10.07038173	10.13021971	10.15419378
202314_at	6.435506268	6.739349318	6.70883841	6.449299272	6.42247356	6.584680628	6.892074652	6.529155924	6.313383162	6.492403505	6.264351468	6.426147869
202315_s_at	8.20465631	8.010780883	8.213383903	8.054696636	8.115153214	8.110363574	7.983877337	7.787461076	7.802265403	7.466142098	7.755778041	8.093319457
202317_s_at	9.87092578	9.6721253	9.764727332	9.952825548	9.779463123	9.545159381	9.652706114	9.945268914	9.456231875	9.833266813	10.0053604	9.842166262
202318_s_at	8.828960811	9.042264571	8.791423449	8.951826212	8.814325724	9.303517755	9.317490515	9.176212497	8.89654628	9.097355031	8.788005974	8.777749119
202319_at	6.069743917	6.036829511	5.888184948	6.112544118	5.998949682	5.789788573	6.068339097	6.203018312	5.762360002	5.957073138	6.049859704	6.018606812
202320_at	9.45702523	9.564013325	9.365801738	9.776914314	9.719131554	9.844438918	9.776677113	9.57021632	9.484542301	9.504843264	9.610939134	9.793429195
202321_at	7.627629226	7.571130519	7.768565691	7.330904875	7.604486172	7.53169261	7.533186349	7.753313808	7.351467589	7.618023891	7.742133056	7.558711169
202322_s_at	9.25305593	9.232028934	9.249273539	9.432913036	9.438450371	9.164680596	9.025223091	9.298628865	9.263711976	9.476329897	9.225410401	9.300399338
202323_s_at	6.523690061	6.559491778	6.491435816	6.686047469	6.926015692	6.802983016	6.747338732	6.864696304	6.727319343	6.964825662	6.431690224	6.597648601
202324_s_at	9.045281883	9.046306906	8.824189264	9.264423373	9.468298081	9.042988788	9.869794371	9.306752256	9.204132795	9.471051246	9.198479083	9.145678288
202325_s_at	12.97253724	12.94735165	13.05188084	12.99772416	13.09545541	12.66709721	13.15833865	12.93284341	12.63902759	12.86726601	12.83501149	12.69203479
202328_s_at	8.852050218	8.917603683	8.869015241	9.048095511	8.685153189	8.949730004	9.544158113	8.872672456	8.795054472	9.023448993	8.770498917	9.141359623
202329_at	8.517402284	8.806365752	8.612849281	8.524560549	8.654638928	8.141926539	8.428600144	8.352074097	8.313216507	8.440046296	8.583616868	8.463456674
202330_s_at	8.165304265	7.979909122	7.787821986	8.097760474	8.366461304	7.844416375	8.553287351	8.045661968	7.835137718	8.124382869	7.923258571	7.792875069
202331_at	9.620753774	9.788147697	9.719158052	9.753012478	9.46969814	9.700155741	9.716796115	9.661034858	9.61488591	9.578773456	9.649160126	9.930180983
202332_at	7.571666907	7.653923062	7.679373557	7.80224721	7.590588487	7.609017589	7.820148143	7.583500143	7.748833572	7.761366397	7.692773026	7.941205883
202333_s_at	10.96022737	11.19443933	11.10643513	11.11125638	11.09096034	11.20424897	11.28846198	11.22677646	10.81331461	10.98241	10.9708994	11.24980369
202334_s_at	10.13881279	10.01193868	10.26300406	9.9883932	10.36982287	9.907538825	10.04006325	10.10152755	9.785268368	9.825803925	9.848788848	10.37703451
202335_s_at	5.611542719	5.611100171	5.675293465	5.49318957	5.462638474	5.571876969	5.579045573	5.638280479	5.806684244	5.521556896	5.663940457	5.834628177
202336_s_at	13.045368	12.89343823	13.01163695	13.28696337	13.35948402	13.0995442	13.24407083	13.34812258	12.90950997	13.0671301	12.75611243	13.07978229
202337_at	8.892762521	8.957786293	9.09338812	9.21174996	8.85488663	8.70366169	9.094360539	8.639922037	8.489925022	8.716112098	8.634839533	8.888209043
202340_x_at	8.841352842	10.47365267	8.658293485	9.91644987	10.05810034	9.531299537	8.862462171	8.955614175	9.017919957	8.892495743	9.213984876	9.399368151
202342_s_at	6.987494556	6.870823679	7.136787696	6.903886561	6.495996192	7.106651098	6.95089869	6.960707644	6.706569398	7.1689572	7.044214772	6.961411969
202343_x_at	12.50408741	12.75894007	12.6369043	12.22195054	12.80573393	12.42043004	12.70521561	12.47720757	12.38510472	12.55023412	12.27368428	12.73178893
202344_at	9.071442468	9.170991238	9.356362349	9.619381912	9.802043104	9.339882321	9.821194798	9.436752647	9.238288267	9.367025339	9.517049878	9.494353185
202345_s_at	11.43445296	11.16751434	11.51253162	10.79843871	11.45874088	10.75920015	10.86577544	11.21053098	10.24084431	10.2833058	10.85930685	11.47179031
202346_at	7.302991527	7.178302921	7.111598612	7.226748559	7.247503719	7.348505702	7.384594028	7.418954349	6.865192185	6.960788769	7.166164172	7.324289655
202347_s_at	8.173659232	8.422278621	8.227644816	8.173631935	8.433191728	8.084821321	8.552555933	8.453747374	8.136471175	8.386307051	8.239768165	8.363991918
202348_s_at	7.892056101	7.998748482	7.870897634	8.118787107	8.070136133	8.302205731	8.227854605	7.993783427	8.07595501	8.099672116	7.859036193	7.817173585
202350_s_at	8.639803936	9.617691584	8.658268806	9.375564833	8.29750441	8.851620412	10.23385754	9.407757397	9.632616653	10.59459628	9.206210878	9.06158054
202351_at	10.94055332	10.8228051	10.86166072	11.33292379	11.40059043	11.39522179	11.52023567	11.14594281	10.66368318	11.10936184	11.10723434	10.67699811
202352_s_at	8.581602687	8.668928331	8.747129343	8.694798156	9.204151892	9.004877809	8.685297391	8.930038359	8.865716962	9.062964563	8.601840314	8.988783299
202353_s_at	9.068702934	9.103960635	9.295760571	9.034338175	9.668614552	9.640790856	9.404581991	9.531480294	9.088081178	9.339784587	9.342139127	9.464783361
202355_s_at	7.944811757	7.60810179	7.927441904	7.962594607	7.891536873	7.811394467	8.01654368	7.853247469	7.858658016	7.784559939	7.684359271	7.972468582
202356_s_at	8.733219672	8.65026778	8.478041264	8.804290715	8.764523149	8.703652006	8.84508711	8.556739111	8.547651485	8.526599716	8.583046182	8.580380091
202358_s_at	10.06964639	9.947999426	10.06056981	9.989835947	9.97904379	10.25587458	9.863641892	10.22428925	10.03057771	9.770284736	10.06582046	10.05982666
202359_s_at	8.794964528	8.715329745	8.646768984	8.810713632	8.631393538	8.813106068	8.968380802	8.773797281	8.527096282	8.613454516	8.586497488	8.581133065
202360_at	8.875029802	9.117955444	8.955253532	8.977980685	8.830548311	8.919345636	8.84116881	8.860949625	9.022695127	8.827487608	9.187931896	8.885696503
202361_at	9.000509612	9.02523112	9.135952562	9.066387661	9.00057151	8.974806662	9.299288047	9.06803588	9.113215372	9.115793852	9.080494504	8.878367049
202362_at	10.62119381	10.57864249	10.8480309	10.45448761	10.74885914	10.49384843	10.66580611	10.60140845	10.31321926	10.34395399	10.65209006	10.16127158
202363_at	9.11077482	9.402903852	10.5067978	10.04402726	9.609491369	11.30727719	10.59208851	11.21647312	11.31795152	11.03777648	10.42709456	11.72644477
202364_at	11.31420875	11.40183277	11.64720405	11.18937631	11.35935502	11.08173741	11.27269211	11.46624718	11.28663252	11.30085589	11.43652442	11.63273827
202365_at	7.646050849	7.928682635	7.733210293	7.670535536	7.974920197	7.646810814	7.75645541	8.07294869	7.938491211	8.231746567	7.911566902	7.926813526
202366_at	9.121261418	8.841888511	9.263410659	9.164232635	9.15662008	8.801524624	9.48118331	8.991125716	8.881020889	9.00888353	8.844613561	9.323430429
202367_at	10.2003763	10.28304383	10.15574986	10.28341855	10.45063561	10.41286312	10.64325595	10.43001861	10.31165099	10.37692625	10.48587182	10.37361596
202368_s_at	6.916725189	7.007984719	7.109136575	7.165727492	7.077723624	7.210327894	6.959122555	7.455982876	7.417716335	7.266079117	7.272885749	7.215618837
202369_s_at	8.951690561	9.094193989	8.659516892	8.93513553	8.709940334	8.909304533	9.042342548	9.077059531	8.932551792	9.17245114	8.858243587	8.759501916
202370_s_at	9.634321816	9.518779771	9.643151714	9.813580864	9.60940479	10.24320109	10.2168221	10.14925105	10.10313329	10.18046052	9.933399759	10.19015771
202371_at	10.69091838	10.69014694	10.66359892	10.51438962	10.51209618	10.47822555	10.83912968	10.76355164	10.55405895	11.01403067	10.62285447	10.41227324
202372_at	9.213843117	9.249182704	9.280364	9.225820163	9.162331949	9.089873238	8.989204342	9.276919539	9.124385911	9.501897739	9.247688493	9.206557091
202373_s_at	10.03466383	10.05222525	10.11863069	10.01655507	10.08967623	9.688615966	10.0503637	10.12793192	10.02605298	10.24125593	10.15421394	9.940397967
202375_at	6.143186586	6.35940638	6.061620941	6.220639672	6.016332548	6.025165256	6.262655909	6.098419676	6.057029155	6.58250168	6.21077306	5.849241589
202376_at	10.82450576	10.85510328	10.60052965	10.61607353	10.03651904	9.406548236	9.156715643	9.808854205	9.614329508	10.32750192	9.800570228	10.34291014
202377_at	11.0816032	10.88575318	11.03448555	10.80182315	10.88154747	10.62671949	11.06882299	11.15577721	10.71374346	11.04271746	10.82366818	10.86774887
202378_s_at	10.28630212	10.28851468	10.49772651	10.22764343	10.19360123	10.30039818	10.50815951	10.55478578	10.28332977	10.94327156	10.48618419	10.48855964
202379_s_at	9.012857945	9.675726764	9.278930248	9.060087112	9.177849757	9.154741531	9.576956636	9.061034246	9.426943189	9.891428536	9.674602892	9.305826965
202380_s_at	9.340774998	10.03638742	9.823241855	9.541406897	9.450659431	9.611542027	9.830487123	9.650703532	9.783941657	9.878912887	9.936610176	9.748642876
202381_at	10.1700538	9.256511802	9.409461771	9.84417342	10.45069482	9.79120858	10.05951415	10.30681187	9.355741667	9.999353019	9.685855377	9.898980598
202382_s_at	8.951184733	8.913479024	8.761959693	8.960374386	8.546935093	8.36744022	8.758460278	9.042963795	8.682852374	8.768267258	8.709288592	8.756321089
202383_at	9.742972816	10.00447336	9.726089065	9.79332939	9.480574993	9.989256918	9.66101027	9.596391012	9.674753866	9.576617625	9.647018271	9.499730594
202384_s_at	6.791724336	6.886520959	7.007254241	7.121149488	6.827244704	6.824969184	7.202140667	6.757618692	6.862075834	7.075268574	6.905716196	6.960496146
202386_s_at	8.700968064	8.588974236	8.465261458	8.556243153	8.553712505	8.051478904	8.85782391	8.520108815	8.395771881	8.796734742	8.572890299	8.676268258
202387_at	9.546703778	9.498325458	9.484352667	9.53333873	10.02941231	9.587034276	9.857410541	9.385924218	9.254036616	9.501497069	9.381868119	9.369524174
202388_at	8.564949947	9.261413938	7.953403923	10.10882396	8.949866345	8.694137774	8.905000028	8.726818035	9.655549599	10.27467283	9.300550165	9.436423878
202391_at	9.257414009	9.517600505	8.994534022	9.385518039	8.823426051	8.742474801	8.309772125	8.941035562	9.292987832	9.314723437	9.386825045	9.511460738
202393_s_at	8.989732813	9.089531603	8.036456442	8.96149109	9.591017369	8.755472988	9.818689974	8.909332385	8.807709501	8.876046827	8.691568019	8.128392508
202394_s_at	8.262982112	8.301913198	8.359835163	8.482272471	8.485368889	8.359922815	8.451272883	8.444353845	8.265222192	8.251636007	8.457810089	8.46606206
202395_at	8.715122547	8.745053433	8.598373505	8.862750051	8.915415705	8.726709288	9.134730816	8.86775492	8.864804939	9.254394471	8.815707848	8.576021137
202396_at	8.029831281	8.29205044	8.110198614	8.261133811	8.094784854	8.14518081	8.615279427	8.573666364	7.876179936	8.161598433	8.143811897	7.995735832
202397_at	9.583487917	9.766723982	9.536577923	9.440698769	10.22216052	9.964954597	10.10010082	9.911478554	9.346712435	9.729037808	9.56600485	9.942361758
202399_s_at	10.36703636	10.24334226	10.6195146	10.2663923	10.73088068	10.33722936	10.34079781	10.39165515	10.23639134	10.24002945	10.44109265	10.54123971
202400_s_at	7.66592466	7.762630556	7.684815492	8.013286965	8.032011777	8.068441792	7.874380281	7.688330756	7.620100435	7.575432384	7.613221622	7.83739581
202401_s_at	8.286606406	8.581079342	8.589263929	8.606154414	8.853546463	8.900383375	9.230582333	8.493169254	8.725238362	8.332349261	8.742174601	8.731338854
202402_s_at	7.765405989	7.583263717	7.878285852	7.867177989	7.809110768	7.61684697	7.930227865	7.890609039	7.839565411	7.840723363	7.726570277	7.635937187
202403_s_at	11.44153304	12.05507141	11.38935616	11.96890578	11.96120305	12.06018202	12.35486048	12.62132232	12.64042732	13.27066999	12.54374611	12.40748255
202404_s_at	8.783167717	9.494858017	8.702487556	9.313241272	9.659981406	9.834806421	10.63514195	10.52119565	10.26999426	12.69351396	11.22631899	9.794968666
202405_at	7.114886851	6.948342126	7.176193589	6.997810778	7.550682639	7.392898932	7.54209944	7.482325896	7.328274043	7.130606443	7.093651654	7.412701591
202406_s_at	9.184525698	9.456659131	9.29549692	9.60206663	9.29582826	9.31972334	9.826374193	9.483070866	9.354398262	9.340023811	9.478319147	9.531662169
202407_s_at	7.253572458	7.348570997	7.288542685	7.202934114	7.270295235	7.636793542	7.337757243	7.066942986	7.410411616	7.260829027	7.313344587	7.025786806
202408_s_at	7.950716538	7.993413335	8.129509904	8.045693176	8.167150459	7.878175721	8.330732327	7.896396282	7.90212396	8.160615245	7.907463279	8.042242561
202409_at	10.37288458	10.71998971	10.87487302	9.727537834	10.65442535	10.64341792	10.48673759	10.54293127	10.41798425	10.25186137	11.02068871	10.43648422
202411_at	10.72549797	10.35155548	10.80956921	10.12257827	10.05236629	9.750427497	9.824460382	10.16061932	9.810796848	9.907013016	9.831594329	9.823380623
202412_s_at	5.767893601	5.915688333	5.842227445	5.713758902	5.766298765	5.881781315	6.001434643	6.0157489	5.809608579	5.928062703	5.939030813	5.680429869
202413_s_at	8.793112884	8.836534132	8.677318291	8.80913827	8.493208874	8.55702991	9.254571628	8.891151349	8.721272495	8.941640327	8.748444758	8.672846456
202414_at	7.67541327	7.553594865	7.470553868	7.585428063	7.836264118	7.611248618	7.755755299	7.627011115	7.767448005	7.818346125	7.80029834	7.795567093
202416_at	8.721996426	8.826494741	8.762476245	8.888741149	9.021868812	8.843095638	9.28610027	8.795255505	9.147224399	9.147275344	8.713340362	8.740966188
202417_at	8.771092358	8.855274018	8.927493912	8.9331695	8.858352957	8.768153879	9.154296065	8.756486038	8.602622259	8.603317431	8.660308024	8.907736497
202418_at	8.870532273	9.047584543	9.106403275	9.0260038	9.135831986	9.186996948	9.741630853	9.413906062	9.023601206	9.308292192	8.845310978	9.088574684
202419_at	8.92050077	9.143965676	8.848960714	8.803985182	8.851425561	8.781502475	8.968403388	9.057312407	8.959706009	9.019858511	9.014722341	8.76935218
202420_s_at	8.204281898	8.089066954	8.263570262	8.261294641	8.350603711	7.999398202	8.589333703	8.466489257	8.091881286	8.397996495	8.345872652	8.651666906
202421_at	9.337280453	9.129619936	9.392954168	9.040550639	8.790599648	9.091267934	8.888072015	9.031979753	9.302256324	9.38183434	8.908774941	9.456097272
202422_s_at	6.042418521	5.853848818	5.860459165	5.900138936	5.940838901	6.402987405	6.287018989	6.266242974	6.032511377	6.141320637	6.027818367	5.62450939
202423_at	9.91907233	10.26177786	9.969010028	10.15823688	9.72531046	10.05590272	10.11739965	9.980096175	10.07469493	10.19527323	10.03705967	10.13658258
202424_at	9.761393451	9.9308105	9.689909614	9.74905025	9.690601323	9.498446737	9.966512887	9.556458518	9.267694106	9.430545736	9.492960793	10.06487317
202425_x_at	9.018247352	9.086148064	8.607602609	8.780918942	8.738440974	8.520696617	8.752189376	9.069723914	8.749225308	9.025134965	8.788315662	9.072786425
202427_s_at	11.19324538	11.00596107	11.19765402	11.11504034	11.60388149	11.18993674	11.58056954	11.20992403	11.12268238	11.24625802	11.07290946	11.05636705
202428_x_at	12.70115378	12.78894238	12.84936792	12.6092724	12.53084091	12.53722157	12.64350804	12.38958251	12.42559222	12.74122805	12.3920445	12.6180148
202429_s_at	8.887604966	9.100768622	8.784975692	8.658328479	8.74337481	8.47410349	8.501418343	9.071470172	8.919904485	8.930390493	8.815787901	8.952709943
202430_s_at	8.719154543	8.585385525	7.733373475	7.847172887	8.081930503	7.38883357	7.613153397	8.31732342	7.669555242	7.632926202	7.872806255	7.512611608
202432_at	10.37977161	10.62444414	10.35878742	10.35490108	10.81347851	10.57336272	10.95530505	10.80360634	10.33973283	10.62378442	10.55645433	10.66126565
202433_at	10.43328157	10.38961672	10.77653546	10.62061777	10.83172883	10.38660965	10.71890247	10.54283863	10.49313034	10.67735531	10.30645436	10.63330635
202435_s_at	8.286912177	8.801851212	7.559356728	9.050711493	9.713041557	8.231777827	8.833126898	8.348075557	8.153596773	8.138585494	7.907065384	7.612666695
202436_s_at	9.782678882	10.11142016	8.652984809	10.51386246	10.80636643	9.84339753	10.1580637	9.811582529	9.849020376	9.549673063	8.754586053	8.857199251
202437_s_at	9.462286895	9.324472277	7.482201642	9.623043216	10.06935322	8.859679467	9.805607387	9.159068655	8.348558597	8.291115625	7.690489477	7.418092812
202438_x_at	5.956669194	5.704977289	5.818026588	5.972945597	6.046861051	6.278909501	5.736328433	6.230225055	6.03000105	5.674861843	5.894854445	5.889314527
202439_s_at	8.251421528	8.124545873	7.974567421	8.505221787	8.154461213	8.12164746	8.458942619	8.472819422	8.146161332	8.027624478	8.098560158	8.210764015
202440_s_at	8.29014405	8.422189139	8.430641312	8.176828469	8.450703242	7.884522009	8.430989791	8.351368017	8.126708786	8.407027781	8.006877083	8.606592142
202441_at	8.551394621	8.840030869	8.364247696	8.86997031	8.138666312	8.583730845	8.476181077	8.566682095	8.657187523	8.885895774	8.783963768	8.68235078
202442_at	10.90310313	10.98499684	10.72122478	10.81194102	10.7895845	10.54696304	10.8510548	10.83160674	10.92414029	11.06400966	10.92855812	10.95089366
202443_x_at	9.769777555	10.26989302	9.398102549	9.952083764	9.218330598	9.676752861	10.22251252	9.962396227	10.123948	10.49508615	9.952900577	10.0274134
202446_s_at	9.492882241	9.481173306	8.442493653	9.426100083	9.280571414	8.144248229	8.628595578	9.184927135	8.489106833	8.626865826	8.609409594	8.546334476
202447_at	11.9107023	12.25286625	11.99661278	11.72658549	11.84405793	11.63259933	11.8491305	11.85640432	11.57180663	11.70311446	11.65558834	11.92422611
202448_s_at	8.43754239	8.144112389	8.392893593	8.511393805	8.540250096	8.791663464	8.095890413	8.144774081	8.439643874	8.272230747	8.328387843	8.499392361
202449_s_at	9.509261018	9.681109807	9.52976153	9.16957068	9.351117536	8.648420235	9.222886321	9.235090741	9.130749344	9.065878688	9.256916212	9.369970403
202450_s_at	9.149624517	9.169006484	9.080448665	9.360901492	8.866419057	8.939138511	9.345590984	9.188714016	9.893051396	10.10718237	9.17327361	9.420708157
202451_at	7.864218146	8.032055546	7.673608463	7.662905717	7.950580366	7.745337338	8.146614012	8.130662615	7.69224853	8.086037103	8.025171497	7.748105063
202453_s_at	7.967593533	7.869008671	8.000095369	8.413286963	8.252099694	8.106734393	8.087194074	8.081694943	8.319450716	8.015770882	8.152796213	8.042242561
202454_s_at	8.148806462	7.900502388	8.307914519	7.898852318	7.541171478	7.840003519	7.811964936	7.352137819	8.193763455	8.319480127	7.653334609	7.965890972
202457_s_at	8.298535903	8.746818878	8.165025906	8.482507153	8.457477951	8.199839324	8.354778605	8.830799379	8.459194282	8.553857963	8.249735142	8.648297856
202458_at	8.222361354	8.331971001	9.124048196	8.510746824	8.619307782	9.34209949	9.315060947	8.985339175	9.47828367	9.755592624	9.382913133	8.895451226
202459_s_at	7.562115032	7.971841486	7.756638185	8.031560748	7.542130578	7.771396022	8.146213545	8.056474641	7.849880411	8.110906544	8.075299932	7.923500434
202460_s_at	7.910844508	7.954370897	7.978186591	7.888468124	7.947439926	7.881491786	8.037979746	7.924668714	7.921103985	8.028548908	7.97541947	7.984669835
202461_at	9.299968637	9.087499609	9.129893934	9.285621254	9.092646224	9.05286273	8.882087743	9.119112418	9.047918136	9.178240867	9.12310829	8.993757217
202462_s_at	9.288799567	9.488431228	9.576052848	9.651348447	9.620075365	9.312958716	9.497940014	9.408219834	9.456099591	9.436515129	9.576480455	9.437994356
202464_s_at	6.996959519	7.165251027	6.376968384	6.479685219	6.652029668	6.064535667	6.573172387	6.522010444	6.389957896	6.801068562	6.679557894	6.408105132
202466_at	8.857508949	9.203496197	8.550489197	9.306629418	9.054342274	8.955377687	9.337439657	9.060460053	9.103716478	9.257024615	9.053463331	9.258665173
202467_s_at	11.06823686	10.88158586	10.85304244	10.79114962	11.48595107	11.11836656	11.34568707	11.57300278	11.00906158	11.28731783	11.30563211	11.45353546
202468_s_at	10.37724247	10.36373447	10.66200877	10.72795101	10.7354175	10.46100905	10.71199767	10.43485652	10.63222256	10.79563856	10.72254677	10.84009622
202469_s_at	7.756871791	8.513874015	8.187314559	8.129270037	8.228004572	8.163711005	8.386386146	8.244923411	7.912250826	8.247399629	8.402418246	8.211923392
202471_s_at	9.594528714	9.651089551	9.762006679	9.823475903	9.836720356	9.598981049	9.972737895	9.745621639	9.525993848	9.815913056	9.604991563	9.814458018
202472_at	8.76113855	9.123476679	8.99083579	9.138320627	9.109478971	8.544997776	8.628794879	8.809243981	8.764398028	8.834330941	8.887375138	8.833982531
202474_s_at	8.805941603	8.796856819	8.812473812	8.928547381	8.865070242	8.887131448	8.925477836	8.630083405	8.884917397	8.746008521	8.806250197	8.754452781
202475_at	11.14443516	11.17326926	11.26270866	11.18240766	11.11358066	10.69674353	10.83840291	11.01536062	10.91417169	11.24849898	10.81735681	11.09923607
202477_s_at	8.661223439	8.945088697	8.930286493	9.0931784	8.934261921	8.516636647	9.280240169	8.821160479	8.525216424	8.867662207	8.952773499	9.208727921
202478_at	9.904601877	9.951888813	9.659881813	10.01953028	9.878332503	10.34682868	10.50842372	10.14618127	10.10150364	9.948411519	10.11562532	10.22046005
202479_s_at	8.612599956	8.490748731	8.251259114	9.036880859	8.688543948	9.766388045	8.866828755	9.173215164	9.002958514	8.299795709	8.925928991	8.964922906
202481_at	9.828988177	10.03679062	9.883989361	9.462770094	9.972221811	9.734899921	9.669277687	10.11655602	9.864237281	9.854759817	9.944758865	10.1002728
202484_s_at	9.389760271	9.484226691	9.380717394	9.312302181	9.523406243	8.806561566	9.181055404	9.103610334	9.131911719	9.137577193	9.190954527	9.213190572
202485_s_at	7.45776549	7.287679692	7.427811527	7.743873465	7.337502099	7.731909913	6.956522218	7.101951614	7.479668785	7.302354762	7.531555219	7.468482867
202486_at	9.8732766	9.915645716	9.81505676	10.13238121	10.1747091	9.648296488	9.860494495	9.807537496	9.729998971	9.765651396	9.789292088	10.02951381
202487_s_at	10.49042388	10.47332751	10.35254854	10.55525014	10.70376146	10.41527815	10.48411101	10.57922305	10.51140081	10.31113795	10.36097819	10.78555969
202488_s_at	9.504694346	9.476525252	9.331135427	9.476431212	9.308703595	9.591304259	8.969723531	9.332881897	9.414606482	9.072378713	9.495365144	9.19148084
202491_s_at	8.819419504	8.831488969	8.889232667	8.846122355	9.137498783	9.188346944	9.622060953	9.596354433	9.075472967	9.468057604	9.417731274	9.551989675
202492_at	8.779419457	8.956248339	9.039605147	9.075195567	9.039902449	8.862701246	8.996085369	8.920999767	8.941376967	8.895454534	8.711753628	9.186388936
202495_at	8.559736686	8.415266556	8.22474391	8.198389549	8.576582408	8.584731828	8.524210221	8.504881956	8.417801506	8.764526532	8.543861476	8.237193378
202499_s_at	6.710020522	6.595460065	5.97148048	7.350272792	6.629335081	6.116969003	5.543522548	6.169587426	5.99818436	6.365180356	6.565604854	6.183059645
202500_at	8.087041113	8.37008146	8.370996071	8.125684897	8.442724992	8.517888285	8.70022545	8.307102023	8.163583216	8.272347815	8.276095882	8.26747474
202501_at	10.52522233	10.45697294	10.36679843	10.89302612	10.83065717	11.30084401	11.0656881	11.04690412	10.87268154	10.73331417	10.75975128	10.75352467
202502_at	11.46921488	10.97333577	10.92928964	11.35114855	11.56416001	11.43703613	11.98938442	11.64523511	11.17562024	11.10824138	11.36148001	10.99086342
202503_s_at	7.947237777	7.272031451	7.370445828	7.355140224	7.270386082	7.022490701	6.768490506	6.954137662	7.036016286	7.425425135	7.099815372	7.120787293
202505_at	10.33259781	10.50963447	10.21751562	10.03502465	10.41247089	10.10542996	10.30307742	10.40929634	10.45226801	10.42561094	10.50766337	10.16854384
202506_at	9.155679229	9.420227462	9.19838519	9.182893136	9.025877593	9.304397926	9.392901628	9.272782994	8.933454426	9.075272719	9.243080674	9.009358105
202510_s_at	9.509045844	10.26445286	9.217311121	9.641609013	8.956541652	9.104632434	8.896899143	9.277488836	9.065424213	9.25732373	9.329430692	9.204967387
202511_s_at	8.700103039	8.717173747	8.513122563	8.2311855	8.594921098	8.425903699	8.808353235	8.694401838	8.496384651	8.499626992	8.601877889	8.283068693
202512_s_at	6.271397966	6.265181846	6.452935994	6.588853265	6.17848504	6.313466903	6.538186714	6.592633897	6.499778882	6.461301083	6.406092661	6.476198573
202513_s_at	9.270936723	9.425640984	9.483965668	9.467200698	9.437052307	9.416834704	9.279200584	9.467515381	9.524113224	9.296703154	9.419711343	9.585256476
202514_at	7.907085645	7.64538808	8.138722955	8.5340418	8.80313644	9.280327813	9.501021749	9.24703258	8.253331965	8.253578417	8.196567922	8.622952363
202515_at	9.998024405	9.931496715	10.48464266	10.60456633	10.46429102	10.83779117	11.26203004	10.79606993	10.67264428	10.70845052	10.36317648	10.85484595
202516_s_at	5.819150483	5.52415107	5.79863663	6.09506621	6.320362579	6.638769591	6.377115029	6.205105606	5.884984226	5.648436164	5.837800774	6.253652201
202518_at	9.555846888	9.400775838	9.557481389	9.41875187	9.662546457	9.368209283	9.609204059	9.474939636	9.212858526	9.107364884	9.469339749	9.353858482
202519_at	8.765331866	9.367455519	8.888124597	9.132777738	8.830663067	9.25926251	9.044448578	9.226056148	9.137422255	8.405371921	9.072549032	8.817409006
202520_s_at	10.82324995	10.95173086	11.19557174	11.11818286	11.15671787	11.19281368	11.10313685	11.03869306	10.9692726	11.18090868	10.9532023	11.25414824
202521_at	9.096638737	9.312805344	9.061515291	9.062369318	9.234645303	8.743058405	9.503356449	9.220075442	9.116615767	9.312797622	9.208523079	9.164791843
202522_at	11.05302019	10.88767507	11.03204717	11.16106325	11.05874996	11.04281125	11.23357216	11.06626026	10.87459816	11.52999351	11.27427628	11.10622559
202524_s_at	8.779804101	8.868096643	8.665985944	8.765533904	9.278164605	8.502659211	8.515899615	8.701500927	8.872781079	8.276713344	8.61686512	8.799439678
202526_at	5.295180227	4.953059123	5.064570734	5.193013745	5.184028914	5.130891771	4.956843689	5.03710263	5.075463191	5.115168853	5.166896617	5.066637106
202527_s_at	8.244905847	8.201572137	8.108936027	8.310228882	8.160689913	8.582132127	8.750362663	8.808091011	7.924968684	8.094083101	8.354310124	8.217378614
202529_at	10.10576076	10.14819762	10.18539925	10.15814851	9.874685796	9.946386168	9.759244964	9.914548979	9.998773856	9.884140373	9.966247626	9.80224442
202531_at	8.186992336	8.303370373	7.82251905	8.186115894	8.213820325	8.026292262	7.902037847	8.484362331	7.792183753	8.065887694	7.974624409	7.821640818
202532_s_at	6.682792207	6.39179152	6.329188872	6.371213457	6.353648924	6.318418713	6.112932923	6.450705745	6.4316214	6.682510324	6.492024234	6.156915578
202534_x_at	8.379882844	7.699736434	7.688515134	7.487393723	7.385710168	7.473411156	7.04162336	7.608309652	7.531749067	7.772670624	7.81996189	7.264451539
202536_at	7.31995831	7.203621341	7.019302993	7.649367404	7.714517404	7.549317307	8.012355654	7.399830233	7.038010472	7.390260266	6.981524067	7.407253121
202537_s_at	7.684739754	7.834489039	7.277673551	7.585706698	8.041939558	8.144091134	8.358285604	7.894980704	7.620100435	8.192787025	7.986814301	7.654304936
202538_s_at	9.706903496	9.796037893	9.745929765	10.08357186	9.923368103	10.18589813	9.887769109	9.757450111	9.903353399	10.00486425	9.870952531	9.888165544
202539_s_at	6.65395331	6.939054696	6.784177039	6.902982955	6.814717934	6.831995775	6.963749599	7.066983626	6.7008539	6.744680037	6.946284502	6.764341285
202541_at	7.917274938	7.662344864	8.041646941	8.129943742	8.264284901	8.14598966	8.839807124	8.091600956	7.813016512	7.97304619	7.925081127	7.832593786
202542_s_at	9.711925139	9.740022053	9.547037482	9.713913161	9.650958388	9.747972141	9.789975246	9.833807791	9.784306506	9.704915756	9.743577263	9.642362133
202543_s_at	7.627599445	7.418158085	7.452515869	7.59854278	7.527783467	7.654204301	7.288595243	7.79137889	7.291816831	7.368825958	7.452488503	7.291744856
202544_at	9.548982381	9.562954693	9.355800573	9.244063304	9.246177497	9.552958429	9.497918859	9.528739088	9.645969804	9.764733035	9.655885545	9.320308929
202546_at	8.313897651	8.113490223	7.483964487	7.482327081	7.589815254	7.006102257	7.07858602	7.801605423	7.391752099	7.982844102	7.401526615	7.333879213
202547_s_at	7.628164009	8.028972357	7.953247422	8.092123724	7.965250733	8.384496574	7.98676471	7.915342699	8.064725988	7.831155621	7.912065632	7.74464686
202548_s_at	9.498049632	9.878245556	9.510428162	9.505463978	9.495808883	9.667955111	9.846676392	9.480177166	9.62689454	9.639667831	9.850733784	9.842249914
202550_s_at	9.878721218	9.778368101	9.86657787	9.752229663	9.778531916	9.38475729	9.741539919	9.835807865	9.225832226	9.511582826	9.560919249	9.750780306
202551_s_at	8.576930282	8.509346666	7.970886237	9.122469899	8.396004198	9.542418055	9.630271931	8.870991786	8.551074526	8.12188814	8.347451128	8.575180895
202552_s_at	7.559744471	7.470984018	7.129490338	7.670665473	7.200443695	8.476228487	8.534438739	7.635130718	7.460348868	7.500779006	7.412775727	7.259419109
202553_s_at	9.63704149	9.51105271	9.499589873	9.484720516	9.425639937	9.604901732	9.846928185	9.68857485	9.816978966	10.00072369	9.697699492	9.633268497
202554_s_at	10.74007523	11.07190146	11.19219397	10.93441272	11.25690043	10.75970399	10.81463812	10.23036088	11.23393872	10.98693642	10.91852013	11.24383753
202555_s_at	7.473857724	7.933713224	7.387228242	7.686797889	7.288696272	7.658904501	7.920285551	7.752523589	8.300186485	8.45285226	7.977429747	8.029852204
202556_s_at	9.536809485	9.474809151	9.749654689	9.92049172	10.08425999	9.544073555	9.78569869	9.513669887	9.334029675	9.560781846	9.42951785	9.44591382
202557_at	7.2608475	7.154312781	7.310230701	7.152432824	7.473931512	7.263622156	7.572166124	7.760460362	7.181788794	7.678301298	7.45558932	7.251321726
202558_s_at	6.116522038	6.418948125	6.725961542	6.432244763	6.490057624	6.724997541	6.384369904	7.046603091	6.735795458	6.443440456	6.429313347	6.569321345
202559_x_at	10.16993084	10.319775	10.23329333	10.27713162	10.35301097	10.38634944	10.60033714	10.32760986	10.28694696	10.35299842	10.39205129	10.22742209
202560_s_at	9.737541695	9.848950138	9.988691283	9.810167848	10.11641272	10.21240176	10.68277464	10.09335059	9.659407631	10.1445759	9.764784838	10.21229102
202561_at	8.390651629	8.298543899	8.328239226	8.704910386	8.227431741	8.292704376	8.871554162	8.85885516	8.325151391	8.921930549	8.875523301	8.566843367
202562_s_at	7.887323799	8.197810517	8.136066216	8.033010313	7.846879904	7.880053362	8.087529064	8.483892996	8.159610962	8.414955567	8.216832279	8.188799072
202564_x_at	10.05403678	10.18650075	10.03686379	10.01523155	10.09884377	10.21059935	10.3960471	10.2221617	10.11120477	10.12168425	10.21358392	10.43539075
202565_s_at	12.04620089	12.05814429	12.01220893	12.30283991	12.31890426	12.60349415	12.63153648	12.36233363	12.19514623	12.2828635	12.1921379	12.43891449
202566_s_at	11.01370489	10.88027807	11.00727822	11.33839986	11.44615239	11.76257161	11.56785616	11.45986533	11.27096415	10.93020841	11.13396514	11.78694853
202567_at	9.711772864	9.805934514	9.66145235	9.787370577	9.912047185	9.66411165	10.05193872	9.995625835	9.756110237	10.05689207	10.03598655	9.920036402
202568_s_at	8.462387958	8.520722636	9.364484672	8.840072911	8.681730651	8.385714236	8.642969487	8.902361255	8.623083539	8.607355771	8.576884769	9.23250193
202569_s_at	7.941159672	7.83418938	8.479297585	8.174561413	7.85120096	7.587117121	7.869797808	8.095681647	7.498584317	7.775790606	7.540628337	8.186001472
202572_s_at	9.06010599	8.961595045	9.019074203	9.610154583	9.153879654	9.522738992	10.11151558	9.603510243	9.642764279	9.297978906	9.547553037	9.503302252
202573_at	7.736211104	7.91157293	7.718866927	7.808770046	7.810132793	7.807029037	7.897815733	7.755817012	7.761835005	7.706581064	7.693153054	7.953135899
202577_s_at	7.866597792	7.902185737	7.817306245	7.800606688	7.921730361	7.861211413	8.428151861	8.004130702	7.864421968	8.113925357	7.970589891	7.875728864
202579_x_at	10.51119218	10.40686843	10.42976541	10.865231	10.56398571	10.72234452	10.71700349	10.7608484	10.470741	10.59032099	10.51104452	10.57414249
202581_at	9.920026841	10.35385275	9.906204726	9.85050545	10.18564738	10.61438299	10.85179367	10.60086932	9.722992069	9.892920917	9.908352756	10.35913134
202582_s_at	10.13682469	9.885957111	9.88400243	9.968681927	10.29008371	9.889678838	10.17034032	10.13625079	9.832665559	10.13455377	10.0191001	9.678335201
202583_s_at	8.280383162	8.41502123	8.499404041	8.952809774	8.842944109	8.584766649	8.693496462	8.789518537	8.536462628	8.559741316	8.520119001	8.519425288
202587_s_at	11.25531923	11.4639567	11.81611215	11.40912562	11.74159335	11.18064395	11.74641967	11.50043632	11.35657333	11.37958901	11.2536505	11.91933714
202589_at	7.788089344	7.240868013	7.223378694	7.245829098	7.182026435	7.256468616	6.783953166	7.079293051	7.190906911	7.536798787	7.484245297	6.822167839
202590_s_at	9.994151316	9.57727941	9.628130351	9.530730986	9.846085126	9.676580983	10.06647205	9.583932672	9.452744509	9.42864509	9.703447199	10.01689729
202591_s_at	10.14041014	10.18130557	10.38511796	10.03440501	10.59858259	10.15305805	10.72966031	10.39593579	10.04062539	10.61024769	9.98849726	10.17210488
202592_at	9.809169978	10.05112381	10.10252853	9.948173683	9.907591441	9.796246036	9.798950171	9.78222776	9.80349826	10.02901033	9.689048397	10.0905381
202593_s_at	10.4002758	9.9676111	10.45631549	10.66396176	10.72997423	10.61798554	10.41711477	10.59514382	10.00862147	9.77161861	10.01230039	10.64059901
202594_at	10.13252934	10.17277127	9.983339503	9.623487303	10.1099907	9.959779351	10.50723974	10.47837175	10.17779952	10.24704259	10.4227108	10.37071372
202595_s_at	9.112817587	9.121270097	8.827432823	8.836182237	9.228312229	8.981972116	8.98207744	9.344870585	9.282321665	8.775659101	9.165257173	9.124293359
202596_at	8.789772929	9.153398021	8.937954002	8.746122716	8.694325874	8.321808695	8.769940996	8.480693437	9.007570871	9.174797245	8.929277578	8.654288449
202597_at	9.29517435	9.461999979	10.12569868	9.82612543	9.468366267	9.767913458	9.373860723	9.678033682	9.496036048	9.893411352	9.506929259	9.419057916
202598_at	9.840017484	10.21958767	10.41543657	9.408005897	9.923528537	9.956019561	10.5873536	9.88925664	10.22767393	10.67798809	10.07356193	10.21959517
202599_s_at	7.966796494	8.624677978	8.076120213	8.18346789	8.596087845	8.196686622	8.477153696	8.26597785	8.270441497	8.603436115	8.193725961	8.411194175
202600_s_at	5.790845208	6.025560712	5.555811967	5.855494863	5.870371209	5.774548672	5.797835509	5.908434479	5.628905988	5.600667545	5.871716797	5.752334049
202602_s_at	9.305651909	9.404244434	9.324324275	9.099120914	9.334437338	9.294807444	9.796914471	9.536146114	8.901018573	9.319196892	8.942589197	9.136596985
202603_at	9.626549747	10.05079012	9.767115343	9.508454565	9.739109156	9.688097099	10.15994531	10.28870507	9.834092485	9.899647559	9.83764534	10.1381143
202604_x_at	6.840361299	6.856381937	6.900319615	7.049187331	7.281048609	7.430732786	6.813332938	7.156308272	6.571231731	6.925175336	6.765017789	7.354004926
202605_at	9.330303154	9.638230642	9.593580703	9.096477067	9.311974382	8.885121591	9.311729054	9.574418987	9.336569728	9.876014941	9.40042257	9.557721095
202606_s_at	7.558396475	7.409182829	7.741103203	7.41256574	7.323332413	7.649746542	7.758607355	7.640407627	7.491515969	7.82163733	7.61485488	7.379424315
202607_at	8.846000683	9.064178659	9.225742707	8.94108256	9.065989859	8.659521188	9.02274488	8.596730281	8.906068377	8.711558332	8.973095661	8.79852427
202609_at	8.675522235	8.785589103	9.173033226	8.877047124	8.13331908	8.584768533	9.236067523	9.501008103	9.239989886	9.328816174	9.145861837	9.301631055
202610_s_at	7.333217477	7.211578479	7.380793949	7.49227891	7.309975294	7.357643252	7.5091612	7.431283019	7.41909951	7.730853389	7.408047867	7.541567055
202611_s_at	5.519313096	5.605815854	5.590797487	5.711631171	5.633750048	5.615032943	5.83886761	5.625537707	5.624839517	6.034478183	5.679614842	5.401664386
202613_at	7.105906045	7.022561117	7.048444218	7.11531963	7.253654007	7.240108644	7.212405306	7.089139491	7.297794038	7.471039912	7.315151549	7.023736243
202614_at	9.6266764	9.582734657	9.845396482	9.743007161	9.787854253	9.708421384	9.90542777	9.733198059	9.609067148	9.713284391	9.610439816	9.666093243
202615_at	9.77233987	10.24064593	9.777790798	9.742153479	9.508316733	9.420468377	9.74853718	9.750201138	10.07084811	10.3786594	9.983814645	9.722735092
202616_s_at	8.486272856	8.621615764	8.523839826	8.505656197	8.518584387	8.641910995	8.695027091	8.6497206	8.853077694	8.810551364	8.766172582	8.716405838
202619_s_at	7.003826234	7.105156858	6.64588994	6.96391034	7.379563065	7.169074746	6.707230301	7.397960129	7.219859866	7.039505057	7.331097747	7.350093177
202620_s_at	8.2702357	8.489084066	7.932701424	7.680296326	8.210624391	7.706185983	7.922788098	8.455627908	7.95946568	8.593778071	8.353250176	8.389818071
202621_at	8.13332398	8.402425133	8.197728592	8.139290111	8.363642821	8.241681038	8.42556035	8.142827961	8.439391753	8.25349222	8.135005427	8.218037751
202622_s_at	8.820653484	9.184526004	8.951023508	9.156074833	9.091705385	9.043668366	9.263327576	9.276753721	9.234499762	9.036416819	9.312667179	9.320025436
202623_at	8.449741083	8.438297669	8.195031074	8.342460728	8.162197728	8.345337994	8.647364335	8.4572634	8.580319396	8.86166988	8.359647281	8.30630233
202625_at	7.82880655	7.517959164	7.069696597	7.297182972	7.38543114	6.737084068	6.76239816	7.307985076	7.310105836	7.505938958	7.246083127	7.009998996
202626_s_at	7.576201983	7.590384814	7.177732899	7.195265671	7.561801032	6.89755538	6.945600044	7.342417001	7.247062411	7.634419305	7.433032919	7.208076058
202629_at	8.830218823	8.685082339	8.835338223	8.933353607	8.536450614	8.803794746	8.25152114	8.688756237	8.860080024	8.640464888	8.803698407	8.716963139
202630_at	7.827469637	7.810553588	7.775428444	7.665685287	7.724316783	7.80087333	7.941253838	8.175475429	7.599202793	7.885609358	7.882102079	7.882487307
202631_s_at	6.235074597	6.223548984	6.226031863	6.338274644	6.400131323	6.138770607	6.107598903	6.446228564	6.130247744	6.382011043	6.27719176	6.332487969
202633_at	8.080329658	7.503797744	7.798940527	7.573566831	7.395740638	7.795689747	7.851669693	7.875823267	7.897010231	7.892498002	7.996980246	7.761266529
202634_at	8.944092712	8.642442941	8.781380137	8.482319404	9.038575398	8.706200968	9.080110275	8.972425185	8.515987717	8.642700963	8.868338545	8.572431019
202635_s_at	9.279153143	9.051606849	9.268668336	9.144825437	9.142825037	8.966624316	9.594135628	9.555808337	9.303424817	9.515211288	9.472194917	9.023947695
202636_at	10.32517884	10.35981483	10.61395645	10.54478677	10.37229751	10.73219311	10.81997213	10.75529824	10.442098	10.59869101	10.63375443	10.75988095
202638_s_at	6.980137876	7.710219326	6.65811481	7.122138051	7.012317182	6.922873046	6.72895232	6.782166414	6.591406177	6.494633348	6.654964835	6.69992711
202641_at	8.484718334	8.571246046	8.535710051	8.30421589	8.405738303	8.394403745	8.422375597	8.446877669	8.518061493	8.821839168	8.070934031	8.604572564
202642_s_at	7.930129736	8.569513534	7.765303525	8.485491895	8.434130241	8.322616843	8.634242366	8.593338349	8.269241784	8.521800744	8.396684357	8.403766287
202644_s_at	8.990652235	9.364811514	8.873965831	8.917167679	8.187030609	8.257317364	8.567508942	8.784239723	8.732914264	9.404709867	8.667815471	8.361459657
202645_s_at	8.690079349	8.946761884	8.711879074	8.5297855	8.689601354	8.734878063	8.379678752	8.682452383	8.862461285	8.497418962	9.009089567	8.645069834
202646_s_at	11.72868949	11.80195457	11.69838449	11.73603839	12.05983224	11.63900221	11.85107002	11.6817764	11.60157718	11.78278448	11.66385139	11.8113382
202647_s_at	6.809406788	6.593064668	6.831047873	6.792192251	6.729987689	6.995716992	6.453167636	7.0101602	6.842070825	6.519421508	6.744086051	6.706744985
202649_x_at	11.21172704	11.48812694	11.34666643	11.04832426	11.28481919	11.56052244	11.8629625	11.58331224	11.44316336	11.7377694	11.40216556	11.73990372
202650_s_at	8.148087749	8.23189742	8.234422465	8.245033222	8.23135135	7.959519211	8.149204217	8.027117898	8.006109316	7.958303399	8.109755296	8.064499655
202651_at	7.041936069	7.195338478	6.610411331	7.049552616	6.867666633	7.217307761	7.412458357	7.236532552	6.825226441	7.308100475	6.825089782	6.72739648
202652_at	8.471394636	8.271785097	8.659070112	8.449078367	8.62778625	8.488726771	8.338574778	8.529010569	8.329391785	8.080984338	8.415942915	8.602546767
202653_s_at	7.996525366	8.361762511	8.098530846	8.06678309	8.360160413	8.212574339	8.551502683	8.145946899	7.65632138	7.987160968	8.16256212	8.075086775
202654_x_at	7.919876176	7.986239765	7.891430444	8.129684439	8.43871282	8.15327562	8.203133976	8.182035863	7.837913719	7.58083131	7.888366507	7.8159108
202655_at	10.03580886	9.865219846	9.849778609	9.699519153	10.28266996	9.721603927	10.4293493	10.60983188	10.09373594	10.06773282	10.24085936	10.17414932
202656_s_at	8.85557626	9.14365385	9.028573779	8.870405474	8.787925743	9.094930287	9.190057063	9.45184046	9.334631977	9.201122078	9.229200705	9.42445988
202657_s_at	8.566230218	8.825336037	8.705915481	8.684279426	8.541899876	8.712056502	9.172855543	9.111445024	9.034339495	9.29414729	8.715882654	8.892919333
202658_at	9.255057611	9.117154103	9.163119217	9.198980948	9.238734964	8.913100245	9.397533678	9.47224791	8.98646318	9.246286028	9.076866835	9.185243736
202659_at	8.090441851	8.400568724	8.011193594	8.192535459	8.27534015	8.232850754	8.853214372	8.528354142	8.464792968	8.692517015	8.304554577	8.380570032
202660_at	6.021192972	5.986344315	5.869939714	5.824380233	5.707466312	5.782344728	5.816648275	5.985054355	5.851400843	6.205419265	5.963476699	5.837327836
202662_s_at	6.251955217	6.323736792	6.10868786	6.217973882	6.085358314	6.084026656	6.10178179	6.236399419	6.362463882	6.258739972	6.316198625	6.213645459
202663_at	5.570693496	5.499550703	5.356566763	5.460729971	5.256898253	5.374251755	5.486277295	5.837085113	5.606215177	5.320176435	5.354262019	5.516519037
202664_at	7.581787373	7.561830122	7.046751271	7.332940223	7.287870296	7.341543459	7.541563338	7.612511461	7.670595064	7.914457769	7.638671748	7.432765398
202665_s_at	8.577943162	8.414847763	8.439317615	8.73484609	8.551568515	8.469986986	8.215015161	8.564689509	8.530062316	8.156399718	8.292938812	8.334220938
202666_s_at	6.274109364	6.191613645	6.118333506	6.076671469	6.360751038	5.951122155	6.367266639	6.60060393	5.878912236	6.068043579	5.922906151	5.8988941
202667_s_at	7.391682384	7.441305175	7.410212049	7.360370695	7.530869671	7.426427811	7.512045219	7.676511405	7.140519307	7.084500745	7.324248449	7.558864588
202668_at	8.98593184	9.51093357	9.018381969	9.379814127	9.562592372	9.446376917	9.597711073	9.639886697	9.528984783	8.952905084	9.961879004	9.620758763
202669_s_at	7.6376958	7.974575447	7.295505288	8.022447672	7.949400267	8.149272752	8.008363342	7.811514552	7.976261938	8.058031114	8.456172187	8.165433639
202670_at	10.02400877	10.18866032	9.977703818	10.19929583	10.51868839	9.931508433	10.32044343	10.20257925	9.788296383	9.922691307	10.40471836	10.20146025
202671_s_at	8.076493171	8.231424879	7.942364324	7.846438839	7.974920197	7.786468375	7.632426568	7.956165483	7.624028663	7.799174723	7.550226126	7.53280949
202672_s_at	7.452466525	9.69791225	8.048715291	9.128596019	10.06169465	7.818466614	8.020170686	8.093919387	7.942218421	8.0568009	8.801516439	7.497681824
202673_at	9.340225831	9.345493944	9.421704192	9.736063128	9.481430714	9.561564366	10.08964571	9.826014898	9.322385328	9.854006686	9.594904778	9.471928611
202674_s_at	7.690178467	7.513536093	7.474337849	8.114261641	7.997609675	7.630073616	8.03312872	7.84954406	7.202074352	7.276531038	7.442001563	7.484873948
202675_at	9.997464742	10.19136123	10.14064425	10.11000042	10.31833705	9.915262593	10.41955504	10.20634979	10.03763541	9.857382362	9.910120002	10.08486204
202677_at	10.30217445	10.28346227	9.975942445	10.25180664	9.944756658	9.861894895	10.39206735	10.27131337	10.12960159	10.28823152	10.20377182	10.0024457
202678_at	10.69995884	10.61054509	10.86215221	10.84707281	10.87563807	10.36081564	10.77894563	10.86685521	10.72395295	10.92120756	10.62669413	11.01944959
202679_at	7.19713532	7.39499635	7.402994988	7.59619637	7.033764626	7.187980774	7.377828004	7.34020713	7.56113868	7.458545234	7.134447526	7.609199921
202681_at	9.755538702	9.742961546	9.894038376	9.375634985	9.581478816	9.708921673	9.827120129	9.704126445	9.759495608	9.722876167	9.902116655	9.631939686
202682_s_at	8.586668649	8.919787342	8.368250238	8.342738846	8.62849	8.900692583	9.074429361	8.85091775	8.780835357	8.94583195	8.997386484	8.847555465
202683_s_at	9.308070444	9.346906285	9.458629906	9.496819792	9.774682868	9.545387054	9.786213374	9.685219886	9.508830088	9.630080342	9.495794939	9.62680512
202684_s_at	5.458351989	5.387028969	5.35302703	5.439976656	5.442943037	5.751338007	5.364092967	5.453168252	5.446953089	5.35690784	5.336785243	5.245376967
202686_s_at	8.698650276	8.586805209	8.589653966	8.649819	8.335286305	8.644220907	8.791279439	8.486445741	9.360269892	9.323408029	8.875032364	9.190857481
202687_s_at	8.149643236	7.907509247	7.402701554	7.622857371	7.839396582	7.325547497	7.359070483	8.024843719	7.664895574	7.367560362	7.373485662	7.456633789
202688_at	10.50416483	10.13196703	9.38713489	10.07447267	10.03648593	9.562447571	9.741041676	10.12082307	9.926542814	10.02692858	9.821084868	9.935099677
202689_at	9.551375852	9.504102565	9.407697105	9.700599789	9.387572967	9.654096021	9.70860738	9.63695592	9.603668196	9.536433117	9.626065624	9.294098843
202690_s_at	8.073629578	8.140219961	7.904036544	7.780092266	8.194820994	7.85603212	8.601475015	7.896687186	7.846299394	8.521279813	7.953817257	7.659951143
202691_at	7.406011324	7.475607194	7.529357658	7.54878606	7.432730483	7.475760442	7.705012427	7.230126187	7.589084387	7.437940075	7.414137205	7.649486597
202692_s_at	7.96409693	8.336023405	8.069100711	7.994168344	8.338784005	7.967464535	8.237742175	8.241663644	8.232345486	7.878786427	8.157884185	7.911143872
202693_s_at	8.161889371	7.788423142	9.095266802	8.075304218	8.76644893	9.057265409	10.04307851	8.81431626	8.583817951	8.846976887	8.272829755	8.498508677
202695_s_at	7.743665729	7.768764221	8.587187632	7.908107626	8.087453884	8.392396413	8.458379614	8.209845073	8.127422137	8.206285139	8.020845992	7.791435112
202696_at	9.28242978	9.111024455	9.113310168	9.141950017	9.609993814	9.173263349	9.693810787	9.496262028	9.26484411	9.280921996	9.248741739	9.254689256
202697_at	7.320775826	7.785121857	7.739742425	7.407731621	7.810313606	8.035679492	7.957825369	8.045641994	7.900262692	7.845122816	7.977429747	7.893443451
202698_x_at	13.26513048	13.48150232	13.39266706	13.1625297	13.35111805	13.21262695	13.27015279	13.27703854	13.21842689	13.19610242	13.17319369	13.37055026
202702_at	9.219607483	9.162598859	9.108159468	9.161205239	9.034169068	8.972314753	8.950836983	9.155100981	9.236827917	9.094417055	8.972786541	9.154991919
202703_at	8.424491068	8.500044232	8.270465242	8.347537419	8.296467658	8.430164695	8.471021081	8.422132443	8.590364785	8.336921666	8.458953673	8.382503541
202704_at	9.813481902	10.01855248	9.723290337	9.917929701	9.938286126	9.950749113	10.01168171	10.06175814	9.608859661	9.986365683	9.738049919	9.88187102
202706_s_at	7.604914348	7.605971703	7.533192799	7.710809059	7.614312881	7.758772703	7.703639647	7.523143441	7.732977404	7.981675061	7.590881414	7.393879699
202708_s_at	10.32634393	10.78931137	10.47484809	10.72086387	11.291512	10.91299502	10.85733602	11.11483552	10.59814153	10.80330297	10.84142373	11.35118961
202709_at	9.458204803	9.668759404	9.439885891	10.12151535	9.675270486	9.842630817	10.93130665	9.853556405	11.03568039	11.07803559	10.36918129	10.31342236
202710_at	9.147154207	8.882665798	9.014852562	8.903140777	8.880389496	8.453408276	8.674523934	8.944218863	8.923240362	8.938099383	9.082757815	8.714281945
202713_s_at	9.527164409	9.38286083	9.494256934	9.586631514	9.41551748	9.192196438	9.473040734	9.435156789	9.282332678	9.821209484	9.251584002	9.313113429
202716_at	9.056072456	8.953260174	8.697610382	8.868164548	9.047979248	9.576602625	9.268530569	9.032333333	9.139611722	9.021324706	9.337773375	9.120747645
202717_s_at	8.598136287	8.775599752	8.852953482	8.824998965	8.73137499	8.700674251	8.872188859	8.663135438	8.864148241	8.788571382	8.793790462	8.721810876
202718_at	10.46232402	9.353007176	9.999865465	11.62919947	10.81829013	11.303672	11.09393051	11.6178989	11.16578379	11.32823625	11.06073455	11.43152482
202719_s_at	7.369916198	7.419483541	7.234133317	7.664667998	7.755653321	7.36826319	7.5345418	7.397961228	7.296947821	6.906983341	7.317263437	7.524003353
202720_at	8.563231883	8.800645517	8.545848836	8.556811781	8.858247002	8.400942774	8.514129497	8.533382733	8.395975179	8.233897029	8.416696398	8.314075586
202722_s_at	7.986146186	8.17995743	7.740661739	8.960904184	8.561709547	8.806411992	9.338676591	8.846924302	8.385693937	8.72526803	8.470211865	8.302576148
202724_s_at	8.669355766	8.986722254	8.857967056	8.617444635	8.559944619	8.774437147	9.16340854	8.623413501	9.031672053	9.129438997	8.928742939	8.828799166
202725_at	8.984742772	9.028448781	8.924182083	8.964860298	9.222955634	8.830586632	9.58276235	9.263148827	9.206845652	9.21763512	9.082980331	9.308687226
202727_s_at	10.71098672	10.83781044	10.81167269	10.66420776	10.8286732	10.41793813	10.70394888	10.85279707	10.53838496	10.85434869	10.82040958	10.91132465
202728_s_at	8.279642232	8.177350547	7.961707808	9.442666939	8.927392035	9.64074102	9.907991704	9.12129028	9.19762109	9.735648364	8.996835843	9.113877642
202729_s_at	10.70293643	10.70830233	10.51400585	11.2092607	10.96801984	11.66357774	12.00309192	11.22854403	11.55988551	11.89191462	11.35876419	11.46535721
202730_s_at	7.768458714	7.766397773	7.657785357	7.556859915	7.748306591	7.565198518	7.583552716	7.77074369	7.742025189	7.555834948	7.609834768	7.754467789
202731_at	7.970857973	8.03520845	7.51905856	7.995933081	7.875963212	7.679233299	7.917488556	8.241989075	7.526978788	8.064048971	7.981138726	8.211118142
202732_at	10.41792364	10.60424991	10.54545063	10.75654061	11.11538906	11.07951614	11.59596824	10.97443936	11.09502559	11.03682723	10.76193626	10.77142257
202733_at	9.271965033	9.385447206	9.468044269	9.559355003	9.54163798	9.644021152	9.377486164	10.26135436	9.943266786	9.886443264	9.815123558	10.17385733
202734_at	9.861269063	10.39724685	10.29683935	10.2879558	10.23812196	9.859572318	10.35503398	9.825696037	9.992318943	9.895356651	10.10529505	10.18924087
202735_at	7.592434273	7.515317727	8.014218662	7.412237188	7.160375294	7.144254505	7.720820665	7.364266289	7.558926667	7.463014635	7.524603924	7.284043619
202736_s_at	8.685664052	8.615247555	8.668843272	8.618083983	9.038550687	8.492101185	9.040834489	8.645056663	8.698589381	8.690786228	8.499901417	8.739097083
202737_s_at	8.655118656	8.991497072	9.001537872	8.961425531	9.017659086	8.469698025	9.048854485	8.934525482	8.407900052	8.775290996	8.718605976	8.914804602
202738_s_at	9.276513674	9.142256599	9.080509912	9.403686979	9.437034699	9.036025336	9.036510621	9.46197296	8.944245929	9.127601099	9.194284659	9.362488594
202739_s_at	8.944935446	8.634800096	8.781497676	8.928794858	8.780962117	8.802923123	8.95423598	8.904977026	8.557542357	8.65570868	8.700759764	8.850865894
202740_at	8.663104573	8.655836128	8.630377354	8.640870629	8.713080118	8.477005404	8.507915679	8.685278684	8.536049376	8.862192781	8.666654723	8.455399301
202741_at	10.33633004	10.54173739	10.09900694	10.21350812	10.35955127	10.41036427	10.72406247	10.76746935	10.37799456	10.77312273	10.51645514	10.51443446
202742_s_at	7.967012993	7.992500249	7.668894812	8.347885485	8.306083345	8.430780121	8.355457014	8.737073334	7.817024646	7.923495702	7.957947603	7.992926779
202743_at	9.266966549	9.821715202	9.718591178	9.434083315	9.865652168	9.297251399	9.133776596	9.381634739	9.203581545	9.299869958	9.862076324	9.320057129
202745_at	7.257630551	7.277669086	7.198246094	7.118819505	7.382994419	7.134854225	7.275615603	7.456069551	6.915482836	7.250089886	7.363826468	7.223989499
202746_at	10.09873041	10.62959507	10.08526611	10.24874227	10.38403266	10.46000175	10.3263868	10.58854822	10.22712183	10.43192119	10.63680396	10.38458656
202747_s_at	10.49923384	10.80547079	10.16208847	10.53510852	10.7224585	10.31818649	10.3990006	10.76384068	10.54194929	10.70138676	10.74800915	10.65943906
202748_at	8.197644718	8.449115398	7.889050174	7.953732586	7.913835218	7.796593154	7.76974995	8.392380603	8.049915991	8.136967075	7.898350401	8.19474194
202749_at	9.885061038	9.927887909	9.750064867	9.548610683	9.598825798	9.76227798	10.12962397	9.954294623	9.550167138	9.763445156	9.702303406	9.461799889
202753_at	10.74477026	10.88305498	11.16857574	11.247414	11.27811532	10.95017732	11.25419224	11.34083162	11.20947916	11.30130529	11.11234586	11.23034394
202754_at	8.484967882	8.553332783	8.513595755	8.223061765	8.615028733	8.163264034	8.471497271	8.46915416	8.423954892	8.491285449	8.605748274	8.460491836
202755_s_at	8.126330954	7.806247056	8.160888749	8.246941095	8.192478664	8.36482727	8.536436923	8.132609734	7.775664808	8.029366347	7.707444036	8.377244157
202756_s_at	10.28178045	10.27998335	10.51796579	10.50990854	10.66623206	10.48788674	10.84693244	10.45126157	10.12351308	9.925050706	10.39437191	10.83619261
202757_at	8.196030158	8.436258306	8.555786839	8.448490945	8.308178881	8.182360085	8.776825831	8.190713201	7.925700543	8.501869542	8.455177748	8.634062815
202759_s_at	11.67722802	11.69191282	11.76497049	12.20471667	12.28917652	12.36830527	12.62946993	12.3506805	12.10317456	11.85573945	12.18044012	12.10965282
202760_s_at	8.911177883	9.32390149	8.907767227	9.777088474	10.02194226	10.34959097	10.38110938	10.14259475	9.551374349	9.599152718	9.512036799	9.818099987
202761_s_at	10.43436722	9.936366022	10.46489327	10.41399407	10.46745959	9.723162431	9.599094057	10.51702296	9.913073175	9.589202641	9.966113068	10.63111062
202762_at	8.484801531	8.819266273	8.423351681	8.751786377	8.782230895	8.580843986	8.971784336	8.85474817	8.73815012	8.71554842	8.866888306	8.469105348
202763_at	7.636876082	7.975888102	7.86284263	8.039166078	8.227899607	8.533394185	8.16381142	8.156332992	7.925985948	8.108583845	8.133479159	8.071056882
202764_at	8.083029582	8.038624059	8.162206971	8.045450034	7.883005281	8.294606975	8.27370835	8.126485254	8.167146837	8.336601241	8.044449326	8.353152711
202766_s_at	10.25205565	10.8099831	9.971991381	10.34303844	9.942347239	10.1235284	10.38357874	10.5714683	10.63317369	11.69447787	10.47010179	10.65496465
202767_at	9.321247722	9.288467226	9.467771991	9.31197569	9.085467627	9.309330661	9.005213163	9.269804699	9.117613788	9.294416854	9.332755797	9.357131986
202769_at	7.217390657	7.106645168	7.022242703	7.243654378	6.441227094	6.944006632	7.290802031	7.360634787	7.625859071	8.27161438	7.475736218	7.329778944
202770_s_at	6.486980173	6.396685041	6.317079741	6.478042216	6.145928658	6.693516766	6.286129557	6.677624135	6.982884467	6.729326138	6.673456793	6.723480755
202771_at	7.964689025	8.611901491	8.339836951	7.966847562	7.863935397	8.309539896	8.568730626	7.870974072	8.598291206	8.302802117	8.386962577	8.364742482
202772_at	9.979473128	10.16785426	10.08232325	10.19685686	9.853473373	9.950253088	9.840791478	9.923515789	10.03201845	10.13785725	10.13323732	9.95561551
202774_s_at	8.964673983	9.257534915	9.017506163	8.901633915	8.894888458	9.118358314	8.974809513	8.88045893	9.212482506	9.090634547	9.018068921	9.15654023
202775_s_at	8.092801521	8.108895445	8.127773592	8.241544576	7.882713553	8.037036916	7.968642755	7.883090551	8.213595476	8.06944967	8.163983431	8.163079159
202776_at	10.12328052	10.03048227	10.24613598	9.884197632	10.1831347	10.25465382	10.21052529	10.1349881	10.4252327	10.21034819	10.11965988	10.17440297
202777_at	8.694812663	8.921665687	8.880951907	8.891875065	9.119663287	8.784366066	9.322728206	9.220068089	8.625709782	9.122728742	8.777915508	8.951372856
202778_s_at	7.578391572	7.793038418	7.60258744	7.877713734	7.964713524	7.668050504	8.116857386	7.878196002	7.690192993	7.978681835	7.645868034	7.784820248
202779_s_at	7.390878801	7.481594854	7.704775916	7.511592464	8.196369468	8.066625066	8.731351029	7.789003485	7.844907474	8.066193806	7.811048221	8.052842146
202780_at	10.71215224	10.62344293	10.69066576	11.33396115	11.2082063	11.20780966	11.11097162	11.20048244	10.98039871	11.35839801	10.88728514	11.22975245
202781_s_at	8.344523497	8.282452941	8.396686565	8.310046953	8.374425374	8.16259652	8.362601321	8.490216522	8.560073094	8.126365715	8.349272746	8.571798614
202782_s_at	8.909873841	8.696437724	8.884805534	9.127036497	8.956335087	9.186384078	8.91612919	8.91839632	9.079262157	8.883425188	8.975947204	9.025491808
202783_at	10.61611745	10.65776711	10.49580423	11.03370106	10.98024837	10.79592975	11.06809731	11.10040306	10.50515461	10.45070291	10.74945514	10.70029316
202784_s_at	10.29981553	10.09650956	10.01703793	11.13690471	10.95490577	10.63634622	10.95722885	10.96725849	10.42207978	9.989465189	10.36652708	10.71010259
202785_at	9.961770995	10.25206203	10.04742553	9.709528343	10.33917929	9.999189121	10.24662742	10.26953184	10.23484848	10.22148753	10.15029502	10.43123625
202786_at	8.007630596	7.688778558	8.327619003	8.545539024	8.420163752	8.548653065	8.948867866	8.749779345	8.383796562	8.149060725	8.431717475	8.018073022
202787_s_at	9.306790399	9.19843339	9.591181524	9.790052406	9.771496884	9.315489207	9.335942944	9.257216055	9.391769159	8.732004965	8.913561095	9.704056649
202788_at	11.72474623	11.92674758	11.81818092	11.7303922	11.75724891	11.23899489	11.19711057	11.3843078	10.95144836	11.22162848	11.34046868	11.64180456
202791_s_at	8.552031085	8.515202949	8.726963594	8.594204003	8.548789002	8.542239931	8.470939359	8.373305087	8.417354243	8.240718196	8.548905627	8.756744096
202793_at	8.003662863	7.577996065	7.941306493	8.219995035	8.326676662	7.640573093	7.897722092	7.675626101	7.687691598	7.678671465	7.581330364	7.893532573
202794_at	8.510414176	8.866620623	8.659801313	9.329100252	8.723342623	8.550386512	8.558817581	8.659767061	8.482414405	8.708941409	8.841390694	8.87082641
202795_x_at	9.804626842	9.982512929	10.02744444	9.597156443	9.808203864	9.763698567	9.711626696	9.731320096	9.730777686	9.772322563	9.934046886	10.05681809
202796_at	9.528962821	9.923319389	9.219739	9.76633375	9.818396654	9.73890962	9.946236375	9.624442152	10.12301639	9.83123007	9.711246207	9.949851019
202797_at	8.375191671	8.341651408	8.264012608	8.218891419	8.241408048	8.369618092	8.851667314	8.629518751	7.713482214	8.555127285	8.308563251	8.083741117
202798_at	9.138110971	9.367524696	9.040992425	9.101095334	9.298988545	9.478526616	9.671270692	9.623541114	9.201486182	9.43710403	9.349372122	9.187087946
202800_at	10.22731514	9.347536631	10.6620715	10.01015705	10.09496174	9.738755282	9.895989861	9.986072112	9.536281975	9.883072136	9.727223324	10.40862224
202801_at	11.12700982	11.34320115	11.33402154	10.86601872	11.2085524	11.12789043	11.59223554	11.25314115	11.28509566	10.9435366	11.27705439	11.16149783
202802_at	8.04622619	8.165381663	8.011508842	8.219988448	8.142146546	8.114979406	8.315692577	8.308737406	7.699356816	7.953929971	8.072855819	8.17612096
202803_s_at	8.80539172	9.031945303	8.240789107	8.126831196	8.4058731	7.5544653	7.761857028	8.477518963	7.880208854	8.72777908	8.685316501	8.351712236
202804_at	8.620901328	8.843204316	8.646764849	8.576529921	8.584778478	8.799010354	8.487645304	8.903777141	8.656525206	8.550476675	8.631630953	8.539412675
202808_at	8.709014759	9.094917402	8.687419954	9.430378038	9.018954547	8.945274156	8.999028627	8.943143855	8.903656072	9.309206835	8.966327538	9.348657146
202809_s_at	8.808576193	9.090373132	8.838005097	9.101696652	8.869684365	9.23746807	9.611090166	9.239951633	9.071040332	9.153109953	9.077536334	9.416687935
202810_at	11.0085847	11.21849995	11.4100683	11.00303583	11.13453141	11.04667861	11.30478721	11.26957979	11.17061401	11.27616754	11.31420927	11.17267813
202811_at	9.382140848	9.154420755	9.349277311	9.426067012	9.452019359	9.125116411	9.714539048	9.605351193	9.155092979	9.540922644	9.421221525	9.237690332
202812_at	8.853163524	9.07292489	8.903602786	8.990351146	8.784353112	8.911338843	8.955228174	9.122336805	8.796598302	8.758287495	8.971285131	9.209052109
202813_at	9.034541681	9.375821932	9.140920387	9.138749819	8.931363795	9.2532213	9.109512388	8.909734333	9.137642264	9.321815474	9.23947158	9.101057059
202814_s_at	7.534887665	7.502094392	7.386935971	7.524498171	7.727312027	7.25616234	7.508866051	7.390468067	7.464038643	7.41074514	7.293890231	7.299409019
202816_s_at	7.04854772	7.097656877	6.887330419	7.366738387	7.34357717	7.611564998	7.496229067	7.592382553	7.476753372	7.217900022	7.231430177	7.299380305
202817_s_at	6.920731848	6.711610493	6.592156749	6.985123949	7.085732349	7.240345538	7.336758932	7.078910126	7.008563821	7.149455851	6.96193426	6.859707533
202820_at	7.863741564	8.008593145	7.540339131	7.823533079	7.735175227	7.787332524	7.972632789	7.730620298	7.732467855	8.532678257	7.807935678	7.664660641
202822_at	10.19216848	10.75257432	10.70559887	10.81268758	10.19291093	10.94360945	10.77921296	10.62665028	10.94118891	11.01513683	10.83338128	10.94016613
202823_at	5.613686798	5.252801655	5.471210338	5.252152858	5.484249424	5.209048024	5.51594661	5.356748921	5.096665359	5.182009879	5.296024078	5.159324287
202824_s_at	9.921548752	9.919570121	10.03145176	10.05691369	10.18187226	9.752105925	10.1759294	10.02653654	9.757040653	9.924998955	9.656789551	9.83575699
202825_at	13.15136623	13.19578658	13.27010355	13.3420827	13.36142601	13.22187682	13.50661606	13.23943678	13.08089601	13.13716595	13.1128161	13.29902918
202829_s_at	8.783212279	8.751450861	8.860818603	8.462844068	8.970381209	8.66762183	9.057912815	8.849423741	8.52803665	8.970869851	8.657179808	8.677325378
202832_at	8.628080204	8.47741168	8.329616392	9.042969248	8.723758323	8.681010182	8.984613399	9.149484074	8.61689798	8.955394765	8.804626768	8.980799388
202834_at	10.99924919	11.03051747	11.43621599	11.11231977	11.04462447	10.72293737	10.70726767	11.25055542	11.13090595	11.14823818	10.82197014	11.0007609
202836_s_at	9.841544338	9.99687681	10.09282529	10.18044854	10.32677646	9.731966418	10.43855221	10.01040298	9.865614143	9.984240396	10.24419044	10.08055596
202838_at	10.34426612	10.24871535	9.520367897	10.06913437	9.86227795	9.311306403	9.640620474	9.989036769	9.529888855	10.19145733	9.921219524	9.641734641
202839_s_at	7.830226818	8.221012931	7.89417219	7.36403494	8.042642181	7.783428176	8.263720538	7.854697557	7.728913652	7.931756026	7.549049701	7.968423051
202840_at	8.119495963	8.248805357	8.394204251	8.696544573	8.255604168	7.949848506	7.954351	8.595721677	8.186697595	8.255116449	8.274364477	8.334851427
202842_s_at	10.54510966	10.28710453	10.58572569	10.26957802	10.97940638	10.56013275	10.80238005	11.11884546	10.62520354	10.29936606	10.60075936	10.83398709
202843_at	6.116661855	5.911767901	6.381504774	6.134647439	6.565758508	6.314112846	6.893835074	7.098748537	6.294419226	6.098840944	6.330759299	6.437318664
202844_s_at	8.414527571	8.480067547	8.502126394	8.401130413	8.704657771	8.274794769	8.692367733	8.539404993	8.480030525	8.590070046	8.448411222	8.396385372
202845_s_at	10.06114295	10.03425138	10.3432603	9.986630008	10.12179366	9.659790176	10.25768634	10.1941037	10.02745606	10.17817417	10.13228665	10.08219424
202850_at	10.0635004	10.05592647	10.16620675	10.20149404	10.63192804	10.08106608	10.27723636	10.82512363	10.14174803	9.903212595	9.905944505	10.47629998
202852_s_at	7.286483561	7.226230169	7.046190532	7.047953565	7.645988629	7.17962748	7.43881481	7.49011531	7.210924455	7.506733527	7.302811071	7.269625784
202853_s_at	8.498551318	9.241836636	8.780380638	8.630750054	9.082625246	9.037816869	9.531990592	9.222043465	8.798560205	9.106390273	8.889123643	9.000179903
202854_at	9.421018779	9.413483246	9.449814744	9.514591519	9.71580852	9.827456915	9.906455402	9.892392361	9.742608783	9.774625815	9.791498567	9.816790108
202856_s_at	6.51342703	6.824018627	6.313518824	6.260426326	6.762947901	6.189092716	6.434572121	6.283088989	6.293584571	6.251268959	6.64030945	6.40315712
202857_at	9.429880681	9.452658816	9.324769565	9.330441455	9.349743449	8.801792865	9.210744823	9.433379273	9.389169515	9.708080559	9.340360017	9.343629739
202860_at	9.365143409	9.624313492	9.447929854	9.266169588	9.131747352	9.253869647	9.358837922	9.26244107	9.120555238	9.036636783	9.233803074	9.338234946
202862_at	7.61164426	7.857430079	7.557435053	7.287041506	7.808794747	7.14960043	7.618243269	8.08540614	7.712829568	7.629255578	7.45041354	7.851173871
202863_at	8.779368343	7.917858817	8.456774884	8.053129307	8.546005833	7.990443574	8.354066253	8.255097553	7.953057427	8.529931864	8.405514029	8.470557134
202864_s_at	8.623225775	7.900744164	8.453502961	8.143447233	8.762095243	8.027314343	8.223016535	7.983458027	7.991051201	8.488495474	8.357996103	8.342027021
202867_s_at	8.135957488	8.07467079	8.144613231	8.190933324	8.4153032	8.685437552	8.387260823	8.214696437	8.452005037	8.278077255	8.294883084	8.415690942
202868_s_at	9.155446795	8.98201625	9.237162733	9.290003819	9.439742676	8.857322405	9.434859111	9.406110514	9.280781681	9.504636975	9.281670645	9.158299317
202872_at	8.320831856	8.224711724	8.162003773	8.145975013	8.30070137	8.308913055	8.618051302	8.580518024	8.21894162	8.225618403	8.498453119	8.479361937
202874_s_at	9.354092316	9.278724209	9.102027513	9.543958987	9.626541928	9.933469029	9.946651358	9.792825589	9.674772353	9.491723674	9.578634779	9.61775782
202875_s_at	8.841744009	8.826257787	8.94871234	8.648362809	8.743979113	8.275573051	8.65090299	8.776333688	8.800959057	8.446105978	8.817664589	8.569029916
202876_s_at	9.16401745	9.135916245	9.160438982	8.862110936	8.8749197	8.864848391	9.112809773	8.947037166	9.119317255	9.161001849	9.141583581	8.897780672
202878_s_at	10.33591804	10.73664189	9.515057826	10.34531625	10.84033495	9.981381749	10.23224863	10.14805816	10.38566085	10.26825091	10.45350995	10.25369855
202880_s_at	7.535484195	7.996217736	7.664248339	7.698539849	7.32481842	7.022454623	7.838517804	7.707286687	7.284636556	7.463594064	7.523636002	7.467509953
202882_x_at	10.31237949	10.12429381	10.52627602	10.29200094	10.41184694	10.28438649	10.65266909	10.37707765	10.54567867	10.45635032	10.33664625	10.41135546
202886_s_at	7.183354498	7.491486429	7.061948268	7.089203799	7.466634251	7.125062211	6.698065436	7.201786615	7.220109161	7.114533742	7.207027409	7.177290096
202887_s_at	8.177494447	7.320823478	8.370132864	8.292816966	7.757328246	7.908288281	8.279043412	8.039261664	7.830627221	9.660144559	8.725745168	8.445671305
202891_at	9.504218168	9.333755393	9.262135099	9.584895603	9.521095859	9.350127298	9.295366021	9.288163429	9.353905285	9.116201003	9.304721827	9.227307423
202892_at	7.789146908	8.024322448	7.692852674	7.735379056	7.865145494	7.778131617	7.985729281	7.739079485	7.431163257	8.251991519	7.867941796	7.484499679
202893_at	8.93845056	9.05221412	9.32259504	9.241544761	9.005291952	8.919163714	9.134244286	9.088644318	9.010545366	9.025612945	9.012326013	9.06765014
202894_at	8.260369464	8.226233349	8.417758916	8.230132927	8.315736619	8.102807826	8.204012139	8.304125412	8.051178336	7.810919084	8.290912209	8.201177379
202896_s_at	8.568232044	8.424396805	8.647287759	8.432408189	8.418434196	8.625729779	8.504124637	8.722717435	8.598900153	8.104973945	8.722498723	8.500709396
202897_at	8.516896759	8.648469524	7.966938021	8.626925779	8.494161197	8.9033616	8.863041955	8.936050874	8.840709091	8.525653096	8.744229459	9.139054153
202899_s_at	10.07397399	10.13277438	10.00956	10.40399407	10.58284174	10.16386499	10.10987179	10.16868629	10.01209	9.990395508	9.830109819	10.03172639
202900_s_at	7.534208692	7.565299314	7.672322763	7.356857971	7.893791247	7.689365506	7.989516773	7.752830484	7.600330566	7.782037732	7.641188588	7.72121421
202901_x_at	5.145600991	5.193235649	4.779765379	4.997576508	4.737686419	4.777529132	4.769997401	5.14057017	4.777434614	5.244483733	5.027578403	4.736875509
202902_s_at	8.662085839	8.320016253	7.832683337	8.55388788	7.917933451	7.645124353	7.717385524	8.719344287	8.105070709	8.240457685	8.044289438	7.740728372
202903_at	6.209964788	6.250795307	6.384593965	6.236353777	6.263639744	6.308727781	6.189213203	6.131436686	6.102451688	6.249833331	6.102817673	6.195538293
202904_s_at	5.075797257	5.214193108	5.28766344	5.074661889	5.375925471	5.165536065	5.269547112	5.316547069	4.940349603	4.995181314	5.068886929	5.078278294
202905_x_at	7.456717007	7.47559283	7.371245655	7.360468331	7.342711333	7.662581295	7.311424817	7.443017568	7.438618135	7.322207701	7.634316929	7.370998076
202906_s_at	6.770367441	6.871593428	7.043650544	6.908757798	7.110692151	6.747011898	7.074182226	6.905732336	6.840298332	6.973465179	6.954150946	6.808285785
202907_s_at	8.786445429	8.717156672	8.492840213	8.264235649	8.619271489	8.392062928	8.778404852	8.73427992	8.757869939	8.849003802	8.696909454	8.314319407
202908_at	10.09495756	9.978604875	10.63372415	9.855536743	10.46763797	9.651601759	9.904602543	10.32276258	9.614013246	10.15391707	10.02018627	10.65848609
202909_at	9.716646562	10.15860075	9.980027879	9.957327048	9.736289787	10.05655689	10.32652437	9.775497906	9.667825348	9.795059729	9.912432375	9.774798986
202911_at	8.539031621	8.623876245	8.337211347	8.396696256	8.30749269	8.325394065	8.61483347	8.200782922	8.246287751	8.74646358	8.462393336	8.354901469
202912_at	8.061287001	7.004479861	8.11716799	7.599646375	6.977094314	8.212401785	7.443590789	7.510277185	8.265269453	8.259723582	8.744304129	8.289213764
202914_s_at	7.447195647	7.505592501	7.455844	7.531849622	7.125126582	7.555172218	7.352306348	7.371095505	7.361855724	7.078727328	7.158629375	7.324861544
202915_s_at	8.808582215	8.689187566	8.855172921	8.923782016	8.695507317	8.682283445	9.07941784	9.02278952	8.303080346	8.649846795	8.426607651	8.65528595
202916_s_at	8.732309386	8.69496948	9.124052941	8.743404771	8.934452894	8.488040269	9.031106926	8.872591872	8.730865505	8.799812661	8.787942774	8.686175764
202917_s_at	10.50514233	9.907266185	10.31575133	10.49434594	8.17963315	7.506440765	6.89927617	9.064530372	8.346481232	7.113593692	8.119703783	8.146968862
202918_s_at	8.522064905	8.777372113	8.469826829	9.021862436	9.072177282	9.236827041	9.310168338	9.132305721	8.802363546	9.09456957	8.692230028	8.924058596
202919_at	10.58428332	10.88117396	10.94026422	10.95861153	10.87812863	10.96065306	10.90307809	11.00471039	10.9295298	10.73548867	10.87514952	11.12083836
202920_at	10.85272661	10.77915848	10.70429524	10.9253923	11.05353238	10.87597354	11.18846712	11.1050389	10.80273921	10.73591858	10.95453678	11.05960214
202921_s_at	9.20635294	9.075239143	9.140704992	9.735472181	9.644359749	9.650677969	9.649273157	9.898165132	9.293171554	8.756326535	9.26532933	9.534009737
202922_at	7.849856738	7.707062037	7.861132535	8.014093561	7.675230428	7.890326741	8.122716481	8.037072276	7.623733177	7.811118398	7.837138727	7.841595023
202923_s_at	9.050523257	8.930354524	8.793614481	9.366849141	8.977628655	9.260838031	9.436769941	9.250645686	8.951477739	8.977399779	8.940712534	8.893068366
202926_at	8.976842824	9.019730537	9.160527982	8.948409305	8.898029687	8.8557231	9.072201298	9.210702371	8.807214315	9.205446229	9.044062249	9.111843061
202929_s_at	9.166530216	9.364224105	9.394435667	8.971258964	8.968018694	8.901915919	9.311388522	9.136109809	8.659217514	8.912239713	9.366905874	9.06556068
202930_s_at	10.85513962	10.75862351	10.65597817	10.91338876	11.18456477	10.83420638	11.07263266	10.8749177	10.30066995	10.73728127	10.57989151	10.73356394
202932_at	8.53555114	9.009532391	8.54175803	8.626838419	8.704303613	8.70101574	8.911539419	8.782097843	8.461704663	8.364994774	8.918747306	8.446365456
202933_s_at	7.439198632	7.593558773	7.358670909	7.06388772	7.328012492	7.372544303	7.788899197	7.475374897	7.260005202	7.318839913	7.421447685	6.964702293
202934_at	8.84904937	7.805366471	9.050358494	8.658959484	8.585364025	7.938468212	7.245780477	8.816680995	8.229821818	7.962221835	8.757045551	8.537965911
202935_s_at	6.84226931	7.239378927	6.92301052	7.802211824	7.652931742	8.671989969	8.016834328	7.435015923	7.457226523	7.116743724	7.334224374	7.352304123
202936_s_at	9.259143	9.646692989	9.397282729	9.921967699	9.698548021	10.39171967	10.44178657	9.792730202	10.12260046	9.73471608	9.630468936	9.562885728
202938_x_at	8.364741003	8.226625354	8.391427683	8.557007994	8.270378073	8.61000431	8.385927003	8.379747764	8.174696569	8.161209996	8.157873823	8.296518321
202939_at	11.10593635	11.11366351	11.14906139	10.60276158	11.1038742	10.50825022	10.41380529	10.83943278	10.5858108	10.77987916	10.51911128	10.99722762
202941_at	11.80451017	12.11517813	11.95945641	11.97582785	12.18742653	11.8887338	12.1152651	11.95184442	11.53761377	11.68025905	11.68248531	11.9966132
202942_at	10.19035018	10.36736803	10.48127153	9.938385674	10.23670262	9.957437354	10.65664856	9.924438793	10.32282027	10.23362689	9.964371561	10.51757212
202943_s_at	8.283410681	8.045868336	8.044889824	8.34305727	8.201456882	7.952523562	7.660427492	8.035914602	7.981688018	8.025721714	7.830976909	8.118939303
202946_s_at	8.227809101	8.825217653	8.462419119	8.511291668	8.575417668	8.253840177	9.047069482	9.024174839	8.451184342	9.053970406	8.474499018	8.887271172
202947_s_at	11.10362376	10.9680017	11.03161398	10.8740695	10.83133256	10.8554746	10.99281196	10.87893577	10.88886141	10.92388235	10.82660711	10.96140184
202948_at	10.20747904	10.29957766	9.418901726	10.06857232	9.977691593	9.49702582	9.618630165	10.20720627	9.904212732	9.721606742	10.02684567	9.765839016
202949_s_at	13.83904286	13.86778432	13.89382625	13.93731892	13.60288099	13.37225721	13.37872256	13.29212477	13.20132044	13.74574129	13.48038794	13.79351205
202950_at	9.764992046	10.10595618	9.839708548	9.448262672	9.827132036	9.848279447	10.03347448	9.776472779	9.812980478	10.28272326	9.580301378	9.564399068
202951_at	8.655802379	9.041994096	8.303622809	8.707158434	8.728173407	8.830121063	9.169146581	8.714064258	8.479488968	8.618338844	8.530648868	8.957244663
202953_at	10.15714555	9.529423065	9.13350807	9.174468351	8.777697633	7.802735018	7.97477959	9.795749194	8.751169609	9.870243399	9.127448571	9.040244689
202954_at	8.502656907	8.438977906	8.426389698	8.373961144	8.281306788	8.485521999	7.9619019	8.443365372	8.311143355	8.355978772	8.501531528	8.296571768
202955_s_at	8.295344311	8.319229278	8.346355886	8.611750532	8.278022243	8.452958253	8.272245552	8.29599969	8.31902907	8.113207114	8.309218925	8.313659126
202956_at	7.987812874	8.204860152	7.952250466	8.386281623	8.224790764	8.16793629	8.453838909	8.340838406	8.17145594	8.400395115	8.138947846	8.425004172
202957_at	8.809008105	8.649286385	8.332709371	8.632800782	8.427003226	8.012978609	8.076956066	8.469008455	8.054895331	8.8894913	8.625191079	8.363988988
202959_at	8.072291113	8.12793247	8.350319362	8.283004878	8.119384179	8.222556441	8.216977715	8.190636465	7.718976053	8.187900439	7.894351217	8.10623061
202960_s_at	10.01725072	10.04972426	10.21738782	10.58519759	10.32267905	10.10532195	10.01053104	10.26277918	9.726679273	10.10310224	9.955517289	10.15304476
202961_s_at	12.09095349	12.19516882	12.04658082	11.98648488	12.18091652	11.70756723	12.11348758	12.06280768	11.89513981	12.00308042	11.9122641	12.06529653
202962_at	7.955501241	7.956242405	8.032060057	8.273256971	7.763778935	8.415045598	8.77103519	8.063427077	8.469031488	8.667549955	8.223586596	8.100468864
202963_at	8.274202776	8.355859365	8.123496175	8.2692956	8.461229896	7.841933755	8.108773872	8.206167291	8.211651667	8.288599599	8.316815675	8.136263005
202967_at	9.154302049	9.522035425	9.395349562	9.570637722	9.292937034	9.158416549	9.251398891	9.177939768	9.331422797	9.877829952	9.200676795	9.336946981
202968_s_at	7.912733383	8.181923292	7.969446492	8.244694514	8.277899224	8.341510467	8.687121931	7.988628894	8.354862889	8.37883569	8.229748799	8.242796262
202969_at	7.648631986	7.628035903	7.591515418	7.349549774	7.716925854	8.077424247	8.618094524	8.097057759	7.92854788	7.941725319	7.45415723	8.388063496
202970_at	7.513564761	7.529016076	7.428137502	7.439445933	7.248282716	7.600564006	7.459022837	7.482964474	7.542557182	7.59132577	7.594795978	7.466974694
202972_s_at	8.13077322	8.073095624	7.993374164	8.066546383	8.059162222	8.136885794	7.874976927	8.224196821	8.251640217	8.045476636	8.479669768	8.348977496
202973_x_at	9.3923772	8.958754997	9.037465394	9.062369318	8.817359873	8.566587119	8.86521828	9.366337947	9.108471213	9.908003111	9.385399561	9.414811903
202974_at	9.602207241	9.71223998	9.514393366	9.784310863	9.804348652	9.425122703	9.595672834	9.748855206	9.524344054	9.655014	9.385741958	9.367704119
202975_s_at	9.214707702	9.409732534	9.124233779	9.370552456	9.342645531	9.378258262	9.445439266	9.490286989	9.345421465	9.387282067	9.336125022	9.184926748
202976_s_at	9.476274575	9.772747253	9.647408207	9.664109135	9.707446027	9.421032861	9.837952046	9.867072368	9.555275115	9.372565358	9.767799854	9.293773247
202978_s_at	7.269596555	7.383256521	7.309530433	7.896473889	7.526561527	7.807913815	7.794432015	7.512423248	7.640289132	7.746482048	7.480831285	7.579797234
202979_s_at	5.397082992	5.574995931	5.34765254	6.008492595	5.473071933	5.856300702	5.793916022	5.582770444	5.551584753	5.613035751	5.630764532	5.664227273
202980_s_at	5.371066619	5.442396382	5.386626215	5.54753185	5.502954896	5.38061534	5.486095771	5.675071292	5.39181166	5.512717753	5.471445088	5.614261599
202981_x_at	9.356135081	9.692048585	9.374400505	9.595266718	9.15463358	9.452403267	9.752981268	9.761321928	9.596222101	9.79182815	9.535835543	9.549926439
202982_s_at	9.758344812	10.3383226	10.24973991	9.9623944	10.20701746	10.00155551	10.71818208	9.942848057	9.935060366	9.454188545	9.956045746	9.8906219
202983_at	8.920535877	8.75415363	8.692994979	9.372487609	9.413003837	9.173968941	9.64542353	9.499745153	9.188800132	9.517263471	9.435694548	9.293466856
202984_s_at	5.304709306	5.303062194	5.178774584	5.278022284	5.321708027	5.436582496	5.427013669	5.391757873	5.154244591	5.148734429	5.093147978	5.050247479
202985_s_at	9.051828427	9.341793466	9.211489057	9.177212224	9.356443698	9.302034422	9.870043783	9.295484225	9.367472025	9.63043015	9.411481196	9.300183387
202990_at	7.209635508	7.416590536	6.953705729	7.021363088	7.064084895	6.820211617	6.89050056	6.941101433	6.76506694	6.755077961	6.946703743	7.052369621
202992_at	11.66460732	11.76602192	11.37161093	12.04273803	10.7093004	10.77494794	11.28070638	11.56510109	11.06493019	11.5609072	11.43310389	11.23823705
202993_at	8.460541634	8.270235854	8.537311059	8.459358151	8.390755464	8.325432643	8.5119889	8.552115702	8.403857449	8.199213859	8.01471052	8.273882641
202994_s_at	10.30176354	10.9004782	9.767160257	10.72490785	9.616773399	9.96124	10.62051828	10.37909492	10.8208984	11.09619986	10.44198056	11.00226023
202995_s_at	10.15650144	10.87432016	9.562638747	10.99763356	9.508484752	9.909945403	10.47214033	10.50652138	10.88411711	10.95844033	10.4599094	11.11723593
202998_s_at	8.582858265	8.617975523	8.127999028	8.659481907	8.889367293	8.359217719	8.884782524	8.69253053	9.039498307	9.03297306	8.949358626	8.619572083
203002_at	9.498758246	9.44046173	9.477311049	9.492770625	8.43058694	10.03051142	9.806257854	9.644425839	9.633659105	9.263695067	10.03944086	9.660463788
203003_at	8.228273325	8.177479333	8.221635015	8.32809713	8.250416903	7.786065221	8.063217172	8.137306209	8.016853458	7.717516433	8.079283337	8.379632716
203005_at	8.537741347	8.851976543	8.688510102	8.593169624	8.729774828	8.416289673	8.599805673	8.365824533	8.608908293	8.621077248	8.797738517	8.738616183
203006_at	10.73302041	11.273579	11.29197071	10.96533196	11.43147297	10.94583393	11.22900105	11.21311496	10.91798676	11.06737213	11.02169952	11.20591664
203007_x_at	8.173814001	8.360989463	7.957014439	8.255655947	9.14237612	8.386919122	8.318249253	8.600138917	7.676319967	7.968950418	8.146040878	7.968619643
203008_x_at	9.123219573	8.93177025	9.097859783	9.319801618	9.458110809	9.201997536	9.507333432	8.942557862	9.084487946	9.653649714	9.016422897	8.953025863
203011_at	9.981248764	9.908767544	10.24010467	10.31753408	10.45847114	9.935804278	10.45601184	10.2268589	9.989203637	10.32630706	9.904562658	9.886200263
203012_x_at	13.70323529	13.8664521	13.86032539	13.57697138	13.49027299	13.78000897	13.8449484	13.83084706	13.90354479	13.94675369	13.91802939	13.82381075
203013_at	8.27617957	8.29651441	8.38340447	8.326390587	8.523017458	8.184176302	8.17546502	8.576444635	8.491348252	8.501683791	8.436855071	8.329358994
203014_x_at	7.702960369	7.667005452	7.776168204	7.641257943	7.684990659	7.738197957	7.620030773	7.763589065	7.891189807	7.551845584	7.657117129	7.929137699
203015_s_at	7.511772031	7.335177582	7.263740892	7.54888967	7.556823629	7.616153111	7.151318628	7.017967575	7.726181455	7.579025113	7.530377826	7.320030182
203017_s_at	8.279996824	8.329018403	8.41147201	8.22499797	8.510285091	8.476957031	8.356120734	8.410988435	8.534879495	8.706602483	8.636604457	8.284924544
203020_at	7.352247845	8.272574969	7.276808149	7.854782016	6.880942884	8.375797744	8.367378336	8.207581263	8.291672589	8.268424384	8.045794386	7.759851253
203022_at	7.103637483	6.824843988	6.967029236	6.944592451	7.053450131	6.88645657	6.814140482	6.783972002	6.997939051	6.807180073	6.692572379	7.10958758
203023_at	6.850235924	6.893908407	7.533824952	6.999282791	7.345314341	7.038483439	7.146551792	6.93350395	7.076571667	6.99515634	7.068014243	6.86750196
203024_s_at	9.795729849	10.32720082	10.01241419	10.10051179	9.927566826	9.383410823	9.874750243	10.03777311	9.617784431	10.09596242	9.772815295	10.09801162
203025_at	8.900319457	8.838712218	8.945708698	8.850423277	9.122383312	9.064230778	9.091522318	8.565103801	8.907317306	8.86693801	8.807324488	8.756204024
203026_at	8.675670571	8.764230386	8.757220018	8.766399485	8.658983578	8.779913078	8.999576984	8.731407725	8.967046342	8.978619077	8.895247751	8.800322709
203031_s_at	9.199733745	9.018253119	9.043566885	9.310852801	9.352445379	9.220884686	9.786539348	9.425787339	8.822656379	9.008071439	8.843978688	9.173551655
203032_s_at	8.154496938	7.981085267	7.958724731	8.201856586	8.40109996	8.491790794	8.872483073	8.091438338	7.903747691	7.881606979	7.98832405	7.940102121
203033_x_at	11.25313578	11.19629784	11.31766401	11.36417488	11.40538117	11.4049604	11.67649481	11.22182601	11.23188354	11.18523723	11.33425713	11.48849177
203034_s_at	13.06730993	13.11817644	12.95362004	12.90362555	12.869819	13.08204738	12.99807706	13.02239597	13.07681055	13.39772564	13.05466635	12.98985224
203037_s_at	10.77548838	11.1070622	10.56591603	10.66326126	10.37208325	10.43581328	10.07299003	10.66321758	10.67040969	10.76560363	10.72657627	10.58770267
203038_at	8.560492144	9.822156137	9.271952796	8.690314382	9.188132254	8.557635464	8.931623966	9.668017219	9.033885862	8.857118738	9.171487926	9.20743382
203039_s_at	11.38524312	11.49104153	11.37845979	11.72213749	11.90839244	11.59134818	11.94946274	11.76713495	11.55528796	11.52272967	11.46948556	11.52542108
203040_s_at	8.739186326	8.678348981	8.895387515	8.659316725	9.011376603	8.345277834	8.570389904	8.676541374	8.664414011	8.536854862	8.853051181	8.687850618
203041_s_at	9.159389605	9.426461708	8.982668245	9.212967594	9.065440945	8.806986763	8.951972201	9.789585359	9.294082607	9.674909195	9.164917207	9.528694683
203042_at	8.103776293	8.198619656	7.956995682	7.692965355	7.643067881	7.416879485	7.690572577	8.384969418	7.661617262	8.282414186	8.018429336	7.896149279
203043_at	10.20287891	9.970288999	10.27327163	10.38544827	10.44002785	10.08312772	10.32517496	10.38835112	10.44663768	10.00402815	10.51561935	10.66353411
203044_at	8.755676037	8.060484792	7.934230664	9.194183508	9.205322465	8.079366006	8.518333947	8.525762618	8.291989694	9.251584151	8.145427699	8.018612062
203048_s_at	7.874621938	8.070158924	8.139930268	8.198632886	8.645068713	8.304705886	8.346421351	8.643212394	8.216214052	8.447781251	8.391986158	8.381287826
203049_s_at	7.937189547	7.569852147	7.628005103	7.512263149	7.670934069	7.549588653	7.912870171	8.004599017	7.360175412	7.819394149	7.628360109	7.24096614
203051_at	7.981073373	8.016331044	8.044910283	8.02850147	8.191248802	8.053961548	8.252609402	8.093218776	8.104847509	8.095004216	7.902901156	7.931227352
203053_at	9.67039593	9.673467433	9.773420547	9.928639479	10.00137872	9.654196891	10.10369099	9.923314586	9.697886383	10.01522938	9.560401165	9.651262749
203054_s_at	8.925275885	8.923435515	8.978233065	9.064647932	9.213226135	9.418470958	9.075301447	8.894705538	9.351640619	9.040392778	9.115074183	9.196285451
203057_s_at	9.026000288	9.098512911	9.194946933	9.127236186	9.00940117	9.070639112	9.091674153	9.04756323	9.096416983	8.837534223	9.158583395	8.826145059
203058_s_at	6.925651669	6.964651766	6.893114328	6.798339859	6.49062994	6.748376351	6.777816616	6.464757882	7.043501302	6.818189507	6.949549046	6.823442392
203059_s_at	7.551564282	7.659278145	7.635934762	7.396986944	7.457053149	7.731548213	7.522979471	7.474810876	7.870988843	7.490969674	7.900734809	7.409782152
203060_s_at	7.853927577	8.171662624	8.007243257	7.619125876	7.541941478	7.427854001	7.86188699	7.680539942	7.950566148	7.740699405	8.196040668	7.590780639
203062_s_at	6.89731063	7.370778077	7.278734251	7.123652966	7.278917294	7.378978992	7.845519624	7.282334327	7.360735777	7.437622328	7.335291315	7.463416298
203064_s_at	8.333560957	8.540050332	8.374084855	8.375636834	8.698624028	8.542190283	8.543332669	8.547597348	8.380019546	8.390489	8.625038834	8.709153418
203065_s_at	11.35776792	11.87304516	11.80579575	11.37538066	11.81120191	12.10154858	11.73644481	11.97783287	11.52738509	11.50997364	11.71031996	11.74780945
203066_at	8.660147026	8.641066854	8.075755191	8.56240635	8.494633323	8.024809217	8.164652577	8.320433117	8.485590568	8.607601947	8.476583304	7.760837393
203067_at	10.76961062	11.1182949	10.93247342	11.14098708	11.52983572	11.06030297	11.19465697	11.18430484	10.65008758	10.77725704	10.90750391	10.77958254
203068_at	8.474747556	8.330051345	8.466708488	8.258513848	9.005599235	7.77031677	8.424203445	8.601655628	8.328486829	8.106089675	8.56341873	8.616908237
203073_at	9.343661518	9.330224019	9.400666996	9.232072651	9.416635629	9.041083406	9.2645701	9.462409715	9.062817718	9.337573546	9.415541801	9.385449424
203074_at	9.033042728	8.849595115	8.855047774	8.757226328	8.824152943	8.96838433	8.645956246	8.694402799	8.916253596	8.856262981	8.775610656	8.743944073
203075_at	9.13679391	9.47563962	9.278644326	9.008956806	9.807068482	9.522699298	9.4404715	9.509741139	9.241774963	9.489079915	9.400491615	9.427858604
203076_s_at	9.621639923	9.56387255	9.479481385	9.525948023	10.16867041	9.981658817	9.90964703	10.14464167	9.845743588	9.688233623	9.851914929	9.891464865
203077_s_at	6.831894941	6.711268057	6.699435956	6.702941435	7.090946539	6.925143286	7.075334735	7.279191922	6.725862025	6.835297488	6.85235563	6.759903127
203078_at	5.071701801	5.10864972	5.027666325	4.984404944	5.268586641	5.0572192	5.180308947	5.134407356	5.142642161	5.207324562	5.181463108	5.087140547
203079_s_at	8.518329681	8.368379418	8.325367531	8.677377121	8.536717318	8.415910166	8.446555061	8.64620699	8.321825496	8.42532253	8.54503865	8.509535797
203080_s_at	8.442539107	8.809307178	8.461919679	8.506928919	8.33187956	8.663893815	8.78268121	8.85565295	8.792390459	9.237745142	8.740318292	8.791108147
203081_at	9.438991853	9.546745533	9.916680653	9.514721092	9.64518749	9.470365914	9.397942604	9.223848361	9.395141293	9.363538862	9.53671968	9.5173052
203082_at	8.900996437	9.116460838	9.041835389	9.145517977	9.168036455	9.127982381	9.527990592	9.249550702	9.103779442	9.303970527	9.204185438	9.212054426
203083_at	9.347782318	9.799708535	9.245604082	9.616679851	9.832573184	10.05582861	10.71597207	10.1238289	11.11106838	11.64095541	10.42361405	10.11848798
203085_s_at	8.120987364	8.376130937	7.731374086	7.85195799	8.136926727	8.140238271	7.944827447	7.965870498	8.012434104	7.896089513	8.221316403	8.154672979
203087_s_at	6.597863704	6.462597431	6.367253355	6.267514734	6.447341707	6.471504754	6.357737222	6.762970753	6.395682751	6.666085058	6.694276461	6.373982146
203088_at	10.73857141	10.90409339	10.93461167	10.76834867	10.00632159	10.85216835	10.70165061	10.90943288	11.54406756	11.39878263	11.13759588	11.49752492
203089_s_at	9.046770371	9.247321775	8.929746948	8.811069058	9.032603044	9.062788384	9.262596905	8.888887652	9.224733896	9.344485573	9.015892457	8.984705651
203091_at	8.886967615	9.009462186	8.949333784	9.036434196	8.997511539	9.520043287	9.428728605	9.183905846	9.132423746	8.878715705	9.019670475	9.228935392
203092_at	7.577263861	7.714777705	7.799724922	7.645678751	7.708924935	7.655142763	7.762771649	7.71293295	7.597996736	7.543172245	7.611128301	7.616953308
203093_s_at	7.506984938	7.857519453	8.030502648	8.036029511	7.91442166	7.950748042	7.947382742	7.687417849	7.769407034	7.804474484	7.559931172	7.775518989
203094_at	8.723888724	8.896903578	8.67372998	8.763073269	9.022155546	8.68676749	8.865140578	8.828934306	8.817927218	8.53433776	8.673277284	8.742978902
203095_at	9.378637291	9.665407576	9.942252356	9.375794447	9.877454273	9.091270484	9.955828531	9.846959271	8.993687378	9.326936425	9.65658759	9.325766502
203096_s_at	8.572616378	8.975380318	8.293435715	8.999258163	8.673744832	8.712013908	8.283523989	8.770051327	8.415448512	7.981507211	8.798232203	8.750818068
203097_s_at	9.839039638	10.40458094	10.00081186	9.986141738	10.11822815	9.904692288	10.36942539	10.07382168	9.990893201	9.988700195	10.1470785	10.42640123
203098_at	9.202999949	9.193454964	9.332746928	9.303412927	9.320315462	9.144764184	9.45619261	9.30388499	9.483618189	9.735692332	9.263362431	9.592530767
203102_s_at	8.416916655	8.500220233	8.295175241	8.165460643	8.471713541	8.574622585	9.051994297	8.86876632	8.266439368	8.562056871	8.524437122	8.36678686
203104_at	9.765756722	9.980127964	8.794257049	9.570170229	9.37551396	9.02003436	8.663247194	9.620571752	9.696782945	10.07163671	9.682222899	9.319195349
203105_s_at	8.882820407	8.88227185	8.920814523	9.270307934	9.114891776	9.328727717	9.593510386	9.383781875	9.166040289	9.177677577	9.090911246	9.372406756
203106_s_at	5.829142828	5.416827496	5.554422686	5.648838081	5.511278111	5.629365001	5.539959825	5.618329992	5.527171327	5.561920287	5.576732614	5.475845473
203107_x_at	13.22220486	13.57861944	13.26070855	13.36298735	13.21326669	13.18484632	13.46260252	13.47367255	13.67323662	13.64595542	13.48049498	13.38076989
203109_at	9.212965251	9.247767845	9.411220856	9.255315979	9.64958234	9.681319094	9.859003548	9.414392579	9.069484693	8.906206319	9.353262663	9.629613234
203112_s_at	6.85870901	6.938222778	6.771497698	6.767608227	6.46638166	6.70930489	6.931422961	7.061937435	6.846538352	7.067629299	6.872648565	6.795631704
203113_s_at	11.32817972	11.51976762	11.34347277	11.01575446	11.28866419	11.42721951	11.70553356	11.26780981	11.14927457	11.28443575	11.28318508	11.52666864
203116_s_at	8.848617141	9.10024575	9.068221813	9.522336773	9.36569661	9.359803367	9.581903615	9.309380577	9.129888746	9.469695376	9.161602426	9.56420149
203117_s_at	8.28849851	8.325483947	8.436788861	8.430389394	8.017211676	7.965748267	8.481393243	8.467479587	8.25863264	8.301375788	8.683554781	8.481359585
203119_at	8.57150517	8.387471346	8.503083354	8.527806736	8.473434696	8.420385657	8.267200613	8.270304999	8.347705167	8.37198618	8.39838661	8.132085947
203120_at	7.766141799	7.93991723	7.840725604	7.823781235	8.005886463	8.165923417	8.509893992	7.977902303	8.065650069	8.062432156	7.797536194	8.023189027
203122_at	9.162931355	9.061013947	9.501051639	9.419666293	9.277904891	8.935432181	9.219509388	9.004557209	8.66582907	8.796055794	8.800803372	9.156995924
203123_s_at	8.480374761	8.227526888	8.362395864	8.574867788	8.216524241	8.412766672	7.957870462	8.470631954	8.164562047	8.375063175	8.262608357	8.216456462
203124_s_at	8.030852242	8.140361693	8.388198612	8.236899814	7.868383616	8.373325286	7.730206405	8.021324702	8.042639803	8.379271326	8.032202221	8.016262457
203126_at	8.549878334	8.275853645	8.569183993	8.461055442	8.092895766	7.324635793	7.983149137	7.727660763	7.472230712	7.527419447	7.667715494	8.060808244
203131_at	10.21091669	10.38125542	9.740348951	10.26326741	9.759324058	9.21111363	9.695436952	10.09154076	10.0578512	10.49487123	10.12281993	10.32514244
203132_at	7.37087705	7.270109824	6.784933377	7.050098496	7.365985232	6.871309825	7.46205763	7.722431012	6.802742623	7.208523973	7.056428514	6.810430283
203133_at	9.884169843	9.929758498	9.992723527	9.914648573	10.23047407	9.802448478	10.09427759	10.19255027	9.870437523	10.36923627	10.10693591	9.682708456
203134_at	7.022049142	6.819778702	7.018475623	6.993176155	7.048302232	7.172043224	7.191769585	7.309136161	7.024257529	6.567479209	7.115951668	7.104144609
203135_at	7.134265599	7.070389145	7.099304967	7.062347172	6.770343711	6.926927826	7.139573419	7.113065468	7.131968371	7.040625797	7.148974926	7.045136622
203136_at	9.202425886	9.423554912	9.652274841	9.074328783	9.320304238	9.323741965	9.688755535	9.369580976	9.360201084	9.650223554	9.196524118	9.713660845
203137_at	9.546650713	9.391058515	9.362594835	9.611223994	9.879467438	9.47365022	9.823707475	9.613368043	9.125576875	9.543652991	9.439507552	9.352233842
203138_at	8.152671245	8.410256351	8.059280696	8.259674938	8.47554844	7.967141445	8.770949677	8.415001534	7.854656676	8.628637206	7.984387596	8.262922695
203139_at	8.208012919	8.870170374	8.012466724	8.192261718	7.637139465	8.112282745	7.899790875	8.50101465	8.328965109	8.89069923	8.66797047	8.151071483
203140_at	10.52304423	10.84457012	10.63059109	10.82814099	10.77135351	9.784336508	10.26206024	10.40164564	10.44480329	10.35206784	10.11221416	10.79513176
203142_s_at	9.572202424	9.467928012	9.422925581	9.473807425	9.605741087	9.50704834	9.366581214	9.6719221	9.537753492	9.637578543	9.598334918	9.57693887
203146_s_at	9.543792807	9.612867188	9.589081378	9.727074243	9.194171761	9.450230069	9.350568902	9.32221851	9.433964686	9.197011617	9.665167046	9.652246572
203147_s_at	8.805995788	8.431279532	8.607628139	8.508092622	8.235883185	8.658706145	7.83855004	8.337794137	8.674377343	8.410548689	8.656098705	8.35030086
203151_at	11.00893482	9.86403715	10.95505878	10.98947848	10.69673436	10.76813277	10.6949143	10.9899899	10.85048683	10.82542447	10.66379437	10.55783804
203152_at	9.394384173	9.83198811	9.738243186	9.365265608	9.755750617	9.479803765	9.825897469	9.834264088	9.645970875	10.02645646	9.801421088	9.799786104
203153_at	10.1512121	9.211702419	8.948876958	9.033308029	9.121444789	8.386130557	8.567828297	8.979102674	8.677763324	9.12864265	8.450720239	8.613444266
203155_at	8.256300493	8.246393044	8.133225408	8.083486273	8.223172252	8.16793629	8.165403467	7.959303198	8.041265497	8.389220024	8.117189939	8.094181376
203156_at	10.22241538	9.900232554	10.19025784	10.33948011	9.999565683	10.20319733	10.39072265	10.47282584	10.11975071	10.24595884	10.16465108	10.17484729
203157_s_at	8.352540793	8.552572748	8.636813178	8.483843637	8.585919245	8.419766253	8.425220288	8.691218883	8.420237881	8.366381895	8.689026833	8.447702908
203158_s_at	7.44132364	7.321183081	7.286941111	7.645296721	8.011117062	7.607882614	7.139973224	7.770752101	7.366990744	7.267625117	7.745938069	7.72488039
203159_at	10.02085859	9.982406975	9.789364906	10.20370143	9.984731138	9.809272415	10.09048492	10.34905988	10.22620545	10.49797398	10.25043837	10.25656561
203160_s_at	8.358811141	8.165484134	8.254402113	8.226266833	8.421425704	7.897362517	8.464600165	8.184677143	8.292999917	8.193419947	8.35194276	8.088262908
203162_s_at	8.933229108	8.740835576	8.981157585	9.0488524	9.018047912	8.905290723	8.708216546	8.785480464	8.741650306	8.563783659	8.733082531	8.871640138
203164_at	7.530162075	7.675386869	7.566419403	7.444143087	7.721356354	7.3592454	7.491418455	8.01038285	7.542024093	7.856746693	7.520374827	7.567661101
203165_s_at	5.451808029	5.399465419	5.47924628	5.487472074	5.590905939	5.313951381	5.374230068	5.711948482	5.286641295	5.57591585	5.438575584	5.424648648
203166_at	8.478860903	9.102130648	8.495785639	8.414781636	8.597851983	8.608333817	9.14929789	8.736934854	8.741067024	8.991424459	9.070347273	8.821547485
203169_at	7.583330388	7.625503897	7.747091166	7.549824525	7.616374534	7.624123977	8.073797325	7.893443703	7.832659016	7.630664817	7.89732643	7.736143567
203170_at	5.836296711	5.900454778	5.91030692	5.702458791	5.571214743	5.729503693	5.675474517	5.632784432	5.858423552	5.641279394	5.883844112	5.665941722
203171_s_at	8.215989661	8.196351647	8.351094893	8.434035757	7.985225037	8.325566433	8.177603354	8.320023669	8.261058844	8.447663844	8.436163744	8.372687477
203172_at	9.426400564	9.255850244	9.68009231	9.482924622	9.529723839	9.258370011	9.396661262	9.156026679	9.248502427	9.001567282	9.354229003	9.506795903
203173_s_at	8.175636869	8.311121316	8.213317732	8.557548268	8.552745567	8.242442887	8.65532919	8.669134676	8.02184658	8.461219659	8.345704724	8.360352124
203174_s_at	9.480195625	9.440805339	9.409307074	9.459147779	9.210363317	9.27746869	9.381338605	9.32556608	9.64560076	9.390387792	9.503392546	9.622217604
203175_at	10.14227898	9.912809354	9.750345814	10.06526433	10.12265434	9.870029551	9.746070661	9.887973445	9.827608283	9.697422307	9.912652096	9.993511637
203176_s_at	6.509047213	6.710778264	6.553860958	6.676170409	7.104468832	6.768515915	6.809852925	6.775937596	6.56339809	6.49479942	6.83510603	6.893207827
203177_x_at	7.217754247	7.357357644	7.060113803	7.553023064	7.244330893	7.272491199	7.727140992	7.408693304	6.951372669	7.143761984	7.32949092	6.963244829
203178_at	6.262771924	6.855761499	5.82253174	6.112016512	5.734530017	6.446513261	6.981859688	6.669636859	6.267952823	6.734472113	6.354719664	5.882607081
203179_at	8.723691076	8.587310544	8.551217348	8.846228804	8.584518488	8.362170763	8.47427074	8.549405805	8.357974791	8.818199265	8.578237451	8.458423006
203181_x_at	8.528639552	8.556319605	8.775494422	8.890809778	8.832157008	8.654581233	8.532907025	8.648815199	8.682948553	9.05302161	8.862781011	8.688180448
203182_s_at	7.383046178	7.557985808	7.399928897	7.318138702	7.601042733	7.941893438	7.886899928	8.112951101	7.216080114	7.832853115	7.71947494	7.483633297
203183_s_at	8.040072369	7.986810582	8.038597371	8.137770897	7.94177894	8.118262334	7.751245944	7.931263803	8.217858882	7.932537663	7.859131161	8.073317144
203184_at	8.944968269	8.520383658	8.992615976	8.5101747	8.48960918	8.046056453	7.477817157	8.400455744	7.722117414	8.549497948	8.831668175	8.773472002
203185_at	7.7713566	7.860652143	7.518748627	8.007220345	6.909265865	7.187300019	7.434840505	7.52553288	8.020240439	8.046224554	7.770346461	7.738740714
203186_s_at	10.75379209	11.23014571	10.48332893	10.05876946	10.30439323	9.180067536	10.17510671	9.68520613	9.999569774	11.06859516	9.72612156	9.934464726
203187_at	10.20421339	9.666057316	9.817515549	10.32075342	9.941985221	9.792807419	10.06278988	10.02238284	9.961717798	9.922998673	10.07663242	10.28617641
203188_at	9.372039209	9.216220647	9.394839412	9.613716976	9.418744303	9.288630072	9.585786913	9.618993764	9.021047037	9.292426196	9.11129915	9.840207181
203189_s_at	9.763311063	9.666976005	9.728781735	9.365102278	9.781487456	9.533090526	10.03517157	9.485036386	9.231422907	9.33437878	9.349121411	9.739116496
203190_at	10.72757205	10.87421686	10.71303868	10.5645151	10.63293139	10.46345513	10.80168321	10.60703705	10.18250154	10.44743983	10.32363568	10.63681354
203193_at	8.640865292	8.338164992	8.962663996	8.653083305	8.696782785	8.206098725	8.517681707	8.514815495	8.579460447	8.265809504	8.462708848	8.664909927
203195_s_at	8.779804101	9.057693782	8.725907647	8.92621943	8.963730955	8.610992222	8.994001648	9.086753628	8.848694623	8.904102381	8.942077253	9.028043477
203197_s_at	9.481252673	9.482040149	9.461555062	9.625726351	9.627307996	9.339578274	9.748864754	9.51400583	9.575648561	9.615591641	9.47827221	9.547195527
203199_s_at	7.791469326	7.605431709	7.731669517	7.865399773	8.076663815	7.417817579	7.704748277	8.040272421	7.532730161	7.358847183	7.854720943	7.789720675
203200_s_at	8.949768524	9.025609691	9.10194628	9.188657191	9.169825863	8.725581499	8.92451409	8.874276164	8.889978748	9.159646611	8.781813053	8.893154929
203201_at	7.450277727	7.410963838	7.770577293	7.728277432	7.630477284	7.458255491	7.470150641	7.569280995	7.614462654	7.438934722	7.790988984	7.701217255
203202_at	7.986376028	8.056684705	7.875991777	8.102622998	7.990242814	8.127399978	7.867151931	8.14524353	8.011930748	8.029546544	8.171628771	7.871832927
203205_at	8.877284823	8.802903698	8.492688511	8.631037188	8.724722585	8.747476337	8.390216034	8.438655491	8.782364977	8.790154161	8.609487963	8.839848622
203206_at	8.194928141	8.313362135	8.273851612	8.258690868	8.079557455	8.110140117	8.038281217	8.373281704	7.924222334	8.211629438	8.02851081	8.234796598
203207_s_at	7.140151221	7.226448125	7.413870002	8.083870525	7.533499022	7.25638899	7.926702186	7.519410986	7.157983454	7.308979626	7.424772614	7.438208951
203208_s_at	8.150543656	8.289208972	8.489025726	8.419311169	8.321871972	8.169159674	8.569259413	8.319099392	8.046880051	8.287119009	8.30038549	8.135227207
203209_at	6.056408341	6.287817824	6.343809923	6.10941758	6.220833752	6.238778272	6.298657347	6.290729206	6.116997636	6.261589251	6.367893074	6.247924916
203211_s_at	7.440176377	7.443615002	7.501888631	7.608370333	7.591213488	7.473453329	7.501957003	7.660122998	7.3206463	7.55326855	7.436513265	7.450054995
203216_s_at	5.546631618	5.759176741	5.521484455	5.879902303	5.57746648	5.659476202	5.776510495	5.582505096	5.830190671	5.690719234	5.756614917	5.836651241
203217_s_at	8.794545548	8.968855953	8.700888794	8.462986355	8.313726573	8.474022265	7.941286014	8.279170014	8.312025501	8.474738567	8.365289137	8.423265494
203218_at	8.38223449	8.319199079	8.581130641	8.587706124	8.516154596	8.472536034	8.0488155	8.481236546	8.330628955	8.346115097	8.295539914	8.102245564
203221_at	7.937867152	8.268827862	8.296911608	8.024261506	7.545838504	8.221127965	8.147911318	7.961158707	7.969085712	8.083463646	8.449252866	8.125209533
203223_at	5.320934863	4.915871962	5.306996325	5.442372657	5.374327973	5.566381635	5.364066256	5.668526836	5.410553383	5.469699691	5.474524636	5.335074797
203224_at	8.189327043	8.133716629	7.926048148	8.239988017	8.314505906	7.708935242	8.067720028	8.08585051	7.60931631	7.732131279	7.875809559	8.125860013
203225_s_at	8.695269266	8.508652814	8.623959758	8.694589758	8.907670293	8.421132295	8.651198501	8.604885905	8.194820408	8.319725875	8.39891828	8.743372821
203226_s_at	9.789616747	9.573961718	9.823658367	9.641991581	9.698007245	9.719043894	9.344878803	9.625300671	9.748852145	9.312725228	9.64660731	9.85375326
203227_s_at	9.594885349	9.527443734	9.496885628	9.372198308	9.329732756	9.369207177	9.693695584	9.691276995	9.081163157	9.310400873	9.384670667	9.490315058
203230_at	9.287116751	9.413265831	9.428833718	9.327274303	9.308479425	8.810676498	9.535443379	9.106577908	8.542105718	8.646855966	8.989285854	9.1071869
203231_s_at	7.649112764	6.598276209	7.385760294	7.784319188	8.09331764	7.892859711	7.611735043	6.816708123	6.569110946	6.875403661	7.276516817	6.88847305
203232_s_at	8.169381298	8.730515168	8.377698143	8.688131044	8.703547846	8.393971301	8.812103031	8.90196623	8.397493211	9.278625896	8.53081532	8.756889741
203238_s_at	9.687924798	10.30658851	9.674314692	9.7290964	10.32490212	9.634063804	10.10530994	9.969345171	10.06983401	9.418043972	10.00190613	9.973340205
203239_s_at	6.576259958	6.950668541	6.783104768	6.611620977	6.8254866	7.130209219	7.068744806	6.400968806	6.919742611	6.687754466	7.07529489	7.076550628
203241_at	8.1678172	8.223502743	8.286167361	8.269217427	8.031599035	7.690231036	8.195549819	8.143336376	8.482302822	8.528852722	8.198513266	8.237264942
203242_s_at	9.039376129	9.127573018	8.156265584	9.307605189	9.104349958	9.83827996	9.243617743	9.223106635	8.846081053	8.460153365	8.597309236	9.731582153
203243_s_at	12.13123067	12.08470695	11.33735972	11.91596867	11.71661698	12.135661	11.91942233	11.97809297	11.6279222	11.5032085	11.79880509	11.98124317
203244_at	9.624092645	9.128691625	9.398929742	9.382676237	9.551011901	9.16022895	9.560836293	9.043775783	9.058419283	9.285105022	9.324078215	9.267397905
203247_s_at	7.950553246	8.168003126	7.735217017	7.911719055	8.199237893	8.026059132	8.235456761	7.98972555	8.108203343	8.078309639	8.084871678	8.028930385
203249_at	9.769722814	9.520036972	9.671449002	9.735782442	9.52241229	9.685937328	9.742994483	9.740031089	9.800165519	9.825619612	9.727437812	9.968718437
203250_at	8.880510314	8.967278895	8.705817802	8.828241498	8.953196619	8.876929501	9.393079049	9.175797619	8.870887899	9.254698372	9.040397871	8.941050115
203252_at	9.047233928	8.665787195	9.070766849	9.009720092	9.219184303	9.028822274	9.45779897	9.327625496	8.805799505	8.669697247	9.254008818	9.127040073
203253_s_at	7.498244073	8.001378276	7.794703614	7.371033902	7.470022773	7.95834697	7.803060276	7.761889484	7.692233877	8.045401409	7.75129069	7.714075717
203254_s_at	9.589268471	9.394312713	9.763170834	9.68463397	9.743907501	9.424932463	9.736751913	9.510968744	9.717582077	9.161964391	9.692218945	9.467030423
203255_at	7.45379281	7.914916095	7.464376696	7.487809478	7.345626965	7.44306278	7.60875984	7.409536635	7.542690952	7.570324032	7.938675425	7.456541534
203258_at	9.144302279	9.255829304	9.253911304	9.086428972	9.253498503	9.020348546	9.583348283	8.915684995	9.208461841	9.048592573	9.072699525	9.297311232
203259_s_at	10.71303372	10.99104333	11.04156263	10.81051361	10.8420912	10.7278144	10.82736391	10.45017028	10.69260523	10.84131694	10.86753451	10.22133813
203260_at	7.001152562	7.014693355	7.120592851	6.945103077	6.827337724	6.860763722	6.561390919	6.73711021	7.063377189	6.963952072	7.217964078	6.767890927
203261_at	10.88009994	10.63900499	11.03522964	10.886427	10.88803277	10.73707057	11.36054014	10.95400555	10.94256006	11.44112255	10.81998869	10.85681686
203262_s_at	9.233121831	9.637794517	9.543823908	9.501326746	9.500910894	9.145693002	9.491739411	9.338865979	9.17999253	9.516017198	9.289336897	9.441104038
203264_s_at	9.154929812	9.113563565	9.456756968	9.503765615	9.475769474	9.791937906	10.16906805	9.832864679	9.835819659	9.747132905	9.738545864	9.524826848
203265_s_at	7.747173409	7.729993367	7.878050859	7.950411348	8.235837454	7.912461859	7.908695345	8.042704722	7.745447954	7.615371752	7.716796732	7.797705534
203266_s_at	8.618873846	8.645420174	8.48184114	8.696281201	8.801709958	8.515495625	8.663160071	8.701398858	8.446520174	8.757417818	8.505778546	8.758149245
203269_at	9.516024911	9.327919756	9.385892197	9.482698606	9.371843162	9.123567817	9.413611675	9.430500851	9.133357387	9.377483843	9.416335411	9.232805578
203273_s_at	8.999030785	8.854745846	9.007294529	8.900254969	9.008687146	8.8005442	8.743400664	8.936687475	9.131348552	8.850710586	8.957898346	8.984018082
203274_at	10.34616791	10.21359297	10.20829968	10.48831969	10.56060708	9.900557296	10.30425829	10.24470369	10.04455101	9.866545264	10.02905981	10.32692861
203275_at	9.325194246	9.642125437	9.343258881	8.71935472	9.191146914	9.105957808	8.774756312	9.379703596	9.295358099	9.181022711	9.503305086	9.518130257
203277_at	9.407103709	9.231501161	9.470435245	9.493945269	9.407106466	9.36534585	9.289511933	9.300657134	9.45425016	9.107500266	9.414620337	9.589571748
203278_s_at	8.620993366	8.91796168	8.592758489	9.045349493	8.888010063	8.821895098	9.323541572	9.174578756	8.854199783	9.109738434	8.929432755	9.177923346
203279_at	8.047787806	8.073470617	8.156248529	8.359665438	7.926549174	8.186846093	8.073359854	8.070082837	8.551188014	8.249415887	7.974273214	8.119654889
203282_at	10.819737	10.88926977	10.91172464	10.94897728	11.1337704	11.359859	11.36256306	11.13836795	10.98584943	11.08519054	11.07275912	10.64361318
203284_s_at	7.595485242	7.659882082	7.755909164	7.541445692	7.69159239	8.183845733	8.224022643	8.335564704	7.58171184	8.123873776	7.997919209	8.045067176
203285_s_at	6.11584786	6.499411569	6.600819414	6.505718251	6.475833719	6.548014258	7.08601206	6.633375439	6.412025464	6.821017363	6.548481573	6.339974821
203286_at	9.146567792	9.370978626	8.999935864	9.30618178	9.164080188	9.0938338	9.293737152	9.364087859	9.205044091	9.078905285	9.467186535	9.237105992
203288_at	8.423667696	9.258651394	8.776017577	8.793355713	9.022120665	8.731936355	9.331635728	9.012006703	9.124809089	9.133185748	9.226389958	9.254705422
203291_at	7.980079305	7.924619012	7.895253195	8.025996725	7.922732921	7.976471624	8.225046159	8.319951419	7.957279199	8.048494793	8.087141966	8.252622778
203295_s_at	9.030823022	8.200880412	9.486388611	10.10416968	9.896296055	9.743157928	9.622628886	9.506242579	8.942932457	8.702874225	9.139867446	9.427452139
203296_s_at	10.72645227	9.50520375	11.15051356	11.55383577	11.33448802	11.27869099	11.56710475	11.01561826	10.58031385	10.59018651	10.71709083	11.08561757
203297_s_at	8.591487839	9.073042914	8.851984795	8.743564269	8.595502215	8.662221757	8.772957208	8.68477893	8.57701369	8.720270971	8.777683726	8.95120944
203299_s_at	9.137811729	8.842191492	8.818580558	8.616288801	8.694244308	8.5415031	8.602014009	8.646638107	8.368310451	8.774491806	8.60131156	8.417494093
203300_x_at	11.33551861	10.97508898	10.89537226	11.55400564	11.6939904	11.30201323	11.48896307	11.34342505	10.60481919	10.72368669	10.96038684	11.10960416
203301_s_at	8.955003964	8.905257292	8.788145997	8.849974547	8.425889488	8.759839164	9.020185171	9.015039594	8.960491455	8.922831081	8.994415903	8.684015173
203302_at	5.951868631	5.882178561	5.994818795	5.73919198	5.711209724	5.598464444	5.743829474	5.958327443	5.783113552	5.901434838	5.796782793	5.40587881
203303_at	9.629020195	9.374189344	9.56616018	9.846240215	10.01746229	9.877944037	10.1271026	9.916995695	9.936592258	10.12072412	9.93138772	9.799401418
203304_at	8.122777019	8.530977381	8.863828348	8.690274454	8.837728289	9.346476734	9.231150232	9.103709287	9.330366811	8.909492643	9.087274273	9.505636325
203305_at	11.72739022	11.09790444	10.03248275	10.45549294	10.21991041	9.18354637	8.862845459	10.69341605	9.732777744	10.11738775	10.04108724	9.89108446
203306_s_at	8.710683829	8.774205033	8.289483043	8.625084402	8.356515482	8.404640364	8.812567059	8.809445083	8.606445081	8.844528984	8.586442685	8.659799886
203309_s_at	8.467829861	8.3289002	8.281016167	8.350975714	8.159553146	8.2112655	8.087611129	8.235864972	8.453556621	8.248005968	8.271997789	8.262922695
203310_at	7.413036906	7.432837338	7.267401267	7.122233307	7.046760838	7.250497236	7.432649155	7.386468624	7.250037986	7.29259838	7.370626946	7.052605011
203312_x_at	9.313890021	9.34010893	8.896995932	9.435833293	9.19212528	9.230528617	9.145382102	9.126577798	8.804276094	8.939281946	8.990050311	9.023686811
203313_s_at	7.060268096	7.390786683	7.23384845	7.352494874	7.220715524	7.206281268	6.876258805	7.442095448	7.489665019	7.707683112	7.540740646	7.599348818
203314_at	8.490956855	8.868140491	9.020109739	8.839990292	8.251204527	8.462113345	8.605832448	8.420976206	8.312215568	8.506345443	8.585903734	8.82024544
203315_at	9.845935796	10.20000142	9.828087421	9.886140268	9.926931306	9.715412339	10.16447784	9.90714636	9.7380984	9.729912798	9.998361099	9.838596036
203316_s_at	9.951834362	9.934804538	10.13364428	9.92056102	10.19479926	10.06335674	10.52015706	10.04366414	9.995399644	10.62865116	9.946868879	9.888306996
203318_s_at	8.746322741	9.021040683	8.791029123	8.822419546	8.921946777	8.538043761	8.779103976	8.735421566	8.816103799	9.296589889	8.95967788	8.710982243
203319_s_at	7.807694791	7.946742103	7.450291273	7.882469126	8.028560238	8.043029663	7.708408523	7.8028415	7.957181065	8.051790223	7.825560311	7.836847528
203320_at	10.20116547	9.693645513	9.530211865	9.924108873	9.803339809	9.751905639	9.99910154	9.744862042	9.612478805	9.267121902	9.690668973	9.521187292
203321_s_at	7.264985701	7.359262765	7.15713998	7.106134162	7.306194196	7.045326926	7.347388011	7.501688589	7.198191771	7.205991666	7.42140274	7.200622839
203322_at	7.586554188	7.679485588	8.019730103	8.031145123	7.832905615	7.769507722	8.301055118	8.012805095	8.193821317	8.227997465	7.968410654	7.955793736
203323_at	9.834887581	10.51903431	9.976686671	10.01615574	10.26917128	10.25191803	10.32680142	10.20301082	10.28799062	10.0185071	10.27723057	10.11848588
203324_s_at	10.71066012	10.63143613	10.84255088	10.80556506	10.91278396	11.11805257	11.12802712	10.89224448	10.3129364	10.56444688	10.49398617	10.37680023
203325_s_at	8.096742827	8.323813395	8.156439399	8.400079646	8.171336708	8.335908915	8.999745519	8.749842891	8.563212041	9.435234156	8.731936935	8.625618368
203327_at	8.897343496	9.154330135	9.022065232	8.976348505	9.144667368	9.000065863	9.29166223	9.346591524	8.768072803	9.335470963	8.965698276	9.220337463
203328_x_at	9.075011797	9.056639732	8.920844579	9.484362511	9.277627708	9.363630489	8.730389622	9.123179225	9.155658704	8.841625926	8.83182766	9.051813582
203329_at	10.77885456	10.90233509	11.03512583	11.15261945	11.29338156	10.8559017	11.53883356	11.18365775	10.763037	10.76043985	11.13979116	11.24210716
203330_s_at	7.872945476	7.893563038	7.966348554	7.546302874	7.985480541	7.681200962	7.667988456	7.786955322	7.771016462	7.805325958	7.861381359	7.734432447
203333_at	9.844493133	9.770321306	10.12913099	10.42492075	10.82519211	10.35576613	10.62431289	10.41584043	10.52097192	10.78821879	10.6371931	10.47923043
203335_at	10.75415117	10.67977519	10.60838762	10.77512853	10.68436591	10.21400706	10.86738258	10.70353064	10.19165119	10.51051115	10.40926541	10.41598146
203336_s_at	10.11918774	10.33515024	9.897682045	9.196901165	9.745863817	9.612450979	10.70079602	9.935652351	10.02800908	9.877801395	9.712351923	9.53330079
203337_x_at	7.962191889	7.224250613	8.023596221	8.416136742	7.98292283	7.533440257	7.806762004	8.01081092	7.745444753	8.208517801	8.401734137	8.203171784
203338_at	8.129317954	8.245696951	8.035043806	8.426243231	8.507127559	8.591835891	8.791393498	8.81584271	8.415354411	8.654013679	8.295463666	8.406974774
203339_at	9.862561704	10.60731326	10.46507357	10.31819239	10.183897	9.75410077	10.12177924	10.1483005	9.616804079	9.732351706	9.7758778	10.0975694
203340_s_at	10.4576481	10.77825395	10.80191204	11.03707714	10.97945329	10.47367244	10.79922843	10.8595646	10.56022502	10.49612001	10.75451851	10.86918762
203341_at	7.168200344	7.293153981	7.550855634	7.096608092	7.553954354	7.06838061	7.417719569	7.549159782	7.288739372	7.393005291	7.324455532	7.131816426
203343_at	8.267680381	8.150736965	8.13138182	8.212397521	7.931517631	8.126422752	8.487276928	8.116195211	8.503786787	8.723294753	8.154504388	7.943209962
203344_s_at	8.887133164	8.690746583	8.640399212	8.71958912	8.699453896	8.943683537	8.728147001	8.942131768	8.607635827	8.843289421	8.840846674	8.721534532
203345_s_at	7.795286817	7.951582545	7.663893706	7.739502651	7.743583375	7.817863796	7.458869952	7.634259849	7.891884978	8.101135777	7.890024487	7.712638998
203347_s_at	4.873807167	4.931949922	4.919077856	4.946036333	4.767715769	4.891970796	4.847676027	5.056883025	5.010122661	4.938433148	5.046316252	4.880289398
203348_s_at	7.214184025	7.274689606	7.172362751	7.3238172	7.284191252	7.826950083	7.114147171	7.038346576	7.591628376	7.405640226	7.44191822	7.632452677
203349_s_at	8.082524409	8.493006865	8.16726171	7.962008831	8.571504954	9.315747376	8.797785588	8.940166612	9.196294625	9.218590968	9.103549881	9.276343324
203351_s_at	9.296179572	9.161623758	9.34655749	9.149664149	9.068632658	8.885528705	9.276378582	9.250045509	9.047625484	9.213388122	9.127313186	9.060900151
203353_s_at	9.3698016	9.416812752	9.402115221	9.238371434	9.494974743	9.550606497	9.618957249	9.696468547	9.602988659	9.443584402	9.570398189	9.5323592
203355_s_at	9.027516077	8.938097098	9.309383359	9.075675248	8.447561242	8.655188593	8.671409202	9.799965743	9.047286594	9.255258729	9.503590609	9.913006865
203356_at	7.351355949	7.301960138	7.237220563	7.218644826	7.509838984	7.200411048	7.284843234	7.501326278	7.408791043	7.733703747	7.30974342	7.284090427
203357_s_at	8.204238675	7.854743842	7.989646082	8.403111613	8.392548877	8.188608383	7.966485775	8.51486445	8.398048369	8.292928916	8.036181487	8.485993494
203359_s_at	6.956252705	6.841031201	7.147178088	7.010630894	7.368567536	6.812867587	7.300779589	7.151728252	6.877848807	6.924350432	7.054362007	7.551364652
203362_s_at	5.313166498	5.020409599	5.121272401	5.113348593	5.013693658	5.067847349	4.947089695	5.061043238	5.142807055	5.250140014	5.146324429	5.019851398
203363_s_at	9.467795711	9.427341265	9.449596047	9.489550521	9.458338462	9.731133827	9.433777338	9.338850538	9.542244926	9.377924474	9.422597791	9.564753107
203364_s_at	8.56225067	8.128783182	8.338768741	8.732814654	8.480365736	8.732559344	8.792357949	8.554899898	8.701932009	8.559895677	8.581802856	8.683875234
203365_s_at	7.946688536	8.930595784	8.970707283	8.905851745	8.908857246	8.717851186	9.178748661	9.096564507	8.369956927	8.218008	8.483391253	9.378170813
203366_at	8.166134873	8.111768813	8.084441964	8.074368992	8.165418497	8.002171487	8.060968041	7.994383908	8.189295939	7.735997287	8.040009662	8.19892883
203367_at	8.594046731	8.569160863	8.483668368	8.920941822	8.840878537	8.269821477	8.68430195	8.752078017	8.731487048	8.626413956	8.794249044	8.719371452
203368_at	8.376065322	7.742059413	8.154720976	8.939408341	8.458738775	8.37438889	8.661329724	8.593822002	8.290010943	8.324323873	8.358244848	8.718065935
203370_s_at	8.487064315	8.72092938	8.585738759	8.624795614	8.779133242	8.537685703	9.032954268	8.426848531	9.005330044	8.745171058	8.628729153	8.801231041
203371_s_at	11.7607213	11.77685574	11.75813465	11.76144202	11.80301806	11.4502881	11.79748771	11.56468084	11.62211875	11.83293151	11.50221949	11.4731613
203372_s_at	7.261081612	7.175190587	6.864363051	7.660440237	7.887341682	8.546961575	8.554656838	7.616340736	7.486221128	7.949875826	7.657923564	7.185696094
203373_at	8.353068386	8.242765421	7.76348543	8.577896463	8.553043954	8.971221083	9.697018374	8.391651664	8.560483679	9.29370999	8.732377585	8.110149804
203374_s_at	8.964717037	8.980798617	8.943293117	9.212806278	9.299041064	9.061507139	8.77719582	9.083524076	8.996017204	8.754219135	8.884602169	9.099677048
203375_s_at	7.844422854	8.064335364	8.049361206	8.139918499	8.273904236	8.120021928	8.446361207	8.405547293	7.807717081	8.180844626	8.052086686	8.211060435
203376_at	9.865104396	9.640416215	9.740776987	9.909216693	9.835495748	9.81296	9.812692647	9.74554068	9.67828273	9.846732162	9.742653148	9.946911242
203377_s_at	5.539417053	5.713112719	5.663926926	5.582796593	5.886327735	5.631787991	5.827216873	5.989317203	5.447899546	5.664850587	5.656201528	5.55037977
203378_at	7.638482895	7.557379037	7.702291702	7.692705334	7.314507544	7.566474112	7.722708637	7.876189497	7.870260931	7.573232198	7.706175117	7.631906515
203380_x_at	10.84829745	11.14959343	10.68614611	11.48331877	11.06078025	11.00476673	11.57035495	10.94312857	11.17832091	11.32563903	10.87792942	11.13529493
203381_s_at	8.4518739	8.482951896	8.191478434	8.44429847	7.633501583	8.185473612	8.189382017	8.230068751	8.772369109	9.84563237	8.578677327	7.987355218
203383_s_at	9.036878949	9.059497274	8.934562899	9.074830191	9.076821912	9.047538665	9.135940145	8.95019867	8.950136249	8.873631614	9.038012903	8.976809306
203384_s_at	7.688538803	7.89098392	7.796965991	8.101116574	7.954404263	7.819652645	8.129373998	7.974307154	7.897812134	7.813198632	7.972309696	7.997135009
203385_at	8.51508712	8.36894579	8.316089688	8.464605756	8.310810623	8.08450835	8.112815733	8.174097884	8.402543794	8.191103845	8.426331124	8.192784008
203386_at	9.202883536	8.84909236	9.042799616	9.092459159	8.933108365	8.73604411	9.528955446	9.094191688	8.443520587	8.957206022	9.164325423	8.621803398
203387_s_at	10.76443532	10.34584245	10.49512428	10.78320788	10.66509085	10.58206412	10.96647786	10.71081652	10.3302712	10.1778004	10.70419609	10.26039192
203391_at	9.310984525	9.29973193	9.756383289	9.356940876	9.229547585	8.999808331	9.452939954	9.461555964	9.471572159	9.387978001	9.282110076	9.523922633
203392_s_at	9.868855478	10.22725748	9.382820478	10.07693626	10.32270387	9.93569415	10.35452488	10.30758447	9.383712962	9.599375625	9.49347735	10.16262791
203394_s_at	8.00920179	8.013926588	7.790201823	8.397931442	8.294399918	8.1414315	8.533619563	8.068382307	8.57763722	8.623120753	8.133849816	7.737301332
203395_s_at	7.628011148	7.829809373	7.287144317	8.055935471	8.018203361	7.761665832	8.200232864	7.513568432	8.194724925	8.196746653	7.691722882	7.643907493
203396_at	9.429950404	9.810307	9.587928142	9.387523812	9.727286046	9.468434891	9.769717363	9.637683618	9.369912183	9.945215405	9.458058026	9.590769452
203401_at	5.708754093	5.752696867	5.507996451	5.294257951	5.544460485	5.656487667	5.586664773	5.692613827	5.708332524	5.911606485	5.628241835	5.67769573
203402_at	8.547795088	8.48662226	8.816420327	8.456854315	8.308677349	8.348534146	8.320988887	8.647045599	8.418946922	8.159097892	8.627389965	8.756789319
203403_s_at	8.52611198	8.402083592	8.202026289	8.544338854	8.825959431	8.989976422	9.325098407	9.158080746	8.444219287	8.944098876	8.637767691	8.439532384
203404_at	10.35712086	10.04413285	10.20107561	9.976808406	10.32546006	9.986391521	10.55045907	10.35903662	9.939316503	9.998584455	10.35509264	10.25841451
203405_at	7.808885676	7.156037995	7.522098345	7.46530948	7.629240033	7.708443226	7.819218175	7.793131808	7.541471463	7.640071486	7.366290449	7.185486601
203406_at	9.296730415	9.128934607	9.222371906	9.50402944	9.452522758	9.372379573	9.703834732	9.358162836	9.378981384	9.534403067	9.270602876	9.348780019
203408_s_at	10.07095646	10.04643188	9.831254672	9.892673307	9.841158896	9.754436437	10.10775118	10.07442749	9.931825266	9.934103599	9.982601839	9.904082901
203410_at	8.891125155	8.746012557	8.628370262	8.827083062	8.739407222	9.190239143	9.193587712	9.688292552	9.098497	9.314343939	9.203344524	8.880293418
203411_s_at	10.0135064	10.26140302	10.23258487	10.25236007	10.51046957	9.99230718	10.25765266	10.08446147	10.06262889	10.21557575	9.944914606	10.21002375
203412_at	8.957621264	9.144332553	8.973543051	8.881889769	8.571676048	8.780875098	8.770701978	8.960213085	9.025332411	8.885836498	9.015807659	9.051302635
203413_at	6.85456254	6.710580493	6.762819275	6.566888216	6.706778615	6.819438267	6.526575739	6.58524385	6.887769582	6.752228428	6.649880468	6.54764899
203414_at	8.876203218	8.843004172	7.671169974	8.455058441	8.651720181	8.408859442	9.04837833	8.381063982	8.427147606	8.790593863	8.389986999	8.590699649
203415_at	9.202427743	9.308195248	9.209205425	9.363369024	9.969735947	9.085799776	9.576648148	9.520889005	9.639662607	9.729692124	9.428331517	9.299659437
203416_at	9.747991188	9.491931774	8.801561951	9.625146912	9.202236168	8.744650905	8.393670856	9.479205998	9.081312026	9.697140003	9.266941581	8.838261166
203419_at	7.708334898	7.80624702	7.654443649	8.052733797	8.049077527	7.661280861	7.768209291	7.983424158	7.8832138	7.707499774	7.756567277	7.841224883
203420_at	10.01213456	9.86628614	9.711032083	9.765733211	9.700767426	9.893046712	9.963456212	9.876623777	9.854574456	10.08769959	9.688634955	10.00246614
203423_at	7.711845948	7.989823502	7.637402998	8.001590999	8.080141227	7.627674066	7.128994548	7.675251817	7.674632652	8.043427273	7.588443053	7.545462925
203425_s_at	8.32700038	8.330510258	8.227707442	8.561689348	8.327259523	8.518215576	8.632138255	8.353886569	8.536879985	8.454057312	8.093945657	8.441227276
203426_s_at	7.706128706	7.475241493	7.843344148	7.802222207	7.636257285	7.77189718	7.76137519	7.65879884	7.628773055	7.729774929	7.814197569	7.675998097
203427_at	8.100856156	8.045545433	8.590135844	7.721594118	8.083126505	7.800042449	7.979824525	8.026457256	7.882556793	8.19446248	7.766369874	7.83872431
203428_s_at	8.067274724	7.628247027	8.030137574	8.098302003	8.332745964	7.901991019	8.17972849	8.622400164	8.109001065	8.24380056	7.865217899	7.992317541
203429_s_at	8.157761552	8.245647073	8.380201623	8.196521566	8.081494863	8.003004306	8.522215286	8.315627747	8.081413615	8.264336042	8.323210253	7.963677761
203430_at	10.54594875	10.81863176	10.78988052	10.89988871	11.06873228	10.57312682	11.51060108	10.99338085	10.50604569	10.82148703	10.72423398	11.00644016
203432_at	7.003378186	7.045892712	6.882879941	6.860640181	6.671840787	7.015773331	7.000858497	6.904227943	7.463336783	7.051184852	7.153279743	6.962771852
203433_at	8.5862131	8.440024262	8.918322069	8.129402204	8.365928665	7.999642595	8.475595748	8.671393196	8.636933008	8.416793735	8.576149838	8.397579184
203436_at	9.681059407	9.650988729	9.65583647	9.375905377	9.300464071	9.644734407	9.545852041	9.47800564	9.679236812	9.788035753	9.632410006	9.50393279
203437_at	8.666453337	8.635058401	8.77975391	8.912795136	8.746690423	8.391474138	8.628431869	8.59109488	8.584189962	8.602706385	8.446924218	8.59453283
203440_at	12.2265917	12.4078002	12.47499994	12.59496521	12.42714589	12.60292162	12.53471239	12.40510143	12.1345	12.47316212	12.48552036	12.47239643
203441_s_at	10.20200713	10.189765	10.33667536	11.0506855	10.76253124	11.00697493	10.91593805	10.73215844	10.29846504	10.21749024	10.55159072	10.94683607
203445_s_at	10.99954595	11.19050429	10.86870856	11.18667108	10.83450646	10.86414037	11.05398876	11.01154377	11.02539819	11.1014436	10.99767427	11.21400898
203446_s_at	7.921154655	7.694421652	7.986052437	7.689355505	7.899423877	7.684374717	7.469549547	7.860654492	7.927185979	7.840792532	7.863515153	7.647706345
203447_at	8.4392811	8.508434698	8.242982888	8.466499452	8.268476286	8.326434338	8.205446171	8.592783897	8.325004115	8.680621091	8.38404523	8.596672872
203448_s_at	6.649779195	6.555751902	6.586978587	6.69564022	6.784573493	6.794314237	7.043584635	6.938783211	6.743515686	6.763650541	6.842620522	6.908562384
203449_s_at	8.207036678	8.071074064	8.389251226	8.164247007	8.030313259	8.201002848	8.482216599	8.642183021	8.438926326	8.633916431	8.518224939	8.539861018
203450_at	9.613621129	9.492290241	9.692462803	9.921883694	9.592864886	9.768193943	9.833023675	9.767862999	9.782442154	9.783452103	9.70438417	9.805352741
203455_s_at	9.746743987	10.1753619	9.583957601	10.07652174	9.588169772	9.434145041	9.660997888	9.84035317	9.609429992	10.14491036	9.662035881	9.535839895
203457_at	8.545156779	8.558123929	8.356776791	8.69012898	8.424704865	8.36909172	8.475553874	8.528441915	8.430876178	8.375417379	8.566205691	8.5964899
203458_at	9.278584151	9.143209113	9.362457635	9.509673592	9.655870539	9.266024266	9.522059015	9.652071265	9.357278455	9.303349365	9.397086438	9.592385179
203459_s_at	8.044936132	8.296116604	8.213459176	8.219532918	8.347669396	8.276164829	8.30446742	8.402900221	8.136821478	8.360781527	8.145427699	8.301641175
203460_s_at	8.25768483	8.236727063	8.066222466	7.829696344	7.986517805	7.88297849	8.239816734	8.351953964	7.678055501	8.107790362	8.114585806	8.285338108
203462_x_at	10.07627843	10.02685702	9.964641961	10.19549645	10.20214218	9.899455617	10.16413295	9.964512046	9.901910997	10.37835987	10.15091539	10.10233727
203464_s_at	7.982009545	8.423582716	8.551316658	7.791085829	8.56547294	8.303512357	8.468976045	8.358790311	8.297135464	8.254401048	8.249463239	8.533943888
203465_at	6.997720326	6.819778702	6.967457141	6.861393859	7.467346339	7.161335806	7.561785353	7.78125003	7.240846849	6.838142363	6.762427777	6.650774292
203466_at	9.86103021	9.932179632	9.505487168	9.949834062	9.954333109	10.10056852	10.20155685	10.31339897	10.17961935	9.863553014	10.11452862	10.22675086
203471_s_at	8.825431189	8.508555282	8.078440934	8.25522894	7.887021348	7.602442346	7.507236314	7.957493726	8.013354551	8.14253548	7.866103667	7.724005079
203473_at	9.583173517	9.781864177	8.972495997	9.413711747	8.989349823	8.753981642	8.845785826	9.27208497	9.136916287	9.580122876	9.236960663	9.093445885
203474_at	7.650909459	8.067610149	7.3382105	7.353282745	7.058673749	7.33981341	7.578639014	7.683947094	7.899041514	8.08411323	7.717805955	7.436925517
203476_at	8.50215068	8.821703692	8.394994523	9.038689379	8.710197029	8.598362675	8.801795324	8.914534539	8.799817536	8.79375825	8.447539902	8.793178032
203477_at	10.7827578	11.52648197	10.02086901	11.26934894	11.25619137	10.32529789	10.98588888	10.93419619	10.80113286	11.69128494	10.71089699	10.75318015
203478_at	12.58369411	12.66542953	12.70442276	12.67916852	12.76248461	12.45568593	12.72071718	12.57506567	12.56451865	12.6683728	12.4451129	12.49288075
203480_s_at	9.678741038	9.755373308	9.5029149	9.588630866	9.526518916	9.436309896	9.736755801	9.744627285	9.624597664	9.525019784	9.702691151	9.722622539
203481_at	6.573285708	6.557808743	6.621092285	6.538179632	6.487109361	6.47799417	6.60918803	7.068482241	6.495358837	6.571117615	6.677546969	6.696181071
203482_at	7.712641315	7.768030658	7.63431404	7.828920626	7.717742911	8.041755027	8.163053432	8.286949194	7.928847895	8.145242934	7.974126875	8.048568653
203484_at	9.924200579	10.01593368	10.02624197	9.716413706	10.12487758	9.986395041	10.73777508	10.30808372	9.900307047	10.56918182	10.08828901	10.11738552
203486_s_at	9.10415539	8.8155849	9.091269834	8.852960015	8.963624819	9.215382753	8.9825899	8.96170906	8.91210227	9.046584099	9.16838606	8.855582993
203487_s_at	7.992424429	8.081256712	8.241741861	8.129092257	8.204758346	8.370110006	8.236666379	8.134904574	7.790116833	8.095259544	8.307676801	8.211293314
203489_at	8.508258806	8.762737692	8.686389611	8.326260604	8.825446332	8.329833306	8.937905743	8.62223435	8.531947797	9.167440297	8.613801145	8.708209987
203491_s_at	5.194421191	5.284898081	5.222470614	5.162590091	5.474635152	5.304612093	5.383324968	5.206390025	5.123697737	5.412520229	5.241462638	5.275491562
203492_x_at	7.828815237	7.803055685	7.580687667	7.731365089	8.107821433	7.641164182	7.857912327	8.050403908	7.737023594	7.726278435	7.792237807	7.633309218
203493_s_at	6.159578771	6.307100513	5.883402666	6.14242726	6.403078449	6.144527135	6.495905905	6.312056355	5.834918234	6.067718739	5.96875291	5.995644959
203494_s_at	8.152087725	8.400996274	8.087185682	8.321411569	8.462347213	8.038808645	8.020527528	8.341721492	8.17436827	8.392334277	8.324337749	8.178117369
203497_at	6.198680438	6.503246727	6.181732795	6.18434774	6.125035204	6.292759907	6.250205567	6.232477155	6.168614252	6.314284909	6.278101752	6.123785748
203498_at	11.66784682	11.71663303	11.75743194	11.89942874	11.75830884	11.627425	11.88496261	11.42219422	11.11001796	11.47098748	11.36587953	11.37255337
203499_at	7.521267073	7.876999222	7.511178506	7.715453991	7.674665423	7.931557389	7.821296795	7.842260971	7.585566815	7.417814741	7.821345059	7.284426624
203500_at	8.90109986	8.810609474	9.184495001	9.318901534	9.131300817	8.694180448	8.342643857	8.946721516	8.636780544	8.752827811	8.843477981	9.158318607
203501_at	8.54444552	8.85546327	9.137147164	8.386223443	8.206190074	8.105496257	8.519635883	8.674896722	8.275148447	8.335937163	8.417673233	8.307677543
203502_at	6.074412245	6.070149045	6.170217065	5.991306665	6.172548174	5.770546329	6.147921095	6.023211732	5.818304366	5.94336354	5.929825362	6.13182012
203504_s_at	9.310635824	8.56893589	8.542330304	8.688083125	8.863249641	8.561528535	8.523446285	9.14004942	8.773064588	9.254063648	9.263355269	8.795956239
203505_at	8.269498751	7.943951682	7.711165427	7.607692447	7.712221741	7.730339093	7.872350443	7.914678818	7.785707269	8.611319387	8.183566898	7.992457211
203506_s_at	8.575857402	8.470439791	8.484680483	8.654999151	8.547257944	8.653362813	8.554774727	8.34664241	8.557434947	8.653859067	8.575958837	8.674815532
203508_at	8.157292573	8.346937608	8.012896863	8.161719203	8.09661642	7.896261365	8.019753975	8.062143941	7.865229006	8.026007756	8.170530469	7.810912829
203509_at	9.040133576	9.200328352	8.757842184	9.254814005	8.591244242	8.785726069	8.863512966	8.99962509	9.223343018	9.346323226	9.042927891	8.970406873
203510_at	6.775796805	7.180961282	6.850205516	6.624359083	6.957246583	7.283821287	6.915245695	6.653287642	6.975676173	6.67605536	6.833590389	6.811928809
203511_s_at	9.275384528	9.242461292	9.377722263	9.212417227	9.442339211	8.751922413	9.330789558	9.699627077	8.932204837	9.106480043	8.997874929	9.18096741
203512_at	8.690020784	8.810583565	8.757851196	8.59136359	8.594071266	8.49476616	8.665436152	8.304694091	8.598844912	8.728131743	8.669426512	8.522412372
203513_at	9.444058222	9.551655251	9.467241055	9.537431184	9.3827703	9.202191989	9.760192933	9.56396452	8.725603309	9.707210987	9.710909415	9.583246526
203514_at	9.498260544	9.555413636	9.579159196	9.711339084	9.618018524	10.34552628	10.4060946	9.683900891	9.907953066	9.592369004	9.716534027	9.836548845
203515_s_at	8.649373699	8.672017722	8.780837867	8.519282936	8.546312441	8.206936381	8.321032646	8.327260603	8.23500796	8.292402597	8.219757587	8.540875304
203516_at	9.844889722	9.914372045	10.00933785	9.969158462	10.24794657	10.04754936	10.23567768	10.07018083	9.772855749	9.549456626	9.752168131	10.59504989
203517_at	9.704206661	9.752265387	9.776088063	9.9498897	9.781878997	9.478492909	9.921415117	9.836775949	9.686679024	9.710488478	9.694191244	9.81770052
203518_at	7.060976728	7.498377726	7.059005629	7.671696212	6.935045729	7.354047976	7.577472397	7.489120697	7.494793539	7.69736079	7.630033524	7.48457671
203519_s_at	7.882950582	7.494911931	7.490876599	7.796949428	7.680397651	7.52852985	8.182595776	7.727016928	7.626987821	7.75822759	7.884070666	7.705138033
203521_s_at	7.478552587	7.342781804	7.320795324	7.595592535	7.479880554	7.236453896	7.558816027	7.473799614	7.258555667	7.385031493	7.387864348	7.429299398
203524_s_at	9.077578813	9.013140787	9.53343299	8.950812749	8.792665902	8.942229091	8.619645888	8.571126406	8.880105921	8.869590234	8.735643867	9.303725543
203525_s_at	7.231407121	7.320877406	7.204023792	7.318202098	7.330891657	7.567487965	7.693825215	7.870673068	7.25926031	7.680195467	7.545743531	7.480002901
203526_s_at	5.953827459	5.911263909	5.987767612	6.112178677	5.971413006	6.217285503	6.137483365	6.388520743	6.168286762	6.083183183	6.150676865	5.914460307
203529_at	9.826530374	10.0955653	9.833760053	9.621008807	9.960827459	9.829666311	10.14451432	10.04090117	9.74030067	9.76122283	9.808648223	9.941855069
203530_s_at	8.460544145	8.801891015	8.56802399	8.330495492	8.720850706	8.373097674	8.855048861	8.328712504	8.531510978	8.700874688	8.656601954	8.458419986
203531_at	10.13044004	9.942847427	10.15091545	10.17516464	10.12601415	9.95393167	10.35104429	10.21031301	9.932052366	10.27774248	10.01090126	10.17358476
203533_s_at	6.324605741	6.317237401	6.342376675	6.385568455	6.599262656	6.357671431	6.55992598	6.466500592	6.344849253	6.366212501	6.423237458	6.486948016
203534_at	10.85857578	10.95362852	11.04003749	11.02434741	11.06527117	10.75882873	11.21012803	11.11371204	11.02341634	11.02916482	11.1018509	10.93697411
203535_at	7.792353258	7.13539205	7.085558814	6.983417806	6.686899741	6.44821425	6.305210915	6.646231416	6.653242252	6.182958722	6.654964835	6.378161446
203537_at	7.941739654	8.039433746	7.886943405	8.042471033	8.011980414	7.973205997	8.554774727	8.127437736	7.960242759	8.278061458	8.035606863	7.774901935
203538_at	8.681273529	8.826637649	8.632001705	8.732701373	8.708363596	8.600691093	9.026464311	9.114682263	8.987159582	9.411900678	8.87377648	8.594645584
203542_s_at	8.346998198	8.252308238	8.95554821	9.535196545	8.779504713	9.308820266	8.947265267	9.104394238	9.153601493	9.157536516	9.26358976	9.094029242
203543_s_at	6.557163364	6.422295016	7.564704239	7.984370416	6.870295856	7.746680474	7.836913548	7.71573317	7.273688974	7.683885465	7.637251516	7.461466775
203544_s_at	8.136835563	8.07994534	8.122292465	7.915625792	8.068967111	8.34388296	8.981545169	8.527775013	8.008955722	8.342242313	8.057526513	7.899436518
203545_at	9.2820055	9.181201328	9.163895492	9.002068703	9.071980557	8.988976582	8.810502379	9.170551544	8.858620817	9.067092713	9.090057973	9.082680525
203546_at	9.571934951	9.491754163	9.271286188	9.287653558	9.786561859	9.422500807	9.524192426	9.413869451	9.350602255	9.0639915	9.2642138	9.591092729
203548_s_at	11.92221798	11.7191032	11.87467421	12.33642916	12.25435716	13.03519977	12.40678347	12.48365538	11.82939907	11.53886429	12.07083794	12.72715219
203549_s_at	13.2863548	13.11183372	13.37173776	13.3417307	13.31023264	13.69213412	13.44506767	13.57438702	13.09154682	12.91083764	13.39106834	13.41742475
203551_s_at	8.574688187	8.914181944	8.824962754	8.603653055	8.625388038	8.647556147	8.953318048	8.608395999	8.771969675	8.816730398	8.888477665	8.850816968
203552_at	6.921514438	6.98365272	6.850499454	6.471721062	6.47561536	6.811101514	6.920361098	6.87729608	6.686092326	7.016011565	6.949034527	6.725190551
203553_s_at	6.091086651	6.164846115	5.862549691	5.89866656	5.931085872	6.145667751	6.120502147	6.288878029	6.002040022	5.980766719	6.026098325	5.939817945
203556_at	9.461693261	9.593562562	9.535518427	9.593278084	9.806356346	9.319140823	9.579352802	9.396912746	8.988740786	9.495768043	9.367027962	9.545844859
203557_s_at	9.314416038	9.399503482	8.962519562	9.749623615	9.501894002	9.351333645	9.810322519	9.89951957	9.28073925	9.515757968	9.508196383	9.237698725
203560_at	6.095830593	5.930935803	6.271507395	5.911565314	5.610293212	5.737060209	5.583057438	5.539694046	5.724160526	6.172562429	5.902924969	5.704979746
203561_at	8.276168459	7.752054623	6.849618951	7.369166544	7.167677467	6.878406872	6.59624383	7.3630177	7.091492324	8.131124484	7.139316679	7.029844221
203562_at	9.828905552	10.25015981	9.939041017	10.10186365	9.444053302	10.01461748	9.950056827	10.22339295	10.29462836	10.60597297	10.31930532	9.742032169
203563_at	4.743131298	4.763278066	4.749264463	4.644014473	4.692014388	4.728037161	4.826672823	4.721758818	4.775558757	4.8716511	4.703172782	4.809758442
203566_s_at	9.682962131	9.692909564	9.68967791	10.06905397	10.031893	9.737070281	10.18354156	9.87928381	9.318449302	9.811934854	9.875846882	9.773342194
203568_s_at	7.21651371	7.212948191	7.055266143	7.392714596	6.956715362	7.140131321	7.086073288	7.185890078	7.227765141	7.243602668	7.204786353	7.124334739
203569_s_at	8.738448145	8.962947652	8.856649891	8.795297381	8.726082112	9.127777036	9.12679718	8.878518238	9.011931947	9.037783409	8.888183684	8.848407623
203570_at	8.507144362	9.182560631	9.211843132	9.351023046	9.815145351	9.447263249	10.60084776	9.619509013	9.919335807	10.71428403	9.862425754	9.872290257
203571_s_at	8.358648264	9.701462302	8.920911503	8.325919194	8.845368378	8.409700967	8.939574928	8.327124019	8.444816844	8.455742921	8.034586931	8.248205256
203572_s_at	9.450294438	9.466725251	9.612953737	9.387040724	9.472829466	9.023043395	9.341362881	9.245109717	9.422434737	9.464523007	9.348468469	9.29523692
203573_s_at	8.046258596	8.135413627	8.007073729	8.118154059	8.291387634	7.984690954	7.754740936	7.946746286	7.857070772	7.752673865	8.054983411	7.939409224
203574_at	9.183926763	9.723018941	9.35782867	9.526411958	9.871338489	8.398837738	8.490642237	9.679064272	8.148727491	8.836575636	8.634854173	9.180953115
203575_at	8.529145299	8.61399329	8.590878907	8.76254614	8.712478743	8.837202381	9.067459444	8.805014527	8.51745254	8.678161725	8.755944494	9.129126134
203576_at	9.22770702	9.206360168	9.153855386	9.395368513	9.311262171	9.267130601	9.143738289	9.274096363	8.952032688	9.090018141	9.24464515	9.45254909
203578_s_at	6.271269611	5.943262799	6.205105442	6.484096363	6.187688257	6.29232139	6.043482241	6.110080808	6.088396847	5.847238175	5.97580602	6.245381305
203579_s_at	8.321489189	8.052071428	8.408216219	8.904519992	8.275604857	8.907749281	8.749632507	8.247877585	8.282011994	8.162275835	8.283054661	8.526690698
203580_s_at	9.775800856	9.757029248	10.07830513	10.32924535	9.507702623	10.04216512	10.15491195	9.806299477	9.810790373	9.495663615	9.993222356	9.986154063
203581_at	8.662280749	8.621836427	8.824808652	9.131282778	9.558931123	9.601548882	9.468161812	9.149860779	8.738879839	8.707931513	8.926134797	9.239204733
203582_s_at	8.290526178	8.568517106	8.65528062	8.945039626	9.269076333	9.366377477	9.407843911	8.840083959	8.436706486	8.083367916	8.491586526	8.906652357
203583_at	9.298199843	9.534933028	9.408581382	9.491846663	9.343437489	9.239855977	9.687971137	9.77718283	9.463421908	9.749547714	9.570748072	9.412206164
[truncated: 1,258,253 more chars]
