# Supplementary material for: Array data extractor (ADE): a LabVIEW program to extract and merge gene array data
Source: BMC Res Notes. 2013 Dec 1;6:496. doi: 10.1186/1756-0500-6-496 (PMC4222097; doi:10.1186/1756-0500-6-496)
Supplement: Additional file 1 — Contains a text file describing how the files have to be formatted, aswell as the program and sample files. Sample files include three data files downloaded from the GEO database [30,31]. With these files ADE can be directly tested without further modification. [file 1756-0500-6-496-S1.zip › Data Extractor/Data/3 GSE4172GPL570 NOLOG/3 Annotation.txt]

ID	Gene Symbol	Specificity	Priority
1007_s_at	DDR1		_at
1053_at	RFC2		_a_at
117_at	HSPA6		
121_at	PAX8		
1255_g_at	GUCA1A		
1294_at	UBA7		
1316_at	THRA		
1320_at	PTPN21		
1405_i_at	CCL5		
1431_at	CYP2E1		
1438_at	EPHB3		
1487_at	ESRRA		
1494_f_at	CYP2A6		
1552256_a_at	SCARB1		
1552257_a_at	TTLL12		
1552258_at	NCRNA00152		
1552261_at	WFDC2		
1552263_at	MAPK1		
1552264_a_at	MAPK1		
1552266_at	ADAM32		
1552269_at	SPATA17		
1552271_at	PRR22		
1552272_a_at	PRR22		
1552274_at	PXK		
1552275_s_at	PXK		
1552276_a_at	VPS18		
1552277_a_at	C9orf30		
1552278_a_at	SLC46A1		
1552279_a_at	SLC46A1		
1552280_at	TIMD4		
1552281_at	SLC39A5		
1552283_s_at	ZDHHC11		
1552286_at	ATP6V1E2		
1552287_s_at	AFG3L1P		
1552288_at	CILP2		
1552289_a_at	CILP2		
1552291_at	PIGX		
1552293_at	TMEM196		
1552295_a_at	SLC39A13		
1552296_at	BEST4		
1552299_at	AKD1		
1552301_a_at	CORO6		
1552302_at	TMEM106A		
1552303_a_at	TMEM106A		
1552304_at	ALG10		
1552306_at	ALG10		
1552307_a_at	TTC39C		
1552309_a_at	NEXN		
1552310_at	C15orf40		
1552311_a_at	RAX2		
1552312_a_at	MFAP3		
1552314_a_at	EYA3		
1552315_at	GIMAP1		
1552316_a_at	GIMAP1		
1552318_at	GIMAP1		
1552319_a_at	KLK8		
1552320_a_at	CCDC65		
1552321_a_at	CCDC65		
1552322_at	FAM122C		
1552323_s_at	FAM122C		
1552325_at	CCDC11		
1552326_a_at	CCDC11		
1552327_at	ARMCX4		
1552329_at	RBBP6		
1552330_at	CENPBD1		
1552332_at	TRIOBP		
1552334_at	TRIOBP		
1552335_at	CATSPER1		
1552337_s_at	HOXD4		
1552338_at	GSC		
1552340_at	SP7		
1552343_s_at	PDE7A		
1552344_s_at	CNOT7		
1552347_at	CRYZL1		
1552348_at	PRSS33		
1552349_a_at	PRSS33		
1552354_at	C19orf26		
1552355_s_at	C19orf26		
1552359_at	C8orf45		
1552360_a_at	TIRAP		
1552362_a_at	LEAP2		
1552364_s_at	MSI2		
1552365_at	SCIN		
1552367_a_at	SCIN		
1552368_at	CTCFL		
1552370_at	C4orf33		
1552372_at	C4orf33		
1552373_s_at	C4orf33		
1552375_at	ZNF333		
1552377_s_at	FAM18B2		
1552378_s_at	RDH10		
1552379_at	RDH10		
1552381_at	SRSF12		
1552383_at	FAM71A		
1552384_a_at	FAM71A		
1552386_at	GAPT		
1552388_at	FLJ30901		
1552389_at	C8orf47		
1552390_a_at	C8orf47		
1552391_at	C1orf65		
1552393_at	ENTHD1		
1552394_a_at	ENTHD1		
1552395_at	TSSK3		
1552396_at	WFDC6		
1552398_a_at	CLEC12A		
1552399_a_at	BRF1		
1552400_a_at	C15orf27		
1552401_a_at	NCRNA00258		
1552402_at	CALML6		
1552405_at	NLRP5		
1552408_at	ODF4		
1552409_a_at	ODF4		
1552410_at	CLEC4F		
1552411_at	DEFB106A /// DEFB106B		
1552412_a_at	DEFB106A /// DEFB106B		
1552414_at	WFDC9		
1552415_a_at	WFDC9		
1552417_a_at	NEDD1		
1552418_at	TTLL10		
1552419_s_at	TTLL10		
1552421_a_at	CALR3		
1552422_at	C10orf25		
1552423_at	ETV3		
1552424_at	KLHL10		
1552425_a_at	KLHL10		
1552426_a_at	TM2D3		
1552427_at	ZNF485		
1552430_at	WDR17		
1552432_at	MFSD6L		
1552436_a_at	CDH23		
1552438_a_at	ANKAR		
1552439_s_at	MEGF11		
1552440_at	GPR182		
1552445_a_at	ESX1		
1552448_a_at	C8orf12		
1552449_a_at	SCGB1C1		
1552450_a_at	DNAJC5G		
1552452_at	WDR88		
1552453_a_at	WDR88		
1552455_at	PRUNE2		
1552456_a_at	MBD3L2		
1552457_a_at	ADAMTSL1		
1552458_at	MBD3L1		
1552459_a_at	MBD3L1		
1552461_at	FAM46D		
1552463_at	SERPINB11		
1552466_x_at	NCRNA00161		
1552467_at	DSCR10		
1552468_a_at	DSCR10		
1552470_a_at	ABHD11		
1552472_a_at	ACAP2		
1552473_at	GAMT		
1552474_a_at	GAMT		
1552476_s_at	PLCD3		
1552477_a_at	IRF6		
1552478_a_at	IRF6		
1552480_s_at	PTPRC		
1552481_s_at	MAN1A2		
1552482_at	RAPH1		
1552484_at	SMCR8		
1552485_at	LACTB		
1552486_s_at	LACTB		
1552487_a_at	BNC1		
1552489_s_at	MPP4		
1552490_at	LACE1		
1552491_at	IDI2		
1552493_s_at	CYP11B1		
1552494_at	TAF8		
1552496_a_at	COBL		
1552497_a_at	SLAMF6		
1552498_at	ZSCAN20		
1552499_a_at	ZSCAN20		
1552501_a_at	GPBAR1		
1552502_s_at	RHBDL2		
1552503_at	FRAS1		
1552504_a_at	BRSK1		
1552506_at	CRB2		
1552507_at	KCNE4		
1552508_at	KCNE4		
1552509_a_at	CD300LG		
1552510_at	SLC34A3		
1552511_a_at	CPA6 /// CPB1		
1552514_at	WBP2NL		
1552515_at	HIPK1		
1552516_a_at	HIPK1		
1552518_s_at	MTBP		
1552519_at	ACVR1C		
1552520_at	TMEM74		
1552521_a_at	TMEM74		
1552522_at	TIGD4		
1552523_a_at	TIGD4		
1552524_at	ART5		
1552526_at	FAM71C		
1552528_at	C21orf67		
1552531_a_at	NLRP11		
1552532_a_at	ATP6V1C2		
1552535_at	CLDN19		
1552536_at	VTI1A		
1552538_a_at	KIF6		
1552540_s_at	IQCD		
1552541_at	TAGAP		
1552542_s_at	TAGAP		
1552543_a_at	STON2		
1552544_at	SERPINA12		
1552546_a_at	LETM2		
1552548_at	BSND		
1552549_a_at	BSND		
1552552_s_at	CLEC4C		
1552553_a_at	NLRC4		
1552554_a_at	NLRC4		
1552555_at	PRSS36		
1552557_a_at	ZDHHC15		
1552558_a_at	RAI1		
1552559_a_at	CDK15		
1552562_at	ZNF570		
1552563_a_at			
1552564_at	NUDT9P1		
1552566_at	BTBD16		
1552568_at	RTP3		
1552569_a_at	RTP3		
1552570_at	C21orf29		
1552572_a_at	MIPOL1		
1552573_s_at	MIPOL1		
1552575_a_at	C6orf141		
1552576_at	ALMS1P		
1552578_a_at	MYO3B		
1552579_a_at	ADAM21		
1552580_at	TRIML2		
1552582_at	ABCC13		
1552583_s_at	ABCC13		
1552584_at	IL12RB1		
1552585_s_at	GTF2A1L		
1552586_at	TRPV3		
1552587_at	CNBD1		
1552588_a_at	CNBD1		
1552590_a_at	ABCC12		
1552592_at	MMP21		
1552594_at	TMEM190		
1552596_at	GAS2L2		
1552598_at	KCNG4		
1552599_at	PXT1		
1552602_at	CACNG5		
1552604_at	C21orf74		
1552605_s_at	C21orf74		
1552607_at	NCRNA00204		
1552608_at	WFDC11		
1552609_s_at	IL28A /// IL28B		
1552610_a_at	JAK1		
1552611_a_at	JAK1		
1552612_at	CDC42SE2		
1552613_s_at	CDC42SE2		
1552615_at	ACACB		
1552616_a_at	ACACB		
1552617_a_at	RFWD2		
1552618_at	STX6		
1552619_a_at	ANLN		
1552620_at	SPRR4		
1552621_at	POLR2J2		
1552622_s_at	LOC441259 /// POLR2J2		
1552623_at	HSH2D		
1552625_a_at	TRNT1		
1552626_a_at	TMEM163		
1552627_a_at	ARHGAP5		
1552628_a_at	HERPUD2		
1552629_a_at	JMJD6		
1552630_a_at	SRCAP		
1552631_a_at	MAP3K6		
1552632_a_at	ARSG		
1552633_at	ZNF101		
1552634_a_at	ZNF101		
1552637_at	PTPN11		
1552639_at	KLHDC7B		
1552641_s_at	ATAD3A /// ATAD3B		
1552643_at	ZNF626		
1552644_a_at	PHC3		
1552646_at	IL11RA		
1552648_a_at	TNFRSF10A		
1552649_a_at	RFFL		
1552651_a_at	RFFL		
1552652_at	HPS4		
1552656_s_at	UHMK1		
1552657_a_at	TXNDC2		
1552658_a_at	NAV3		
1552660_a_at	C5orf22		
1552661_at	PCDHGB7		
1552662_a_at	PCDHGB7		
1552663_a_at	ERC1		
1552664_at	FLCN		
1552665_at	LOC84989		
1552666_a_at	LRRC7		
1552667_a_at	SH2D3C		
1552669_at	PPP1R3B		
1552670_a_at	PPP1R3B		
1552671_a_at	SLC9A7		
1552672_a_at	IGSF3		
1552673_at	RFX6		
1552674_at	DIRC1		
1552675_at	DNAJB7		
1552676_at	UCN3		
1552677_a_at	DIP2A		
1552678_a_at	USP28		
1552680_a_at	CASC5		
1552682_a_at	CASC5		
1552684_a_at	SENP8		
1552685_a_at	GRHL1		
1552686_at	C20orf152		
1552687_a_at	C20orf152		
1552689_at	CASKIN1		
1552690_a_at	CACNA2D4		
1552691_at	ARL11		
1552693_at	ARL11		
1552694_at	SLC2A13		
1552695_a_at	SLC2A13		
1552696_at	NIPA1		
1552698_at	MGC16703		
1552701_a_at	CARD16		
1552703_s_at	CARD16 /// CASP1		
1552705_at	DUSP19		
1552708_a_at	DUSP19		
1552711_a_at	CYB5D1		
1552712_a_at	NMNAT2		
1552713_a_at	SLC4A1		
1552714_at	CREG2		
1552715_a_at	RXFP1		
1552716_at	SPEF2		
1552717_s_at	CEP170 /// CEP170P1		
1552718_at	DTD1		
1552719_at	CASC4		
1552721_a_at	FGF1		
1552722_at	ARPP21		
1552724_at	RHOXF1		
1552725_s_at	ADAMTS17		
1552726_at	ADAMTS17		
1552727_s_at	ADAMTS17		
1552729_at	SNHG7		
1552730_at	DHH		
1552731_at	ABRA		
1552732_at	ABRA		
1552733_at	KLHDC1		
1552734_at	RICTOR		
1552735_at	PCDHGA4		
1552736_a_at	NETO1		
1552737_s_at	WWP2		
1552738_a_at	ST7L		
1552739_s_at	ST7L		
1552740_at	C2orf15		
1552742_at	KCNH8		
1552743_at	MCF2L		
1552745_at	SLCO6A1		
1552747_a_at	C3orf48		
1552749_a_at	KLC3		
1552750_at	CIB3		
1552751_a_at	CIB3		
1552752_a_at	CADM2		
1552754_a_at	CADM2		
1552755_at	C9orf66		
1552757_s_at	C9orf66		
1552758_at	HDAC9		
1552760_at	HDAC9		
1552761_at	SLC16A11		
1552763_at	TMEM67		
1552765_x_at	TMEM67		
1552766_at	HS6ST2		
1552767_a_at	HS6ST2		
1552768_at	CAMKK1		
1552769_at	ZNF625		
1552770_s_at	ZNF563		
1552771_a_at	LIN9		
1552772_at	CLEC4D		
1552773_at	CLEC4D		
1552774_a_at	SLC25A27		
1552775_at	GPRC6A		
1552777_a_at	RAET1E		
1552779_a_at	SLC44A5		
1552782_at	SLC44A5		
1552783_at	ZNF417		
1552785_at	ZNF781		
1552787_at	HELB		
1552788_a_at	HELB		
1552789_at	SEC62		
1552790_a_at	SEC62		
1552791_a_at	TRDN		
1552792_at	SOCS4		
1552793_at	C8orf31		
1552794_a_at	ZNF547		
1552796_a_at	SIM1		
1552797_s_at	PROM2		
1552798_a_at	TLR4		
1552799_at	TSNARE1		
1552800_at	ABHD11		
1552801_at	CAPN13		
1552803_a_at	STMN1		
1552804_a_at	TIRAP		
1552806_a_at	SIGLEC10 /// SIGLEC12		
1552807_a_at	SIGLEC10		
1552808_at	ADAMTSL1		
1552809_at	RFX4		
1552811_at	WFIKKN1		
1552812_a_at	SENP1		
1552813_at	KLF14		
1552814_a_at	KLF14		
1552816_at	NXNL2		
1552818_a_at	BRS3		
1552819_at	NCRNA00205		
1552822_at	TMX3		
1552825_at	ZNF396		
1552826_at	SLC26A7		
1552827_s_at	SLC26A7		
1552828_at	SNX18		
1552829_at			
1552830_at	FBXO39		
1552833_at	B3GNT6		
1552834_at	B3GNT6		
1552835_at	DENND1B		
1552836_at	ZNF619		
1552837_at	ICK		
1552839_at	FAM71D		
1552841_s_at	BCL2L14		
1552842_at	HS6ST3		
1552843_at	SLC26A1		
1552845_at	CLDN15		
1552846_s_at	RAB42		
1552848_a_at	PTCHD1		
1552849_at	C2orf65		
1552851_at	ZSCAN4		
1552852_a_at	ZSCAN4		
1552853_at	VWA5B1		
1552854_a_at	VWA5B1		
1552856_at	TMEM148		
1552857_a_at	HTR6		
1552858_at	MAGEB6		
1552860_at	TCEB3C		
1552862_at	C1orf104		
1552863_a_at	CACNG6		
1552865_a_at	IFLTD1		
1552867_at			
1552868_at	C19orf23		
1552870_s_at	C1orf125		
1552872_at	ASMTL-AS		
1552873_s_at	ASMTL-AS		
1552875_a_at	CD200R1		
1552876_at	C21orf89		
1552877_s_at	C21orf89		
1552878_at	ATOH7		
1552879_a_at	ATOH7		
1552880_at	SEC16B		
1552882_a_at	FAM123B		
1552884_at	NKX6-3		
1552885_a_at	NKX6-3		
1552887_at	C10orf27		
1552889_a_at	EXOC3L2		
1552890_a_at	CABP4		
1552892_at	TNFRSF13C		
1552893_at	CAMK2N2		
1552895_a_at	ANKRD30BP2		
1552897_a_at	KCNG3		
1552898_a_at	KCNG3		
1552899_at	MGC34034		
1552900_a_at	MGC34034		
1552902_a_at	FOXP2		
1552903_at	B4GALNT2		
1552904_at	NETO1		
1552906_at	FMR1NB		
1552908_at	C1orf150		
1552910_at	SIGLEC11		
1552911_at	SIGLEC11		
1552912_a_at	IL23R		
1552913_at	MAGEB18		
1552914_a_at	CD276		
1552915_at	IL28A		
1552917_at	IL29		
1552919_at	C4orf36		
1552921_a_at	FIGNL1		
1552922_at	RIMS1		
1552923_a_at	PITPNM2		
1552924_a_at	PITPNM2		
1552925_at	PCDH10		
1552927_at	TAB3		
1552928_s_at	TAB3		
1552929_at	GRK7		
1552930_at	MMEL1		
1552931_a_at	PDE8A		
1552932_at	NLRP6		
1552933_at	AKNAD1		
1552935_at	ZCCHC5		
1552937_s_at	ATRIP		
1552938_at	ZIC5		
1552939_at	ANGPT1		
1552940_at	TEDDM1		
1552942_at	FLJ30430		
1552943_at	GABRG1		
1552944_a_at	PANX2		
1552946_at	ZNF114		
1552947_x_at	ZNF114		
1552948_at	CCDC27		
1552950_at	C15orf26		
1552952_at	RBMY2FP		
1552953_a_at	NEUROD2		
1552954_at	C5orf17		
1552955_at	NCRNA00208		
1552957_at	DNAH6		
1552960_at	LRRC15		
1552961_at			
1552964_at	C10orf93		
1552965_a_at	B3GNT7		
1552967_at	ZNF645		
1552969_a_at	ZMYM6		
1552970_s_at	ZMYM6		
1552971_at	SGCZ		
1552972_at			
1552973_at	WNT9B		
1552974_at			
1552975_x_at			
1552976_at			
1552977_a_at	CNPY3		
1552978_a_at	SCAMP1		
1552979_at	C2orf52		
1552980_at	HAS3		
1552982_a_at	FGF4		
1552985_at	SLC30A8		
1552986_at	LOC142937		
1552987_a_at	MGC42157		
1552988_at	C11orf65		
1552990_at	FAM71E2		
1552991_at	OR5P2		
1552993_at	DYDC1		
1552995_at	IL27		
1552997_a_at	IQCF1		
1552998_at	DEFB125		
1552999_a_at	WFDC10B		
1553002_at	DEFB105A /// DEFB105B		
1553003_at	PKHD1		
1553004_at	PKD1L1		
1553006_at	GPR112		
1553007_a_at	ODZ1		
1553009_s_at	REXO1L1		
1553011_at	TAF1L		
1553013_at	CNTNAP5		
1553015_a_at	RECQL4		
1553016_at	GPR113		
1553019_at	TMC2		
1553020_at	SMCR5		
1553021_s_at	BICD2		
1553022_at	ZIM3		
1553023_a_at	NOX5		
1553024_at	DAOA-AS		
1553025_at	GPR126		
1553027_a_at	KLHL4		
1553028_at	GPR156		
1553030_a_at	SUOX		
1553031_at	GPR115		
1553032_at	IL31RA		
1553033_at	SYTL5		
1553034_at	SDCCAG8		
1553036_at	GPR111		
1553037_a_at	SYN2		
1553039_a_at	ASB10		
1553041_at	HTR3C		
1553042_a_at	NFKBID		
1553043_a_at	CD300LF		
1553044_at	GJA10		
1553045_at	WNT9A		
1553046_s_at	GAL3ST2		
1553047_at	PIP4K2B		
1553048_a_at	PIP4K2B		
1553051_s_at	ODF3		
1553052_at	WFDC13		
1553053_at	C14orf48		
1553055_a_at	SLFN5		
1553057_at	SERPINB12		
1553058_at	GIPC3		
1553059_at	PGLYRP3		
1553060_at	PSKH2		
1553061_at	OR6W1P		
1553062_at	MOGAT1		
1553063_at	GPR78		
1553064_at	H1FOO		
1553066_at	TAAR9		
1553067_a_at	GNRHR2		
1553069_at	NCRNA00257		
1553070_a_at	MYOZ3		
1553071_a_at	MYOZ3		
1553072_at	BNIPL		
1553074_at	ASB11		
1553075_a_at	OFCC1		
1553076_at	OFCC1		
1553077_at	SDR9C7		
1553078_at	OR5P3		
1553079_at	TRIM40		
1553080_at	CSN1S2AP		
1553081_at	WFDC12		
1553082_at	CRYGN		
1553083_at			
1553084_at	STARD6		
1553086_at	C11orf40		
1553087_at	C18orf12		
1553088_a_at	BCL2L11		
1553089_a_at	WFDC2		
1553093_a_at	DEFB119		
1553094_at	TAC4		
1553096_s_at	BCL2L11		
1553099_at	TIGD1		
1553101_a_at	ALKBH5		
1553102_a_at	CCDC69		
1553103_at	NFX1		
1553105_s_at	DSG2		
1553106_at	C5orf24		
1553107_s_at	C5orf24		
1553108_at	C5orf24		
1553111_a_at	KBTBD6		
1553112_s_at	CDK8		
1553113_s_at	CDK8		
1553114_a_at	PTK6		
1553115_at	NKD1		
1553117_a_at	STK38		
1553118_at	THEM4		
1553120_at	CLSPN		
1553122_s_at	RBAK		
1553123_at	WDR62		
1553125_x_at	WDR62		
1553126_a_at	SLC39A12		
1553127_a_at	RNF168		
1553129_at	SVEP1		
1553130_at	LOC652276		
1553131_a_at	GATA4		
1553132_a_at	TC2N		
1553133_at	C9orf72		
1553134_s_at	C9orf72		
1553136_at	KCTD18		
1553137_s_at	KLF11		
1553138_a_at	ANKLE1		
1553139_s_at	PLXNA3		
1553140_at	PELO		
1553141_at	C13orf31		
1553142_at	C13orf31		
1553145_at	FLJ39653		
1553146_at	C3orf30		
1553147_at	RANBP3L		
1553148_a_at	SNX13		
1553150_at	KDM1B		
1553151_at	ATP6V0D2		
1553153_at	ATP6V0D2		
1553155_x_at	ATP6V0D2		
1553156_at	LHX4		
1553157_at	LHX4		
1553158_at	C3orf34		
1553159_at	DNAH11		
1553162_x_at	C19orf55		
1553163_at	ADPRHL1		
1553165_at	SYNRG		
1553166_at	CDH24		
1553167_a_at	SEPSECS		
1553168_at	GRIK5		
1553169_at	LRRN4		
1553171_x_at	LRRN4		
1553172_at	ZNF777		
1553174_at	JPH2		
1553175_s_at	PDE5A		
1553176_at	SH2D1B		
1553177_at	SH2D1B		
1553178_a_at	SSTR3		
1553179_at	ADAMTS19		
1553180_at	ADAMTS19		
1553181_at	DDX31		
1553183_at	UMODL1		
1553185_at	RASEF		
1553186_x_at	RASEF		
1553188_s_at	PARD3B		
1553190_s_at	PARD3B		
1553191_at	DST		
1553192_at	ZNF441		
1553193_at	ZNF441		
1553194_at	NEGR1		
1553196_a_at	FCRL3		
1553197_at	DCAF4L2		
1553199_at	DCAF4L2		
1553202_at	STOX1		
1553204_at	C20orf200		
1553205_at	C20orf200		
1553207_at	ARL10		
1553208_s_at			
1553209_at	RNFT2		
1553211_at	ANKFN1		
1553212_at	KRT78		
1553213_a_at	KRT78		
1553214_a_at	CCDC7		
1553215_s_at	CCDC7		
1553216_at	ZNF41		
1553217_s_at	ZNF41		
1553218_a_at	ZNF512		
1553219_a_at	AMMECR1		
1553220_at	FAM117B		
1553221_at	ZNF583		
1553222_at	OXER1		
1553224_at	LUZP1		
1553225_s_at	ZNF75D		
1553226_at	NCRNA00052		
1553227_s_at	BRWD1		
1553228_at	CCDC89		
1553229_at	ZNF572		
1553232_at	FAM82A1		
1553234_at	ADAMTS18		
1553235_at	PCDHAC1		
1553237_x_at	PCDHAC1		
1553238_a_at	HIPK4		
1553239_at	FAM124A		
1553241_at	NKAIN3		
1553243_at	ITIH5		
1553244_at	FANCB		
1553246_a_at	SGK196		
1553247_a_at	ZNF709		
1553248_at	CCDC57		
1553249_at	SMC1B		
1553252_a_at	BRWD3		
1553253_at	ASB16		
1553254_at	MAGEE2		
1553255_at	HERV-V1		
1553257_at	GAL3ST3		
1553258_at	FLJ30679		
1553260_s_at	ALS2CR11		
1553261_x_at	ALS2CR11		
1553262_a_at	UTS2R		
1553263_at	USH1G		
1553264_a_at	SYN1		
1553265_at	SLC23A3		
1553266_at	CNOT6L		
1553267_a_at	CNOT6L		
1553268_at	RHBDL3		
1553269_at			
1553271_at	DIP2B		
1553272_at	SLC36A1		
1553274_a_at	SNRNP48		
1553275_s_at			
1553276_at	ZNF560		
1553277_at	RTTN		
1553279_at	BTNL9		
1553280_at	PUS10		
1553281_at	PLCXD2		
1553282_at	C21orf128		
1553284_s_at	LMLN		
1553285_s_at	RAD9B		
1553286_at	ZNF555		
1553288_a_at	C7orf51		
1553292_s_at	SGK494		
1553293_at	MRGPRX3		
1553295_at	ABCA13		
1553296_at	GPR128		
1553297_a_at	CSF3R		
1553298_at	C17orf77		
1553299_at	DUSP5P		
1553300_a_at	DGKH		
1553301_a_at	TMEM182		
1553303_at	C16orf46		
1553304_at	LSM14B		
1553306_at	CASP8		
1553310_at	PLB1		
1553311_at	C20orf197		
1553313_s_at	SLC5A3		
1553314_a_at	KIF19		
1553315_at	SLFNL1		
1553316_at	GPR82		
1553317_s_at	GPR82		
1553318_at	RIBC1		
1553319_at	OXGR1		
1553320_s_at	CDC14C		
1553321_a_at	SULT1C4		
1553322_s_at	TEAD1		
1553323_a_at	CATSPER2		
1553325_at	POU5F2		
1553326_at	RXFP2		
1553327_a_at	BEND7		
1553328_a_at	SLC18A2		
1553329_at	C7orf45		
1553330_at	C7orf45		
1553333_at	C1orf161		
1553335_x_at	LOC285696		
1553336_a_at	MIER3		
1553338_at	C1orf55		
1553340_s_at	AMAC1 /// AMAC1L1 /// AMAC1L2		
1553341_at	UROC1		
1553344_at	PCDH15		
1553346_a_at	TNRC6A		
1553347_s_at	KCNA6		
1553348_a_at	NFX1		
1553349_at	ARID2		
1553350_at	FAM123C		
1553351_at	OTUD7A		
1553352_x_at	ERVWE1		
1553354_a_at	FLJ31958		
1553355_at			
1553356_at			
1553357_at	LOC158696		
1553359_at	FBXL18		
1553361_x_at	FBXL18		
1553362_at	DNAH6		
1553363_at	C6orf195		
1553364_at	PNPLA1		
1553365_at	DEPDC4		
1553366_s_at	ANKRD23 /// ANKRD39		
1553367_a_at	COX6B2		
1553369_at	FAM129C		
1553371_at	EPHA10		
1553372_at	FLJ23865		
1553373_at	WDR64		
1553374_at	PRO2949		
1553375_at	BTBD9		
1553376_a_at	C1orf125		
1553378_a_at	C17orf66		
1553380_at	PARP15		
1553383_at	ARHGAP42		
1553385_at	LOC84931		
1553386_at	MFSD2A		
1553387_at	ATM		
1553388_at	FAM26D		
1553389_at	NPHP3		
1553390_at	ATG9B		
1553391_at	CXorf58		
1553392_at	EFCAB3		
1553394_a_at	TFAP2B		
1553395_a_at	CD200R1		
1553396_a_at	CCDC13		
1553397_at	CCDC13		
1553398_at			
1553399_a_at	C17orf69		
1553400_a_at	C17orf69		
1553401_at	MRGPRX1		
1553402_a_at	HFE		
1553403_at	RLN3		
1553405_a_at	CSMD1		
1553407_at	MACF1		
1553409_at	ADAMTS20		
1553410_a_at	ABCC12		
1553411_s_at	SALL3		
1553412_at	AGBL4		
1553413_at	FLJ13744		
1553415_at	SLC17A8		
1553417_at	C11orf44		
1553418_a_at	CNTNAP5		
1553420_at	FLJ32063		
1553422_s_at	RBFOX1		
1553423_a_at	SLFN13		
1553424_at	C12orf40		
1553425_at	WDR65		
1553426_at	FLJ37543		
1553427_at	ADAMTS15		
1553428_at	LY86-AS		
1553429_at	FLJ31713		
1553430_a_at	EDARADD		
1553432_s_at	LOC653786 /// OTOA		
1553433_at	C9orf93		
1553434_at	CYP4Z2P		
1553435_at	C18orf15		
1553436_at	MUC19		
1553437_at	KLHDC7A		
1553438_at	C11orf72		
1553439_at			
1553440_at	C18orf16		
1553441_at	CNTNAP4		
1553442_a_at	CNTNAP4		
1553443_at	C8orf54		
1553444_a_at	C1orf127		
1553446_at	FLJ37396		
1553447_at	AGBL1		
1553448_at	FLJ34503		
1553449_at	C16orf81		
1553450_s_at	C16orf81		
1553451_at	CCDC79		
1553452_at	MYO1H		
1553453_at	ASB14		
1553454_at	RPTN		
1553456_at			
1553457_at	NCRNA00269		
1553458_at	C10orf72		
1553459_at	CCDC150		
1553460_at	C2orf61		
1553461_at	FAM9B		
1553462_at			
1553464_at	FLJ40288		
1553465_a_at	CES5A		
1553466_at	CXorf59		
1553467_at	FLJ32742		
1553468_at	HYDIN2		
1553470_at	DNAH17		
1553471_at	AMAC1		
1553472_at	FLJ32955		
1553474_at	POTED		
1553475_at	PRO1483		
1553478_at	NCRNA00288		
1553479_at	TMEM145		
1553482_at	C15orf32		
1553483_at	TSGA10IP		
1553484_at	C12orf67		
1553485_at	CCDC140		
1553486_a_at	C17orf78		
1553488_at	TEKT5		
1553489_a_at	TEKT5		
1553491_at	KSR2		
1553492_a_at	PAX1		
1553493_a_at	TDH		
1553494_at	TDH		
1553497_at	C12orf37		
1553498_at			
1553499_s_at	SERPINA9		
1553500_at	FBXL21		
1553502_a_at	PALM2		
1553504_at	MRGPRX4		
1553505_at	A2ML1		
1553506_at	CPO		
1553507_a_at	GPR6		
1553508_at	MDS2		
1553510_s_at	RQCD1		
1553511_at	GJD3		
1553512_at	HOXC12		
1553513_at	VNN3		
1553514_a_at	VNN3		
1553515_at	MYEOV2		
1553517_at	FERD3L		
1553518_at	DEFT1P /// DEFT1P2		
1553519_at	C21orf94		
1553521_at	DEFB104A /// DEFB104B		
1553523_at	NLRP14		
1553524_at	DGKB		
1553525_at	NLRP13		
1553526_at	NLRP8		
1553527_at	NLRP9		
1553528_a_at	TAF5		
1553529_at	TAS1R2		
1553530_a_at	ITGB1		
1553531_at	PCSK6		
1553532_a_at	ZNF341		
1553533_at	JPH1		
1553534_at	NLRP10		
1553535_a_at	RANGAP1		
1553536_at	MBNL2		
1553537_at	KRT73		
1553538_s_at	COX1		
1553539_at	KRT74		
1553540_a_at	SLC29A2		
1553541_at	LMX1A		
1553542_at	CCDC125		
1553544_at	GPR101		
1553545_at	ILDR1		
1553546_at	PRO2012		
1553547_at			
1553549_at	VN1R2		
1553550_at	VN1R5		
1553551_s_at	ND2		
1553552_at	TAAR8		
1553553_at	TAS2R39		
1553555_at	TAS2R38		
1553556_at	TAS2R40		
1553558_at	TAS2R41		
1553559_at	TMEM171		
1553560_at	VN1R4		
1553561_at	TAS2R50		
1553562_at	CD8B /// LOC100509003		
1553564_at	MACROD2		
1553565_s_at	DDAH1		
1553566_at	C12orf53		
1553567_s_at	ATP6		
1553568_a_at	HIST1H1T		
1553569_at	COX2		
1553570_x_at	COX2		
1553572_a_at	CYGB		
1553573_s_at	EFNA2		
1553574_at	IFNE		
1553575_at	ND6		
1553579_a_at	SPAG11A /// SPAG11B		
1553581_s_at	SREK1IP1		
1553582_a_at	SPAG11A /// SPAG11B		
1553583_a_at	THRSP		
1553584_at	CXorf36		
1553585_a_at	MAGEA5		
1553586_at	NCRNA00095		
1553587_a_at	POLE4		
1553588_at	ND3 /// SH3KBP1		
1553589_a_at	PDZK1IP1		
1553590_at	FAM27E1 /// FAM27E2 /// FAM27E3		
1553591_at	LOC644165		
1553592_x_at	LOC644165		
1553593_a_at	TAL2		
1553594_a_at	INSL3		
1553599_a_at	SYCP3		
1553600_at	TMIE		
1553601_a_at	TMIE		
1553602_at	MUCL1		
1553603_s_at	ATL2		
1553604_at	ABCA13		
1553605_a_at	ABCA13		
1553607_at	NCRNA00189		
1553608_a_at	NCRNA00189		
1553611_s_at	KLHL35		
1553612_at	ZNF354B		
1553613_s_at	FOXC1		
1553614_a_at	FLJ25694 /// LOC731932		
1553618_at	TRIM43 /// TRIM43B		
1553619_a_at	TRIM43 /// TRIM43B		
1553620_at	TRIM42		
1553622_a_at	FSIP1		
1553623_at	MGC15705		
1553625_at	FAM98B		
1553626_a_at	C17orf57		
1553627_s_at	C17orf57		
1553629_a_at	FAM71B		
1553630_at	C10orf107		
1553633_s_at	NHEDC1		
1553634_a_at	FLJ40852		
1553635_s_at	TCTEX1D1		
1553636_at	TMCO5A		
1553637_s_at	TMCO5A		
1553639_a_at	PPARGC1B		
1553640_at	XKR6		
1553641_a_at	TSGA13		
1553642_at	C9orf163		
1553644_at	C14orf49		
1553645_at	CCDC141		
1553646_at	HDX		
1553647_at	CDYL2		
1553651_at	C18orf54		
1553652_a_at	C18orf54		
1553654_at	SYT14		
1553655_at	CDC20B		
1553656_at	TECTB		
1553657_at	VWA3A		
1553658_at	LOC150197		
1553660_at	HUS1B		
1553661_a_at	HUS1B		
1553663_a_at	NPB		
1553666_at	CCDC34		
1553668_at	LRCH3		
1553670_at	INTS4		
1553672_at	ENAH		
1553673_at	STK35		
1553674_at	LRRIQ3		
1553675_at	KLC4		
1553677_a_at	TIPRL		
1553678_a_at	ITGB1		
1553679_s_at	VKORC1L1		
1553681_a_at	PRF1		
1553682_at	FBXL14		
1553683_s_at	FBXL14		
1553684_at	PPIL6		
1553685_s_at	SP1		
1553686_at	C18orf25		
1553688_at	METTL6		
1553689_s_at	METTL6		
1553690_at	SGOL1		
1553691_at	B3GALNT2		
1553693_s_at	CBR4		
1553694_a_at	PIK3C2A		
1553695_a_at	NLRX1		
1553696_s_at	ZNF569		
1553697_at	C1orf96		
1553698_a_at	C1orf96		
1553701_a_at	DUSP18		
1553702_at	ZNF697		
1553703_at	ZNF791		
1553704_x_at	ZNF791		
1553705_a_at	CHRM3		
1553706_at	HTRA4		
1553708_at	MGC16075		
1553709_a_at	PRPF38A		
1553710_at	C4orf39		
1553711_a_at	C4orf39		
1553713_a_at	RHEBL1		
1553715_s_at	FAM195A		
1553717_at	KCTD7		
1553718_at	ZNF548		
1553719_s_at	ZNF548		
1553720_a_at	FAM123A		
1553721_at	RNF152		
1553722_s_at	RNF152		
1553723_at	GPR97		
1553725_s_at	ZNF644		
1553726_s_at	C6orf170		
1553727_at	B4GALNT3		
1553728_at	LRRC43		
1553729_s_at	LRRC43		
1553730_x_at	LRRC43		
1553732_s_at	CCDC123		
1553734_at	AK7		
1553736_at	ZFC3H1		
1553739_at	IRAK2		
1553740_a_at	IRAK2		
1553741_at	C1orf211		
1553743_at	FAM119A		
1553746_a_at	C12orf64		
1553747_at	MGC16025		
1553749_at	FAM76B		
1553750_a_at	FAM76B		
1553752_at	C20orf165		
1553755_at	NXNL1		
1553756_at	C9orf70		
1553757_at	IQCG		
1553759_at	MCM9		
1553761_at	C22orf30		
1553764_a_at	JUB		
1553765_a_at	KLHL32		
1553768_a_at	DCBLD1		
1553769_at	SLAMF9		
1553770_a_at	SLAMF9		
1553772_at	GK5		
1553775_at	FLJ31715		
1553776_at	UBE2U		
1553778_at	WBSCR27		
1553780_at	MGC23270		
1553781_at	ZC3HAV1L		
1553785_at	RASGEF1B		
1553787_at	C11orf45		
1553789_a_at	C21orf58		
1553792_at	KIAA1109		
1553793_a_at	KIAA1109		
1553794_at	STOML3		
1553796_at	LOC150622		
1553797_a_at	LOC150622		
1553798_a_at	FBXL13		
1553799_at	C15orf33		
1553801_a_at	C14orf126		
1553802_a_at	SOX3		
1553803_at	C17orf46		
1553804_a_at	C17orf46		
1553805_at	C3orf49		
1553808_a_at	NKX2-3		
1553809_a_at	C9orf71		
1553810_a_at	KIAA1524		
1553811_at	MGC14436		
1553812_at	TLE6		
1553813_s_at	TLE6		
1553815_a_at	TCEANC		
1553817_at	LOC100294020 /// POM121L10P /// POM121L1P /// POM121L4P /// POM121L8P /// POM121L9P		
1553818_x_at	LOC100294020 /// POM121L10P /// POM121L1P /// POM121L4P /// POM121L8P /// POM121L9P		
1553821_at	C12orf51		
1553822_at	RTP1		
1553823_a_at	RTP1		
1553826_a_at	C16orf11		
1553828_at	FAM55A		
1553829_at	C2orf58		
1553830_s_at	MAGEA2 /// MAGEA2B		
1553831_at	APOBEC3D		
1553832_at	C21orf93		
1553834_at	COL6A5		
1553835_a_at	COL6A5		
1553837_at	PGAM5		
1553838_at	C4orf45		
1553839_at	CCDC149		
1553840_a_at	CCDC149		
1553842_at	BEND2		
1553843_at	C10orf67		
1553844_a_at	C10orf67		
1553845_x_at	C10orf67		
1553846_at	SPERT		
1553847_a_at	SPERT		
1553849_at	CCDC26		
1553850_at	C21orf88		
1553851_at	SPIC		
1553852_at	VPS13B		
1553856_s_at	P2RY10		
1553857_at	IGSF22		
1553858_at	ZBTB3		
1553859_at	TPH1		
1553860_at	DCST1		
1553861_at	TCP11L2		
1553863_at	WDFY4		
1553864_at	GPR26		
1553865_a_at	GPR26		
1553868_a_at	C5orf36		
1553869_at	SESN3		
1553871_at	C19orf34		
1553872_at	C17orf103		
1553873_at	KLHL34		
1553874_a_at	ZSCAN10		
1553875_s_at	ZSCAN10		
1553876_at	SAMD3		
1553878_at	GOT1L1		
1553879_a_at	GOT1L1		
1553880_at	C10orf91		
1553881_at	MGC16142		
1553882_at			
1553883_at	ZNF99		
1553885_x_at	ZNF99		
1553886_at	CCDC108		
1553887_at	C19orf75		
1553888_at	LDHAL6A		
1553889_at	MRGPRX2		
1553890_s_at	NTN5		
1553891_at	KLF17		
1553893_at	CCDC105		
1553894_at	CCDC122		
1553895_at	C11orf42		
1553898_a_at	DKFZp434L192		
1553900_s_at	POM121L1P /// POM121L8P /// POM121L9P		
1553901_x_at	ZNF486		
1553905_at	CXorf22		
1553906_s_at	FGD2		
1553907_a_at	EXD1		
1553909_x_at	FAM178A		
1553910_at	NBPF4		
1553911_at	ZNF663		
1553912_at	FLJ35424		
1553914_at	MGC34800		
1553915_at	C10orf126		
1553917_at	PIKFYVE		
1553918_at	C21orf129		
1553919_at	C9orf62		
1553920_at	C9orf84		
1553923_at	SLC22A24		
1553924_at	FMO9P		
1553927_at	C7orf33		
1553928_at	ELMOD2		
1553929_at	ACER1		
1553930_at	TAAR1		
1553931_at	OSTCL		
1553934_at	C18orf20		
1553935_at	MGC2848		
1553936_a_at	MGC2848		
1553938_a_at	STK32A		
1553940_a_at	LRRC28		
1553943_at	NS3BP		
1553944_at	MIA2		
1553945_at	GPHB5		
1553946_at	DCD		
1553947_at	EXOSC6		
1553949_at	IQSEC3		
1553952_at	ZDHHC19		
1553954_at	ALG14		
1553955_at	KLRAQ1		
1553956_at	ALS2CR4		
1553957_at	ZNF564		
1553959_a_at	B3GALT6		
1553960_at	SNX21		
1553961_s_at	SNX21		
1553962_s_at	RHOB		
1553963_at	RHOB		
1553965_x_at	RHOB		
1553967_at	ADAT3		
1553968_a_at	ADAT3		
1553970_s_at	CEL /// LOC100508206		
1553971_a_at	GATS		
1553972_a_at	CBS		
1553973_a_at	SPINK6		
1553974_at	C22orf39		
1553976_a_at	DPCD		
1553977_a_at	CYP39A1		
1553978_at	LOC729991		
1553979_at			
1553982_a_at	RAB7B		
1553983_at	DTYMK		
1553984_s_at	DTYMK		
1553986_at	RASEF		
1553987_at	C12orf47		
1553989_a_at	ATP6V1C2		
1553990_at	C16orf79		
1553991_s_at	VSIG10		
1553992_s_at	NBR2		
1553993_s_at	MED25		
1553994_at	NT5E		
1553995_a_at	NT5E		
1553997_a_at	ASPHD1		
1553998_at	DMRTC1 /// DMRTC1B		
1554001_at	TRIM37		
1554003_at	RGNEF		
1554004_a_at	RGNEF		
1554006_a_at	LLGL2		
1554007_at			
1554008_at	OSMR		
1554010_at	NDST1		
1554012_at	RSPO2		
1554014_at	CHD2		
1554015_a_at	CHD2		
1554016_a_at	C16orf57		
1554017_at	RILPL1		
1554018_at	GPNMB		
1554019_s_at	CEP57L1		
1554020_at	BICD1		
1554021_a_at	ZNF12		
1554022_at	CCDC13		
1554023_s_at	CCDC13		
1554026_a_at	MYO10		
1554027_a_at	SLC4A4		
1554029_a_at	TTC37		
1554030_at	ARSB		
1554032_at	ARSB		
1554033_at	FRMD4A		
1554034_a_at	FRMD4A		
1554036_at	ZBTB24		
1554037_a_at	ZBTB24		
1554038_at	LARP1B		
1554039_at	C14orf159		
1554041_at	LOC100288797		
1554042_s_at	C20orf141 /// LOC100288797		
1554043_a_at			
1554044_a_at	MRAP		
1554045_at	ZNF24		
1554047_at	TXNDC9		
1554049_s_at	DCAF8		
1554050_at	SMPDL3B		
1554052_at	CNOT1		
1554053_at	SPTLC1		
1554057_at	LOC645676		
1554059_at	SETMAR		
1554060_s_at	SETMAR		
1554062_at	XG		
1554063_at	C8orf76		
1554065_at	FAM125B		
1554067_at	C12orf66		
1554068_s_at	C12orf66		
1554069_at	EPHA8		
1554071_at	CCDC67		
1554072_s_at	CCDC67		
1554074_s_at	SLFNL1		
1554076_s_at	TMEM136		
1554077_a_at	TMEM53		
1554078_s_at	DNAJA3		
1554079_at	GALNTL4		
1554080_at	RQCD1		
1554082_a_at	NOL9		
1554084_a_at	NOL9		
1554085_at	DDX51		
1554086_at	TUBGCP3		
1554089_s_at	SBDS /// SBDSP1		
1554091_a_at	TIRAP		
1554093_a_at	SNAPC5		
1554094_at	ENTPD5		
1554095_at	RBM33		
1554096_a_at	RBM33		
1554097_a_at	LOC554202		
1554098_at	SPIN3		
1554099_a_at	SPIN3		
1554101_a_at	TMTC4		
1554102_a_at	TMTC4		
1554103_at			
1554105_at	TMEM185A		
1554106_at	NBEAL1		
1554108_at			
1554110_at	CDCP1		
1554112_a_at	ULK2		
1554113_a_at	SLC4A8		
1554114_s_at	SSH2		
1554115_at	C5orf58		
1554116_s_at	PARP11		
1554117_at	CCDC60		
1554119_at	C16orf57		
1554121_at	HSD17B12		
1554122_a_at	HSD17B12		
1554125_a_at	NLGN4Y		
1554126_at	MSRB3		
1554127_s_at	MSRB3		
1554128_at	ADIG		
1554129_a_at	ADIG		
1554131_at	FAM190B		
1554132_a_at	FAM190B		
1554133_at	RUFY2		
1554140_at	WDR78		
1554141_s_at	WDR78		
1554142_at	SUGT1P3		
1554143_a_at	SUGT1P3		
1554145_a_at	KLRAQ1		
1554147_s_at	C3orf15		
1554148_a_at	SLC33A1		
1554149_at	CLDND1		
1554151_at	OGDH		
1554152_a_at	OGDH		
1554153_a_at	PHF21A		
1554154_at	GDAP2		
1554155_at	MCPH1		
1554156_a_at	WFDC8		
1554157_a_at	WFDC8		
1554158_at	ZMYND11		
1554159_a_at	ZMYND11		
1554160_a_at	ZNF446		
1554161_at	SLC25A27		
1554163_at	TWIST2		
1554165_at	FAM53B		
1554167_a_at	GOLGA7		
1554168_a_at	SH3KBP1		
1554170_a_at	MBLAC1		
1554171_at	ZMYM3		
1554172_a_at	ZMYM3		
1554173_at	CD300LB		
1554175_at	CD300LB		
1554176_a_at	C3orf33		
1554177_a_at	ATP5S		
1554178_a_at	FAM126B		
1554179_s_at	LYNX1		
1554181_at	SNX32		
1554182_at	TRIM73 /// TRIM74		
1554183_s_at	TRIM73 /// TRIM74		
1554185_at	LOC554206		
1554187_at	LOC554206		
1554188_at	C11orf53		
1554190_s_at	C10orf81		
1554192_s_at	C4orf23		
1554193_s_at	MANEA		
1554194_at	LOC100287037		
1554195_a_at	C5orf46		
1554196_at	IZUMO1		
1554198_at	SH3YL1		
1554199_at	PTPRO		
1554201_at	CABP4		
1554202_x_at	CABP4		
1554203_at	GRIK1-AS		
1554205_s_at	ICA1L		
1554206_at	TMLHE		
1554208_at	MEI1		
1554210_at	ZCCHC13		
1554212_s_at	KCNS2		
1554213_at	ARHGEF10		
1554214_at			
1554216_at	CCDC132		
1554217_a_at	CCDC132		
1554219_at			
1554220_a_at			
1554222_at	MGC45922		
1554224_at			
1554225_a_at			
1554228_a_at	C8orf56		
1554229_at	C5orf41		
1554231_a_at	ZNF396		
1554232_a_at			
1554233_at	C1QTNF9		
1554234_at	KATNAL2		
1554235_at	CTNNA3		
1554237_at	SDCCAG8		
1554239_s_at	ZADH2		
1554240_a_at	ITGAL		
1554241_at	COCH		
1554242_a_at	COCH		
1554245_x_at	ARL17A /// ARL17B		
1554246_at	C1orf210		
1554248_at	ZNF638		
1554249_a_at	ZNF638		
1554250_s_at	TRIM73		
1554251_at	HP1BP3		
1554252_a_at	LASS3		
1554253_a_at	LASS3		
1554256_a_at	PCNXL2		
1554258_a_at	DNAJC5B		
1554259_at	GPSM1		
1554260_a_at	FRYL		
1554261_at	KLHL29		
1554262_s_at	KLHL29		
1554264_at	CKAP2		
1554266_at			
1554268_at	MORN1		
1554271_a_at	CENPL		
1554272_at	ERAP2		
1554273_a_at	ERAP2		
1554274_a_at	SSH1		
1554276_at	SART3		
1554277_s_at	FANCM		
1554279_a_at	TRMT2B		
1554280_a_at	C9orf43		
1554281_at			
1554283_at	CCRN4L		
1554285_at	HAVCR2		
1554286_at	FLJ25758		
1554287_at	TRIM4		
1554288_at	FAM160B1		
1554290_at	HERC3		
1554291_at	UHRF1BP1L		
1554292_a_at	UHRF1BP1L		
1554293_at	TTBK2		
1554294_s_at	TTBK2		
1554295_x_at	TTBK2		
1554296_at	CYP19A1		
1554298_a_at	WDR49		
1554299_at	NPAS4		
1554300_a_at	SVOPL		
1554301_at	LOC645591		
1554302_s_at	LOC645591		
1554303_at	HNMT		
1554305_at	MGC20647		
1554306_at	ITPKB		
1554307_at	LOC644852		
1554308_s_at	GABRA2		
1554309_at	EIF4G3		
1554310_a_at	EIF4G3		
1554311_a_at	SUPT6H		
1554312_at	RNF170		
1554314_at	C6orf141		
1554316_at	PGLS		
1554317_s_at	TRMT61A		
1554318_at	LOC541473		
1554319_at	RPS6KA5		
1554321_a_at	NFS1		
1554322_a_at	HDAC4		
1554324_s_at	DYNC2LI1		
1554325_at	DOCK2		
1554327_a_at	CANT1		
1554328_at	STXBP4		
1554329_x_at	STXBP4		
1554331_a_at	LRRC18		
1554332_a_at	LOC100127888		
1554333_at	DNAJA4		
1554334_a_at	DNAJA4		
1554335_at	CYTH4		
1554337_at	FARP2		
1554339_a_at	COG3		
1554340_a_at	C1orf187		
1554341_a_at	HELQ		
1554342_s_at	HELQ		
1554343_a_at	STAP1		
1554344_s_at	AQP12A /// AQP12B		
1554345_a_at	GIN1		
1554346_at	GNB5		
1554348_s_at	CDKN2AIPNL		
1554349_at	XRCC6BP1		
1554351_a_at	TIPRL		
1554352_s_at	DENND4A		
1554354_at	SIAE		
1554355_a_at	SIAE		
1554356_at	GINS4		
1554360_at	FCHSD2		
1554362_at	BTG4		
1554364_at	PPP2R5C		
1554365_a_at	PPP2R5C		
1554367_at	CALHM1		
1554368_at	NT5C1B		
1554371_at	PKD1L2		
1554372_at			
1554374_at			
1554375_a_at	NR1H4		
1554376_s_at	PTPLA		
1554377_a_at	CNTNAP4		
1554378_a_at	PDE1C		
1554379_a_at	TP73		
1554380_at	NEK11		
1554382_at	LOC200261		
1554383_a_at	TRAM2		
1554384_at	PADI2		
1554385_a_at	PADI2		
1554386_at	CST9		
1554388_at	VPS29		
1554390_s_at	ACTR2		
1554391_at	LOC653581		
1554393_a_at	ADC		
1554394_at	NELL1		
1554396_at	UEVLD		
1554397_s_at	UEVLD		
1554398_at	LYG2		
1554400_at	TCTE3		
1554401_a_at	TCTE3		
1554403_a_at			
1554404_a_at			
1554405_a_at	NCRNA00161		
1554406_a_at	CLEC7A		
1554408_a_at	TK1		
1554409_at	WBSCR16		
1554410_a_at	WBSCR16		
1554411_at	CTNNB1		
1554413_s_at	RUNDC2B /// RUNDC2C		
1554414_a_at	OSGIN2		
1554415_at	TAF5L		
1554417_s_at	APH1A		
1554418_s_at	SPOCK3		
1554419_x_at	GGNBP2		
1554420_at	ATF3		
1554423_a_at	FBXO7		
1554424_at	FIP1L1		
1554428_s_at	NLGN2		
1554429_a_at	DMWD		
1554430_at	FAM165B		
1554432_x_at	FAM165B		
1554433_a_at	ZNF146		
1554436_a_at	REG4		
1554438_at	KIAA1217		
1554440_at	KIAA0513		
1554441_a_at	WAPAL		
1554442_at	BEST1		
1554443_s_at	BEST1		
1554444_s_at	C2orf18		
1554445_at	ZNF85		
1554447_at	NCRNA00183		
1554448_at	NCRNA00183		
1554449_at	MIER3		
1554450_s_at	MIER3		
1554451_s_at	DNAJC14		
1554452_a_at	C7orf68		
1554453_at	HNRPLL		
1554455_at	LINS		
1554456_a_at	LINS		
1554459_s_at	CFHR3		
1554460_at	ST8SIA4		
1554462_a_at	DNAJB9		
1554464_a_at	CRTAP		
1554465_s_at	ZNF673 /// ZNF674		
1554466_a_at	C16orf13		
1554468_s_at	FBF1		
1554469_at	ZBTB44		
1554470_s_at	ZBTB44		
1554471_a_at	ANKRD13C		
1554472_a_at	PHF20L1		
1554473_at	SRGAP1		
1554474_a_at	MOXD1		
1554475_a_at	C19orf47		
1554476_x_at	ZNF808		
1554478_a_at	HEATR3		
1554479_a_at	CARD8		
1554480_a_at	ARMC10		
1554481_a_at	EPB41		
1554482_a_at	SAR1B		
1554483_at	TMEM37		
1554485_s_at	TMEM37		
1554486_a_at	C6orf114		
1554487_a_at	ATF6B		
1554488_at	CEP70		
1554489_a_at	CEP70		
1554491_a_at	SERPINC1		
1554492_at	THADA		
1554493_s_at	THADA		
1554494_at	MTHFSD		
1554495_s_at	MTHFSD		
1554496_at	RAD51L1		
1554499_s_at	PPA2		
1554500_a_at	RGS7		
1554501_at	TSC22D4		
1554503_a_at	OSCAR		
1554504_at	NAALAD2		
1554506_x_at	NAALAD2		
1554507_at	NAALAD2		
1554508_at	PIK3AP1		
1554509_a_at	FAM188A		
1554510_s_at	GHITM		
1554511_at	WWC1		
1554512_a_at	CCDC123		
1554513_s_at	CCDC123		
1554514_at	ACSM5		
1554516_at	LOC100288109 /// LOC203274		
1554517_x_at	LOC100288109 /// LOC203274		
1554518_at	GSTCD		
1554519_at	CD80		
1554520_at	LOC283861		
1554522_at	CNNM2		
1554523_a_at	CNNM2		
1554524_a_at	OLFM3		
1554526_at	OLFM3		
1554528_at	C3orf15		
1554530_at	VSTM2A		
1554531_at	TTC12		
1554533_at	C2		
1554534_at	DPYD		
1554536_at	DPYD		
1554537_at	TMEM126B		
1554538_at	RHOF		
1554539_a_at	RHOF		
1554540_at	DNAH14		
1554541_a_at	GPRIN2		
1554542_at	SLC25A48		
1554543_at	SPAG9		
1554544_a_at	MBP		
1554545_at	APOBEC4		
1554547_at	FAM13C		
1554549_a_at	WDR20		
1554550_at	KIAA1430		
1554553_s_at	YIF1B		
1554554_at	CCDC57		
1554555_a_at	SETD6		
1554556_a_at	ATP11B		
1554557_at	ATP11B		
1554558_at	DCAF5		
1554559_at	GPR62		
1554560_at	PGM5		
1554564_a_at	SPPL3		
1554565_x_at	SPPL3		
1554566_at	KCTD17		
1554568_at	DYNLRB1		
1554569_a_at	CELF2		
1554571_at	APBB1IP		
1554572_a_at	SUV39H2		
1554574_a_at	CYB5R3		
1554575_a_at	BPNT1		
1554576_a_at	ETV4		
1554577_a_at	PSMD10		
1554578_at	ZNF70		
1554579_a_at	MYO18B		
1554580_a_at	WWP2		
1554582_a_at	C12orf72		
1554583_a_at	C12orf72		
1554584_at	LRRC48		
1554586_a_at	RHOBTB2		
1554588_a_at	TTC30B		
1554589_at	LENG9		
1554591_at	GDEP		
1554592_a_at	SLC1A6		
1554593_s_at	SLC1A6		
1554594_at	SH3D20		
1554595_at	SYMPK		
1554597_at			
1554599_x_at			
1554600_s_at	LMNA		
1554601_at	NKAIN2		
1554602_at	RBM8A		
1554604_at	MBTPS2		
1554606_at	CEP120		
1554607_at	CNKSR2		
1554608_at	TGOLN2		
1554609_at	LOC100287896		
1554610_at	ANKMY1		
1554612_at	KIAA0226		
1554613_a_at	KIAA0226		
1554614_a_at	PTBP2		
1554615_at			
1554616_at	SERPINB8		
1554618_at	AGFG2		
1554619_at	MBLAC2		
1554621_at	DGKE		
1554623_x_at	DGKE		
1554624_a_at	SIRPB1		
1554625_at	BCL6B		
1554627_a_at	ASCC1		
1554628_at	ZNF57		
1554629_at	EPHA7		
1554631_at	ATM		
1554633_a_at	MYT1L		
1554634_at	PDS5B		
1554635_a_at	NPAS3		
1554636_at			
1554637_a_at	CBFA2T2		
1554638_at	ZFYVE16		
1554640_at	PALM2		
1554641_a_at	TET3		
1554642_at	RNF32		
1554643_at	RGS11		
1554646_at	OSBPL1A		
1554648_a_at	DUOXA1		
1554649_at	LOC100288447		
1554650_a_at	LOC100288447		
1554652_s_at	MAST4		
1554655_a_at	RPRML		
1554657_a_at	C20orf26		
1554659_at	NEK4		
1554660_a_at	CNST		
1554661_s_at	CNST		
1554662_at	C17orf47		
1554663_a_at	NUMA1		
1554664_at	NAIF1		
1554665_at	ZNF586		
1554666_at	LOC100130950		
1554667_s_at	METTL8		
1554668_a_at	FAM151A		
1554670_at	GGA1		
1554671_a_at	SRRM2		
1554672_at	TTC26		
1554675_a_at	SYCE1		
1554676_at	SRGN		
1554677_s_at	CMTM4		
1554678_s_at	HNRPDL		
1554679_a_at	LAPTM4B		
1554680_s_at	KCNS2		
1554681_a_at	MGC50722		
1554683_a_at	MGC50722		
1554685_a_at	KIAA1199		
1554686_at	STAU2		
1554689_a_at	NLGN4X		
1554690_a_at	TACC1		
1554691_a_at	PACSIN2		
1554692_at	SLC23A2		
1554694_at	CCNY		
1554696_s_at	TYMS		
1554697_at	ADAMTS9		
1554699_at	L3MBTL4		
1554700_at	CDH7		
1554701_a_at	TBC1D16		
1554702_at	NALCN		
1554703_at	ARHGEF10		
1554704_at	ATP8B3		
1554705_at	SCARA5		
1554706_at	OR2L13		
1554707_at	C9orf68		
1554708_s_at	C9orf68		
1554710_at	KCNMB1		
1554711_at	CALHM3		
1554712_a_at	GLYATL2		
1554714_at	RELL1		
1554715_at	C15orf50		
1554716_s_at	C15orf50		
1554717_a_at	PDE4D		
1554719_at	NDUFA10		
1554721_a_at	TAF2		
1554722_at	TRPM3		
1554723_x_at			
1554724_at	SLC6A11		
1554725_at	RABGAP1L		
1554726_at	ZNF655		
1554728_at	SLC9A1		
1554730_at	MCTP1		
1554732_at	LOC728175		
1554733_at	LOC728175		
1554735_a_at	TRIM7		
1554736_at	ARHGAP29		
1554737_at	FBN2		
1554739_at	IPP		
1554740_a_at	IPP		
1554741_s_at	FGF7 /// KGFLP1 /// KGFLP2		
1554742_at	PMS1		
1554743_x_at	PMS1		
1554744_at	CARD16		
1554745_at	RALGPS1		
1554747_a_at	02-Sep		
1554748_at	CLCNKB		
1554749_s_at	CLCNKB		
1554751_at			
1554752_a_at			
1554755_a_at	MTUS2		
1554757_a_at	INPP5A		
1554758_a_at	CD99L2		
1554759_at	SRCIN1		
1554761_a_at	HEATR2		
1554762_a_at	WWC2		
1554763_at	UBE2DNL		
1554764_a_at	C11orf64		
1554765_a_at	C11orf64		
1554766_s_at			
1554767_s_at	CRYZL1		
1554768_a_at	MAD2L1		
1554769_at	ZNF785		
1554770_x_at	ZNF785		
1554771_at			
1554772_at	C17orf57		
1554773_at	WFIKKN2		
1554774_at	MINA		
1554776_at	ZFP42		
1554777_at	ZFP42		
1554778_at	PHLDB2		
1554779_s_at	PHLDB2		
1554780_a_at	PHTF2		
1554781_at			
1554782_at	C2orf19		
1554783_s_at	ARHGEF2		
1554784_at	CNTN1		
1554785_at	CCDC82		
1554786_at	CASS4		
1554787_at	C9orf96		
1554789_a_at	PDE8B		
1554790_at	ZSCAN20		
1554791_a_at	C2orf67		
1554793_at	UBE3C		
1554794_a_at	UBE3C		
1554795_a_at	FBLIM1		
1554796_at	DPP6		
1554797_at	SYT16		
1554798_at	SNED1		
1554800_at	RAB39		
1554801_at	C5orf40		
1554803_s_at	TRIM72		
1554804_a_at	CLDN19		
1554805_at	CLDN19		
1554806_a_at	FBXO8		
1554807_a_at	SPIRE1		
1554808_at	ACP1		
1554809_at	LOC389199		
1554810_at	PLA2G4C		
1554812_at	CLDN20		
1554813_at			
1554814_at	UBE2O		
1554816_at	ASTN2		
1554818_s_at	C20orf12		
1554819_a_at	ITGA11		
1554820_at	AGBL3		
1554821_a_at	ZBED1		
1554822_at	PHTF2		
1554824_at	ZNF585A		
1554825_at			
1554826_at	CDK15		
1554827_a_at	ADCY7		
1554828_at	PDGFRA		
1554830_a_at	STEAP3		
1554831_x_at	ALS2CR11		
1554833_at	MCTP2		
1554834_a_at	RASSF5		
1554835_a_at	B3GNT5		
1554836_at	USP36		
1554837_a_at	CYP4A11 /// CYP4A22		
1554839_at	CIDEC		
1554840_at	LOC280665		
1554841_at	MTHFD2L		
1554842_at	SLC12A1		
1554844_at	EYA3		
1554846_at	CCDC158		
1554847_at	ATP6V1B1		
1554849_at	TOR1A		
1554850_at	VWA5B2		
1554852_a_at	KIAA1257		
1554853_at	CYP2U1		
1554855_at	PARK2		
1554857_at	ELMO2		
1554860_at	PTPN7		
1554862_at	CMAH		
1554863_s_at	DOK5		
1554864_a_at	SDC3		
1554865_at			
1554866_at	TMEM135		
1554867_a_at	PRR16		
1554868_s_at	PCNP		
1554869_at	WDR37		
1554871_at			
1554872_a_at	HMGCLL1		
1554873_at	CSPP1		
1554874_at	MITF		
1554875_at	C2orf34		
1554876_a_at	S100Z		
1554878_a_at	ABCD3		
1554880_at	DKFZP434K028		
1554882_at	ERCC8		
1554883_a_at	ERCC8		
1554884_at	PRIM2		
1554885_a_at	PRIM2		
1554886_a_at	MLXIP		
1554887_at			
1554889_at	TIA1		
1554890_a_at	TIA1		
1554891_at			
1554892_a_at	MS4A3		
1554894_a_at	PCBD2		
1554895_a_at	RHBDL2		
1554897_s_at	RHBDL2		
1554899_s_at	FCER1G		
1554901_at	GAFA1		
1554903_at	FRMD8		
1554905_x_at	FRMD8		
1554906_a_at	MPHOSPH6		
1554907_a_at	HYDIN /// HYDIN2		
1554908_at	HYDIN		
1554909_at	CCDC36		
1554910_at	PRKD3		
1554911_at	ABCC11		
1554912_at	ESYT3		
1554914_at	PLA2G4D		
1554915_a_at	PDE12		
1554916_a_at	JRK		
1554918_a_at	ABCC4		
1554919_s_at	C7orf63		
1554920_at	SCEL		
1554921_a_at	SCEL		
1554922_at	ZNF678		
1554923_at	ANKS6		
1554927_at	LOC646982		
1554929_at	SIK3		
1554930_a_at	FUT8		
1554931_at	CYP4A11		
1554932_at	ZSWIM2		
1554933_at	PSIP1		
1554934_at	RCBTB1		
1554937_x_at	EXOC3L		
1554938_a_at	ACOT11		
1554940_a_at	LOC388882		
1554941_at	KLHL14		
1554942_a_at	KLHL14		
1554943_at	VIL1		
1554945_x_at	VIL1		
1554946_at			
1554947_at	ACAT1		
1554948_at			
1554949_at	LOC554174		
1554950_at	ACAN		
1554951_at			
1554952_s_at	NLRP12		
1554953_a_at	C21orf90		
1554954_at	C21orf90		
1554957_at			
1554958_at	ZNF641		
1554960_at	C1orf110		
1554961_at	FGFR4		
1554962_a_at	FGFR4		
1554963_at			
1554964_x_at			
1554965_at	FILIP1L		
1554966_a_at	FILIP1L		
1554967_at	DIP2A		
1554969_x_at	DIP2A		
1554970_at	PDILT		
1554971_at	OK/SW-CL.58		
1554972_at			
1554973_a_at	ZBTB26		
1554974_at	ACY3		
1554976_a_at	NCRNA00051		
1554977_at	C20orf201		
1554978_at	C8orf68		
1554980_a_at	ATF3		
1554981_at	C9orf11		
1554982_a_at	C9orf11		
1554983_at	C21orf117		
1554984_a_at	HLA-DOB		
1554985_at	ZNF396		
1554986_a_at	SNX19		
1554987_at	GOLGA3		
1554988_at	SLC9A11		
1554989_at	KIAA0317		
1554992_at	RASGRF1		
1554994_at	RAG1		
1554996_at	LOC643955 /// ZNF479		
1554997_a_at	PTGS2		
1554999_at	RASGEF1B		
1555000_at	OK/SW-CL.36		
1555001_at	IQCF1		
1555002_at	MGC39545		
1555003_at	RBL1		
1555004_a_at	RBL1		
1555006_at	WDR66		
1555007_s_at	WDR66		
1555009_a_at	SYNJ2		
1555011_at	ZFYVE16		
1555014_x_at			
1555015_a_at	ZNF398		
1555016_at	IL16		
1555018_at	OR2C3		
1555019_at	CDHR1		
1555020_a_at	ARHGAP20		
1555021_a_at	SCARF1		
1555022_at	RGS12		
1555024_at	ADAM22		
1555025_at	TMEM26		
1555027_at	P4HA2		
1555028_at	BRD3		
1555031_at			
1555032_at	RGS12		
1555033_a_at	RGS12		
1555034_at	CLRN1		
1555035_a_at	CLRN1		
1555037_a_at	IDH1		
1555038_at	EPB41L4A		
1555039_a_at	ABCC4		
1555040_at	C12orf33		
1555041_a_at	NAGA		
1555042_at	TRPV5		
1555043_at	LHFPL5		
1555044_a_at	KBTBD5		
1555046_at	CENPI		
1555048_a_at	C21orf29		
1555049_at	C21orf29		
1555051_at	C10orf53		
1555052_a_at	SYT9		
1555053_at	SYT9		
1555055_at	AVL9		
1555056_at	CCNG2		
1555057_at	NDUFS4		
1555058_a_at	LPGAT1		
1555059_at			
1555060_a_at	IKZF2		
1555062_s_at	GTPBP3		
1555063_at	USP6		
1555065_x_at	USP6		
1555068_at	WNK1		
1555071_at	TLL1		
1555073_at	MGC40069		
1555074_a_at	KCNH5		
1555076_at	ARHGAP25		
1555078_at	ZNF843		
1555079_at	C9orf68		
1555082_a_at	NEK11		
1555083_at	RPL13AP17		
1555084_at			
1555085_at			
1555086_at	STAT5B		
1555088_x_at	STAT5B		
1555090_x_at	TMEM182		
1555091_at	PPM1F		
1555092_at	VASH2		
1555095_at	C6orf123		
1555096_at	C4orf37		
1555097_a_at	PTGFR		
1555098_a_at	CACNB2		
1555099_at	MPP4		
1555100_at	APLF		
1555102_at	FGF7		
1555103_s_at	FGF7		
1555105_a_at	MIER1		
1555106_a_at	CTDSPL2		
1555107_a_at	KIAA1530		
1555108_at	SLC10A7		
1555110_a_at	KLHL3		
1555111_at	C1orf114		
1555112_a_at	C1orf114		
1555113_at	PARD3B		
1555114_at	ATP6V0A2		
1555116_s_at	SLC11A1		
1555117_at			
1555118_at	ENTPD3		
1555120_at	CD96		
1555122_at	GPR125		
1555123_at	ST6GAL2		
1555124_at	LOC100129726		
1555125_at	GCFC1		
1555127_at	MOCS1		
1555129_at			
1555130_at	PER3		
1555131_a_at	PER3		
1555132_at			
1555133_at	FAM9A		
1555135_at			
1555136_at	FGD6		
1555137_a_at	FGD6		
1555139_a_at	OTUD7B		
1555140_a_at	BCL2L2		
1555141_a_at	NHEDC1		
1555142_at	NHEDC1		
1555144_at	ARL17A /// ARL17B		
1555145_at	C1orf96		
1555146_at	ATF2		
1555148_a_at	C2orf65		
1555151_s_at	TDH		
1555153_s_at	FCHO2		
1555154_a_at	QKI		
1555155_at	MLLT6		
1555157_at			
1555158_at			
1555159_at	TMEM74		
1555162_at	ARHGAP8		
1555163_at			
1555164_at	KIF26B		
1555165_a_at	PGPEP1		
1555166_a_at	ZNF396		
1555167_s_at	NAMPT		
1555168_a_at	CALN1		
1555169_at	LIG3		
1555171_at	ST3GAL3		
1555173_at	STX19		
1555174_at			
1555175_a_at	PBLD		
1555176_at			
1555177_at	PRKAA1		
1555179_at	IGHV7-81		
1555180_at	LOC100132686		
1555181_a_at	ST3GAL3		
1555183_at	TERF2		
1555185_x_at	TERF2		
1555186_at	CDKN1A		
1555187_at			
1555188_at	LOC728437		
1555189_a_at	TAT		
1555191_a_at	FHL5		
1555192_at	ZNF277		
1555193_a_at	ZNF277		
1555194_at			
1555195_at	FBXO36		
1555196_at	LOC100287114		
1555197_a_at	C21orf58		
1555198_x_at	C21orf58		
1555199_at	GOSR1		
1555201_a_at	RMND1		
1555202_a_at	RPRD1A		
1555203_s_at	SLC44A4		
1555204_at			
1555205_at			
1555206_at			
1555209_at	LOC439951		
1555210_at	DTWD1		
1555212_at	OR8B8		
1555213_a_at	CLEC7A		
1555214_a_at	CLEC7A		
1555215_a_at	HRH3		
1555216_a_at	LOC645722		
1555217_at	UBE2W		
1555219_at	RGR		
1555220_a_at	AKR1E2		
1555221_at			
1555222_a_at			
1555224_at	LOC554201		
1555225_at	C1orf43		
1555226_s_at	C1orf43		
1555227_a_at	MANEA		
1555229_a_at	C1S		
1555230_a_at	KCNIP2		
1555231_a_at	C21orf88		
1555233_at	RHOJ		
1555234_a_at	RHOJ		
1555235_s_at	IQCF3		
1555236_a_at	PGC		
1555237_at			
1555238_at	PTH2		
1555240_s_at	GNG12		
1555241_at	C8orf59		
1555243_x_at	C8orf59		
1555244_at	LOC554207		
1555245_s_at	RP1L1		
1555246_a_at	SCN1A		
1555247_a_at	FNIP1 /// RAPGEF6		
1555248_a_at	WNK3		
1555250_a_at	CPEB3		
1555251_a_at	OTOF		
1555252_a_at	TRPM3		
1555253_at	COL25A1		
1555255_a_at	PPIP5K1		
1555256_at	EVC2		
1555257_a_at	MYO3B		
1555259_at	ZAK		
1555261_at			
1555262_a_at	MAGI1		
1555263_at			
1555264_a_at	LOC646982		
1555265_at	ABCC13		
1555266_a_at	ASXL2		
1555267_at	GRID1		
1555268_a_at	GRID1		
1555269_a_at	ANO1		
1555270_a_at	WFS1		
1555271_a_at	TERT		
1555272_at	RSPH10B2		
1555273_at	GALNTL6		
1555274_a_at	EPT1		
1555275_a_at	KLHL6		
1555277_a_at	SLC4A5		
1555278_a_at	CKAP5		
1555279_at	ARMC8		
1555281_x_at	ARMC8		
1555282_a_at	PPARGC1B		
1555284_at	ALS2		
1555286_at	CDKL1		
1555288_s_at	FBF1		
1555289_at	SEC16B		
1555291_at	TRPV3		
1555292_at	FAM40B		
1555294_a_at	ERC1		
1555298_a_at	VWA3B		
1555299_s_at	ERVWE1		
1555300_a_at	MED12L		
1555301_a_at	DIP2A		
1555303_at			
1555304_a_at	KCNH5		
1555305_at	FOXJ2		
1555306_a_at	ECE2		
1555307_at	TTF2		
1555308_at	CARD14		
1555309_a_at	CARD14		
1555310_a_at	PAK6		
1555311_at			
1555313_a_at	MCF2		
1555314_at	WDR19		
1555315_a_at	MAK		
1555316_a_at	KCNH7		
1555317_at	POLK		
1555318_at	HIF3A		
1555319_at	STAB1		
1555320_a_at	STAB1		
1555321_at	ACOT11		
1555322_at	PP2672		
1555323_at	ABCB9		
1555324_at	PTK7		
1555325_s_at	LOC100287515 /// ZNF26		
1555326_a_at	ADAM9		
1555330_at	GCLC		
1555332_at	TPH2		
1555334_s_at	SLC30A5		
1555335_at	ITGA9		
1555336_a_at	ITGA9		
1555337_a_at	ZNF317		
1555338_s_at	AQP10		
1555339_at	RAP1A		
1555340_x_at	RAP1A		
1555341_at	UNC5C		
1555342_a_at	UNC5C		
1555343_at	MEGF10		
1555344_at			
1555345_at	SLC38A4		
1555346_at	CDC20B		
1555347_at	PDXDC1		
1555348_at	TFAP2E		
1555349_a_at	ITGB2		
1555350_at	PPHLN1		
1555351_s_at	PPHLN1		
1555352_at	FOXP2		
1555353_at	LRP1		
1555355_a_at	ETS1		
1555356_a_at	SCML4		
1555357_at	DDX53		
1555358_a_at	ENTPD4		
1555359_at	PIGQ		
1555360_a_at	DNAJC11		
1555363_s_at	LOC284440		
1555364_at	C11orf58		
1555365_x_at	C11orf58		
1555366_at	NSAP11		
1555367_at	ZNF479		
1555368_x_at	ZNF479		
1555369_at	BAGE		
1555370_a_at	CAMTA1		
1555371_at	ABCB5		
1555372_at	BCL2L11		
1555373_at			
1555374_at			
1555375_at	GRIK2		
1555377_at	OR4D2		
1555378_at	DBF4B		
1555379_at	FAM159A		
1555380_at	ADAMTS4		
1555382_at	POF1B		
1555383_a_at	POF1B		
1555384_a_at	LARP4		
1555385_at	B4GALNT1		
1555387_at	UBA1		
1555388_s_at	SNX25		
1555390_at	C14orf21		
1555391_a_at	ALS2CR8		
1555392_at	LOC100128868		
1555393_s_at	C21orf67		
1555394_at	PIGK		
1555395_at	AKAP12		
1555396_s_at	CXorf67		
1555397_at	MYO1D		
1555399_a_at	DUSP16		
1555400_at	LOC645261		
1555401_at	SOHLH2		
1555403_a_at	CDH19		
1555404_a_at	DUOXA1		
1555405_at	UBE3C		
1555407_s_at	FGD3		
1555408_at	BAGE2 /// BAGE4		
1555409_a_at	BAGE2 /// BAGE3 /// BAGE5 /// MLL3		
1555410_at	LOC100131642		
1555411_a_at	CCNL1		
1555412_at	FBXL21		
1555413_s_at	FBXL21		
1555415_at			
1555416_a_at	ALOX15B		
1555417_a_at	TAS1R1		
1555419_a_at	ASAH1		
1555420_a_at	KLF7		
1555421_at	AP1S3		
1555423_at	SSH2		
1555425_x_at	SSH2		
1555426_a_at	OTUD5		
1555427_s_at	SYNCRIP		
1555429_at			
1555430_at	TSTD2		
1555431_a_at	IL31RA		
1555433_at	SLC39A14		
1555434_a_at	SLC39A14		
1555435_at	AFF4		
1555436_a_at	AFF4		
1555437_at	EARS2		
1555439_at	GTF3C3		
1555441_at	UBA6		
1555443_at	C10orf96		
1555444_a_at	PPP1R12B		
1555445_at	CA8		
1555446_s_at	TRAPPC10		
1555447_at	GPR114		
1555448_at	MUDENG		
1555450_a_at	NAA16		
1555452_at	RALGPS1		
1555454_at	LITAF		
1555456_at			
1555457_at	DBC1		
1555460_a_at	SLC39A6		
1555461_at			
1555462_at	PPP1R1C		
1555463_a_at	CHD6		
1555464_at	IFIH1		
1555465_at	MCOLN2		
1555467_a_at	CELF1		
1555468_at	NRP2		
1555469_a_at	CLASP2		
1555470_a_at	PPM1F		
1555471_a_at	FMN2		
1555472_at	SORBS2		
1555474_at	TTLL3		
1555475_x_at	TTLL3		
1555476_at	IREB2		
1555478_at	C17orf82		
1555480_a_at	FBLIM1		
1555483_x_at	FBLIM1		
1555485_s_at	FAM153B		
1555486_a_at	PRR5L		
1555487_a_at	ACTR3B /// LOC100290215		
1555488_at			
1555489_at			
1555490_s_at	PDZD3		
1555491_a_at	C19orf66		
1555492_a_at	BEST3		
1555495_a_at	CWC27		
1555497_a_at	CYP4B1		
1555498_at			
1555499_a_at	IL28RA		
1555500_s_at	SLC2A4RG		
1555501_s_at	RSRC1		
1555502_at	NPSA		
1555503_a_at	TMCC2		
1555504_at	TYR		
1555505_a_at	TYR		
1555509_a_at	SLC25A41		
1555510_at	ZNF215		
1555513_at	PIAS2		
1555514_a_at	PIAS2		
1555515_a_at	FAM189B		
1555516_at	FOXP2		
1555517_at	GABRG3		
1555519_at			
1555520_at	PTCH1		
1555522_s_at	DPY30 /// MEMO1		
1555523_a_at	FYCO1		
1555526_a_at	06-Sep		
1555527_at	COL9A1		
1555529_at	RNH1		
1555533_at	QRFPR		
1555535_at	BPIL3		
1555536_at	ANTXR2		
1555538_s_at	FAM9B		
1555539_at	SDS		
1555540_at	TGFB3		
1555542_at	AFAP1L1		
1555543_a_at	CLCC1		
1555544_a_at	CADM2		
1555545_at	KLK2		
1555546_a_at	POFUT2		
1555547_at	BPA-1		
1555548_at	NDUFA10		
1555550_at	ZACN		
1555551_at	SERPINB5		
1555553_a_at	SLC22A7		
1555554_at	BASE		
1555555_at	BBS9		
1555557_a_at	TNK2		
1555558_at	USP25		
1555559_s_at	USP25		
1555560_at	UGGT2		
1555561_a_at	UGGT2		
1555562_a_at	ZCCHC7		
1555564_a_at	CFI		
1555565_s_at	TAPBP		
1555567_s_at	LMOD3		
1555568_at	GUSBL1		
1555569_a_at	KCTD7		
1555571_at	IMMP2L		
1555572_at	CA6		
1555573_at	C10orf93		
1555575_a_at	KDELR1		
1555578_at	PTPRM		
1555579_s_at	PTPRM		
1555580_at			
1555581_a_at	TP63		
1555585_a_at	FAM71B		
1555586_at	FAM71B		
1555587_at	PDZRN3		
1555590_a_at	GATA1		
1555591_at	PIF1		
1555594_a_at	MBNL1		
1555595_at	SCRN3		
1555598_a_at	DUSP19		
1555600_s_at	APOL4		
1555601_at			
1555602_a_at	ELAVL3		
1555603_at	BAGE		
1555605_x_at	BAGE		
1555606_a_at	GDPD1		
1555608_at	CAPRIN2		
1555609_a_at	ZMAT3		
1555610_at	AGK		
1555611_s_at	MBD1		
1555612_s_at	G6PC		
1555613_a_at	ZAP70		
1555614_at	SUGT1P1		
1555616_at			
1555617_x_at			
1555618_s_at	SAE1		
1555620_a_at	PTGIR		
1555623_at			
1555624_a_at	SSH1		
1555626_a_at	SLAMF1		
1555627_s_at	C21orf67		
1555628_a_at	HAVCR2		
1555629_at	HAVCR2		
1555630_a_at	RAB34		
1555631_at			
1555632_at	PIK3IP1		
1555634_a_at	LILRA5		
1555636_at	CD300LG		
1555638_a_at	SAMSN1		
1555639_a_at	RBM14		
1555640_at	DAOA		
1555643_s_at	LILRA5		
1555645_at	GAFA2		
1555646_at			
1555647_a_at	FOXP2		
1555648_at	FOXP2		
1555650_at	KLHL17		
1555651_at	OR10A5		
1555653_at	HNRNPA3 /// HNRNPA3P1		
1555655_at	OR10A4		
1555656_at	CD300LG		
1555659_a_at	TREML1		
1555661_at	OR8D1		
1555662_s_at	DAOA		
1555664_at			
1555665_at			
1555666_at	PTPRS		
1555668_a_at	PARK2		
1555671_at	ICA1L		
1555673_at	LOC730755		
1555675_at	BLID		
1555676_s_at	GSX1		
1555677_s_at	SMC1A		
1555678_at	ST3GAL3		
1555679_a_at	RTN4IP1		
1555680_a_at	SMOX		
1555681_at			
1555682_at	OTUB2		
1555685_at	H6PD		
1555687_a_at	CLEC4C		
1555688_s_at	SLA2		
1555689_at	CD80		
1555691_a_at	KLRK1		
1555692_at			
1555694_a_at	KCNIP3		
1555695_a_at	CLRN1		
1555697_at	KLK4		
1555702_a_at	ST3GAL3		
1555703_at	ST3GAL3		
1555704_at	CMTM3		
1555705_a_at	CMTM3		
1555707_at	LOC445341		
1555708_a_at	OFCC1		
1555710_at	IGH@		
1555711_x_at	IGH@		
1555713_at	PNKD		
1555715_a_at	HRH3		
1555716_a_at	CXADR		
1555717_at			
1555718_x_at			
1555719_a_at	C3orf15		
1555722_at	SCAMPER		
1555723_at			
1555724_s_at	TAGLN		
1555725_a_at	RGS5		
1555726_at	GAFA3		
1555727_at			
1555728_a_at	MS4A4A		
1555729_a_at	CD209		
1555730_a_at	CFL1		
1555731_a_at	AP1S3		
1555733_s_at	AP1S3		
1555734_x_at	AP1S3		
1555735_a_at	BAP1		
1555736_a_at	AGTRAP		
1555737_a_at	KLK4		
1555738_at	CMTM1		
1555740_a_at	MRAP		
1555741_at	MRAP		
1555742_at			
1555743_s_at			
1555745_a_at	LYZ		
1555746_at	CD79B		
1555748_x_at	CD79B		
1555749_at	SF1		
1555751_a_at	GEMIN7		
1555752_at	STH		
1555753_x_at			
1555754_s_at	ATN1		
1555755_at			
1555756_a_at	CLEC7A		
1555757_at	C7orf34		
1555758_a_at	CDKN3		
1555759_a_at	CCL5		
1555760_a_at	RBM15		
1555761_x_at	RBM15		
1555762_s_at	RBM15		
1555763_x_at	MKL1		
1555764_s_at	TIMM10		
1555765_a_at	GNG4		
1555766_a_at	GNG2		
1555772_a_at	CDC25A		
1555773_at	BPIL2		
1555774_at	ZAR1		
1555775_a_at	ZAR1		
1555777_at	POSTN		
1555778_a_at	POSTN		
1555779_a_at	CD79A		
1555780_a_at	RHEB		
1555781_at	PQLC2		
1555783_x_at	PQLC2		
1555784_s_at	IRAK1		
1555785_a_at	XRN1		
1555786_s_at	C14orf34		
1555787_at	C11orf63		
1555788_a_at	TRIB3		
1555789_s_at	PHF23		
1555790_a_at	TMEM192 /// ZNF320		
1555792_a_at	CCDC116		
1555793_a_at	ZFP82		
1555794_at	ARL17A /// ARL17B /// LOC100294341		
1555797_a_at	ARPC5		
1555798_at	LOC400692		
1555799_at	FCRL5		
1555800_at	ZNF385B		
1555801_s_at	ZNF385B		
1555803_a_at	C11orf57		
1555804_a_at	YSK4		
1555807_a_at	MOG		
1555808_a_at	EXD2		
1555809_at	CRISPLD2		
1555811_at	ARHGDIB		
1555812_a_at	ARHGDIB		
1555814_a_at	RHOA		
1555815_a_at	L3MBTL2		
1555816_at			
1555817_s_at			
1555819_s_at	SAMD14		
1555820_a_at	MKS1		
1555821_a_at	AKT1S1		
1555822_at	FAM138A /// FAM138B /// FAM138C /// FAM138E /// FAM138F		
1555823_at	PACS2		
1555824_a_at	PACS2		
1555826_at	EPR1		
1555827_at	CCNL1		
1555829_at	ESYT2		
1555830_s_at	ESYT2		
1555831_s_at	LRRC41		
1555832_s_at	KLF6		
1555833_a_at	IRGQ		
1555834_at	UCHL1		
1555836_at	POLR2B		
1555837_s_at	POLR2B		
1555839_a_at	C3orf79		
1555841_at	C9orf30		
1555842_at	CYTH2		
1555843_at	HNRNPM		
1555844_s_at	HNRNPM		
1555845_at			
1555846_a_at			
1555847_a_at	LOC284454		
1555848_at			
1555851_s_at	SEPW1		
1555852_at	LOC100507463		
1555853_at	LOC100507463		
1555854_at	AKR1C1 /// AKR1C2		
1555855_at			
1555856_s_at			
1555858_at	LOC440944		
1555860_x_at	LOC440944		
1555862_s_at	MICALL2		
1555864_s_at	PDHA1		
1555865_at	LOC255512		
1555866_a_at	HEXDC		
1555867_at	GNG4		
1555868_at			
1555869_a_at			
1555870_at	RNF207		
1555871_at	TTC28-AS		
1555872_a_at	LOC728903 /// MGC21881		
1555874_x_at	MGC21881		
1555875_at	SRGAP1		
1555876_at	SRGAP1		
1555878_at	RPS24		
1555880_at	ERVFRDE1		
1555881_s_at	LZTS2		
1555882_at	SPIN3		
1555883_s_at	SPIN3		
1555884_at	PSMD6		
1555886_at	PDSS2		
1555888_at	UBR5		
1555889_a_at	CRTAP		
1555890_at	OR2A20P /// OR2A9P		
1555892_s_at	LOC253039		
1555893_at			
1555894_s_at	MTSS1L		
1555895_at	DNM2		
1555896_a_at	ADAM15		
1555897_at	KDM1A		
1555898_at	LOC400986		
1555900_at			
1555902_at	ARMCX5		
1555904_at			
1555905_a_at	C3orf23		
1555906_s_at	C3orf23		
1555907_at	LOC100130776		
1555908_at	FAM120A		
1555910_at	PTCD2		
1555912_at	ST7OT1		
1555913_at	GON4L		
1555914_a_at	EXD3		
1555916_at	RPUSD3		
1555920_at	CBX3		
1555922_at	C10orf114		
1555923_a_at	C10orf114		
1555925_at			
1555926_a_at			
1555928_at			
1555929_s_at			
1555931_at			
1555932_at			
1555933_at	KIAA2013		
1555935_s_at	HUNK		
1555938_x_at	VIM		
1555939_at			
1555940_a_at			
1555942_a_at	LOC642587		
1555943_at	PGAM5		
1555944_at	FAM120A		
1555945_s_at	FAM120A		
1555947_at	FAM120A		
1555948_s_at	FAM120A		
1555950_a_at	CD55		
1555952_at	SLC19A1		
1555953_at	SLC19A1		
1555958_at	CRTAC1		
1555960_at	HINT1		
1555961_a_at	HINT1		
1555962_at	B3GNT7		
1555963_x_at	B3GNT7		
1555964_at	ARL17A		
1555967_at			
1555968_a_at			
1555970_at			
1555971_s_at	FBXO28		
1555972_s_at	FBXO28		
1555973_at			
1555974_a_at			
1555976_s_at			
1555977_at			
1555978_s_at			
1555979_at	FLJ39609		
1555980_a_at	FLJ39609		
1555981_at	C17orf65		
1555982_at	ZFYVE16		
1555985_at	C17orf64		
1555988_a_at	LOC126536		
1555989_at			
1555990_at	C22orf42		
1555991_s_at	C22orf42		
1555993_at	CACNA1D		
1555994_at			
1555995_a_at			
1555996_s_at	EIF4A2		
1555997_s_at	IGFBP5		
1555998_at	ATP5H		
1556000_s_at	BTBD7		
1556001_at	LOC284939		
1556003_a_at	LOC100506777		
1556004_at	LOC100506777		
1556006_s_at	CSNK1A1		
1556007_s_at			
1556008_a_at			
1556009_at	PEX13		
1556012_at	KLHDC7A		
1556014_at	MESP2		
1556015_a_at	MESP2		
1556017_at	NBEAL2		
1556019_at			
1556021_at			
1556024_at	EME2		
1556026_at	LOC100131434		
1556029_s_at	NMNAT2		
1556030_at	SMTN		
1556033_at	FLJ39739		
1556034_s_at	MTMR11		
1556035_s_at	ZNF207		
1556037_s_at	HHIP		
1556038_at	GPR173		
1556039_s_at	GPR173		
1556042_s_at	LOC338799		
1556043_a_at			
1556046_a_at	LOC157627		
1556047_s_at	MAGEE1		
1556048_at			
1556049_at	RTN4		
1556051_a_at	BICD1		
1556053_at	DNAJC7		
1556054_at			
1556055_at			
1556056_at	SIK2		
1556057_s_at	NEUROD1		
1556058_s_at	SPEN		
1556059_s_at	SPEN		
1556060_a_at	ZNF451		
1556061_at	RPP30		
1556062_at	RPP30		
1556063_s_at	RPP30		
1556064_at	LOC284926		
1556065_at	LOC284926		
1556066_at	KDM6B		
1556067_a_at	KDM6B		
1556069_s_at	HIF3A		
1556072_at	C22orf37		
1556075_at			
1556078_at	LOC100289632		
1556081_at			
1556082_a_at			
1556084_at	HNRNPM		
1556086_at	C4orf27		
1556088_at	RPAIN		
1556090_at			
1556092_s_at	HEMK1		
1556095_at	UNC13C		
1556096_s_at	UNC13C		
1556097_at			
1556099_at	NCRNA00290		
1556102_x_at	LOC389906		
1556103_at			
1556105_at			
1556107_at			
1556110_at			
1556111_s_at			
1556113_at	DKFZp451A211		
1556114_a_at	DKFZp451A211		
1556116_s_at	TNPO1		
1556117_at	LOC79015		
1556121_at	NAP1L1		
1556122_at			
1556123_a_at			
1556125_at	GPATCH2		
1556126_s_at	GPATCH2		
1556127_at	DIP2A		
1556128_a_at	RASGRF2		
1556129_at	LOC642533		
1556131_s_at	FBF1		
1556133_s_at	LOC100169752		
1556134_a_at	B3GNT5		
1556136_at	MYLK4		
1556138_a_at			
1556144_at	DHX30		
1556145_a_at	LOC100131170		
1556147_at	LOC100287426		
1556148_s_at	LOC100287426		
1556149_at	ARVCF		
1556151_at	ITFG1		
1556153_s_at			
1556154_a_at	MGC23284		
1556155_at			
1556156_at	ESRRB		
1556158_at	FAM154B		
1556159_at			
1556160_a_at			
1556161_a_at			
1556162_at	IGSF3		
1556163_a_at	IGSF3		
1556165_at			
1556166_x_at			
1556167_at	HEATR7B1		
1556168_s_at	HEATR7B1		
1556170_at			
1556171_a_at			
1556172_at			
1556173_a_at			
1556175_at	MTSS1L		
1556176_at	TAF8		
1556178_x_at	TAF8		
1556180_at	LOC729678		
1556181_at	LOC441869		
1556182_x_at	LOC441869		
1556183_at	ANKRD36BP2		
1556185_a_at	STEAP4		
1556186_s_at	KIAA0090		
1556187_at	ZNF555		
1556188_a_at	ZNF555		
1556190_s_at	LOC100507516 /// PRNP		
1556192_x_at			
1556194_a_at	LOC100507455		
1556195_a_at			
1556199_a_at	RGS9BP		
1556200_a_at	C10orf90		
1556201_at	RNASET2		
1556202_at	SRGAP2		
1556203_a_at	SRGAP2		
1556204_a_at	LOC100507816 /// ZNF814		
1556205_at			
1556206_at			
1556207_a_at	LOC100510453		
1556209_at	CLEC2B		
1556210_at			
1556211_a_at			
1556212_x_at			
1556213_a_at	BTG3		
1556216_s_at			
1556220_at			
1556221_a_at			
1556222_at	SEPT7L		
1556224_a_at	LOC155060 /// ZNF783		
1556226_at			
1556227_at	VCPIP1		
1556228_a_at	VCPIP1		
1556229_at			
1556231_a_at	LOC100507060		
1556232_at	KIF6		
1556233_s_at	KIF6		
1556235_at			
1556236_at			
1556238_at			
1556239_a_at			
1556240_at			
1556242_a_at	LOC100310756		
1556244_s_at	LOC375196		
1556247_a_at			
1556248_at	FLJ33065		
1556249_a_at	FLJ33065		
1556250_at			
1556253_s_at			
1556255_a_at	LOC400756		
1556256_a_at			
1556257_at	LOC645513		
1556259_at			
1556261_a_at			
1556262_at	PWRN1		
1556263_s_at	PWRN1		
1556265_at	C20orf202		
1556266_a_at	C20orf202		
1556267_at	C12orf28		
1556269_at	MYT1		
1556271_at			
1556272_a_at			
1556274_at			
1556277_a_at			
1556279_at			
1556281_at			
1556282_at	FGFR1OP2		
1556283_s_at	FGFR1OP2		
1556284_at	PPA2		
1556285_s_at	PPA2		
1556287_a_at	LOC100287407		
1556288_at	C18orf62		
1556289_at			
1556291_at	POM121L12		
1556292_s_at	POM121L12		
1556294_at	LOC100507028		
1556296_at			
1556297_a_at			
1556299_s_at	C12orf76		
1556300_s_at	SIM1		
1556301_at	LOC100287015		
1556304_s_at	LOC100271722		
1556306_at			
1556308_at	PRRT3		
1556309_s_at	C1orf86 /// LOC100128003		
1556312_at	C2orf71		
1556314_a_at			
1556316_s_at	LOC284889		
1556318_s_at			
1556319_at	LOC283270		
1556320_at	STOML1		
1556321_a_at			
1556322_a_at			
1556323_at	CELF2		
1556325_at	FILIP1		
1556327_a_at			
1556328_at			
1556329_a_at			
1556331_a_at			
1556332_at			
1556333_at			
1556334_s_at			
1556336_at	RBMX		
1556338_at			
1556339_a_at			
1556340_at	MAPK12		
1556341_s_at	MAPK12		
1556344_at	LOC150051		
1556345_s_at			
1556346_at			
1556347_at			
1556348_at	HEATR1		
1556350_a_at	EIF4A2		
1556351_at	HCN1		
1556352_at			
1556354_s_at	RGL3		
1556355_x_at	RGL3		
1556356_at	ERICH1		
1556357_s_at	ERICH1		
1556359_at	C6orf89		
1556361_s_at	ANKRD13C		
1556362_at			
1556364_at			
1556365_at	LY86-AS		
1556366_s_at	LY86-AS		
1556368_at	PHKG2		
1556369_a_at	PHKG2		
1556371_at	OLIG3		
1556373_a_at			
1556374_s_at			
1556375_at			
1556377_s_at	LMO7		
1556378_a_at	LOC440896		
1556381_at	NAA15		
1556382_a_at	NAA15		
1556383_at			
1556385_at			
1556387_at			
1556388_a_at			
1556389_at	CNPY3		
1556392_a_at			
1556393_at			
1556394_a_at			
1556395_at			
1556397_at			
1556398_a_at			
1556400_at			
1556401_a_at			
1556402_at	LOC100132741		
1556404_a_at	LOC441208		
1556405_s_at	LOC374890		
1556406_at	LOC255025		
1556409_a_at			
1556410_a_at	KRTAP19-1		
1556411_s_at	KY		
1556412_at			
1556413_a_at			
1556414_at	C21orf71		
1556416_s_at			
1556417_a_at			
1556420_s_at	YPEL2		
1556421_at	LOC286189		
1556422_at			
1556423_at	VASH1		
1556425_a_at	LOC284219		
1556426_at	HEXA		
1556427_s_at	LRRN4CL		
1556429_a_at	WDR67		
1556432_at			
1556434_at			
1556435_at	LOC400622		
1556436_at	C8orf50		
1556437_at	LOC253805		
1556439_at			
1556442_x_at			
1556444_a_at			
1556445_at			
1556447_at	LOC285370		
1556448_a_at	LOC285370		
1556449_at			
1556451_at			
1556452_a_at	LOC283761		
1556453_at			
1556454_a_at			
1556456_at	FLJ39739		
1556457_s_at	FLJ39739		
1556459_at			
1556460_a_at			
1556461_at			
1556462_a_at			
1556464_a_at	C2orf72		
1556465_at			
1556467_at	ZNF80		
1556468_at	LOC100288099		
1556469_s_at	LOC100288099		
1556471_at	SCML4		
1556472_s_at	SCML4		
1556473_at	FLJ38379		
1556474_a_at	FLJ38379		
1556476_at	LOC283485		
1556477_a_at	LOC283485		
1556479_at			
1556480_a_at			
1556484_at	LRRC52		
1556486_at	LOC100288618		
1556487_a_at	C3orf15		
1556488_s_at	C3orf15		
1556489_at	LOC388946		
1556490_a_at	LOC388946		
1556491_at			
1556492_a_at			
1556493_a_at	KDM4C		
1556494_at			
1556496_a_at			
1556497_a_at			
1556498_at	FAM69A		
1556499_s_at	COL1A1		
1556500_a_at			
1556502_at			
1556504_at			
1556505_at	LOC100131366		
1556507_at			
1556508_s_at			
1556510_at			
1556511_a_at			
1556513_at	ZNF573		
1556514_at	C12orf74		
1556516_at	C9orf93		
1556518_at			
1556520_at			
1556521_a_at			
1556527_a_at			
1556528_at	LOC285326		
1556529_a_at	LOC285326		
1556531_at			
1556533_at	C17orf52		
1556536_at	LOC729224		
1556538_at	MFI2		
1556540_a_at			
1556541_s_at			
1556542_a_at			
1556543_at			
1556545_at			
1556551_s_at	SLC39A6		
1556552_a_at	ACSF3		
1556553_at			
1556554_at	TRIM50		
1556555_at	LOC100129461		
1556558_s_at	FLJ36665		
1556560_a_at	LOC100128071		
1556564_at	HHIPL1		
1556567_at	NAP1L4		
1556568_a_at			
1556571_at	LOC100506538		
1556573_s_at	LOC286178		
1556578_a_at	FLJ31945		
1556579_s_at	IGSF10		
1556580_a_at			
1556581_at	ZNF778		
1556582_at	PVR		
1556583_a_at	SLC8A1		
1556584_at			
1556586_x_at			
1556588_at	C15orf37		
1556589_at			
1556590_s_at			
1556592_at			
1556593_s_at			
1556595_at			
1556597_a_at	LOC284513		
1556598_at	ARPP21		
1556599_s_at	ARPP21		
1556601_a_at	SPATA13		
1556602_at			
1556606_at	NAV2		
1556607_at	EHD4		
1556608_a_at	EHD4		
1556609_at	LOC401098		
1556613_s_at	DPY19L4		
1556616_a_at	LOC100129637		
1556617_a_at			
1556618_at			
1556619_at	SHISA9		
1556620_at			
1556621_a_at			
1556622_s_at			
1556623_at			
1556624_at			
1556625_a_at			
1556627_at	DRP2		
1556629_a_at	SNAP25		
1556630_at	CASC2		
1556633_at	C1orf204		
1556636_at			
1556638_at	PAX7		
1556639_at	LOC439914		
1556641_at	SLC7A14		
1556643_at	FAM125A		
1556645_s_at			
1556646_at			
1556648_a_at	C10orf40		
1556649_at			
1556650_at			
1556651_at			
1556653_at	ANKAR		
1556654_at			
1556655_s_at			
1556656_at			
1556657_at			
1556658_a_at			
1556659_at			
1556661_at	CN5H6.4		
1556662_at			
1556663_s_at			
1556665_at	NCRNA00291 /// TTC6		
1556666_a_at	NCRNA00291		
1556667_at	LOC348751		
1556669_a_at			
1556670_at			
1556671_s_at			
1556672_a_at	RBM6		
1556675_s_at			
1556676_a_at			
1556677_at			
1556678_a_at			
1556679_at			
1556682_s_at			
1556683_x_at			
1556684_at	RPPH1		
1556685_at			
1556687_a_at	CLDN10		
1556689_a_at	WNT4		
1556690_s_at			
1556694_a_at			
1556695_a_at	FLJ42709		
1556696_s_at	FLJ42709		
1556697_at	GPRIN3		
1556698_a_at	GPRIN3		
1556699_at			
1556700_a_at			
1556701_at			
1556704_s_at	LOC100133920 /// LOC286297		
1556706_at			
1556709_a_at	LOC283887		
1556711_at	C13orf30		
1556713_at			
1556715_at	PRPSAP1		
1556717_at			
1556718_s_at			
1556721_at	C20orf203		
1556722_a_at	C20orf203		
1556724_at	LOC100288490		
1556725_a_at	LOC100288490		
1556727_at	PRCD		
1556728_at			
1556730_at	LOC652993		
1556732_at	EML4		
1556734_at			
1556735_at			
1556736_at	LOC100129858		
1556737_at	LOC388387		
1556739_at	GOLGA8IP		
1556740_at			
1556742_at	GUSBP1		
1556743_at			
1556744_a_at			
1556747_a_at			
1556748_x_at			
1556749_at			
1556750_at	LOC153577		
1556753_s_at			
1556754_at	LOC100132987		
1556755_s_at	LOC286149		
1556757_a_at	ALS2CR11		
1556758_at	C10orf18		
1556759_at			
1556760_a_at			
1556761_at			
1556762_a_at			
1556763_at			
1556764_s_at			
1556766_at	ERICH1		
1556768_at	LOC100144604		
1556769_a_at			
1556770_a_at	FBXL13		
1556771_a_at	LOC415056		
1556773_at			
1556775_at			
1556776_a_at			
1556777_a_at			
1556778_at			
1556779_s_at			
1556781_at			
1556783_a_at			
1556784_at			
1556786_at	PDE5A		
1556787_s_at	PDE5A		
1556789_a_at			
1556793_a_at	FAM83C		
1556794_at			
1556796_at			
1556797_at	LOC386597		
1556798_a_at	LOC386597		
1556800_a_at			
1556801_at	LOC400794		
1556803_at	POLR3B		
1556804_s_at	POLR3B		
1556805_at			
1556806_at			
1556808_at			
1556809_a_at			
1556810_a_at			
1556812_a_at			
1556813_at			
1556814_a_at			
1556815_at			
1556817_a_at			
1556818_at			
1556820_a_at	DLEU2		
1556821_x_at	DLEU2		
1556822_s_at	ZNF837		
1556823_s_at			
1556824_at			
1556826_s_at	C1orf187		
1556827_at	LOC339929		
1556828_at			
1556829_at	LOC100287227		
1556831_at	DYNC1H1		
1556832_at			
1556834_at			
1556835_s_at			
1556836_at			
1556837_a_at			
1556839_s_at	LOC100289090		
1556841_a_at	ALDH1L2		
1556842_at	LOC286087		
1556844_at	LOC100132078		
1556846_at			
1556847_s_at			
1556849_at			
1556850_at	CEP290		
1556851_at			
1556852_a_at			
1556854_at	LOC283501		
1556855_a_at	LOC283501		
1556856_at			
1556859_a_at	LOC285740		
1556864_at	TCTN1		
1556865_at			
1556867_at			
1556872_s_at	IQSEC3		
1556873_at	MEX3C		
1556874_a_at	MEX3C		
1556876_s_at	TPTE2P2		
1556877_at			
1556879_at			
1556881_at	MORN2		
1556883_a_at	LOC440896		
1556884_a_at			
1556885_at	LAYN		
1556886_a_at	LAYN		
1556887_at	NCRNA00119		
1556888_at			
1556889_s_at			
1556891_at	SORCS1		
1556894_at	NT5DC2		
1556895_a_at	NT5DC2		
1556896_at	LOC284751		
1556898_at	LOC200830		
1556899_at			
1556900_at	LOC149773		
1556901_s_at	LOC149773		
1556903_at			
1556904_at			
1556905_at	ZNF577		
1556907_at	ZNF474		
1556909_at			
1556911_at			
1556912_at	GIT2		
1556913_a_at	GIT2		
1556914_at			
1556916_a_at			
1556917_a_at			
1556919_at	LEPR		
1556920_s_at	LOC646168		
1556921_at			
1556923_at			
1556924_at	ALS2CR10		
1556925_at	SMC3		
1556927_at	KCNK10		
1556928_at			
1556929_at	PAPOLG		
1556931_at			
1556932_at			
1556933_at			
1556935_at			
1556936_at			
1556937_at			
1556938_a_at			
1556940_at	LOC283484		
1556941_a_at	LOC283484		
1556942_at			
1556944_at			
1556945_a_at			
1556947_at			
1556950_s_at	SERPINB6		
1556951_at			
1556952_at			
1556954_at	LOC283854		
1556956_at	KCP		
1556958_at			
1556959_at	LOC647589		
1556960_a_at	LOC647589		
1556962_at			
1556963_at			
1556964_s_at			
1556967_at	ZDHHC14		
1556969_at	CCDC108		
1556970_at	LOC100289312		
1556971_a_at	LOC100289312		
1556972_at			
1556976_s_at			
1556978_a_at	TAF8		
1556980_at			
1556982_at			
1556983_a_at			
1556984_at			
1556985_at			
1556986_at	OR2H1		
1556987_s_at	OR2H1		
1556988_s_at	CHD1L		
1556989_at			
1556990_at	PERP		
1556992_at	LOC550113		
1556994_at			
1556996_at			
1556997_a_at	LEPR		
1556999_at	LOC100271832		
1557000_at	ESPNL		
1557002_x_at	ESPNL		
1557003_at	TTC23L		
1557004_at	LOC285389		
1557007_a_at			
1557008_at	LOC340107		
1557009_a_at	LOC340107		
1557012_a_at			
1557014_a_at	FAM201A		
1557016_a_at	C1orf177		
1557017_at			
1557018_a_at			
1557021_s_at	LOC100507250		
1557022_at			
1557024_at			
1557025_a_at			
1557026_at			
1557027_at	LOC100287221		
1557029_at			
1557030_at	GAB1		
1557031_at	RNF212		
1557034_s_at	LOC100134445 /// WASH1 /// WASH2P /// WASH3P /// WASH5P /// WASH7P		
1557036_at	ZBTB1		
1557037_a_at	LOC100289373		
1557038_s_at	LOC100289373		
1557042_at			
1557044_at	LOC100127980		
1557046_x_at	LOC100127980		
1557047_at	YEATS2		
1557049_at	BTBD19		
1557050_at			
1557051_s_at			
1557052_at			
1557053_s_at	UBE2G2		
1557055_s_at	LOC643837		
1557056_at	C5orf47		
1557057_a_at	C5orf47		
1557059_at	LOC254128		
1557060_at			
1557062_at	LOC100129195		
1557063_at	FLJ45244		
1557064_s_at	HGSNAT		
1557065_at	YLPM1		
1557066_at	LUC7L		
1557067_s_at	LUC7L		
1557068_at	KRT37		
1557070_at	LOC100130275		
1557071_s_at	NUB1		
1557073_s_at	TTBK2		
1557077_a_at			
1557078_at	SLFN5		
1557079_at	ITGBL1		
1557080_s_at	ITGBL1		
1557081_at	RBM25		
1557085_at	PLAC1L		
1557089_at	KIF5C		
1557091_at	MAMSTR		
1557094_at	LOC728449		
1557098_s_at	HAR1A		
1557099_at			
1557100_s_at	HECTD1		
1557103_a_at	LMTK3		
1557104_at	ZNF397OS		
1557105_a_at	ZNF397OS		
1557107_at	LOC286002		
1557112_a_at	VPS53		
1557113_at	LOC283588		
1557114_a_at	LOC284385		
1557116_at	APOL6		
1557117_at			
1557118_a_at			
1557119_a_at	ZNF575		
1557120_at	EEF1A1		
1557121_s_at	LOC100289294		
1557122_s_at	GABRB2		
1557123_a_at	CHADL		
1557124_at	LOC440104		
1557126_a_at	PLD1		
1557128_at	FAM111B		
1557129_a_at	FAM111B		
1557131_at	LOC254100		
1557132_at	WDR17		
1557133_at	RP1-177G6.2		
1557135_at			
1557136_at	ATP13A4		
1557137_at	TMEM17		
1557139_at			
1557141_at	AQP1 /// FAM188B		
1557143_at	CSMD2		
1557145_at	STK38		
1557146_a_at	LOC146336		
1557147_a_at			
1557148_at	HM13		
1557149_at			
1557151_at	TRIM31		
1557154_at			
1557155_a_at			
1557158_s_at	MLL3		
1557161_at	LOC100132735		
1557162_at	C16orf92		
1557164_a_at			
1557165_s_at	KLHL18		
1557166_at	PDCD4		
1557167_at	HCG11		
1557169_x_at	HCG11		
1557170_at	NEK8		
1557172_x_at	NEK8		
1557174_a_at			
1557176_a_at	C14orf37		
1557177_at			
1557179_s_at			
1557180_at	C11orf87		
1557181_s_at	C11orf87		
1557185_at	TPCN1		
1557186_s_at	TPCN1		
1557189_at	DNASE1		
1557190_at			
1557192_at			
1557193_at			
1557194_a_at			
1557195_at			
1557196_a_at			
1557197_a_at	LGALS3		
1557203_at	PABPC1L2B		
1557206_at	C17orf104		
1557207_s_at	LOC283177		
1557208_at	LOC219731		
1557211_a_at	C14orf86		
1557212_at	FLJ33065		
1557214_at			
1557215_at			
1557217_a_at	FANCB		
1557218_s_at	FANCB		
1557219_at			
1557222_at			
1557223_at	RBPMS		
1557224_at			
1557225_at	ASPG		
1557226_a_at	ASPG		
1557227_s_at	TPR		
1557228_at	EHBP1L1		
1557232_at			
1557233_at	LOC285441		
1557235_at	LOC100128002		
1557236_at	APOL6		
1557238_s_at			
1557239_at	BBX		
1557240_a_at			
1557241_a_at			
1557242_at			
1557244_a_at			
1557246_at	KIDINS220		
1557248_at	ZNF587		
1557252_at			
1557256_a_at			
1557257_at	BCL10		
1557258_a_at	BCL10		
1557260_a_at	ZNF382		
1557261_at	WHAMML1 /// WHAMML2		
1557262_at			
1557263_s_at			
1557265_at			
1557267_s_at	LOC284952		
1557270_at			
1557274_at			
1557275_a_at	TLCD2		
1557276_at			
1557277_a_at			
1557278_s_at	TNPO1		
1557279_at	ITSN1		
1557280_s_at	ITSN1		
1557283_a_at	ZNF519		
1557285_at	AREGB		
1557286_at			
1557287_at			
1557289_s_at	GTF2IRD2		
1557290_at	DPY19L2 /// DPY19L2P1 /// DPY19L2P2 /// DPY19L2P4		
1557292_a_at	MCOLN3		
1557293_at	LOC440993		
1557295_a_at			
1557296_at	FLJ12825		
1557297_at			
1557300_s_at			
1557301_a_at			
1557302_at	ZNF585B		
1557303_at	NT5C		
1557305_at	TACC1		
1557309_at	DENND1B		
1557311_at	LOC100131354		
1557312_at	C12orf61		
1557314_at	DPY19L2P3		
1557315_a_at			
1557316_at	LOC100287024		
1557319_at			
1557321_a_at	CAPN14		
1557322_at	ZNF221 /// ZNF230		
1557325_at			
1557326_at	LOC100130911		
1557328_at	LOC283665		
1557329_at			
1557330_at			
1557331_at	POLR1B		
1557334_a_at	FERMT1		
1557335_at			
1557336_at			
1557338_x_at			
1557339_at			
1557341_x_at			
1557342_a_at	LOC400931		
1557343_at			
1557345_at	LOC283516		
1557346_a_at	C17orf51		
1557347_at	MCPH1		
1557348_at			
1557349_at	RERE		
1557350_at	G3BP1		
1557352_at	SQLE		
1557353_at			
1557354_at	SOS1		
1557357_at	LOC440944		
1557359_at	LOC285758		
1557360_at	LRPPRC		
1557362_at	PHIP		
1557363_a_at	PHIP		
1557366_at	CCDC144B		
1557369_a_at	LOC285401		
1557370_s_at	MYCBP2		
1557371_a_at	LOC158376		
1557372_at	FLJ41757		
1557373_at	LOC339505		
1557374_at	ABCC9		
1557375_at			
1557380_at	AGAP11		
1557382_x_at	AGAP11		
1557383_a_at			
1557384_at	ZNF131		
1557385_at	FAM161A		
1557386_at			
1557388_at	RTTN		
1557389_at			
1557394_at	DLGAP4		
1557395_at	LOC255130		
1557398_at			
1557399_at	LOC284009		
1557400_at			
1557402_at			
1557403_s_at			
1557404_at			
1557405_at	LOC100130111		
1557406_s_at	LOC100130111		
1557409_at			
1557410_at			
1557411_s_at	SLC25A43		
1557413_a_at			
1557415_s_at	LETM2		
1557417_s_at	RSPH10B /// RSPH10B2		
1557418_at	ACSL4		
1557419_a_at	ACSL4		
1557421_at			
1557422_at			
1557424_at			
1557427_at			
1557429_s_at	C15orf33		
1557430_at	LOC147670		
1557431_at			
1557432_at	RASAL2		
1557433_at			
1557434_at			
1557436_at	XKR6		
1557437_a_at			
1557438_at			
1557439_at			
1557443_s_at			
1557444_at	TREML3		
1557446_x_at	TREML3		
1557448_a_at			
1557450_s_at	WHAMML2		
1557451_at	DGCR10		
1557452_at			
1557453_at			
1557455_s_at	MOSPD1		
1557456_a_at			
1557457_at			
1557458_s_at	SHB		
1557459_at			
1557463_at			
1557465_at	NCRNA00282		
1557466_at	FLJ31104		
1557468_at			
1557470_at	SPATA13		
1557472_a_at	FLJ30838		
1557474_at	LOC284578		
1557475_at	LOC100509968		
1557476_at	PFN4		
1557477_at			
1557478_at			
1557479_at			
1557480_a_at	DYSFIP1		
1557481_a_at	C21orf131		
1557483_at	LOC284788		
1557484_at			
1557486_at			
1557487_at			
1557488_at	LOC645158		
1557491_at	LOC100240728		
1557493_x_at	LOC100240728		
1557495_at			
1557498_a_at			
1557501_a_at			
1557502_at	PCCB		
1557504_at			
1557505_a_at			
1557506_a_at			
1557507_at			
1557511_at			
1557512_at			
1557513_a_at			
1557514_a_at			
1557515_at			
1557517_a_at			
1557518_a_at			
1557519_at			
1557520_a_at			
1557521_a_at			
1557522_x_at			
1557523_at	ATP6AP1L		
1557527_at			
1557528_at	STRADA		
1557529_at	C12orf51		
1557531_a_at	C10orf55		
1557532_at	NDUFA7		
1557533_at			
1557534_at	LOC339862		
1557535_at	PALLD		
1557536_at	WNK2		
1557538_at			
1557539_at			
1557540_at			
1557541_at	FAM201A		
1557542_at			
1557543_at			
1557544_at	CCDC147		
1557545_s_at	RNF165		
1557548_at	C10orf108		
1557550_at	LOC148145		
1557551_at			
1557553_at	PPP1R12B		
1557555_at			
1557557_at	LOC100129196		
1557558_s_at	LOC100129196		
1557560_at			
1557562_at	GRIPAP1		
1557564_at			
1557565_a_at			
1557566_at	LOC148987		
1557567_a_at	LOC100507634 /// LOC148987		
1557569_at	MPDU1		
1557570_a_at	LOC285084		
1557571_at	VPS13D		
1557575_at	STBD1		
1557576_at	PAQR3		
1557578_at	PHLDB2		
1557580_at			
1557581_x_at			
1557582_at	BIN3		
1557583_at	ST18		
1557584_at			
1557585_at	ATP6V1H		
1557586_s_at	ATP6V1H		
1557588_at	LOC100128946		
1557589_a_at			
1557590_at	LOC100130522		
1557591_at	LOC283038		
1557593_at	SPAG17		
1557595_at	GINS2		
1557597_at			
1557598_at			
1557599_a_at			
1557601_s_at	KIAA1257 /// LOC100132731		
1557602_at	LOC201617		
1557604_at	LOC401312		
1557605_a_at	LOC401312		
1557606_at			
1557607_at	LOC284080		
1557608_a_at	LOC284080		
1557609_s_at	TBC1D12		
1557610_at			
1557611_at	TTLL4		
1557613_at	FLJ39534		
1557615_a_at	SLIT1		
1557616_at	ZNF496		
1557617_at	LOC100189589		
1557618_at	LOC285768		
1557620_a_at	CCDC38		
1557621_at	KCP		
1557623_at			
1557624_at			
1557626_at			
1557627_at	LOC283745		
1557628_s_at	LOC283745		
1557630_s_at			
1557631_at	SLC25A4		
1557632_at			
1557633_at	POM121L8P		
1557636_a_at	C7orf57		
1557637_at			
1557638_at	LOC100287676		
1557639_at	NFIA		
1557641_at			
1557642_at	IQCA1		
1557644_at			
1557645_at			
1557646_at			
1557647_a_at			
1557649_at	GALE		
1557651_x_at	GALE		
1557652_a_at	LOC348817		
1557656_at	LOC400238		
1557657_a_at	LOC400238		
1557658_at			
1557659_a_at			
1557660_s_at	LOC100506733		
1557661_at			
1557664_at	LOC340239		
1557665_at			
1557666_s_at	C9orf98		
1557667_at			
1557669_at	LOC100132005		
1557672_s_at	LOC100133308		
1557673_at			
1557674_s_at	EFCAB2		
1557675_at	RAF1		
1557676_at			
1557677_a_at	TRIML1		
1557679_at	C8orf68		
1557680_at	SAMD15		
1557681_s_at	SAMD15		
1557682_a_at	LOC284688		
1557683_at			
1557684_at	ZNF286A		
1557685_at			
1557688_at			
1557689_at			
1557690_x_at			
1557692_a_at			
1557693_at			
1557697_at			
1557698_at			
1557699_x_at			
1557700_at	POLH		
1557701_s_at	POLH		
1557702_at			
1557703_at	07-Mar		
1557704_a_at	07-Mar		
1557705_a_at			
1557706_at	ZHX2		
1557707_at			
1557709_at			
1557710_at			
1557712_x_at			
1557713_at			
1557714_at	CTBP1		
1557717_at	LOC338862		
1557718_at	PPP2R5C		
1557719_at	PIKFYVE		
1557720_s_at	MYO16		
1557721_at			
1557723_at	LOC285847		
1557724_a_at	LOC285847		
1557726_at	ARMCX4		
1557727_at	LOC400960		
1557729_at	GRK5		
1557731_at	LOC400620		
1557733_a_at			
1557734_s_at	LOC100130548		
1557735_at			
1557736_at	NKTR		
1557737_s_at	NKTR		
1557738_at			
1557739_at			
1557740_a_at			
1557741_at	LOC100128176		
1557742_a_at	LOC100128176		
1557744_at			
1557745_at			
1557746_at			
1557749_at	EHBP1L1		
1557751_at			
1557753_at			
1557754_at	LOC401068		
1557755_at	C14orf145		
1557756_a_at	C14orf145		
1557757_at			
1557758_at			
1557759_at	ATP5SL		
1557761_s_at	LOC400794		
1557762_at			
1557763_at	LPAR6		
1557765_at	LOC643401		
1557767_at	NANOS2		
1557768_at			
1557769_at			
1557770_at	IPO11		
1557771_at	FHAD1		
1557772_at			
1557774_at			
1557775_a_at			
1557776_at	LOC100133116		
1557777_at	PDE6B		
1557778_at			
1557779_at			
1557780_at			
1557782_s_at	C21orf49		
1557783_at	LOC100133991		
1557786_s_at	CHIC1		
1557787_at			
1557788_a_at	C9orf130		
1557789_at			
1557790_at	JRKL		
1557791_at	LOC100132051		
1557793_at	ESYT3		
1557795_s_at	NTRK3		
1557796_at			
1557797_a_at			
1557798_at	CNPY2		
1557799_at	C11orf31		
1557801_x_at	C11orf31		
1557802_at			
1557803_at			
1557804_at			
1557805_at			
1557807_a_at	LOC100132987		
1557809_a_at			
1557810_at			
1557811_a_at			
1557812_a_at			
1557813_at			
1557814_a_at			
1557816_a_at			
1557817_a_at	LOC100131941		
1557818_x_at	LOC100131941		
1557820_at	AFG3L2		
1557821_at	LOC283547		
1557822_at	LOC401134		
1557823_s_at	LOC401134		
1557825_at			
1557826_at	LOC338817		
1557827_at	C10orf103		
1557828_a_at	C5orf28		
1557829_at			
1557830_at			
1557832_at			
1557833_at			
1557835_at			
1557836_at	ELMOD2		
1557837_a_at	ELMOD2		
1557838_at			
1557840_at	LOC100130288		
1557841_at			
1557842_at			
1557843_at			
1557845_at			
1557848_at			
1557849_at			
1557850_at	LOC285954		
1557852_at			
1557856_at			
1557857_a_at			
1557861_at			
1557862_at	LOC654841		
1557863_at			
1557864_x_at			
1557865_at			
1557866_at	C9orf117		
1557867_s_at	C9orf117		
1557869_at			
1557871_at	LOC253573		
1557873_at			
1557874_at			
1557875_at			
1557876_at	LOC340094		
1557877_s_at	LOC340094		
1557878_at			
1557879_at	LOC100129175		
1557880_at	PCDH11X /// PCDH11Y		
1557881_at	C10orf44		
1557882_at			
1557883_a_at			
1557885_at			
1557886_at	CCDC46		
1557888_at	ZNF787		
1557889_at			
1557890_at	LOC729178		
1557891_s_at	LOC729178		
1557892_at	LOC100144597		
1557893_a_at	LOC100144597		
1557895_at	FLJ35934		
1557896_at			
1557897_at			
1557898_at			
1557900_at			
1557905_s_at	CD44		
1557906_at	MUC12		
1557907_x_at	MUC12		
1557908_at			
1557910_at	HSP90AB1		
1557914_s_at			
1557915_s_at	GSTO1		
1557918_s_at	SLC16A1		
1557919_a_at			
1557921_s_at			
1557924_s_at	ALPL		
1557938_s_at	PTRF		
1557943_at	CNP		
1557944_s_at	CTNND1		
1557945_at	TCTE3		
1557948_at	PHLDB3		
1557950_at	SDCCAG1		
1557953_at	ZKSCAN1		
1557954_at	TXLNG		
1557961_s_at	LOC100127983		
1557963_at	CDC42BPB		
1557964_at	EIF4G2		
1557965_at	MTERFD2		
1557966_x_at	MTERFD2		
1557970_s_at	RPS6KA2		
1557981_at	RPS9		
1557984_s_at	RPAP3		
1557985_s_at	CEP78		
1557986_s_at	SMCR8		
1557987_at			
1557991_at	METTL6		
1557993_at			
1557994_at	TTN		
1557996_at	LOC100132832		
1557998_at	NAALADL2		
1558000_at	ARID5B		
1558001_s_at	ARID5B		
1558002_at	STRAP		
1558007_s_at			
1558009_at	SLC1A2		
1558010_s_at	SLC1A2		
1558011_at	LOC100510697		
1558014_s_at	FAR1		
1558015_s_at	ACTR2		
1558017_s_at			
1558019_at			
1558020_at	ERGIC3		
1558021_at	RABEPK		
1558027_s_at	PRKAB2		
1558028_x_at	LOC647979		
1558034_s_at	CP		
1558041_a_at	KIAA0895L		
1558044_s_at	EXOSC6		
1558045_a_at	LOC389906 /// LOC441528 /// LOC729162		
1558046_x_at	LOC389906		
1558048_x_at			
1558050_at	EIF2B5		
1558052_at	TMED4		
1558053_s_at	TMED4		
1558062_at	FBXO10		
1558066_s_at	TBC1D16		
1558075_at	LOC339047		
1558076_at	ANKRD32		
1558077_s_at	MDH1B		
1558078_at			
1558080_s_at	DNAJC3		
1558081_at	SNORA65		
1558082_at	C9orf93		
1558088_a_at	UBE2I		
1558093_s_at	MATR3		
1558094_s_at	C3orf19		
1558097_at	C22orf30		
1558101_at	NFIA		
1558102_at			
1558103_a_at			
1558105_a_at			
1558107_at	LOC283788		
1558109_x_at	LOC283788		
1558111_at	MBNL1		
1558113_at	FAM78B		
1558115_at	RECK		
1558116_x_at	RECK		
1558117_s_at	USP31		
1558118_at	LOC100287576		
1558119_at	TSPAN17		
1558120_at	DDX3X		
1558121_at	CSRNP3		
1558122_s_at	CSRNP3		
1558123_at	FLJ35390		
1558124_at	NUDCD2		
1558128_at	LOC730202		
1558135_at	TAF11		
1558136_s_at	TAF11		
1558139_at	FLJ39632		
1558140_at	PLXNA1		
1558142_at	TNRC6B		
1558143_a_at	BCL2L11		
1558144_at	MEG3		
1558147_a_at	FLJ90757		
1558148_x_at	FLJ90757		
1558152_at	LOC100131262		
1558154_at			
1558160_at	C9orf93		
1558163_at	PEX13		
1558164_s_at	PEX13		
1558166_at	MGC16275		
1558167_a_at	MGC16275		
1558168_at			
1558170_at			
1558173_a_at	LUZP1		
1558174_at	FAM43A		
1558176_at	IGLC7 /// IGLV1-44 /// IGLV7-43 /// LOC100290481		
1558177_at	TMEM229B		
1558179_at	ATP5J2		
1558181_at			
1558183_at	ZNF17		
1558184_s_at	ZNF17		
1558185_at	CLLU1		
1558186_s_at	CLLU1		
1558189_a_at	LOC284570		
1558193_at			
1558195_at	LOC283404		
1558199_at	FN1		
1558201_s_at	SLC4A1AP		
1558202_at	LOC145783		
1558208_at			
1558210_at	SRC		
1558211_s_at	SRC		
1558212_at	FLJ35024		
1558214_s_at	CTNNA1		
1558215_s_at	UBTF		
1558216_at	AFAP1-AS		
1558217_at	SLFN13		
1558220_at	MUC20		
1558225_at			
1558226_a_at			
1558230_at	SF3B2		
1558233_s_at	ATF1		
1558234_at	FLJ36644		
1558236_at			
1558237_x_at			
1558238_at	TNRC18		
1558247_s_at	NTN5		
1558248_at	GOLM1		
1558249_s_at	STX16		
1558250_s_at			
1558251_a_at	ZNF587		
1558253_x_at	ZNF587		
1558254_s_at	SRPK2		
1558256_at	LOC148189		
1558262_at	LOC100506540		
1558273_a_at			
1558275_at			
1558277_at	ZNF740		
1558279_a_at	KDSR		
1558280_s_at	ARHGAP29		
1558281_a_at	TMEM184A		
1558289_at	RFT1		
1558290_a_at	PVT1		
1558292_s_at	PIGW		
1558293_at	KIAA1107		
1558295_a_at	PPFIA2		
1558299_at			
1558300_at	EFCAB5		
1558301_a_at	EFCAB5		
1558304_s_at	TSEN54		
1558305_at	GIGYF2		
1558306_at	THADA		
1558308_at	LOC100292680		
1558310_s_at	LOC100132356		
1558315_s_at	HOOK3		
1558320_at			
1558322_a_at	PAQR9		
1558323_at	TMEM72		
1558324_a_at	TMEM72		
1558327_at	ZDHHC18		
1558329_at	NFKBIL2		
1558330_x_at	NFKBIL2		
1558331_at	SIRT2		
1558333_at	C22orf15		
1558334_a_at	C22orf15		
1558336_at			
1558337_at			
1558338_at	SEMA6A		
1558340_at	DIXDC1		
1558342_x_at	DIXDC1		
1558343_at			
1558345_a_at	LOC439911		
1558346_at	COX17		
1558348_at			
1558354_s_at			
1558356_at	UACA		
1558365_at	PGK1		
1558368_s_at	C1orf187		
1558369_at	MPHOSPH9		
1558371_a_at			
1558372_at			
1558373_s_at			
1558375_at	LRRC38		
1558378_a_at	AHNAK2		
1558381_a_at			
1558383_at	KPNA4 /// LOC100507647		
1558385_at			
1558387_at	LOC643763		
1558388_a_at	LOC643763		
1558390_at	ZNF599		
1558391_s_at	ZNF599		
1558392_at	SYNE2		
1558393_at	KRT7		
1558394_s_at	KRT7		
1558397_at			
1558398_at	ANKRD24		
1558400_x_at	ANKRD24		
1558401_at			
1558402_at			
1558404_at	LOC644242		
1558406_a_at			
1558407_at	PLEKHG2		
1558409_at			
1558410_s_at			
1558411_at	EGFEM1P		
1558412_at	LOC113230		
1558414_at	C9orf4		
1558418_at			
1558420_at	C14orf180		
1558421_a_at	C14orf180		
1558423_at	NCRNA00265		
1558425_x_at	NCRNA00265		
1558426_x_at	ORAI2		
1558428_at	ALS2CR11		
1558430_at			
1558431_at	NHLRC4		
1558436_a_at			
1558437_at	IGHE		
1558438_a_at	IGHE		
1558440_at			
1558444_at			
1558445_at			
1558447_at	LOC100128439		
1558448_a_at	LOC100128439		
1558449_at			
1558450_at	A2M		
1558451_at	LOC285500		
1558452_at	TMEM144		
1558458_at	LOC401320		
1558459_s_at	LOC401320		
1558460_at	ABCC5		
1558463_s_at			
1558466_at	UGGT2		
1558467_a_at	UGGT2		
1558469_at	LPP		
1558470_at	VWA3B		
1558473_at			
1558474_at			
1558475_at	LOC100289366		
1558476_at	BEND5		
1558477_at	LOC100131496		
1558480_at			
1558481_s_at			
1558483_at	LRRC27		
1558484_s_at	LRRC27		
1558486_at	ZNF493		
1558487_a_at	TMED4		
1558489_at			
1558493_at	CSTT		
1558494_at			
1558496_at			
1558497_a_at	LOC100505609		
1558501_at	DNM3		
1558502_s_at	DNM3		
1558504_at			
1558507_at	C1orf53		
1558508_a_at	C1orf53		
1558511_s_at	ESYT2		
1558512_at			
1558515_at	NCRNA00182		
1558517_s_at	LRRC8C		
1558518_at	TAB3		
1558519_at	C2orf67 /// RPE		
1558522_at			
1558523_at	FAM184A		
1558525_at			
1558527_at	LOC100132707		
1558529_s_at			
1558530_at	LRTM2		
1558532_at	TPM1		
1558533_at	KRBA2		
1558534_at	LOC641298		
1558537_x_at	ZNF844		
1558540_s_at	SLC2A11		
1558541_at	C8orf79		
1558544_at	LOC100128003		
1558546_at	DNASE1		
1558549_s_at	VNN1		
1558552_s_at	C3orf55		
1558553_at			
1558556_at	CAMK1		
1558557_at	C16orf62		
1558560_s_at	BLZF1		
1558561_at	HM13		
1558565_at	AKNA		
1558568_a_at			
1558569_at	LOC100131541		
1558570_at	LOC145783		
1558571_at	ZMYND8		
1558573_at	MCTS1		
1558574_at			
1558577_at	LOC148709		
1558578_a_at	LOC100508939 /// SLC13A4		
1558579_at	FLJ37786		
1558581_at	LOC647310		
1558584_at	UBL4B		
1558586_at	ZNF33B		
1558587_at			
1558588_at			
1558589_at	C21orf15		
1558590_at	METT11D1		
1558592_at			
1558594_at	C14orf176		
1558595_at			
1558599_at			
1558600_a_at			
1558601_at	LOC285194		
1558602_a_at	LOC285194		
1558603_at	PLGLB2		
1558604_a_at	SSBP2		
1558605_at			
1558606_s_at			
1558607_at	PAPPA		
1558608_a_at	PAPPA		
1558611_at	C17orf69		
1558612_a_at	ATP1A4		
1558613_at			
1558619_at	SNORA43		
1558620_at	ZNF621		
1558621_at	CABLES1		
1558622_a_at	ZNF548		
1558623_at	LOC729121		
1558624_at			
1558626_at	LOC100287696		
1558628_at	LOC100506070		
1558630_at			
1558631_at	PPARA		
1558636_s_at	ADAMTS5		
1558640_a_at	GUSBP1		
1558641_at	SPATA24		
1558643_s_at	EDIL3		
1558645_at	MIB1		
1558647_at	SH3D19		
1558648_at	C15orf57		
1558649_at	LOC145757		
1558651_at			
1558652_at	KIAA1310		
1558653_at	LOC339751		
1558654_at	PPM1H		
1558658_at	ZNF391		
1558660_at			
1558661_at			
1558662_s_at	BANK1		
1558666_at			
1558667_at	SPATA22		
1558668_s_at	SPATA22		
1558670_at			
1558672_at			
1558673_s_at	ZNF77		
1558675_s_at	SDCCAG1		
1558678_s_at	MALAT1		
1558679_at	LOC284804		
1558680_s_at	PDE1A		
1558682_at	HMGA2		
1558683_a_at	HMGA2		
1558685_a_at	LOC158960		
1558686_at			
1558687_a_at	FOXN1		
1558688_at	LOC441461		
1558689_a_at	LOC441461		
1558691_a_at	DOCK4		
1558692_at	C1orf85		
1558693_s_at	C1orf85		
1558695_at			
1558697_a_at	KIAA0430		
1558698_at	ZNF264		
1558699_a_at	HERPUD2		
1558700_s_at	ZNF260		
1558702_at	TEX10		
1558703_at	SLC46A1		
1558705_at	ATOH8		
1558706_a_at	ATOH8		
1558708_at	NRXN1		
1558710_at			
1558711_at	FAM13AOS		
1558712_at	TMEM134		
1558714_at			
1558719_s_at	RPAIN		
1558720_at			
1558722_at	ZNF252		
1558723_at	LOC284014		
1558724_at			
1558725_at			
1558727_at	SERP2		
1558728_at	LOC100128881		
1558732_at	MAP4K4		
1558733_at	ZBTB38		
1558738_at	NOL3		
1558739_at			
1558740_s_at			
1558742_at			
1558743_at	ZNF620		
1558745_at	SNX29		
1558747_at	SMCHD1		
1558748_at			
1558750_a_at	LOC100288693		
1558754_at	ZNF763		
1558755_x_at	ZNF763		
1558756_at	C2CD3		
1558757_at			
1558758_s_at			
1558759_s_at	CLASP2		
1558760_at			
1558761_a_at	FAM120AOS		
1558762_a_at	ZNF789		
1558764_at			
1558765_a_at			
1558766_at			
1558768_at	DNAH1		
1558769_s_at	DNAH1		
1558770_a_at	PIK3R6		
1558773_s_at	RANBP10		
1558775_s_at	NSMAF		
1558777_at	MKL2		
1558778_s_at	MKL2		
1558779_at	H2AFY		
1558780_a_at	H2AFY		
1558782_a_at	LOC100130557		
1558783_at			
1558784_at	LOC100133089		
1558785_a_at	RGS5		
1558786_at	TSPAN3		
1558787_a_at	TSPAN3		
1558790_s_at	C8orf77		
1558791_at	LOC286467		
1558792_x_at	AP2A1		
1558793_at			
1558794_at	LOC728190		
1558795_at			
1558796_a_at			
1558797_at			
1558801_at			
1558802_at			
1558803_at			
1558804_at			
1558806_at			
1558807_at	ATAD2B		
1558809_s_at	LOC284408		
1558813_at	TMED5		
1558814_s_at	TMED5		
1558815_at	SORBS2		
1558816_at	ZNF664		
1558819_at			
1558820_a_at	C18orf34		
1558821_s_at			
1558822_at			
1558825_s_at	NBPF3		
1558826_at	ZNF831		
1558827_a_at	ZNF831		
1558828_s_at	LOC728264		
1558830_at			
1558831_x_at			
1558832_at	FLJ32224		
1558834_s_at	AKNAD1		
1558836_at			
1558837_a_at			
1558839_at	MAPKBP1		
1558841_at	CWC27		
1558842_at			
1558844_at	LOC387790		
1558845_at			
1558846_at	PNLIPRP3		
1558847_at			
1558848_at	NUDT22		
1558849_at	LOC284276		
1558850_s_at	LOC284276		
1558852_at			
1558854_a_at			
1558855_at	FARP2		
1558856_at	DMRTA2		
1558857_at			
1558858_at			
1558859_at	LOC222159		
1558862_at	NBPF5		
1558867_at	DSE		
1558868_a_at	DSE		
1558869_at			
1558871_at			
1558874_a_at			
1558875_at	SREBF1		
1558876_at			
1558877_at			
1558881_at	LOC145820		
1558882_at	LOC401233		
1558885_at			
1558887_at	ZNF321		
1558888_x_at	ZNF321		
1558889_at			
1558890_at	LOC100507054		
1558893_a_at	CCDC67		
1558894_a_at	CCDC67		
1558896_at	C1orf69		
1558897_at	PLK5P		
1558899_s_at	FLJ35946		
1558900_at			
1558903_at	LOC284260		
1558905_at			
1558906_a_at	LOC100507880		
1558914_at	PPPDE1		
1558915_a_at	PEX14		
1558919_a_at			
1558920_at	LOC100128590		
1558922_at			
1558924_s_at	CLIP1		
1558930_at	LOC728192		
1558931_at	LRRC16A		
1558934_a_at	GTF2H5		
1558937_s_at			
1558938_at			
1558941_at	ZNF704		
1558942_at	ZNF765		
1558943_x_at	ZNF765		
1558944_at	LOC100508567		
1558945_s_at	LOC100508567		
1558947_at			
1558948_a_at			
1558949_at	TNRC18		
1558950_at			
1558953_s_at	CEP164		
1558954_at	SNORA78		
1558956_s_at	IFT80		
1558957_s_at			
1558959_at	FAM126B		
1558960_a_at			
1558963_at			
1558964_at	FAT3		
1558965_at	PHF21A		
1558967_s_at	HCG18		
1558968_at			
1558969_a_at	RPL32P3		
1558971_at	THEMIS		
1558972_s_at	THEMIS		
1558975_at	FAM100A		
1558976_x_at	FAM100A		
1558977_at	LOC100130992		
1558982_at	LOC375010		
1558983_at	LRRC41		
1558984_at	MAP3K11		
1558987_at			
1558990_at	LOC100286921		
1558995_at	ZNF547		
1558996_at	FOXP1		
1558999_x_at	LOC283922 /// PDPR		
1559000_at	C10orf108		
1559002_at	LOC340544		
1559003_a_at	CCDC163P		
1559005_s_at	CNTLN		
1559006_at			
1559007_s_at			
1559009_at			
1559011_at	FLJ13773		
1559017_at			
1559018_at	PTPRE		
1559020_a_at			
1559021_at			
1559022_at	KIAA0494		
1559023_a_at			
1559025_at	09-Sep		
1559026_at			
1559028_at	C21orf15		
1559029_at	LOC286154		
1559030_a_at	LOC286154		
1559031_at	EXOSC10		
1559033_at	LOC255167		
1559034_at	SIRPB2		
1559035_a_at			
1559036_at	C4A /// C4B /// LOC100509001		
1559037_a_at			
1559038_at	02-Sep		
1559039_at	DHX36		
1559042_at	NDUFB6		
1559044_at	EXOSC1		
1559045_at	LOC100128288		
1559048_at	BAHCC1		
1559049_a_at	BAHCC1		
1559050_at	HCG27		
1559051_s_at	C6orf150		
1559052_s_at	PAK2		
1559053_at			
1559054_a_at			
1559057_at			
1559059_s_at	ZNF611		
1559060_a_at	FNIP1		
1559061_at	LOC253962		
1559062_at			
1559063_at			
1559064_at	NUP153		
1559065_a_at	CLEC4G		
1559066_at			
1559067_a_at			
1559069_at			
1559072_a_at	ELFN2		
1559073_at	KDM4B		
1559075_s_at	BAHCC1		
1559077_at	ABI3BP		
1559078_at	BCL11A		
1559079_at	LOC283486		
1559083_x_at	LOC284600		
1559086_at			
1559091_s_at	FGD2		
1559092_at	SLC9A5		
1559093_at	FLJ30403		
1559094_at	FBXO9		
1559096_x_at	FBXO9		
1559097_at	C14orf64		
1559101_at	FYN		
1559102_at			
1559103_s_at			
1559105_at	LEKR1		
1559108_at			
1559109_a_at			
1559110_at			
1559111_a_at			
1559114_a_at	CXCR7		
1559116_s_at			
1559117_at			
1559119_at			
1559121_s_at	ARIH2		
1559124_at	LOC644135		
1559125_at	C16orf53		
1559126_at	RRP12		
1559127_x_at	RRP12		
1559128_at	HSDL2		
1559129_a_at	LOC158257		
1559131_a_at			
1559132_at	TMEM80		
1559133_at			
1559134_a_at			
1559136_s_at	LOC100272228		
1559138_a_at	SPATA19		
1559139_at	NOC2L		
1559140_at	FAM87A		
1559141_s_at			
1559142_at	MYST3		
1559144_x_at	LOC100130581		
1559145_at	LOC386597		
1559147_at			
1559148_at	LOC100129103		
1559149_at			
1559151_at			
1559152_at			
1559154_at			
1559156_at			
1559159_at	CEP68		
1559161_at			
1559163_at	LOC285954		
1559166_at			
1559167_x_at	MPV17L		
1559169_at			
1559170_at			
1559171_at	MGC57346		
1559172_at			
1559174_at	RAB6A		
1559180_at	LOC100131860		
1559186_at			
1559188_x_at			
1559190_s_at	RDH13		
1559194_a_at	CLEC4GP1		
1559195_at			
1559201_a_at			
1559203_s_at	KRAS		
1559204_x_at	KRAS		
1559205_s_at			
1559206_at	PSEN1		
1559208_at	ST7OT4		
1559210_at			
1559213_at			
1559214_at			
1559218_s_at	NFYC		
1559220_at			
1559221_at			
1559222_at			
1559224_at	LCE1E		
1559226_x_at	LCE1E		
1559227_s_at	VHL		
1559228_at			
1559229_at			
1559232_a_at			
1559235_a_at			
1559237_a_at			
1559239_s_at	ACAT1		
1559240_at			
1559244_at	FMN2		
1559245_at			
1559249_at	ATXN1		
1559252_a_at	C20orf29		
1559254_at	NCRNA00162		
1559255_a_at			
1559256_at	MAGI1		
1559257_a_at	MAGI1		
1559258_a_at	CXorf61		
1559259_at			
1559261_a_at	PKD1L2		
1559263_s_at	PPIL4 /// ZC3H12D		
1559264_at	LOC286190		
1559265_at	C10orf140		
1559266_s_at	C10orf140		
1559268_at	ADAM23		
1559270_at	ZFHX4		
1559272_at	EXOC3L		
1559274_at	ZNF732		
1559275_x_at	ZNF732		
1559276_at	LOC728606		
1559277_at	FLJ35700		
1559278_at			
1559280_a_at			
1559282_at			
1559283_a_at	CNPY1		
1559284_at			
1559285_at			
1559287_at			
1559288_at			
1559289_at	TADA1		
1559291_at	NCRNA00032		
1559292_s_at	NCRNA00032		
1559293_x_at	NCRNA00032		
1559295_at			
1559296_at			
1559297_at	LOC100288673		
1559298_a_at	FLJ42289		
1559302_at	KIAA1467		
1559303_at			
1559304_at			
1559307_s_at	RBL1		
1559309_at	MCFD2		
1559310_at			
1559311_at	FLJ40292		
1559313_at			
1559315_s_at	LOC144481		
1559316_at			
1559321_at			
1559322_at	LOC727916		
1559324_at	CCDC144C		
1559326_at	DIO3-OS		
1559331_x_at			
1559332_at			
1559333_at			
1559336_at			
1559340_at	C9orf148		
1559341_at			
1559342_a_at	SNRPN		
1559343_at	SNRPN		
1559344_at			
1559347_at			
1559348_a_at			
1559350_at			
1559351_at			
1559352_a_at	LOC92659		
1559353_at			
1559354_a_at			
1559355_at	NXPH2		
1559360_at			
1559361_at	MACC1		
1559362_at			
1559363_at	LOC283587		
1559369_at	C5orf44		
1559370_at	DAB2		
1559372_at			
1559374_at			
1559375_s_at			
1559376_at	ATP1A1OS		
1559377_at			
1559382_at	C19orf42		
1559384_at			
1559388_a_at	LYNX1		
1559390_a_at	C1orf227		
1559391_s_at			
1559392_s_at	SYT7		
1559393_at	ALDH1L2		
1559394_a_at			
1559397_s_at	PRR14		
1559399_s_at	ZCCHC10		
1559400_s_at	PAPPA		
1559401_a_at			
1559402_a_at	C1orf61		
1559403_at	LOC100288198		
1559404_a_at	LOC100288198		
1559405_a_at	TRPV6		
1559406_at	ANKRD18A		
1559409_a_at	CC2D2A		
1559410_at			
1559412_at	C21orf34		
1559413_at	TCP11L2		
1559419_at	CACNB2		
1559420_x_at	CACNB2		
1559421_at			
1559425_at			
1559426_at			
1559427_at	MCF2L		
1559429_a_at	C3orf43		
1559432_at	CCBP2		
1559433_at	LOC149773		
1559434_at			
1559436_x_at			
1559437_at			
1559438_at	C21orf58		
1559439_s_at	C21orf58		
1559441_s_at	FLJ38576		
1559443_s_at	LOC283888		
1559444_at			
1559449_a_at	ZNF254		
1559450_at			
1559452_a_at			
1559455_at			
1559458_at			
1559459_at	LOC613266		
1559461_at			
1559462_at			
1559467_at			
1559469_s_at	SIPA1L2		
1559470_at	D21S2088E		
1559471_s_at	D21S2088E		
1559474_at	SPEG		
1559477_s_at	MEIS1		
1559478_at			
1559479_at	PI4K2B		
1559481_at	CHIC1		
1559483_at			
1559485_at	ATG2B		
1559488_at	LOC257358		
1559489_a_at	LOC257358		
1559490_at	LRCH3		
1559491_at			
1559492_at			
1559494_at			
1559495_at			
1559496_at	PPA2		
1559497_at			
1559500_at	VPS8		
1559501_at			
1559502_s_at	LRRC25		
1559503_a_at	LOC441666		
1559504_at	FLJ35409		
1559506_x_at	FLJ35409		
1559507_at	LOC100130357		
1559508_at			
1559509_at			
1559510_at	BHLHB9		
1559513_a_at	FANCC		
1559514_at	LOC100132077		
1559515_at			
1559517_a_at	SPIRE1		
1559518_at	LOC100286987		
1559520_at			
1559521_at			
1559522_at			
1559523_at			
1559524_at			
1559526_at			
1559528_at	LOC100129917		
1559529_at	PTK2		
1559530_at			
1559532_at	C3orf71		
1559533_at			
1559534_at			
1559535_s_at			
1559537_at	LOC100129309		
1559538_at			
1559540_at			
1559542_a_at			
1559543_at			
1559544_s_at			
1559545_at	SNRPN		
1559546_s_at	SNRPN		
1559548_at	ACVR2B		
1559550_s_at			
1559551_at			
1559559_at	C9orf79		
1559561_at	FBXO18		
1559563_at			
1559565_x_at			
1559566_at	FBXO42		
1559567_at	LOC100287017		
1559568_at			
1559571_a_at	ATP13A4		
1559573_at			
1559575_a_at	AQP12A /// AQP12B		
1559576_at	WDR78		
1559577_at	FCN2		
1559578_at			
1559579_at	LOC283688		
1559580_at	LRRC39		
1559582_at	RHOQ		
1559583_at	CD276		
1559584_a_at	C16orf54		
1559585_at	DDX60L		
1559586_at	LOC728868		
1559587_at	SYMPK		
1559589_a_at			
1559590_at	CHDH		
1559591_s_at	CHDH		
1559593_a_at	MED26		
1559595_at	LOC728084		
1559597_at			
1559598_at			
1559600_at			
1559601_at	KIAA2018		
1559603_at	GPR12		
1559605_a_at	LOC285043		
1559606_at	GBP6		
1559607_s_at	GBP6		
1559611_at	TMEM75		
1559612_at			
1559614_at	FLJ38773		
1559616_x_at	ZNF626		
1559617_at			
1559618_at	LOC100129447		
1559620_at	LOC441167		
1559621_at			
1559622_at			
1559623_at	C11orf54		
1559624_at	STK32A		
1559627_at	C7orf71		
1559629_at			
1559630_at	DLGAP3		
1559631_at			
1559633_a_at	CHRM3		
1559634_at	CHRM3		
1559635_at	CASC4		
1559638_at	C1orf200		
1559640_at	ANKFN1		
1559641_at			
1559642_a_at			
1559645_at	NCRNA00184		
1559646_a_at	NCRNA00184		
1559648_at			
1559650_at	LOC100128081		
1559651_at	CSNK1A1P1		
1559652_at			
1559653_at	LOC100289508		
1559654_s_at	LOC100289508		
1559655_at			
1559656_a_at			
1559658_at	C15orf29		
1559661_at	ODZ3		
1559663_at			
1559664_at			
1559665_at			
1559667_at			
1559668_s_at			
1559670_at			
1559672_a_at	C9orf93		
1559674_at	ZNF333		
1559675_at			
1559676_a_at			
1559678_s_at	LOC730495		
1559679_a_at			
1559680_at	TTL		
1559681_a_at	TRIM16L		
1559682_at	TRIM16L		
1559683_at			
1559685_at	LOC100506379		
1559686_a_at	LOC100506379		
1559687_at	TMEM221		
1559688_at	GRAPL		
1559689_a_at	GRAPL		
1559691_at			
1559692_at			
1559695_a_at	LOC100288745		
1559696_at			
1559697_a_at			
1559699_at	RALGAPA2		
1559701_s_at	NDST2		
1559702_at			
1559705_s_at	PHKA2		
1559706_at	RGNEF		
1559707_at			
1559709_at			
1559711_at	FAM120A		
1559712_at	LOC154822		
1559713_at	LOC100507150		
1559714_at	RGR		
1559715_at			
1559716_at	INO80C		
1559722_at			
1559723_s_at			
1559724_at			
1559725_at			
1559728_at	ZBTB40		
1559731_x_at	MACROD1		
1559732_at	NUB1		
1559735_at			
1559737_at			
1559739_at	CHPT1		
1559745_at			
1559746_a_at	ZNF718		
1559747_at	SPG11		
1559748_at	ADAMTSL3		
1559753_at			
1559754_at	LTB		
1559755_at	C21orf49		
1559756_at	DKFZp667F0711		
1559759_at	KIFC3		
1559760_at	LOC401220		
1559762_at			
1559763_at	ZC3H12C		
1559765_a_at	LOC286254		
1559766_at			
1559770_at			
1559771_at			
1559776_at			
1559777_at	LOC731424		
1559780_at			
1559785_at	TPPP2		
1559787_at			
1559788_at			
1559789_a_at	ZNF781		
1559790_at	LOC646241		
1559792_at			
1559795_at			
1559796_at	EBF3		
1559800_a_at			
1559804_at	LOC100505600		
1559806_at			
1559807_at			
1559808_at			
1559810_at	LOC642313		
1559812_at			
1559813_at			
1559814_at			
1559817_at	LOC100288798		
1559820_at			
1559821_at			
1559822_s_at	MTDH		
1559826_a_at	LOC401074		
1559827_at	LOC401074		
1559828_at	FAM170B		
1559833_at	ARHGEF12		
1559835_at			
1559837_at			
1559839_at	TBX18		
1559840_s_at	TBX18		
1559842_at			
1559843_s_at			
1559848_at	NSUN4		
1559849_at	ZNF605		
1559856_s_at	MLL		
1559861_at			
1559862_at	COPA		
1559863_a_at	AFG3L1P		
1559864_at	LCN6		
1559865_at			
1559867_at			
1559870_at	LOC100129129		
1559871_s_at	LOC100129129		
1559876_at			
1559877_at	LOC285191		
1559879_a_at			
1559880_at			
1559881_s_at	ZNF12		
1559882_at	SAMHD1		
1559883_s_at	SAMHD1		
1559884_at	CDKN2B-AS		
1559889_at			
1559890_a_at	ABI1		
1559891_at	HMGA2		
1559893_at	CCDC75		
1559895_x_at			
1559901_s_at	C21orf34		
1559902_at	MKL1		
1559909_a_at	TIMM17B		
1559910_at			
1559911_at			
1559914_at			
1559915_at			
1559916_a_at			
1559917_a_at			
1559920_a_at	CECR4		
1559921_at	PECAM1		
1559922_at	LOC100289210		
1559923_at			
1559924_at			
1559925_s_at			
1559926_at	LOC728353		
1559927_a_at	LOC728353		
1559928_at	PAPPA		
1559929_at			
1559930_at			
1559932_at			
1559936_at			
1559939_at			
1559940_s_at			
1559942_at	MDFIC		
1559945_at	RUVBL2		
1559946_s_at	RUVBL2		
1559948_at			
1559949_at			
1559950_at	FAM66C /// FAM66D		
1559952_x_at	FAM66C /// FAM66D		
1559953_at	DDX42		
1559954_s_at	DDX42		
1559956_at	SYT7		
1559957_a_at	LOC642852		
1559960_x_at	SYCE1L		
1559964_at	FLJ38717		
1559965_at	LOC100192378		
1559966_a_at	LOC100192378		
1559970_at			
1559971_at	BSDC1		
1559975_at	BTG1		
1559976_at			
1559977_a_at	SLC25A34		
1559979_at	SYF2		
1559980_at	ZNF7		
1559982_s_at	AKR1E2		
1559986_at			
1559987_at			
1559988_at	ZNF483		
1559989_at	TPM4		
1559990_at			
1559991_s_at			
1559992_a_at	LOC100505967		
1559993_at	SFXN3		
1559995_at	SAMD14		
1559996_s_at	SAMD14		
1559997_x_at	SAMD14		
1560001_at	LOC100131581		
1560002_at	FAM27D1		
1560006_a_at	LOC646762		
1560007_at	LOC645984		
1560010_a_at	FLJ32063		
1560011_at			
1560012_at			
1560013_at	PDXDC1		
1560014_s_at	PDXDC1		
1560017_at	TMTC3		
1560018_at	ARPP21		
1560019_at	MGC11082		
1560020_at	DNAJC13		
1560021_at			
1560023_x_at			
1560024_at			
1560025_at			
1560026_at			
1560028_at	C11orf57		
1560029_a_at	C11orf57		
1560030_at	LOC283692		
1560031_at	FRMD4A		
1560033_at	MCCC2		
1560034_a_at			
1560035_at	C2orf85		
1560038_at			
1560042_at	FAM82A1		
1560043_at	CYB5R1		
1560047_s_at			
1560048_at			
1560049_at			
1560051_at			
1560058_at	LOC399900		
1560059_at	VPS37C		
1560060_s_at	VPS37C		
1560062_at	SLC29A2		
1560063_a_at			
1560065_at	PAIP2		
1560066_at			
1560068_a_at	LOC729870		
1560069_at	PLEKHM3		
1560070_at			
1560071_a_at			
1560074_at	PRKCA		
1560075_at	ZNF622		
1560078_at	LAMA3		
1560080_at			
1560081_at			
1560082_at			
1560086_at			
1560087_a_at			
1560089_at	LOC100289019		
1560091_a_at	PHF21B		
1560094_at			
1560095_s_at			
1560097_at	FHAD1		
1560098_at	AKR1C2		
1560099_at	LOC339260		
1560100_at	DLX1		
1560101_at	SYDE2		
1560102_at			
1560104_at			
1560105_at	PTPRB		
1560107_at			
1560108_at			
1560109_s_at			
1560111_at			
1560112_at	WDFY2		
1560115_a_at	KIAA1217		
1560116_a_at	NEDD1		
1560117_at	ABHD1		
1560118_at			
1560119_at	LOC389634		
1560128_x_at	C5orf56		
1560129_at			
1560130_at	C1orf145		
1560131_at			
1560132_a_at			
1560133_at	GIGYF2		
1560135_at			
1560136_at	ARL5C		
1560137_at			
1560138_at	KIAA0226		
1560141_at	LOC100133039		
1560142_at	GRIK2		
1560144_at			
1560145_at	MKLN1		
1560147_at	LOC100131176		
1560148_at			
1560149_at	SLC29A2		
1560151_x_at	SLC29A2		
1560153_at	FRAS1		
1560154_a_at			
1560156_at			
1560161_at	CCNB2		
1560162_at	FLJ40606		
1560163_at	LOC100129510		
1560164_at			
1560168_at	LOC646168		
1560169_at			
1560171_at			
1560172_at	INTS10		
1560174_at	SPAG16		
1560175_at	PPP4R1L		
1560176_s_at	PPP4R1L		
1560177_at	CCDC66		
1560178_at			
1560180_at	GALNT14		
1560181_at			
1560182_at			
1560184_at	TMCO5A		
1560185_at			
1560187_at			
1560189_at			
1560197_at	FAM164A		
1560198_at	C14orf70		
1560199_x_at	LOC728153		
1560201_at	ZNF713		
1560202_at	LOC338739		
1560204_at	NT5DC4		
1560207_at	NCRNA00255		
1560208_at			
1560209_at			
1560212_a_at			
1560213_at	HCP5P10		
1560214_at			
1560219_at	ASB3		
1560220_a_at	CBY1		
1560222_at			
1560224_at	AHCTF1		
1560225_at	CNR1		
1560226_at			
1560227_at	GDPD1		
1560228_at	SNAI3		
1560230_at			
1560237_at	LOC100129767		
1560238_at	LOC100127980		
1560240_at			
1560241_at			
1560246_at			
1560250_s_at	LOC284242		
1560251_at	LOC645485		
1560253_at	LHX9		
1560255_at	C10orf31		
1560257_at			
1560258_a_at			
1560259_at			
1560260_at	LOC285593		
1560262_at			
1560263_at			
1560264_at			
1560265_at	GRIK2		
1560271_at			
1560274_at	WTAP		
1560275_at	TMEM44		
1560276_at	LOC283403		
1560277_a_at	LOC283403		
1560278_at	LOC221122		
1560279_a_at	LOC221122		
1560281_a_at	TMEM95		
1560282_at			
1560284_at			
1560285_at			
1560286_s_at			
1560288_at			
1560290_at	LOC100129895		
1560291_at	RIPPLY1		
1560292_a_at	TMCO4		
1560295_at	CYP19A1		
1560296_at			
1560297_at			
1560298_at			
1560300_a_at	DMRTC1 /// DMRTC1B		
1560303_at	FKBP4		
1560305_x_at	FKBP4		
1560306_at			
1560309_s_at			
1560315_at	GLCCI1		
1560316_s_at	GLCCI1		
1560317_s_at	HIP1		
1560318_at	ARHGAP29		
1560320_a_at	LOC283314		
1560322_at	RBMS3		
1560325_at			
1560327_at			
1560328_s_at			
1560330_at	PCDH15		
1560332_at			
1560334_at	MEGF11		
1560337_at	LOC286184		
1560339_s_at	NAP1L4		
1560340_s_at	RP9P		
1560342_at			
1560346_at			
1560347_at			
1560348_at	RGNEF		
1560349_at			
1560352_at			
1560353_at			
1560354_at	CCDC127		
1560358_at			
1560359_at	PELO		
1560369_at	ANKH		
1560370_x_at	ANKH		
1560371_at	LOC401321		
1560372_at			
1560373_a_at			
1560378_at	C21orf41		
1560380_at	LOC497256		
1560382_at	GAB1		
1560383_at			
1560384_a_at			
1560385_x_at			
1560386_at			
1560390_s_at	LOC284440		
1560391_at			
1560395_at			
1560396_at	KLHL6		
1560397_s_at	KLHL6		
1560399_a_at	OTUD7A		
1560402_at	GAS5		
1560404_a_at	ATPBD4		
1560405_at			
1560407_at	MARK1		
1560409_at			
1560410_at			
1560411_at			
1560412_at			
1560413_at	LOC339788		
1560416_at	DNAH11		
1560418_at	C6orf182		
1560419_at	LOC100127974		
1560422_at			
1560424_at			
1560425_s_at			
1560426_at	C12orf55		
1560429_at			
1560430_at	NKPD1		
1560431_at	PGM5P1		
1560432_at	CLRN1OS		
1560433_at			
1560434_x_at	CLTA		
1560435_at			
1560439_at	LINGO3		
1560443_at			
1560445_x_at	ARHGEF1		
1560446_at	LOC100132815		
1560448_at	LOC340037		
1560449_at			
1560451_at			
1560453_at			
1560455_at	LOC339166		
1560456_at	PLIN5		
1560457_x_at	PLIN5		
1560458_s_at	CAPS2		
1560460_at			
1560463_at	LOC283788		
1560464_at			
1560467_at	PAQR9		
1560469_at	NR5A2		
1560472_at	LOC338588		
1560474_at			
1560475_at	LOC100129455		
1560476_at			
1560477_a_at	SAMD11		
1560480_at			
1560482_at			
1560483_at			
1560485_at	HIVEP1		
1560486_at	STXBP3		
1560488_at	LCNL1		
1560489_at			
1560490_at	FAT3		
1560491_at			
1560492_at			
1560493_a_at	CPXCR1		
1560494_a_at	CPXCR1		
1560495_at			
1560496_at			
1560498_at			
1560499_at	C14orf64		
1560500_at			
1560503_a_at	LOC100130275		
1560506_at			
1560507_at	AWAT1		
1560509_at			
1560510_at			
1560511_at			
1560512_at			
1560513_at	LOC400568		
1560514_at	LOC285205		
1560516_at			
1560517_s_at			
1560520_at	LOC401312		
1560522_at	LOC201477		
1560523_at			
1560524_at	GRAPL		
1560525_at			
1560526_at	MAGI2-IT		
1560527_at	NFE4		
1560528_at			
1560531_at	LCE1B		
1560533_at			
1560536_at			
1560537_at	LOC100129662		
1560538_at			
1560540_x_at			
1560542_at	MCM3AP-AS		
1560543_at			
1560547_at			
1560548_at			
1560550_at			
1560552_a_at			
1560553_at	TIAF1		
1560554_a_at	C1orf145		
1560556_a_at	PLEKHA8		
1560557_at			
1560558_at	C9orf80		
1560559_at			
1560560_at			
1560562_a_at	ZNF677		
1560563_at			
1560565_at			
1560566_at	PCDH20		
1560570_a_at			
1560573_at	LOC387895		
1560576_at			
1560577_at			
1560579_s_at			
1560581_at			
1560582_a_at			
1560587_s_at	PRDX5		
1560588_at			
1560589_a_at			
1560590_s_at			
1560595_at	LOC100128993		
1560596_at			
1560599_a_at	CCDC123		
1560604_at			
1560609_at	CRYZL1		
1560610_at			
1560614_at			
1560615_a_at			
1560617_at	LOC100128198		
1560618_at			
1560619_at	LOC255411		
1560620_at	KCNK15		
1560621_at			
1560622_at			
1560625_s_at			
1560628_at			
1560630_at			
1560631_at	CALCOCO2		
1560633_a_at	NCRNA00285		
1560634_a_at			
1560636_a_at	HSPC081		
1560637_at			
1560638_a_at			
1560639_at			
1560642_at			
1560643_x_at			
1560646_at	LOC121952		
1560647_at	TSPYL1		
1560648_s_at	TSPYL1		
1560652_at			
1560654_at	FLJ37201		
1560656_at	LOC100507572		
1560657_at	TIE1		
1560659_at			
1560661_x_at			
1560662_s_at	WHAMML1 /// WHAMML2		
1560665_at	SCPEP1		
1560671_at	KIAA1652		
1560673_at			
1560676_at	SIAH3		
1560678_at			
1560679_at	LOC151438		
1560680_at			
1560683_at	BCL8		
1560684_x_at	BCL8		
1560686_at	ITGAD		
1560689_s_at	AKT2		
1560690_at			
1560692_at	LOC285878		
1560694_at	SFT2D1		
1560695_at	QTRTD1		
1560696_x_at	QTRTD1		
1560697_at	LOC283392		
1560698_a_at	LOC283392		
1560703_at	C17orf108		
1560705_at			
1560706_at			
1560707_at	LOC283856		
1560712_at	TMPRSS11B		
1560713_a_at	ELFN2		
1560714_at	FLJ37035		
1560715_at	P4HA3		
1560716_at			
1560717_at			
1560720_at	MKNK1		
1560721_at			
1560723_at	LOC283731		
1560724_at			
1560725_at			
1560727_at	HEATR4		
1560728_at			
1560733_at	ALG5		
1560734_at	LOC727924		
1560735_s_at	LOC727924		
1560738_at			
1560739_a_at			
1560741_at	SNRPN		
1560742_at			
1560743_a_at			
1560744_at	LOC100505906 /// LOC100509813		
1560745_at			
1560746_at	C1orf118		
1560747_at			
1560748_at			
1560750_at	LOC151121		
1560751_at	C18orf16		
1560752_at	FBXW2		
1560753_at			
1560754_at	CMTM7		
1560755_at			
1560756_at			
1560757_at	TOP1MT		
1560758_at			
1560760_s_at			
1560762_at	LOC285972		
1560763_at			
1560764_at	ARHGAP22		
1560765_a_at	ARHGAP22		
1560767_at	HCG22		
1560769_at			
1560770_at	PABPC1		
1560771_at			
1560772_a_at			
1560773_at	DLGAP1 /// LOC388458		
1560774_at			
1560775_at			
1560776_at			
1560779_a_at	ZNF568		
1560781_at	DNHD1		
1560782_at			
1560784_x_at			
1560785_at	DYRK3		
1560787_at	QDPR		
1560788_at	MYO3B		
1560790_at	GOLGA6L2		
1560791_at			
1560792_at			
1560794_at			
1560797_s_at			
1560798_at			
1560800_at			
1560803_at	DNAH3		
1560806_at	LOC150527 /// LOC646743		
1560810_at			
1560812_at			
1560813_at			
1560814_a_at	C15orf57		
1560817_at	LOC100287627		
1560818_at	LOC100288701		
1560819_a_at	LOC100288701		
1560821_at	ARHGAP22		
1560823_at	LOC340017		
1560826_at			
1560827_at			
1560830_a_at	LOC147646		
1560832_at			
1560833_at			
1560834_a_at	RMST		
1560836_at			
1560838_at	C6orf146		
1560841_at	LOC389247		
1560842_a_at			
1560844_at			
1560846_at			
1560848_at			
1560850_at			
1560851_at	C10orf136		
1560853_x_at	ZNF826P		
1560854_s_at	ZNF107		
1560855_at			
1560856_at			
1560859_at			
1560861_at			
1560862_at			
1560863_a_at			
1560864_at			
1560865_a_at			
1560866_at	WNK2		
1560867_a_at			
1560868_s_at			
1560869_a_at			
1560870_a_at			
1560871_a_at			
1560872_at			
1560874_at	EFCAB4B		
1560877_a_at			
1560878_at	SYT15		
1560879_a_at	SYT15		
1560881_a_at	NCRNA00112		
1560883_s_at			
1560884_at	SLC17A1		
1560885_x_at	SLC17A1		
1560887_a_at			
1560888_x_at			
1560889_a_at			
1560890_at			
1560891_a_at			
1560893_at			
1560895_at	LOC645188		
1560896_a_at			
1560897_a_at	KRTAP10-11		
1560898_at			
1560899_at			
1560900_a_at			
1560901_at	LOC728789		
1560903_at			
1560905_at			
1560906_at			
1560908_at			
1560909_x_at			
1560910_at	PPIL6		
1560911_at	LOC100133461		
1560912_at	LOC389043		
1560913_at			
1560915_at	DPY19L1		
1560916_a_at	DPY19L1		
1560917_at			
1560918_at			
1560920_s_at			
1560921_at	ZNF169		
1560922_s_at	ZNF169		
1560924_at			
1560926_at			
1560928_at	LOC151657		
1560929_at			
1560932_at	FLJ31356		
1560934_at	LOC284669		
1560935_s_at	LOC284669		
1560937_at	RSU1		
1560939_at	LOC100129845		
1560940_at			
1560941_a_at			
1560942_at			
1560943_s_at			
1560944_at	FLJ40434		
1560946_at			
1560950_at	LOC100127950		
1560952_at			
1560954_at			
1560955_at			
1560957_at			
1560958_s_at			
1560959_a_at			
1560960_at			
1560962_at			
1560963_a_at			
1560964_at			
1560966_at			
1560968_at			
1560971_a_at			
1560973_a_at			
1560974_s_at	NOS1		
1560977_a_at	BCL2L13		
1560978_at			
1560979_a_at			
1560980_a_at			
1560981_a_at	PPARA		
1560982_at			
1560986_a_at			
1560987_a_at			
1560988_a_at			
1560989_at			
1560990_a_at			
1560992_at	LOC400590		
1560994_x_at	LOC400590		
1560995_s_at			
1560996_at			
1560997_at			
1560998_x_at			
1560999_a_at			
1561000_at			
1561002_at			
1561003_at			
1561004_at			
1561006_at			
1561009_at	MAOB		
1561010_a_at	MAOB		
1561012_at			
1561014_at			
1561015_at			
1561016_at			
1561017_at			
1561018_at			
1561019_at			
1561021_at			
1561025_at			
1561026_a_at			
1561027_at	LOC646241		
1561029_at			
1561030_at	TMC7		
1561033_at			
1561034_at			
1561035_at	LOC100288282		
1561036_at			
1561037_a_at			
1561038_at	ZNF81		
1561039_a_at	ZNF81		
1561041_at	TNRC6C		
1561042_at	ITGB1		
1561044_at			
1561045_a_at			
1561048_at	RARS2		
1561050_a_at			
1561052_s_at			
1561053_at			
1561054_a_at	CCDC14		
1561055_at			
1561056_a_at			
1561058_at			
1561059_a_at	LOC152024		
1561060_at			
1561061_at			
1561062_a_at			
1561064_a_at			
1561065_at			
1561067_at			
1561069_at			
1561073_at			
1561075_at			
1561076_at			
1561078_at			
1561079_at	ANKRD28		
1561080_at	TXNRD1		
1561082_at	NID1		
1561083_at			
1561084_at			
1561085_at	LOC153910		
1561086_at			
1561087_at			
1561088_at	EYA4		
1561089_at			
1561090_at	LOC400654		
1561091_at			
1561092_at			
1561093_at	SLC22A25		
1561094_a_at	SLC22A25		
1561096_at	LOC285419		
1561097_at			
1561098_at	LOC641365		
1561099_at	FLJ32756		
1561100_at			
1561101_at	LOC153469		
1561102_at			
1561103_at			
1561104_at			
1561105_at			
1561106_at	NCRNA00271		
1561107_at			
1561110_at			
1561112_at			
1561113_at			
1561114_a_at	DEPDC4		
1561116_at	ZNF391		
1561121_at			
1561122_a_at	RAD51L1		
1561123_at			
1561125_at	MTHFD1L		
1561126_at			
1561127_at	NCRNA00168		
1561128_at			
1561129_at			
1561130_at	C12orf51		
1561132_at	DHX35		
1561133_at			
1561134_at			
1561135_at			
1561136_at	GYPE		
1561137_s_at	GYPE		
1561139_at			
1561140_at			
1561141_at			
1561143_at			
1561144_at			
1561146_at	VPS35		
1561148_at			
1561149_at			
1561151_a_at			
1561152_a_at			
1561153_at			
1561154_at			
1561155_at			
1561156_at			
1561158_at			
1561161_at			
1561164_at			
1561165_a_at	DEFB108B /// DEFB108P1		
1561166_a_at			
1561167_at			
1561169_at	LOC727818		
1561170_at	LOC100132025		
1561171_a_at	GOLGA6L1 /// GOLGA6L6 /// LOC100132025		
1561175_at	LOC283482		
1561177_at			
1561179_s_at	AMZ1		
1561180_at			
1561181_at			
1561185_at	TTTY7		
1561187_at			
1561190_at	CDKL3		
1561191_at			
1561192_at			
1561194_at			
1561195_at			
1561196_at			
1561197_at	LOC442028		
1561198_at	LOC387790		
1561199_at			
1561200_at	VWA3B		
1561202_at			
1561204_at			
1561205_at			
1561206_at	KLHL8		
1561207_at			
1561208_at			
1561210_at			
1561211_at			
1561212_at			
1561213_at			
1561214_at			
1561215_at			
1561216_at			
1561217_at			
1561218_s_at	LOC728099		
1561219_x_at			
1561221_x_at	LOC728099		
1561222_at	LOC283432		
1561223_at			
1561224_at			
1561225_at	LOC338579		
1561226_at	XCR1		
1561228_at			
1561229_at	LOC100287432		
1561230_at			
1561232_at	LOC100270680		
1561233_at	LOC283387		
1561234_at			
1561236_at			
1561237_at			
1561238_at	PEX2		
1561239_at			
1561240_at			
1561242_at			
1561243_at	TMEM105		
1561244_at			
1561245_at			
1561247_at	LOC283682		
1561249_a_at			
1561250_at			
1561251_at	LOC285577		
1561252_at	LOC648691		
1561253_at			
1561254_at	LOC340340		
1561255_at			
1561256_at			
1561257_at	LOC286083		
1561258_at	TMEM151B		
1561260_at			
1561261_at			
1561262_at			
1561263_at	C1QTNF3		
1561264_at			
1561266_at			
1561268_at			
1561269_at	RAPGEF5		
1561270_at			
1561271_at	CCDC144C		
1561272_at			
1561273_at			
1561274_at	CRYBB2P1		
1561276_at	DOCK5		
1561277_at	LOC339298		
1561278_at			
1561279_at			
1561280_at	LOC284576		
1561281_a_at	LOC284576		
1561286_a_at	DIP2A		
1561287_at			
1561288_at			
1561289_at	LOC286370		
1561290_at	LOC339622		
1561291_at	LOC100287349		
1561292_at			
1561293_at	LOC100287584		
1561294_a_at	LOC100128554		
1561297_at	WARS2		
1561298_at			
1561300_at			
1561301_at	LOC151877		
1561303_at			
1561304_a_at	LOC100422781		
1561305_at			
1561306_s_at	STRC		
1561307_at			
1561309_x_at			
1561310_at			
1561311_at			
1561313_at			
1561314_at			
1561316_at			
1561318_at			
1561319_at	OTX2OS1		
1561320_at			
1561322_at			
1561323_at	LOC339975		
1561324_at			
1561327_at	NCRNA00242		
1561328_at			
1561329_s_at	RPUSD3		
1561330_at	DSG4		
1561331_at	C1orf99		
1561332_at	ATP13A5		
1561333_at			
1561334_at	LOC285181		
1561335_at	LOC440602		
1561336_at	DNASE1L3		
1561339_at			
1561340_at			
1561341_at			
1561342_at	LOC150005		
1561343_a_at	LOC150005		
1561345_at			
1561346_at			
1561347_a_at			
1561348_at	LOC339874		
1561351_at			
1561352_at			
1561353_at			
1561354_at			
1561355_at	LOC692247		
1561358_at	TXLNA		
1561360_at			
1561361_at	ZNF660		
1561362_at			
1561363_a_at			
1561364_at			
1561365_at	NRP1		
1561367_a_at			
1561368_at			
1561369_at			
1561370_at			
1561371_at	FLJ39080		
1561373_at	LOC285796		
1561375_at			
1561378_at	C12orf42		
1561383_at	LOC284661		
1561384_a_at	LOC284661		
1561386_at			
1561387_a_at	FAM55A		
1561389_at			
1561390_at	FAM41AY1 /// FAM41AY2		
1561391_at	LOC100128126		
1561392_at			
1561393_at			
1561394_s_at	KIAA1755		
1561396_at	EPHA6		
1561398_at	LOC644620		
1561400_at			
1561401_at	LOC285627		
1561402_at	LOC339894		
1561403_at	SOHLH1		
1561405_s_at	CATSPER2		
1561407_at	ARAP2		
1561408_at			
1561409_at			
1561411_at			
1561413_at			
1561414_at	LOC401497		
1561415_at			
1561417_x_at			
1561418_at			
1561419_at			
1561420_a_at			
1561421_a_at			
1561422_at			
1561423_at	LOC642924		
1561424_at			
1561425_a_at	ZNF568		
1561427_at			
1561429_a_at	C3orf15		
1561430_s_at	C3orf15		
1561431_at			
1561432_at			
1561433_at	LOC285103		
1561434_at			
1561436_at			
1561437_at	LOC100287035		
1561439_at			
1561440_at			
1561442_at	LOC283585		
1561443_at			
1561445_at			
1561446_at			
1561448_at			
1561449_at			
1561450_at			
1561451_a_at			
1561452_at			
1561453_at			
1561454_at			
1561455_at	LOC284294		
1561459_at			
1561460_at			
1561461_at			
1561462_at			
1561463_at			
1561467_at			
1561468_at			
1561469_at			
1561471_at			
1561472_at	LOC728805		
1561473_at			
1561474_at			
1561476_at			
1561477_at	CCDC144A		
1561478_at			
1561479_at			
1561480_a_at			
1561481_at			
1561482_at	LOC100133308		
1561484_at			
1561485_at	IQCA1		
1561486_at			
1561487_at			
1561488_at			
1561489_at			
1561490_at	AAA1		
1561491_at	LOC283214		
1561492_at	LOC647107		
1561493_at			
1561497_at			
1561499_at			
1561500_at	CTU2		
1561501_s_at	CTU2		
1561502_x_at	CTU2		
1561503_at	MYLK4		
1561504_s_at	MYLK4		
1561506_at			
1561507_at	FFAR1		
1561508_at			
1561509_at			
1561511_at			
1561512_at			
1561513_at			
1561514_at	LOC400655		
1561516_at			
1561517_at	SSPN		
1561518_at	LOC283914		
1561519_at			
1561521_at	S100B		
1561523_at	CCDC65		
1561525_at			
1561526_at			
1561527_at			
1561528_at			
1561529_at			
1561530_at			
1561531_at			
1561532_at			
1561534_at			
1561535_at			
1561536_at	LOC283435		
1561537_at	LOC388906		
1561538_at			
1561539_at			
1561540_at	LOC144920		
1561542_at			
1561543_at			
1561544_at			
1561545_at			
1561546_at			
1561550_at			
1561553_at			
1561554_at			
1561555_at			
1561556_at			
1561557_at	LIPA		
1561558_at			
1561559_at			
1561560_at			
1561561_x_at			
1561562_at			
1561564_at			
1561565_at			
1561566_at	LOC285501		
1561567_at			
1561571_at	LOC730139		
1561572_at			
1561573_at			
1561574_at			
1561575_at			
1561576_a_at			
1561577_at			
1561578_s_at	MCART6		
1561579_at	LOC728445		
1561581_at			
1561584_at			
1561585_at	RCBTB2		
1561587_at	LOC284260		
1561589_a_at	NBEAL1		
1561590_a_at	LOC415056		
1561591_at			
1561592_at			
1561593_at			
1561595_x_at			
1561596_at			
1561597_x_at			
1561598_at			
1561599_at			
1561600_at			
1561602_at	LOC100129476		
1561604_at			
1561605_at			
1561606_at			
1561607_at			
1561608_at			
1561609_at			
1561610_at			
1561611_at			
1561612_at			
1561613_at			
1561614_at	SLC8A1		
1561615_s_at	SLC8A1		
1561616_a_at	DNAH6		
1561617_at	DNAH6		
1561618_at			
1561619_at			
1561622_at			
1561624_at			
1561625_at			
1561626_at			
1561627_at			
1561631_at			
1561633_at	HMGA2		
1561635_at			
1561638_at			
1561639_at			
1561640_at			
1561642_at			
1561644_x_at			
1561650_s_at	LOC285692		
1561651_s_at	TAL1		
1561652_at	BECN1		
1561653_at			
1561654_at			
1561657_at			
1561658_at			
1561660_at	MCART6		
1561662_at			
1561663_at			
1561665_at			
1561666_a_at	KIAA1908		
1561667_at			
1561668_at			
1561669_at			
1561670_at			
1561671_at	LOC286121		
1561672_at			
1561673_at			
1561676_at			
1561677_at	MACROD2		
1561678_at			
1561679_at			
1561680_at			
1561682_at			
1561683_at			
1561685_a_at	LOC441178		
1561686_at			
1561687_a_at	ZNF382		
1561688_at			
1561689_at			
1561690_at			
1561691_at	LOC285735		
1561692_at			
1561693_at	LOC400794		
1561699_a_at			
1561700_at			
1561702_at			
1561703_at			
1561704_at			
1561705_at			
1561706_at			
1561707_at	LOC150185		
1561708_at	C6orf150		
1561710_at	SNX19		
1561712_at			
1561713_at			
1561714_a_at	B3GALNT2		
1561718_at			
1561719_at			
1561720_at	RECQL5		
1561721_a_at	C12orf40		
1561723_at	LOC339894		
1561726_s_at			
1561728_a_at	LOC400238		
1561731_at			
1561732_at			
1561733_at			
1561737_at			
1561738_at			
1561739_at			
1561740_at			
1561741_at			
1561749_at			
1561754_at			
1561756_at			
1561757_a_at	LOC283352		
1561759_at	LOC645513		
1561760_s_at	LOC645513		
1561761_x_at	LOC645513		
1561762_s_at			
1561763_at			
1561765_at			
1561767_at			
1561770_at			
1561775_at			
1561776_at			
1561777_at			
1561778_at			
1561780_at			
1561785_at	MUC4		
1561786_at			
1561789_at			
1561795_at			
1561806_at			
1561813_at			
1561817_at			
1561820_at	SCN8A		
1561828_at			
1561829_at			
1561834_a_at			
1561844_at			
1561846_s_at	C13orf40		
1561847_at	NUDT17		
1561849_at	PKD1L2		
1561850_at	LOC100133669		
1561853_a_at	IL23R		
1561854_at			
1561855_x_at			
1561856_at			
1561857_at			
1561860_at			
1561861_a_at			
1561863_a_at			
1561864_at			
1561867_at			
1561868_at			
1561870_at			
1561871_at			
1561872_at			
1561877_at			
1561879_at			
1561880_a_at	SIGLEC16		
1561881_at			
1561882_at	SYTL3		
1561883_at			
1561884_at	CEPT1		
1561886_a_at			
1561887_at			
1561889_at			
1561890_at	C10orf128		
1561891_at			
1561892_at	ZMYM6		
1561893_at			
1561894_at	LOC653739		
1561895_at			
1561896_at			
1561897_at			
1561899_at	CLECL1		
1561902_at			
1561905_at			
1561906_at			
1561908_a_at	HS3ST3B1		
1561909_at			
1561910_at			
1561911_at			
1561912_at			
1561914_at			
1561915_at			
1561916_at			
1561917_at			
1561918_at			
1561919_at			
1561923_a_at	SF3B14		
1561924_at			
1561926_at			
1561927_at	C3orf16		
1561928_s_at	C3orf16		
1561937_x_at			
1561938_at			
1561939_at	DYNC2H1		
1561940_at	LOC100128843		
1561942_x_at			
1561944_at			
1561948_at	COQ10B		
1561951_at	SLC5A12		
1561953_at			
1561956_at			
1561959_x_at			
1561960_at	CSPG4P5		
1561961_at	PHF2P1		
1561962_at			
1561963_at	MIR4296		
1561964_at	LOC493754		
1561965_at	SNRPB2		
1561966_at			
1561967_at			
1561969_at	ZPLD1		
1561973_at	SMARCC2		
1561976_at	C1orf167 /// LOC100506310		
1561978_at	LOC284798		
1561979_at			
1561983_at			
1561984_at			
1561985_at	C14orf39		
1561988_at	LOC286068		
1561989_at			
1561990_at	LOC157931		
1561995_at			
1561997_at	LOC440061		
1561998_at			
1562000_at	LOC400620		
1562002_at	MYOZ3		
1562004_x_at	MYOZ3		
1562005_at	RIN3		
1562006_at			
1562007_at			
1562009_a_at			
1562010_x_at			
1562011_at			
1562012_at			
1562013_a_at			
1562016_at			
1562017_at	LOC100130654		
1562019_at	NT5DC4		
1562020_s_at	NT5DC4		
1562022_s_at	LOC100130987 /// RAD9A		
1562023_at			
1562026_at	WNK2		
1562028_at	CCND3		
1562029_at			
1562030_at	LOC284898		
1562031_at	JAK2		
1562032_at			
1562033_at			
1562034_at	NCRNA00163		
1562035_at			
1562036_at			
1562038_at			
1562044_at			
1562045_at	LOC100287951		
1562046_at			
1562048_at	LOC152225		
1562049_at	LOC100287807		
1562051_at	LOC284757		
1562052_at			
1562053_at			
1562054_at	SMEK3P		
1562055_at			
1562056_at			
1562057_at			
1562058_at			
1562059_at			
1562062_at	KIAA1245 /// NBPF1 /// NBPF10 /// NBPF11 /// NBPF12 /// NBPF24 /// NBPF8 /// NBPF9		
1562063_x_at	KIAA1245 /// NBPF1 /// NBPF10 /// NBPF11 /// NBPF12 /// NBPF24 /// NBPF8 /// NBPF9		
1562065_at			
1562066_at	C8orf83		
1562067_at			
1562068_at			
1562069_at			
1562071_at			
1562073_at			
1562074_a_at	UNC13C		
1562076_at			
1562078_at			
1562079_at			
1562080_at			
1562081_a_at			
1562082_at			
1562083_at			
1562084_at			
1562086_at			
1562089_at	GLYATL1		
1562091_at			
1562093_at			
1562094_at			
1562095_at	SLMAP		
1562098_at			
1562099_at			
1562100_at			
1562102_at	AKR1C1		
1562103_at	JAK1		
1562106_at			
1562107_at			
1562110_at			
1562111_at			
1562112_at			
1562116_at			
1562121_at			
1562122_at			
1562130_at	IQCA1		
1562133_x_at	ZNF90		
1562137_at			
1562139_a_at	FOXP2		
1562142_at	SKIV2L2		
1562144_at			
1562145_at			
1562152_at			
1562153_a_at	PVT1		
1562157_at			
1562158_at			
1562161_at			
1562162_at			
1562163_at			
1562165_at			
1562166_at			
1562167_a_at	DEFB122		
1562168_at			
1562169_at			
1562173_a_at			
1562187_at			
1562189_at			
1562190_at			
1562193_at			
1562194_at			
1562201_x_at			
1562208_a_at			
1562209_at	DCAF4L1		
1562211_a_at	ZNF491		
1562214_at	LOC151171		
1562215_at			
1562216_at			
1562217_at	FLJ34521		
1562219_at	FLJ41649		
1562220_at			
1562222_at			
1562223_at	LOC642426		
1562226_at	VWDE		
1562227_at	PDE5A		
1562228_s_at	PDE5A		
1562229_at			
1562230_at			
1562231_at			
1562232_at			
1562234_a_at	NAV3		
1562235_s_at			
1562236_at	MYST4		
1562238_at	USPL1		
1562239_at	SGSM1		
1562240_at	PLXNA4		
1562244_at	ZNF578		
1562245_a_at	ZNF578		
1562247_at	LOC286058		
1562249_at	LOC285965		
1562250_at			
1562251_a_at	LOC574538		
1562253_at	LOC641364		
1562254_at			
1562255_at	SYTL3		
1562256_at	LOC728392 /// NLRP1		
1562257_x_at	LOC728392 /// NLRP1		
1562259_at	TEX9		
1562260_at			
1562261_at	AMZ1		
1562263_at	LOC100507156		
1562264_at	LOC339685		
1562265_at			
1562267_s_at	ZNF709		
1562269_at			
1562270_at	ARHGEF7		
1562271_x_at	ARHGEF7		
1562272_at			
1562273_at	CNGA4		
1562274_at			
1562275_at			
1562276_at			
1562278_at	DNAH1		
1562280_at			
1562281_at			
1562282_at	ZNF568		
1562283_at			
1562286_at			
1562287_at	SNTG1		
1562288_at			
1562289_at			
1562290_at			
1562292_at	ANKRD30B		
1562294_x_at	ANKRD30B		
1562295_at	LOC100507098		
1562296_at			
1562297_at			
1562299_at	TTC6		
1562300_at			
1562301_at	C8orf34		
1562303_at	ZKSCAN3		
1562305_x_at	ZKSCAN3		
1562306_at			
1562307_at			
1562308_at	LOC283682		
1562309_s_at	PHF21B		
1562310_at			
1562311_at			
1562313_at	BCORP1		
1562314_at			
1562316_at			
1562317_at	FAM186A		
1562319_at	FAM169B		
1562320_at	LOC399875		
1562321_at	PDK4		
1562323_at			
1562324_a_at			
1562326_at	FLJ30838		
1562327_at			
1562329_at	CSMD1		
1562330_s_at	CSMD1		
1562332_at			
1562336_at	CASC2		
1562337_at	OR7D2		
1562338_at	01-Mar		
1562341_at			
1562342_at			
1562346_at			
1562348_at	LOC400680		
1562349_at	TRAPPC2		
1562351_at			
1562352_at			
1562353_x_at			
1562358_at			
1562364_at	GVIN1		
1562365_at	LOC286177		
1562367_at	C15orf54		
1562368_at	CARD11		
1562371_s_at	VWA3B		
1562372_at	SV2C		
1562373_at			
1562378_s_at	PROM2		
1562380_at			
1562381_at	LOC285830		
1562383_at			
1562384_at			
1562386_s_at	ZNF501		
1562387_at	C5orf42		
1562388_at	LOC285819		
1562389_at			
1562390_at			
1562391_at	B3GALNT2		
1562392_at	MRPL23		
1562396_at	C14orf184		
1562398_at			
1562399_at			
1562400_at	LOC283112		
1562403_a_at	SLC8A3		
1562406_at			
1562408_at			
1562409_s_at			
1562411_at	MYLK3		
1562412_at			
1562413_at	NCRNA00167		
1562414_at			
1562415_a_at	SPOCD1		
1562416_at			
1562418_at			
1562420_at			
1562424_at	LOC285889		
1562425_at	FARP1		
1562426_a_at	FARP1		
1562428_at	LOC654780		
1562431_x_at			
1562432_at			
1562433_at	FLJ10489		
1562434_at	UNK		
1562436_at	CARS		
1562439_at	NCOA3		
1562440_at	MAP3K13		
1562442_a_at	SSBP1		
1562443_at	CLVS2		
1562446_at	ZNF391		
1562447_a_at			
1562449_s_at			
1562453_at			
1562454_at			
1562455_at			
1562456_at			
1562457_at	NCKAP5L		
1562458_at	UBE2W		
1562459_at			
1562460_at	CNDP2		
1562462_at	DNAH10		
1562463_at			
1562464_at			
1562467_at			
1562468_at			
1562469_at	FLJ22536		
1562470_at	C1orf83		
1562472_at			
1562473_at			
1562474_at			
1562475_at	DKFZp686O1327		
1562476_at			
1562477_at	EBF2		
1562478_at			
1562480_at			
1562481_at			
1562482_at			
1562484_at	C17orf104		
1562487_at			
1562488_at	FAM38B		
1562490_at	THEM5		
1562491_at			
1562492_at	LOC340090		
1562495_at	ANKFY1		
1562496_at	LOC339539		
1562497_at			
1562499_at			
1562501_at	LOC255177		
1562502_at			
1562505_at			
1562507_at			
1562509_at			
1562510_at	LOC339442		
1562511_at	LYST		
1562512_at	SMPDL3A		
1562514_at			
1562516_at	WDR60		
1562520_at			
1562523_at			
1562524_at			
1562527_at	LOC283027		
1562528_at			
1562529_s_at			
1562532_at			
1562537_at	FCER1A		
1562540_at	LOC339978		
1562541_at			
1562543_at			
1562544_at			
1562546_at			
1562549_at			
1562550_at			
1562553_at			
1562557_at			
1562558_at	LOC440704		
1562559_at	C9orf89		
1562562_at	C3orf16		
1562563_at	HCN1		
1562566_at	LOC643749		
1562568_at	LOC400541		
1562572_at			
1562573_at	CYP17A1		
1562576_at			
1562577_at			
1562579_at			
1562581_at	LOC254028		
1562582_at	TPTE2P1		
1562583_s_at	TPTE2P1		
1562585_at	LOC284263		
1562586_at			
1562587_at	CLNK		
1562588_at			
1562589_at			
1562590_at	PRTG		
1562591_a_at	OFCC1		
1562595_at			
1562596_at			
1562597_at			
1562598_at	LOC100128292		
1562600_at			
1562601_at	UNQ6975		
1562603_at	RFFL		
1562604_at			
1562606_a_at	LOC440028		
1562607_at			
1562608_at			
1562610_at			
1562611_at			
1562612_at			
1562613_at			
1562616_at			
1562617_at	LOC340074		
1562619_at	TXNDC6		
1562621_at			
1562623_at	LOC146513		
1562624_at			
1562625_at	FRYL		
1562627_at	LOC100130078		
1562628_at	KRT40		
1562629_a_at	KRT40		
1562630_at			
1562631_at			
1562632_at	LOC285191		
1562633_at	RMST		
1562634_at			
1562637_at	SAMD12		
1562638_at	LOC339874		
1562639_at	KIF6		
1562640_at	LOC285943		
1562641_at	FAM122C		
1562642_at			
1562643_at			
1562644_at	MTHFD2L		
1562645_at	LOC401176		
1562648_at	CCDC88A		
1562650_at	FRYL		
1562651_at	ZSCAN1		
1562653_at			
1562655_at			
1562656_at			
1562657_a_at	C10orf90		
1562659_at	LOC400548		
1562661_at			
1562664_at	LOC286009		
1562665_at			
1562669_at			
1562670_at			
1562671_s_at			
1562673_at			
1562674_at			
1562675_at	LOC100128003		
1562677_at			
1562678_at			
1562681_at	LOC338651		
1562682_at	RORA		
1562683_a_at	LOC285547		
1562684_at			
1562686_at			
1562687_x_at			
1562688_at			
1562689_at	LOC151484		
1562690_at			
1562691_at			
1562693_at			
1562694_at	C3orf65		
1562695_at	FOXN4		
1562696_at			
1562697_at	LOC339988		
1562698_x_at	LOC339988		
1562699_at			
1562701_at			
1562703_at	LOC157381		
1562710_at			
1562712_at			
1562713_a_at	NETO1		
1562715_at			
1562716_at	LOC284632		
1562717_at	C2orf46		
1562718_at			
1562719_at			
1562720_at			
1562722_at	PRR20A /// PRR20B /// PRR20C /// PRR20D /// PRR20E		
1562723_at			
1562724_at	LOC286114		
1562727_at			
1562728_at			
1562729_at			
1562730_a_at			
1562731_s_at	MDS2		
1562732_at			
1562733_at	NCRNA00092		
1562736_at	LHX9		
1562737_at			
1562738_a_at	LOC100130855		
1562739_at	LOC285593		
1562740_at	LOC285224		
1562741_at	UBXN4		
1562742_at			
1562743_at	ZNF33B		
1562745_at			
1562747_at			
1562748_at	LOC253044		
1562749_at	LOC644090		
1562750_at			
1562751_at			
1562752_at			
1562753_at	ST6GALNAC5		
1562754_at	LOC339260		
1562755_at			
1562759_at			
1562760_at			
1562761_at	C9orf95		
1562762_at	C3orf56		
1562764_at			
1562765_at	LOC100128025		
1562766_at			
1562770_at			
1562771_at			
1562772_a_at	DAND5		
1562775_at	NUDT12		
1562776_at	LOC339807		
1562777_at			
1562778_at	FAM166A		
1562780_at			
1562783_at	LOC100128840		
1562785_at	HERC6		
1562786_at			
1562787_at			
1562788_at	LOC254099		
1562789_at	ZNF229		
1562790_at	NCALD		
1562791_at	MYCBPAP		
1562792_at	NIPAL1		
1562793_at			
1562794_at			
1562797_at			
1562799_at	LOC100130285		
1562800_at			
1562801_at			
1562802_at			
1562803_at	C9orf29		
1562805_at	LOC349408		
1562810_at			
1562811_at			
1562812_at	C10orf44		
1562815_at	EFCAB6		
1562817_at			
1562818_at	NMNAT2		
1562820_at			
1562821_a_at			
1562822_at			
1562823_at			
1562825_at			
1562826_at			
1562827_at			
1562828_at			
1562829_at	LOC339568		
1562830_at	METT5D1		
1562831_a_at	LOC283089		
1562832_at	C3orf65		
1562834_at			
1562835_at			
1562836_at			
1562839_at	LOC100272228		
1562841_at	LOC339666		
1562844_at	LOC339822		
1562845_at	EP400NL		
1562847_at			
1562848_at			
1562849_at			
1562850_at			
1562852_at			
1562853_x_at			
1562854_at			
1562856_at			
1562857_at			
1562860_at			
1562861_at			
1562862_at			
1562863_at			
1562864_at			
1562865_at			
1562866_at			
1562869_at			
1562870_at			
1562871_at			
1562873_at	PWRN1		
1562876_s_at	LOC541471		
1562878_at			
1562879_at			
1562880_at	LOC100288238		
1562885_at			
1562886_at			
1562888_at	GLB1L3		
1562890_at			
1562891_at			
1562892_at	CHCHD5		
1562893_at			
1562894_at			
1562895_at			
1562896_at	TNRC18		
1562898_at			
1562899_at			
1562901_at	LOC400456		
1562902_at			
1562903_at	FLJ10661		
1562904_s_at	FLJ10661		
1562905_at			
1562906_at	FAM170A		
1562907_at			
1562908_at	LOC339468		
1562909_at	C1orf98		
1562910_at	SH3PXD2B		
1562914_a_at	FLJ25328		
1562915_at			
1562916_at	NCRNA00102		
1562918_at			
1562919_at	FAM45A		
1562920_at	LOC441086		
1562921_at			
1562922_at			
1562923_at			
1562924_at	LOC340357		
1562925_at			
1562926_at			
1562927_at			
1562928_at			
1562930_at	LOC100128788		
1562932_at			
1562933_at			
1562934_at			
1562935_at			
1562937_at			
1562938_at			
1562939_at	LRRC16A		
1562940_at			
1562941_at			
1562942_at			
1562943_at	NCRNA00186		
1562944_at	ZNF707		
1562945_at			
1562946_at			
1562947_x_at			
1562948_at			
1562949_at			
1562950_at			
1562953_s_at	NCRNA00247		
1562955_at			
1562957_at			
1562960_at	LOC338653		
1562961_at			
1562962_at			
1562965_at			
1562966_at	KIAA1217		
1562969_at	DNMBP		
1562970_at			
1562972_at	LOC503519		
1562973_at			
1562974_at			
1562976_at	LOC100289070		
1562979_at			
1562981_at	HBB		
1562982_at			
1562983_at	LOC441025		
1562984_at			
1562988_at	ZSCAN30		
1562989_at			
1562990_at			
1562991_at	ZNF292		
1562992_at			
1562996_at			
1562997_a_at			
1562998_at			
1562999_x_at			
1563000_at			
1563001_at			
1563002_at			
1563003_at	ITGAX		
1563005_at			
1563007_at			
1563008_at	LOC100287877		
1563009_at	LOC284930		
1563010_at			
1563012_x_at			
1563013_at	LOC646522		
1563014_at	RPS15		
1563015_at			
1563016_at			
1563018_at	TBX5		
1563019_at			
1563022_at	CCDC160		
1563023_at			
1563026_at			
1563027_at			
1563030_at			
1563031_at			
1563032_at			
1563033_x_at			
1563034_at	GPD1		
1563035_x_at	GPD1		
1563036_at			
1563038_at			
1563039_at			
1563040_s_at			
1563042_at	LOC338694		
1563043_at	LOC285375		
1563044_at			
1563045_at			
1563048_at			
1563051_at	OSBP		
1563052_at			
1563053_at	LOC729083		
1563054_at			
1563055_at			
1563057_at			
1563059_at	LOC340581		
1563061_at			
1563062_at	LOC728192		
1563063_at			
1563064_at			
1563065_at			
1563068_at			
1563069_at			
1563070_at			
1563071_at	LOC100289061		
1563072_at			
1563073_at			
1563074_at	LOC255654		
1563075_s_at			
1563076_x_at			
1563077_at	LOC100289058		
1563078_at			
1563079_at	LOC100289090		
1563080_at			
1563081_at			
1563082_at	LOC285045		
1563083_s_at	LOC285045		
1563085_at			
1563086_at			
1563087_at			
1563088_a_at	LOC284837		
1563089_at	LOC100287027		
1563090_at	CCDC33		
1563091_at			
1563092_at			
1563097_at	DNAH12		
1563098_at	IGFN1		
1563099_at			
1563101_at	ARNTL2		
1563102_at			
1563103_at			
1563104_at			
1563105_at			
1563106_at			
1563107_at			
1563108_at	ELFN2		
1563109_at			
1563110_at			
1563111_a_at	PIGX		
1563112_at	FAM120AOS		
1563113_at	UBR4		
1563114_at			
1563115_at			
1563116_at			
1563117_at	LOC388456		
1563118_at			
1563119_at	LOC100287030		
1563120_at	LOC100129029		
1563121_at			
1563127_at			
1563128_at	LOC100128694		
1563129_at			
1563130_a_at			
1563131_at			
1563132_at			
1563133_at			
1563135_at			
1563136_at			
1563137_at	MGAT5B		
1563138_at			
1563139_at			
1563142_at			
1563143_at			
1563145_at	C11orf64		
1563147_at			
1563149_at			
1563154_at			
1563157_at			
1563160_at	F11		
1563162_at			
1563165_at			
1563166_at			
1563168_at			
1563169_at			
1563170_at			
1563171_at			
1563173_at			
1563174_at			
1563178_at			
1563179_at			
1563181_a_at			
1563182_at	ACVR1C		
1563185_at			
1563186_at			
1563187_at			
1563188_at			
1563189_at			
1563190_at			
1563203_at			
1563204_at	ZNF627		
1563207_at	C3orf65		
1563208_s_at	C3orf65		
1563209_a_at	MACROD2		
1563210_at			
1563217_at			
1563219_at			
1563221_at	LOC414300		
1563222_at			
1563223_a_at	CENPI		
1563224_at			
1563225_a_at			
1563226_at	SLC38A10		
1563228_x_at	SLC38A10		
1563229_at	DLEU2		
1563235_at			
1563241_at			
1563243_at			
1563244_at			
1563245_at			
1563246_at			
1563247_at			
1563250_at			
1563252_at	ERBB3		
1563253_s_at	ERBB3		
1563254_a_at			
1563255_at			
1563259_at			
1563260_at	C9orf107		
1563263_at	PLCG2		
1563265_at			
1563271_at			
1563272_at	TBC1D8B		
1563273_at			
1563274_at			
1563277_at			
1563279_at			
1563283_at			
1563287_at			
1563290_at	DNAH3		
1563295_at			
1563296_at			
1563297_s_at			
1563298_at			
1563299_at			
1563300_at			
1563302_at			
1563303_at			
1563310_a_at			
1563312_at			
1563315_s_at	ERICH1		
1563316_at			
1563318_s_at	MAGIX		
1563319_at			
1563320_at			
1563321_s_at	MLLT10		
1563324_at	LOC100129603		
1563325_at			
1563327_a_at	CXorf31		
1563329_s_at			
1563331_at			
1563332_at			
1563333_at			
1563335_at	IRGM		
1563339_at			
1563340_at			
1563341_at			
1563344_at			
1563345_at			
1563346_at	NCRNA00285		
1563348_at			
1563351_at			
1563357_at			
1563360_at			
1563361_at	RNF216		
1563362_at	D21S2090E		
1563364_at			
1563367_at	LOC100128977		
1563369_at	NCRNA00173		
1563370_at			
1563371_at			
1563373_at	LOC731223		
1563376_at			
1563379_at			
1563385_at	D21S2091E		
1563386_at			
1563389_at			
1563391_at			
1563392_at			
1563396_x_at			
1563397_at			
1563398_at			
1563404_at			
1563405_at	ATP4B		
1563407_x_at	ATP4B		
1563414_at			
1563420_at	XGPY2		
1563425_at			
1563426_a_at	LOC644613		
1563427_at			
1563431_x_at	CALM3		
1563445_x_at	CTSL1P8		
1563450_at	DEFB107A /// DEFB107B		
1563452_at	AVL9		
1563453_at			
1563454_at	SOX6		
1563455_at	SIK3		
1563456_at	CCDC141		
1563458_at	PARVA		
1563460_at			
1563461_at			
1563462_at	LOC285419		
1563465_at	PKD1L1		
1563466_at	MYLK		
1563467_at			
1563468_at			
1563469_at			
1563471_at	KIAA1632		
1563472_at			
1563473_at			
1563474_at	C12orf72		
1563475_s_at	C12orf72		
1563477_at			
1563478_at	KIAA1671		
1563480_at			
1563482_at			
1563483_at	FAM91A2		
1563484_at			
1563485_at			
1563486_at			
1563487_at			
1563488_at	TMEM132B		
1563489_at	LOC285638		
1563494_at			
1563495_at	SLC9A11		
1563496_at	STL		
1563497_at	USP25		
1563498_s_at	SLC25A45		
1563502_at	ZDHHC2		
1563503_at			
1563505_at	DUSP16		
1563507_at			
1563509_at			
1563511_at	DKFZp451B082		
1563512_at	NOS1AP		
1563513_at	SYTL4		
1563519_at			
1563521_at	MOBKL2B		
1563522_at	DDX10		
1563523_at			
1563524_a_at	ITPK1-AS		
1563528_at	LOC91149		
1563529_at	HYDIN2		
1563531_at			
1563532_at	HMCN2		
1563533_at	GADL1		
1563536_at			
1563539_at			
1563540_at			
1563541_at			
1563542_a_at	SCML4		
1563546_at			
1563549_a_at	ANO8		
1563553_at			
1563557_at			
1563559_at	FMN1		
1563560_at	AHNAK		
1563561_at			
1563563_at	CCDC40		
1563565_at	INPP5B		
1563568_at			
1563569_at			
1563571_at	LOC285463		
1563572_at	LOC152274		
1563573_at			
1563577_at			
1563581_at	LOC285456		
1563584_at	FAM38B		
1563586_at	LOC401324		
1563587_at	CDH4		
1563589_at	LOC340184		
1563590_at			
1563591_at			
1563595_at	SRGAP3		
1563596_at			
1563597_at			
1563601_at			
1563606_a_at	LOC286359		
1563607_x_at	LOC286359		
1563608_a_at	KCNT1		
1563610_at	LOC157273		
1563611_at			
1563612_at			
1563614_at	MTBP		
1563620_at	BTRC		
1563621_at			
1563629_a_at			
1563632_at	LOC220980		
1563635_at			
1563637_at	LOC729652		
1563638_at	FAM18A		
1563639_a_at	FHAD1		
1563641_a_at	SNX20		
1563643_at			
1563646_a_at	TMEM67		
1563649_at			
1563654_at	C8orf66		
1563655_at	TNNT2		
1563656_at			
1563657_at	PLXND1		
1563658_a_at	SYT9		
1563659_at	HERC6		
1563660_at			
1563662_at	LOC285778		
1563668_at	MORN1		
1563670_at	ZSCAN23		
1563671_at	LACE1		
1563673_a_at	ALS2CR11		
1563674_at	FCRL2		
1563677_at			
1563679_at	LOC150577		
1563680_at	LOC284950		
1563681_at			
1563685_at	LOC285422		
1563687_a_at	FRYL		
1563690_at	PPP4R1		
1563691_at	LOC285300		
1563692_at			
1563693_at			
1563696_at	HSD17B4		
1563704_at			
1563706_at			
1563707_at			
1563708_at	SFXN5		
1563709_at	LOC100127955 /// LOC100128374		
1563715_at			
1563719_a_at			
1563720_at			
1563721_at			
1563724_at			
1563725_at	ZNF583		
1563728_at	NCRNA00032		
1563742_at	LOC643650		
1563743_at	C1orf180		
1563744_a_at	DISC1		
1563745_a_at	LOC283050		
1563750_at	FLJ43944		
1563753_at	LOC149684		
1563754_at	GRIK2		
1563770_at	ZBTB8B		
1563771_a_at			
1563772_a_at	LAMA3		
1563776_at	LOC100508016		
1563781_at	LOC285949		
1563783_a_at	ZNF333		
1563787_a_at	CAGE1		
1563792_at			
1563793_at	LOC100130278		
1563794_s_at	IFT122		
1563796_s_at	EARS2		
1563797_at			
1563800_at	LOC283140		
1563801_at			
1563802_at	LOC284551		
1563805_a_at	FAM83C		
1563808_at	MCF2L		
1563809_a_at	MCF2L		
1563814_at	C2orf50		
1563816_at	GAB4		
1563821_at	LOC170425		
1563822_at	LOC100131763		
1563825_at			
1563827_at	LOC158434		
1563828_at			
1563830_a_at	FHAD1		
1563833_at			
1563834_a_at	AKNAD1		
1563839_at	TBC1D7		
1563840_at			
1563841_at			
1563842_at	PIGG		
1563845_at	FAM153B		
1563849_at	SH2D4B		
1563853_at	LOC283045		
1563854_s_at	LOC283045		
1563856_at			
1563858_at			
1563860_at	LOC400965		
1563862_at	TCEANC		
1563863_x_at	TCEANC		
1563867_at	LOC283194		
1563868_a_at	C9orf79		
1563872_at	LOC284395		
1563874_at	WDR72		
1563876_at	C1orf220		
1563878_a_at	LOC338963		
1563881_at			
1563882_a_at	RAPGEF5		
1563884_at			
1563886_at			
1563887_at	INTS4L1		
1563894_at	LOC441178		
1563897_at	CRABP1		
1563898_at			
1563899_at	LCTL		
1563900_at	FAM83B		
1563902_at			
1563903_x_at			
1563904_at	LOC100129620		
1563906_at	SOBP		
1563907_at	GARNL3		
1563913_at			
1563916_at	LOC283089		
1563919_a_at	CCDC123		
1563920_at	FAM45A		
1563927_a_at	LOC401463		
1563933_a_at	PLD5		
1563934_at			
1563941_at			
1563943_at	PPARGC1B		
1563945_at	LOC284100		
1563946_at			
1563947_a_at	ERC1		
1563949_at			
1563950_at			
1563958_at			
1563961_at	FHAD1		
1563963_at			
1563969_at	FLJ33360		
1563970_at	LOC100130998		
1563975_at	RNF130		
1563978_at	LOC728690		
1563983_at	LOC100190939		
1563985_at			
1563993_at			
1563997_at	TSGA14		
1564000_at	ANKRD31		
1564002_a_at	AKD1		
1564003_at			
1564004_at			
1564007_at			
1564008_at	COL27A1		
1564010_at	CAST		
1564012_at	LOC100132354		
1564014_at			
1564015_at	FAM38B		
1564017_at	NCRNA00175		
1564021_at	LOC100130456		
1564022_at	ZNF804B		
1564027_a_at	FAM115C		
1564028_s_at	FAM115C		
1564029_at	USP49		
1564031_a_at	RELL2		
1564039_at	ZSCAN23		
1564040_a_at	LOC283999		
1564044_at	KNCN		
1564049_at	LOC339593		
1564050_at	LOC100131347		
1564051_at			
1564052_at	TREML4		
1564053_a_at	YTHDF3		
1564056_at			
1564060_at	LOC144742		
1564063_a_at	ATP11B		
1564064_a_at	ATP11B		
1564066_at	TMEM151B		
1564067_x_at	TMEM151B		
1564069_at	NCRNA00213		
1564070_s_at	NCRNA00213		
1564072_at	MYH16		
1564074_at			
1564075_a_at	C17orf104		
1564077_at			
1564078_at			
1564083_at			
1564084_at	CAD		
1564093_at	NEK1		
1564097_at			
1564107_at			
1564109_at	LOC284865		
1564112_at	FAM71A		
1564117_at	HMCN2		
1564121_at			
1564122_at	LOC283875		
1564125_at	LOC285857		
1564128_at			
1564129_a_at			
1564130_x_at			
1564131_a_at			
1564134_at			
1564138_at	FBXW12		
1564139_at	LOC144571		
1564143_at			
1564144_at			
1564148_at			
1564149_at			
1564150_a_at	LOC256021		
1564151_at			
1564152_at	FLJ35816		
1564154_at			
1564155_x_at			
1564157_at	FLJ33544		
1564158_a_at	LOC100130894		
1564160_at	DTHD1		
1564164_at	DENND1B		
1564165_at	PRKRIP1		
1564166_s_at	PRKRIP1		
1564168_a_at	LOC93444		
1564169_at			
1564175_at			
1564178_at	LOC283033		
1564190_x_at	ZNF519		
1564192_at			
1564193_at	FLJ39061		
1564194_a_at	MS4A15		
1564198_a_at	C10orf90		
1564200_at	LOC646324		
1564202_at	LOC100131756		
1564203_at	LOC147004		
1564204_at	FAM91A2		
1564207_at	FLJ35390		
1564208_x_at	FLJ35390		
1564209_at	LOC282980		
1564211_at	C14orf64		
1564212_at	LOC100289084		
1564215_at			
1564220_a_at			
1564224_x_at	LOC283314		
1564227_at			
1564229_at	LOC729173		
1564231_at	IFT80		
1564232_at	LOC441528		
1564233_at	FLJ33534		
1564235_at	LOC729866		
1564236_at			
1564237_at			
1564238_a_at	WDR49		
1564240_at	LOC100130856		
1564241_at	ATP1A4		
1564242_at			
1564244_a_at			
1564248_at			
1564250_at			
1564251_at	EMID1		
1564253_at	LOC285766		
1564254_at	KY		
1564257_at	LOC100132116		
1564259_at			
1564262_at			
1564263_at	LOC144817		
1564264_at			
1564272_a_at	KLHDC1		
1564273_at			
1564274_at	C9orf47		
1564276_at	C5orf56		
1564277_a_at	LOC100133920 /// LOC286297		
1564280_x_at	LOC100133920		
1564281_at	LOC285708		
1564282_a_at	LOC285708		
1564285_at	HFM1		
1564287_at	LOC144776		
1564291_at			
1564292_at			
1564294_at			
1564295_at	FLJ25917		
1564299_at	LOC100127940		
1564300_at	LOC100129058		
1564301_a_at	RPAIN		
1564306_at			
1564307_a_at	A2ML1		
1564308_a_at	MPP7		
1564309_at	LOC285045		
1564310_a_at	PARP15		
1564314_at	LOC219690		
1564315_at	C8orf49		
1564317_at			
1564318_at			
1564319_at	FAM71E2		
1564323_at			
1564327_at	FLJ32790		
1564331_at	ZNF846		
1564333_a_at	PSAPL1		
1564334_at			
1564336_at			
1564337_at			
1564338_at			
1564339_a_at	CHRM3		
1564344_at	ATP9B		
1564351_at			
1564352_at	CECR3		
1564356_at	ZNF568		
1564357_at	ABHD12B		
1564358_at			
1564359_a_at	LOC339260		
1564360_a_at	LOC339260		
1564362_x_at	ZNF843		
1564367_at	CXXC1P1		
1564368_a_at			
1564369_at			
1564371_a_at	CASC2		
1564372_s_at	CASC2		
1564373_a_at	LOC283887		
1564377_at	SHANK2		
1564378_a_at			
1564379_at			
1564381_s_at	LOC100505876		
1564383_s_at	FLJ35934		
1564385_at	LOC219688		
1564386_at	TXNDC8		
1564387_at	DOPEY1		
1564389_at			
1564391_at			
1564392_at	C21orf131		
1564399_a_at	ARMCX4		
1564400_at	C18orf62		
1564401_at	LOC400748		
1564402_at	LOC146795		
1564403_at	LOC100129250		
1564405_at			
1564407_a_at			
1564413_at	FLJ36116		
1564414_a_at	PNLDC1		
1564421_at			
1564423_a_at	SEC16B		
1564424_at			
1564426_x_at	LOC389634		
1564429_at			
1564430_at			
1564431_a_at	LCNL1		
1564435_a_at	KRT72		
1564438_at			
1564439_a_at	C11orf36		
1564443_at	DLEU2		
1564444_at	LOC100130264		
1564446_at	LOC284930		
1564449_at	LOC100130353		
1564451_at			
1564459_at	LOC100129427		
1564460_at	LOC286442		
1564463_at	LOC100499221		
1564466_at	FLJ37644		
1564467_at	FAM161A		
1564468_at			
1564469_at	LMOD3		
1564471_at	LOC100130815		
1564472_at	LOC100132080		
1564473_at	ESCO2		
1564474_at	LOC728723		
1564475_s_at	LOC728723		
1564479_a_at			
1564482_at	ATP5O		
1564485_at	LOC100131551		
1564490_at	LOC100128830		
1564491_at	CXorf18		
1564494_s_at	P4HB		
1564498_at			
1564499_at	C14orf81		
1564504_at	ACCN5		
1564510_at			
1564511_a_at	FSTL4		
1564514_at	SNRK		
1564520_s_at	PRMT5		
1564521_x_at	PRMT5		
1564525_at			
1564533_at	LOC732096		
1564536_at	ASB10		
1564537_a_at	ASB10		
1564539_at	LOC647323		
1564544_x_at			
1564545_a_at			
1564547_x_at			
1564548_at	LOC642620		
1564552_at			
1564559_at	LOC728073		
1564561_at			
1564567_at			
1564568_at			
1564573_at	LOC402778		
1564580_at			
1564584_at			
1564590_a_at	OFCC1		
1564591_a_at	TMC1		
1564595_at			
1564598_a_at	VWA3B		
1564600_a_at	CCDC36		
1564601_at	NCRNA00221		
1564603_at	C15orf55		
1564610_at			
1564620_at			
1564621_a_at	MEI1		
1564626_at			
1564627_at	DNAJC13		
1564628_at			
1564630_at	EDN1		
1564631_at			
1564632_at			
1564635_a_at	FHAD1		
1564637_a_at	FAM98B		
1564639_at	LOC389906		
1564640_at	MGA		
1564642_at	RUNX1T1		
1564651_at	LOC221710		
1564653_s_at	LEKR1		
1564654_at			
1564656_at			
1564658_at	C7orf52		
1564660_at	LOC100131864		
1564662_at	ZNF852		
1564665_at			
1564670_at	LOC100190938		
1564672_at			
1564674_a_at	CDC20B		
1564676_a_at			
1564679_at	ASB15		
1564683_at	LOC283868		
1564684_at	BTN2A2		
1564685_a_at			
1564688_a_at	RAD9B		
1564690_at			
1564691_at	LOC100128594		
1564697_a_at	LOC400752		
1564699_at			
1564701_at			
1564705_at	GLS2		
1564706_s_at	GLS2		
1564707_x_at	GLS2		
1564709_at	LOC286238		
1564713_a_at	FOXN4		
1564718_at			
1564721_at			
1564729_at			
1564733_at			
1564736_a_at	CASP12		
1564744_at			
1564746_at	NHEDC2		
1564749_at	LOC100289045		
1564753_at			
1564757_a_at	CCDC148		
1564758_at	LOC643659		
1564760_at			
1564763_at			
1564765_at			
1564767_at			
1564772_at			
1564773_x_at			
1564776_at			
1564777_at	HYALP1		
1564778_at			
1564783_x_at	OFCC1		
1564784_at			
1564785_at	C14orf183		
1564786_at	LOC338667		
1564787_at	LOC643923		
1564789_at			
1564790_at	ST7OT2		
1564794_at			
1564795_at			
1564796_at	EMP1		
1564798_at			
1564802_at			
1564803_at	KRTAP11-1		
1564805_a_at	OFCC1		
1564807_at	LOC100288320		
1564813_at			
1564816_at	C14orf178		
1564819_at			
1564820_at			
1564821_at			
1564822_at			
1564823_at	CDC42BPG		
1564828_at	KIAA1211		
1564836_at			
1564837_at	LOC151760		
1564838_a_at	LOC151760		
1564840_at			
1564841_at			
1564851_at			
1564854_at			
1564855_at	LOC727924		
1564856_s_at	LOC727924		
1564868_a_at	FAM117B		
1564872_at			
1564876_s_at	FOXP2		
1564878_at			
1564881_at	LOC152578		
1564882_at			
1564883_a_at	TAS1R1		
1564886_at			
1564887_at			
1564897_at	TNR		
1564905_at			
1564906_at	SNHG4		
1564907_s_at	MATR3 /// SNHG4		
1564909_at			
1564911_at	SNHG4		
1564921_at	KRTAP13-1		
1564931_at			
1564932_at			
1564933_at			
1564936_at			
1564937_at			
1564940_at			
1564945_at	TBX20		
1564949_at			
1564950_at			
1564960_at	KRTAP7-1		
1564962_at	ZNF92		
1564963_x_at	ZNF92		
1564964_at			
1564965_at			
1564970_at	SETDB2		
1564972_x_at	SETDB2		
1564974_at	KRTAP8-1		
1564984_at			
1564985_a_at	SLC8A1		
1564996_at			
1565000_a_at	TCP11L2		
1565002_at			
1565016_at	PRMT1		
1565026_a_at	OFCC1		
1565027_at	OFCC1		
1565034_s_at	AFF3 /// MLL		
1565065_at	OFCC1		
1565073_at			
1565080_at	SRC		
1565082_x_at	SRC		
1565105_at			
1565107_x_at			
1565111_x_at	OFCC1		
1565130_at	MAP3K2		
1565131_x_at	MAP3K2		
1565132_at	RBMY3AP		
1565149_at	DYNC2H1		
1565150_at			
1565152_at			
1565162_s_at	MGST1		
1565192_at			
1565228_s_at	ALB		
1565242_at	TNXB		
1565254_s_at	ELL		
1565265_at			
1565269_s_at	ATF1		
1565282_at			
1565306_a_at	SLC8A1		
1565320_at	RBMY3AP		
1565325_at	SNHG4		
1565329_at	POLE4		
1565337_at	DNAH6		
1565338_x_at	DNAH6		
1565339_at	DNAH10		
1565346_a_at	ATP1A4		
1565347_s_at	TFE3		
1565358_at	RARA		
1565389_s_at	GRM5		
1565406_a_at	LHX9		
1565407_at	LHX9		
1565424_at	C8orf8		
1565436_s_at	MLL		
1565446_at	HPRT1		
1565454_at	XAGE-4		
1565483_at	EGFR		
1565484_x_at	EGFR		
1565495_at	IGLV1-44 /// LOC100290481		
1565525_a_at	TCP11L2		
1565527_x_at	TCP11L2		
1565535_x_at			
1565537_at	NKX1-1		
1565544_at	RNF141		
1565546_at	RNF141		
1565549_at			
1565554_at	LOC127841		
1565556_at	LOC127841		
1565557_at			
1565558_at			
1565559_at	MAGIX		
1565562_at	MAGIX		
1565563_at			
1565565_at			
1565566_a_at			
1565567_at			
1565576_at			
1565577_s_at			
1565578_at			
1565579_at			
1565580_s_at	TATDN2		
1565581_at			
1565582_at			
1565583_at	ZSCAN5A		
1565585_at			
1565587_at			
1565588_at	SP140		
1565595_at			
1565596_at			
1565597_at			
1565598_at			
1565599_at			
1565601_at			
1565602_at			
1565603_at	PWP2		
1565604_at	PWP2		
1565608_at			
1565610_at			
1565611_at			
1565612_at	DYNLRB1		
1565613_at			
1565614_at			
1565616_at			
1565617_at			
1565618_at	KIAA1671 /// LOC100289134		
1565620_at	AGAP4		
1565621_at			
1565627_a_at			
1565628_at			
1565633_at			
1565635_at			
1565637_at			
1565638_at			
1565639_a_at			
1565641_at	C16orf45		
1565644_at	LOC100289632		
1565650_at	ARF1		
1565651_at	ARF1		
1565653_at	HEATR7A		
1565656_x_at			
1565657_at	CMTM6		
1565659_at	FUT6		
1565660_at	FUT6		
1565661_x_at	FUT6		
1565662_at			
1565666_s_at	LOC100510557 /// MUC6		
1565668_at	TUBA1B		
1565669_at	LOC100289071		
1565671_a_at	LOC100287911		
1565672_at	LOC100287911		
1565673_at	FCGR2A		
1565674_at	FCGR2A /// FCGR2C		
1565677_at			
1565680_at	DIP2C		
1565681_s_at	DIP2C		
1565684_at	LOC400940		
1565685_at	LOC400940		
1565689_at			
1565690_at			
1565692_at			
1565693_at	DTYMK		
1565694_at	DTYMK		
1565696_at			
1565697_at			
1565698_at	HECTD2		
1565699_at	HECTD2		
1565700_at			
1565701_at			
1565702_at	SMAD4		
1565703_at	SMAD4		
1565705_x_at			
1565706_at			
1565713_at			
1565714_at			
1565715_at	FUS		
1565716_at	FUS		
1565717_s_at	FUS		
1565722_at			
1565723_at	LOC100128281		
1565728_at	LOC284630		
1565729_at			
1565730_at	LOC100288224		
1565731_at	ALDH3B1		
1565732_at			
1565733_at			
1565734_at			
1565735_at			
1565737_at	SCTR		
1565738_at	SCTR		
1565740_at			
1565741_at			
1565742_at			
1565743_at			
1565746_at	LOC100132815		
1565748_at	LOC100132815		
1565751_at	FGD2		
1565752_at	FGD2		
1565754_x_at	FGD2		
1565755_at	METAP1D		
1565756_a_at	METAP1D		
1565758_at	RPL13		
1565759_at	RPL13		
1565760_at			
1565762_at			
1565763_at	C13orf33		
1565765_x_at	C13orf33		
1565768_at			
1565769_at			
1565771_at	DKFZp434E1119		
1565772_at	PAK1		
1565774_at	FAM38B		
1565775_at	FAM38B		
1565776_at			
1565777_at			
1565778_at	ABCA8		
1565780_at	ABCA8		
1565783_at	TNK2		
1565784_at	LOC100128262		
1565786_x_at	FLJ45482		
1565787_at			
1565788_at			
1565795_at	DUOX1		
1565797_at	DUOX1		
1565799_at	RAB3IP		
1565800_x_at	RAB3IP		
1565801_at			
1565802_at			
1565803_at			
1565804_at			
1565805_at			
1565806_at	FLJ37035		
1565807_at			
1565809_x_at			
1565810_at			
1565811_at			
1565812_at	TRIM36		
1565814_at	TRIM36		
1565816_at	IKZF1		
1565817_at	IKZF1		
1565818_s_at	IKZF1		
1565819_at			
1565820_x_at			
1565821_at			
1565823_at	07-Sep		
1565825_at			
1565826_at			
1565829_at	KIAA1731		
1565830_at			
1565832_at	KANK1		
1565833_at			
1565834_a_at			
1565836_at			
1565837_at			
1565838_at			
1565839_a_at			
1565840_at			
1565843_s_at	BRPF3		
1565844_at	BRPF3		
1565845_at			
1565846_at			
1565848_at	ZNF428		
1565849_a_at	SRRM5		
1565851_at			
1565852_at			
1565856_at			
1565857_at			
1565858_at	SNORA71A		
1565859_at	SNORA71A		
1565860_at			
1565861_at			
1565862_a_at			
1565863_at			
1565866_a_at			
1565867_a_at	ZC3H11A		
1565868_at	CD44		
1565873_at			
1565874_at			
1565875_at			
1565876_x_at			
1565877_at			
1565879_at			
1565880_at			
1565881_at			
1565882_at			
1565886_at			
1565887_at	TRPM7		
1565888_at			
1565889_at			
1565890_at			
1565892_at			
1565894_at			
1565895_at			
1565896_at			
1565897_at			
1565898_at	METT5D1		
1565900_at	METT5D1		
1565903_at	FLJ46026		
1565905_at	FLJ46026		
1565906_at	NADSYN1		
1565908_at	NADSYN1		
1565909_at			
1565910_at	FSTL4		
1565911_at			
1565912_at			
1565913_at			
1565915_at			
1565917_at			
1565918_a_at			
1565920_at			
1565921_a_at			
1565923_at			
1565924_a_at			
1565925_at	SLC17A4		
1565927_s_at			
1565928_at			
1565929_s_at			
1565934_at			
1565935_at	C4orf21		
1565936_a_at	LMO3		
1565937_a_at	LMO3		
1565939_at	C5orf22		
1565947_a_at	CHML		
1565949_x_at	CHML		
1565951_s_at	CHML		
1565974_at			
1565975_at			
1565976_at			
1565978_a_at			
1565998_at	LOC286299		
1565999_at	LOC286299		
1566001_at			
1566002_at			
1566003_x_at			
1566029_at			
1566030_at			
1566032_at			
1566033_at			
1566037_at			
1566038_at	DGCR7		
1566039_a_at			
1566040_at	LOC100288656		
1566041_at			
1566042_at			
1566043_at			
1566044_at			
1566046_at			
1566047_at			
1566079_at	RPS16P5		
1566080_at			
1566081_at	DLEU7		
1566082_at			
1566084_at			
1566086_at			
1566087_at			
1566093_at	ARHGEF12		
1566094_at			
1566096_x_at			
1566097_at			
1566098_at			
1566099_at	CD6		
1566101_at	TTLL5		
1566102_at	TTLL5		
1566105_at	MFN2		
1566106_at			
1566108_at	MYNN		
1566109_at	MYNN		
1566110_at			
1566111_at	FAM38A		
1566113_at			
1566114_at			
1566115_at			
1566123_at	FABP6		
1566124_a_at	FABP6		
1566126_at			
1566127_at			
1566129_at	LIMS1		
1566134_at	CARHSP1		
1566135_at	CARHSP1		
1566136_at			
1566137_s_at			
1566138_at			
1566139_at	HOPX		
1566140_at	HOPX		
1566141_at			
1566142_at			
1566144_at			
1566145_s_at	LOC644450		
1566146_x_at			
1566147_a_at	LOC375010		
1566149_at	CALML4		
1566150_at	CALML4		
1566151_at	CLP1		
1566152_a_at	CLP1		
1566156_at			
1566157_x_at			
1566158_at			
1566161_at			
1566162_x_at			
1566163_at			
1566165_at			
1566166_at			
1566168_at			
1566169_at			
1566171_at	RFFL		
1566176_at			
1566177_at			
1566178_x_at			
1566181_at			
1566182_at			
1566183_at			
1566185_at			
1566186_at			
1566190_at	SUZ12		
1566191_at	SUZ12		
1566194_at			
1566195_at			
1566201_at			
1566202_at			
1566203_at			
1566204_at			
1566207_at	TCEA1		
1566208_at	TCEA1		
1566209_at			
1566210_at			
1566215_at			
1566217_at			
1566218_at	KRTAP5-2		
1566219_at	LOC338651		
1566221_at			
1566222_at			
1566228_at			
1566229_a_at			
1566231_at			
1566232_at			
1566235_at	DGCR12		
1566236_at	DGCR12		
1566242_at			
1566243_at			
1566248_at			
1566249_at			
1566251_at	LOC100499466		
1566253_at	SH3GL1P1		
1566256_s_at			
1566257_at			
1566265_at			
1566266_at			
1566267_at			
1566268_at			
1566269_at	RALGAPA1		
1566271_x_at	RALGAPA1		
1566272_at	RALGAPA1		
1566276_at			
1566277_at	OR5E1P		
1566278_at			
1566279_at			
1566284_at			
1566285_at			
1566288_at	OR2M4		
1566289_at	OR2M4		
1566294_at			
1566295_at			
1566301_at	PPP1R11		
1566302_at	PPP1R11		
1566303_s_at	PPP1R11		
1566323_at	MAF		
1566324_a_at	MAF		
1566337_x_at			
1566339_at	SNORD8		
1566340_at	SNORD8		
1566342_at	SOD2		
1566362_at	DNTT		
1566363_at	DNTT		
1566402_at	SNORA68		
1566403_at	SNORA68		
1566419_at			
1566424_at			
1566425_at			
1566426_at			
1566427_at			
1566428_at			
1566432_at			
1566433_at	PLD4		
1566437_at			
1566438_at			
1566439_at			
1566440_at	CTNND2		
1566441_at			
1566442_at			
1566445_at			
1566446_at			
1566447_at	CD6		
1566448_at	CD6		
1566449_at	LRRC40		
1566452_at			
1566454_at			
1566455_at			
1566456_at			
1566457_at			
1566459_at			
1566461_at			
1566462_at			
1566463_at			
1566464_at			
1566465_at	KCNK1		
1566468_at			
1566469_at			
1566471_at			
1566472_s_at	RETSAT		
1566473_a_at			
1566474_at			
1566475_at			
1566476_at			
1566477_at			
1566478_at	C17orf104		
1566480_x_at	C17orf104		
1566481_at			
1566482_at			
1566484_at			
1566485_at			
1566486_at			
1566487_at			
1566490_at			
1566491_at			
1566498_at			
1566499_at			
1566500_at			
1566501_at			
1566502_at			
1566503_at			
1566504_at			
1566505_at			
1566507_a_at	FBXO9		
1566509_s_at	FBXO9		
1566511_at	FBXO9		
1566512_at			
1566513_a_at	GNG4		
1566514_at	CWF19L2		
1566515_at	CWF19L2		
1566517_at			
1566518_at			
1566524_a_at			
1566526_at	LOC283688		
1566527_at			
1566528_at			
1566535_at			
1566537_at	LOC100289336		
1566538_at			
1566539_at			
1566540_at			
1566541_at			
1566543_at			
1566544_at			
1566548_at			
1566549_at			
1566550_at			
1566551_at			
1566555_at	FLJ90757		
1566557_at	FLJ90757		
1566558_x_at	FLJ90757		
1566569_at			
1566571_at			
1566576_at			
1566577_at			
1566580_at			
1566581_at			
1566582_x_at			
1566585_at			
1566586_at			
1566596_at			
1566597_at			
1566598_at			
1566599_at			
1566600_at			
1566602_at	RPUSD3		
1566603_s_at	RPUSD3		
1566605_at	TEX9		
1566606_a_at	TEX9		
1566607_at			
1566608_at			
1566609_at			
1566622_at			
1566623_at			
1566624_at			
1566630_at	PPP2R3B		
1566631_at			
1566632_at			
1566633_at			
1566637_at			
1566638_at			
1566642_at			
1566643_a_at			
1566644_at			
1566645_at			
1566646_at	LOC149086		
1566647_s_at	LOC149086		
1566653_at			
1566656_a_at			
1566658_at			
1566664_at	C13orf40		
1566665_at	C13orf40		
1566666_at			
1566670_at	PDXK		
1566671_a_at	PDXK		
1566672_at			
1566673_at			
1566677_at	MMP2		
1566678_at	MMP2		
1566680_at			
1566688_at			
1566689_at			
1566690_at			
1566691_at			
1566693_at			
1566694_at			
1566695_at			
1566696_at			
1566697_at			
1566698_at			
1566700_at	VRK3		
1566701_at	VRK3		
1566702_at			
1566703_at			
1566709_at			
1566715_at			
1566716_at			
1566720_at	RPS10P7		
1566721_at	SVEP1		
1566722_a_at	SVEP1		
1566725_at			
1566726_at			
1566727_at			
1566728_at			
1566734_at	LOC283454		
1566735_at	LOC728716		
1566737_at	LOC728716		
1566739_at	PLCE1		
1566740_at	PLCE1		
1566748_at			
1566749_at			
1566760_at	FLJ34208		
1566761_a_at	FLJ34208		
1566762_at			
1566763_at			
1566764_at			
1566766_a_at	MACC1		
1566767_at			
1566768_at			
1566771_at			
1566772_at			
1566775_at	DNAH1		
1566776_at	DNAH1		
1566777_at			
1566778_at			
1566779_at			
1566780_at			
1566783_at			
1566784_at	NSF		
1566785_x_at	NSF		
1566786_at			
1566787_at			
1566798_at			
1566803_at			
1566804_at			
1566805_at			
1566807_a_at			
1566809_a_at			
1566814_at	FGF22		
1566816_at	FGF22		
1566821_at	LOC100505862		
1566823_a_at			
1566824_at			
1566825_at			
1566830_at	LOC440028		
1566831_at	LOC283104		
1566832_at	TOP1P2		
1566833_x_at	TOP1P2		
1566834_at			
1566835_at			
1566836_at			
1566837_at			
1566839_at	LOC283674		
1566840_at	LOC283674		
1566841_at			
1566842_at			
1566843_at	PER4		
1566844_at	PER4		
1566846_at			
1566848_x_at			
1566851_at	TRIM42		
1566852_at	TRIM42		
1566853_at			
1566854_at			
1566860_at	LOC145663		
1566861_at	GATM		
1566862_at			
1566863_at			
1566865_at	FAM200A		
1566866_at			
1566867_at			
1566868_at			
1566869_at			
1566870_at			
1566873_at			
1566874_at			
1566879_at			
1566880_at			
1566881_at			
1566882_at			
1566884_at			
1566885_at			
1566887_x_at			
1566888_at	THADA		
1566889_at	THADA		
1566892_at			
1566893_at			
1566896_at			
1566897_at			
1566898_at			
1566899_at			
1566900_at			
1566901_at	TGIF1		
1566902_at			
1566903_at			
1566906_at	LOC100129722		
1566908_at	C9orf173		
1566916_at	HPYR1		
1566917_at	HPYR1		
1566923_at			
1566924_at			
1566926_at	C21orf104		
1566927_at	C21orf104		
1566930_at	TFB2M		
1566931_at	TFB2M		
1566932_x_at	TFB2M		
1566934_at	TYRO3P		
1566935_at	TYRO3P		
1566937_at			
1566938_at			
1566947_at			
1566948_at			
1566949_at			
1566950_at			
1566951_at			
1566952_at			
1566953_x_at			
1566954_at			
1566955_at			
1566956_at	OR7E104P		
1566957_at			
1566958_at			
1566959_at			
1566963_at			
1566964_at			
1566965_at			
1566966_at			
1566967_at			
1566968_at			
1566969_at			
1566970_at			
1566973_at			
1566974_at			
1566978_at			
1566979_at			
1566980_at			
1566981_at			
1566984_at			
1566986_at			
1566987_s_at	LOC100499466		
1566989_at	ARID1B		
1566990_x_at	ARID1B		
1566991_at	ARID1B		
1566994_at			
1566995_at			
1566999_at			
1567000_at			
1567008_at			
1567009_at			
1567010_at			
1567011_at			
1567013_at	NFE2L2		
1567014_s_at	CSNK2A1 /// NFE2L2		
1567015_at	NFE2L2		
1567022_at	OR5AK4P		
1567023_at	OR5AK4P		
1567027_at	SH3GL1P2		
1567028_s_at	SH3GL1P2		
1567030_at	SH3GL1P2		
1567031_at	ZNF160		
1567032_s_at	ZNF160		
1567035_at			
1567036_at	C20orf181		
1567044_s_at			
1567045_at			
1567054_at	OR1C1		
1567055_at	OR1C1		
1567056_at	OR8G2		
1567058_at	OR8G2		
1567059_at			
1567060_at	OR8G1		
1567064_at	OR1Q1		
1567065_at	OR1Q1		
1567068_at	OR4D1		
1567069_at	OR4D1		
1567076_at			
1567078_x_at			
1567079_at	CLN6		
1567080_s_at	CLN6		
1567081_x_at	CLN6		
1567100_at			
1567101_at			
1567105_at			
1567107_s_at	TPM4		
1567139_at			
1567140_at			
1567166_at			
1567167_at			
1567173_at			
1567174_at			
1567179_at			
1567181_x_at			
1567182_at			
1567183_s_at			
1567213_at	PNN		
1567214_a_at	PNN		
1567219_at			
1567222_x_at	ELOVL5		
1567223_at	HMGA2		
1567224_at	HMGA2		
1567237_at	OR2L2		
1567238_at	OR2L2		
1567240_x_at	OR2L2		
1567241_at	OR2L1P		
1567242_at	OR2L1P		
1567244_at	OR5J2		
1567245_at	OR5J2		
1567246_at	OR5H1		
1567247_at	OR5H1		
1567248_at	OR9A1P		
1567249_at	OR9A1P		
1567250_at	OR10A3		
1567251_at	OR10A3		
1567252_at	OR10D3		
1567253_at	OR10D3		
1567254_at	OR10D1P		
1567255_at	OR10D1P		
1567256_at	OR1J2		
1567257_at	OR1J2		
1567270_at			
1567271_at	OR4C1P		
1567272_at	OR2K2		
1567273_at	OR2K2		
1567274_at			
1567277_at	CTTN		
1567280_at			
1567281_at			
1567282_at	OR1J4		
1567284_at	OR1J4		
1567285_at	OR5L2		
1567286_at	OR5L2		
1567287_at	CLDND1		
1567288_at	OR5K1		
1567297_at	OR13C4		
1567298_at	OR13C4		
1567303_at			
1567304_at			
1567319_at			
1567320_at			
1567333_at			
1567334_at			
1567341_at	FOXD4		
1567357_at	NAV2		
1567358_at	NAV2		
1567359_at	BDNFOS		
1567361_at	BDNF-AS		
1567374_at			
1567375_at			
1567376_at	DNAH1		
1567377_at	DNAH1		
1567378_x_at	DNAH1		
1567379_at			
1567380_at			
1567386_at			
1567387_at			
1567389_at			
1567390_at			
1567410_at	ZNF135		
1567440_at	PSEN1		
1567443_x_at	PSEN1		
1567457_at	RAC1		
1567458_s_at	RAC1		
1567519_at	PLXNA3		
1567527_at			
1567539_at	MFGE8		
1567540_at	MFGE8		
1567558_at	TREML4		
1567559_s_at	TREML4		
1567575_at			
1567576_at			
1567590_at			
1567591_at			
1567611_at			
1567612_at			
1567622_at	ABLIM2		
1567623_at	ABLIM2		
1567624_at	TREML2P1		
1567627_at	CD74		
1567628_at	CD74		
1567656_at	OR2H1		
1567657_at	OR2H1		
1567663_at			
1567664_at			
1567679_at	SNORA74A		
1567681_at	SNORA74A		
1567682_x_at	SNORA74A		
1567686_at	CECR9		
1567687_at	CECR9		
1567696_at			
1567697_at			
1567698_x_at			
1567702_at			
1567703_at			
1567704_at	TFE3		
1567705_at			
1567706_at			
1567853_at			
1567855_at	ZNF29P		
1567856_x_at	ZNF29P		
1567859_at			
1567860_at			
1567861_at	DNAH14		
1567862_at	DNAH14		
1567878_at	DEFB114		
1567906_at	SOX4		
1567912_s_at	CT45A1 /// CT45A2 /// CT45A3 /// CT45A4 /// CT45A5 /// CT45A6 /// LOC100133581		
1567913_at			
1567985_at			
1567986_at			
1567997_x_at			
1568012_at	CLIP1		
1568126_at	ANXA2		
1568190_at			
1568191_at			
1568248_x_at	SNORA71B		
1568249_at	LOC388796 /// SNORA71B		
1568286_at	HMGA2		
1568287_at	HMGA2		
1568365_at			
1568366_at			
1568375_at	DEFB124		
1568377_x_at	DEFB124		
1568406_at			
1568408_x_at			
1568448_at			
1568449_at			
1568487_x_at			
1568488_at			
1568513_x_at			
1568554_x_at			
1568558_x_at			
1568574_x_at	SPP1		
1568589_at			
1568590_at	ARL3		
1568592_at	TRIM69		
1568593_a_at	NUDT16P1		
1568594_s_at	TRIM52		
1568596_a_at	TROAP		
1568597_at	LOC646762		
1568598_at	KAZALD1		
1568600_at	CALML4		
1568601_at	GAD2		
1568603_at	CADPS		
1568604_a_at	CADPS		
1568605_at	JRK		
1568606_at	C11orf88		
1568609_s_at	FAM91A2 /// FLJ39739 /// LOC100286793 /// LOC728855 /// LOC728875		
1568611_at			
1568612_at	GABRG2		
1568613_at	RSPH3		
1568615_a_at	LOC100506462		
1568616_a_at			
1568617_a_at	KIAA1543		
1568618_a_at	GALNT1		
1568619_s_at	ITPRIPL2		
1568620_at	CSAD		
1568623_a_at	SLC35E4		
1568625_at			
1568627_at	SMEK2		
1568629_s_at	PIK3R2		
1568633_a_at			
1568634_a_at	LRRC66		
1568635_at			
1568636_a_at			
1568638_a_at	IDO2		
1568639_a_at	LOC100506995		
1568640_at	LOC400960		
1568643_a_at			
1568644_at	ZNF208		
1568646_x_at	ZNF208		
1568647_at			
1568648_a_at			
1568649_at			
1568650_a_at			
1568655_a_at			
1568656_at			
1568658_at	C2orf74		
1568660_a_at	LOC100506172		
1568661_at			
1568662_at	PWRN2		
1568663_a_at	PWRN2		
1568665_at	RNF103		
1568666_at	PLIN5		
1568667_s_at	PLIN5		
1568672_at	EAF2		
1568673_s_at	EAF2		
1568675_at	CHRNA10		
1568678_s_at	FGFR1OP		
1568680_s_at	YTHDC2		
1568682_a_at			
1568683_at	MGC23284		
1568685_at			
1568686_at	ATP8B5P		
1568687_s_at	ATP8B5P		
1568689_at	LOC728853		
1568690_a_at	LOC728853		
1568691_at			
1568695_s_at	INTS6		
1568696_at	CDNF		
1568698_at	TMEM232		
1568699_at	C14orf179		
1568702_a_at	PAAF1		
1568704_a_at	CHERP		
1568706_s_at	AVIL		
1568711_a_at			
1568713_a_at	TBC1D1		
1568717_a_at	FKBP15		
1568718_at	SLC22A23		
1568719_s_at	SLC22A23		
1568720_at	ZNF506		
1568722_at			
1568723_at	ATP9B		
1568728_s_at	RNF207		
1568730_at			
1568732_at			
1568733_at	C10orf76		
1568734_a_at	HS1BP3		
1568735_at			
1568736_s_at			
1568739_at	LOC285692		
1568742_at			
1568743_at	ATP10A		
1568745_at	LOC646268		
1568746_a_at	LOC646268		
1568748_at	LOC100508869		
1568749_at			
1568751_at	RGS13		
1568752_s_at	RGS13		
1568754_at			
1568755_a_at			
1568760_at	MYH11		
1568762_at	LOC100507153 /// LOC728613 /// PDCD6		
1568763_s_at	LOC728613 /// PDCD6		
1568764_x_at	LOC100507153 /// LOC728613 /// PDCD6		
1568765_at	SERPINE1		
1568768_s_at	LOC100302650		
1568770_at	MYLK		
1568777_at	EML5		
1568779_a_at	ECM2		
1568780_at			
1568781_at			
1568782_at	RP2		
1568783_at	SREK1		
1568784_at			
1568785_a_at	LOC100505709		
1568787_at			
1568789_at	UHRF1BP1		
1568791_s_at			
1568794_at			
1568795_at			
1568796_at	CCDC157		
1568799_at			
1568801_at	C15orf44		
1568802_at			
1568803_at			
1568804_at			
1568805_at	NCOA7		
1568807_a_at			
1568812_at			
1568813_at			
1568814_at	DDX50		
1568815_a_at	DDX50		
1568817_at			
1568820_a_at	BEND6		
1568821_at	TTC23		
1568822_at	GTPBP5		
1568826_at			
1568827_at	LOC401442		
1568828_at	LOC730441		
1568830_at	IRAK3		
1568832_a_at			
1568834_s_at	CCDC90B		
1568836_at	CLK4		
1568838_at	NCRNA00286A /// NCRNA00286B		
1568840_at	DCAF13		
1568843_at	TTLL13		
1568844_at			
1568845_at			
1568846_at			
1568847_at			
1568848_at			
1568849_at	NCRNA00165		
1568850_at	CCBP2		
1568851_at			
1568852_x_at			
1568853_at			
1568854_at	NCRNA00240		
1568856_at	NBR1		
1568857_a_at	NBR1		
1568858_at			
1568859_a_at	SLC8A3		
1568864_at	LOC100131691		
1568865_at	FNTB		
1568866_at			
1568867_x_at			
1568868_at	CYP27C1		
1568869_at			
1568870_at	SLC24A4		
1568871_at			
1568872_at			
1568873_at	ZNF519		
1568874_at	NCOA6		
1568876_a_at			
1568877_a_at	ACBD5		
1568878_at			
1568879_a_at	LAMA3		
1568882_at	LRTOMT		
1568883_at			
1568884_at	DNAJC2		
1568887_at			
1568888_at			
1568889_at	FANCD2		
1568891_x_at	FANCD2		
1568892_at			
1568894_at			
1568896_at	STXBP5L		
1568897_at			
1568898_at			
1568899_at			
1568900_a_at	ZNF568		
1568902_at			
1568903_at			
1568904_at			
1568905_at			
1568906_at	LOC728196		
1568907_at			
1568908_at			
1568913_at	NSUN3		
1568914_at	OPN5		
1568915_at			
1568916_at	SPIRE2		
1568919_at			
1568920_at			
1568921_at			
1568922_at	SLC24A4		
1568923_at			
1568924_a_at	IQUB		
1568925_at	MYLK3		
1568926_x_at	MYLK3		
1568929_at	LOC100128343		
1568930_at	EFCAB1		
1568931_at			
1568932_at			
1568933_at	LOC646627		
1568934_at	CX3CR1		
1568935_at			
1568936_a_at			
1568938_at			
1568939_at			
1568941_a_at			
1568943_at	INPP5D		
1568949_at	PITPNC1		
1568951_at	ZNF280D		
1568954_s_at	C16orf72		
1568955_at	SRGAP2P1		
1568957_x_at	SRGAP2P1		
1568964_x_at	SPN		
1568970_at	ADAM18		
1568971_at	C14orf135		
1568974_at	NHEG1		
1568977_at	RNASET2		
1568978_s_at	C11orf21		
1568981_at			
1568983_a_at			
1568986_x_at	PIGT		
1568987_at	MGC57346		
1568997_at			
1568999_at	PSG4		
1569001_at	BMP1		
1569002_x_at	BMP1		
1569003_at	TMEM49		
1569004_at			
1569005_at			
1569006_at	LOC284379		
1569008_at			
1569009_s_at			
1569013_s_at	LOC96610		
1569020_at	NEDD9		
1569021_at	PIK3C2A		
1569022_a_at	PIK3C2A		
1569023_a_at			
1569024_at	FAM13A		
1569025_s_at	FAM13A		
1569029_at	METAP1D		
1569030_s_at	NUB1		
1569032_at	LOC642852		
1569033_at	IGF2BP3		
1569034_a_at	LOC440864		
1569039_s_at	ZNF677		
1569040_s_at	ANKRD36BP2		
1569041_at			
1569042_at	LRP1		
1569044_at	CDC42BPG		
1569048_s_at	LMF1		
1569052_at			
1569053_at	AP3M2		
1569054_at	SLC1A3		
1569057_s_at	MIA3		
1569058_at	GTF3C3		
1569061_at	IQGAP3		
1569062_s_at	IQGAP3		
1569063_at			
1569064_at	C15orf62		
1569065_s_at	C15orf62		
1569067_at			
1569069_s_at	TDRD3		
1569072_s_at	ABCB5		
1569073_x_at	SMARCA4		
1569074_at	SRRM3		
1569076_a_at	ZNF836		
1569077_x_at	ZNF836		
1569078_at	LOC100294362		
1569080_at	RNF165		
1569086_at	EML2		
1569089_a_at	FLJ35390		
1569090_x_at	FLJ35390		
1569091_at			
1569095_at	LOC731424		
1569097_at	TP53BP1		
1569098_s_at	TP53BP1		
1569099_at			
1569100_a_at			
1569102_at	ABCA4		
1569104_a_at	LOC100287401		
1569105_at	SETD5		
1569106_s_at	SETD5		
1569107_s_at	ZNF642		
1569108_a_at	ZNF589		
1569110_x_at	LOC728613		
1569111_at	SOX13		
1569112_at	SLC44A5		
1569114_at	LOC100506847		
1569121_at	SLC25A24		
1569122_at	LOC100509533		
1569124_at	LRRC63		
1569126_at	CCNC		
1569127_at			
1569128_at	C3orf38		
1569129_s_at	C3orf38		
1569132_s_at	ARSK		
1569133_x_at	ARSK		
1569136_at	MGAT4A		
1569138_a_at	SRCAP		
1569139_s_at	FAM53A		
1569140_at	UBR2		
1569141_a_at	PPARGC1A		
1569142_at	TRIM13		
1569144_a_at	C9orf169		
1569146_s_at	C6orf174		
1569147_at			
1569149_at	PDLIM7		
1569150_x_at	PDLIM7		
1569153_at			
1569154_a_at			
1569156_at	ZNF846		
1569157_s_at	ZNF846		
1569159_at	LZTS1		
1569167_at			
1569168_at			
1569171_a_at	FXR1		
1569172_a_at	LOC402160		
1569176_at	TMPRSS12		
1569178_at	GRIA4		
1569180_at			
1569181_x_at			
1569182_at			
1569183_a_at	CHM		
1569186_at	MYO3A		
1569188_s_at			
1569189_at	TTC9C		
1569190_at	SCLT1		
1569191_at	ZNF826P		
1569192_at			
1569193_at			
1569194_at	ZNF789		
1569200_at			
1569201_a_at			
1569202_x_at			
1569203_at	CXCL2		
1569205_at			
1569206_at	TCP11L2		
1569207_s_at	TCP11L2		
1569208_a_at			
1569212_at	LOC619207		
1569213_at	LOC400891		
1569218_at			
1569219_at			
1569225_a_at	SCML4		
1569230_at			
1569231_x_at			
1569234_at			
1569235_a_at			
1569237_at			
1569238_a_at			
1569240_at	ZNF93		
1569241_a_at	ZNF93		
1569243_at			
1569245_at	C8orf74		
1569246_a_at	C8orf74		
1569250_at	ZNF333		
1569251_a_at	ZNF333		
1569253_at	INTS4		
1569254_s_at	INTS4		
1569256_a_at	FAM43B		
1569257_at	FMNL1		
1569259_at			
1569262_x_at	UBE2CBP		
1569263_at			
1569264_at	LOC400655		
1569268_at	GRIN2C		
1569269_s_at	SRGAP1		
1569270_at	LOC100134368		
1569272_at	PIK3C3		
1569274_at	C14orf182		
1569275_at			
1569276_at			
1569277_at			
1569283_at	ZNF891		
1569287_at			
1569289_at	BIVM		
1569290_s_at	GRIA3		
1569291_at	CROCCP2		
1569293_x_at	CROCCP2		
1569294_at			
1569296_a_at	LOC493754		
1569297_at	LOC731779		
1569300_at	MFAP3L		
1569302_at	KIAA1731		
1569303_s_at	RGS20		
1569305_a_at			
1569306_at			
1569307_s_at			
1569310_at	IRGQ		
1569311_at			
1569312_at			
1569315_s_at	LOC100272228		
1569316_at	TRIM24		
1569318_at	LOC284440		
1569320_at	GPBP1L1		
1569321_at			
1569322_at	LOC439990		
1569323_at	PTPRG		
1569325_at	ARPC5		
1569330_at	LOC100507266		
1569331_at			
1569332_at	C3orf66		
1569334_at	STRA6		
1569335_a_at	STRA6		
1569337_at	SLC5A9		
1569338_at	LOC100287558		
1569339_s_at	LOC100287558		
1569341_at			
1569342_at	GLI3		
1569344_a_at			
1569345_at			
1569346_a_at			
1569348_at	psiTPTE22		
1569349_at	C11orf30		
1569351_at	SOBP		
1569352_at	FNIP2		
1569353_at	CP110		
1569354_at	NSUN6		
1569355_at	KCNIP3		
1569361_a_at	LOC100129098		
1569362_at			
1569365_a_at	KIAA1656		
1569366_a_at	ZNF569		
1569368_at	LOC283693		
1569369_at	ZFYVE28		
1569371_at	LRRC59		
1569372_at	LOC100507194		
1569374_at	C3orf62		
1569375_at			
1569376_s_at			
1569377_at	TMEM67		
1569378_at	LOC100292680		
1569380_a_at			
1569383_s_at	ZFYVE28		
1569385_s_at	TET2		
1569386_at			
1569387_at	CSGALNACT1		
1569391_at	TNKS		
1569392_at	TECR		
1569393_at	MGC15885		
1569396_at	RAB40C		
1569399_at			
1569401_at	CLEC12A		
1569402_at	MEIS3		
1569403_at			
1569405_at			
1569406_at			
1569407_at			
1569408_at	EIF2C4		
1569409_x_at			
1569410_at	FLG2		
1569411_at	TMEM67		
1569415_at			
1569416_at			
1569417_at			
1569418_at			
1569419_at			
1569421_at	CLDN4		
1569422_at	FAM129C		
1569426_at			
1569428_at	WIBG		
1569430_at	PTRH1		
1569431_at	PAFAH1B2		
1569433_at	SAMD5		
1569434_at	C14orf105		
1569436_at	LOC400128		
1569439_at			
1569443_s_at			
1569444_at			
1569445_at			
1569446_x_at			
1569448_at	PGM2L1		
1569449_a_at			
1569450_at	CAPZA2		
1569452_at	LOC692247		
1569453_a_at	LOC692247		
1569454_a_at	LOC283352		
1569459_a_at			
1569461_at			
1569462_x_at	KCNT1		
1569464_at	PPFIBP1		
1569465_at	FAM160A1		
1569466_at	C20orf152		
1569468_at	ZNF876P		
1569469_a_at	LHX8		
1569470_a_at	FRMD5		
1569472_s_at	TTC3		
1569473_s_at	LOC155060 /// ZNF783		
1569474_at			
1569476_at	DKFZP434L187		
1569477_at			
1569478_s_at			
1569479_at	ZNF718		
1569481_s_at	SNX22		
1569482_at			
1569484_s_at	MDN1		
1569486_at			
1569487_at			
1569490_at	FNDC3B		
1569491_at			
1569492_at			
1569494_at			
1569495_at	SCLT1		
1569496_s_at	LOC100130872		
1569499_at			
1569500_at			
1569501_at			
1569502_s_at	KIAA0495		
1569503_at	HEATR5B		
1569504_at	LILRB4		
1569508_at	PRDM5		
1569510_at			
1569512_at			
1569515_a_at			
1569516_at			
1569517_at	LOC646482		
1569518_at			
1569519_at	KIAA1245 /// NBPF1 /// NBPF10 /// NBPF11 /// NBPF12 /// NBPF24 /// NBPF8 /// NBPF9		
1569520_at			
1569521_s_at			
1569522_at			
1569523_a_at			
1569525_s_at			
1569527_at			
1569528_at			
1569532_a_at	LCN15		
1569536_at	FLVCR2		
1569537_at			
1569538_at			
1569539_at			
1569540_at			
1569542_at			
1569543_at	RSU1		
1569544_at			
1569545_at			
1569551_at			
1569552_at	PTPN18		
1569554_at	ESR2		
1569555_at	GDA		
1569557_at	ZNF248		
1569558_at			
1569560_at	HIRA		
1569561_at	PITX1		
1569564_at			
1569566_at	TBC1D1		
1569568_at			
1569569_x_at			
1569570_at	AGBL4		
1569571_at	LIPJ		
1569573_at			
1569577_x_at			
1569578_at			
1569579_at			
1569580_a_at			
1569582_at	LOC201651		
1569583_at	EREG		
1569585_at			
1569587_at	PIK3C2A		
1569588_x_at	PIK3C2A		
1569590_at	DOCK5		
1569591_at	F11		
1569592_a_at	F11		
1569594_a_at	SDCCAG1		
1569596_at			
1569597_at			
1569599_at	SAMSN1		
1569600_at	DLEU2		
1569601_at			
1569602_at	KANK2		
1569603_at			
1569604_at	LOC100133612		
1569607_s_at	ANKRD20A1 /// ANKRD20A2 /// ANKRD20A3 /// ANKRD20A4 /// C21orf81 /// LOC100132733 /// LOC284232		
1569608_x_at			
1569609_at			
1569610_at	IQCH		
1569611_a_at	IQCH		
1569614_s_at	LCN8		
1569615_at	LOC100287249		
1569616_at	GEMC1		
1569617_at	OSBP2		
1569620_s_at	LOC100128079		
1569624_at			
1569629_x_at	LOC389906		
1569630_a_at	RUFY2		
1569631_at	NMNAT1		
1569634_at	SEPSECS		
1569637_at	ZNF736		
1569638_at	SOX5		
1569640_s_at	EEPD1		
1569641_at			
1569642_at	F2R		
1569644_at	LOC100132570		
1569646_a_at			
1569647_at	LOC643623		
1569648_at	DACT2		
1569652_at	MLLT3		
1569656_at			
1569659_at	LOC100506895		
1569660_at	PP13439		
1569661_at	NPAS3		
1569663_at			
1569664_at			
1569665_at			
1569666_s_at			
1569668_at			
1569669_at	FOXR2		
1569670_at	LOC100192379		
1569672_at			
1569673_at			
1569674_at	BHLHB9		
1569675_at	POU2AF1		
1569676_at	TOR1AIP2		
1569677_a_at	C8orf45		
1569679_at	CDH22		
1569680_at			
1569681_at			
1569683_at	XYLB		
1569685_at			
1569688_at	FMO5		
1569689_s_at			
1569690_at	CCDC36		
1569693_at	BTBD8		
1569696_at	LOC402779		
1569698_s_at			
1569699_at	AK7		
1569700_s_at	AK7		
1569701_at	PER3		
1569703_a_at			
1569706_at	MYSM1		
1569709_at	C1orf84		
1569712_at			
1569713_at			
1569714_at	ZFYVE20		
1569716_at			
1569719_at	BCL2L14		
1569721_at			
1569722_s_at	LOC219731		
1569723_a_at	SPIRE2		
1569724_at			
1569727_at			
1569728_at			
1569729_a_at	ASZ1		
1569730_at	HEATR7B2		
1569731_at			
1569732_at			
1569736_at			
1569737_a_at	CASKIN1		
1569738_at			
1569739_at	LOC221946		
1569740_at			
1569741_at			
1569743_at			
1569745_at			
1569746_s_at			
1569748_at	PRKCZ		
1569750_at			
1569751_at	TBC1D26 /// ZNF286A		
1569753_at			
1569755_at	NCRNA00276		
1569756_at			
1569758_at			
1569759_at			
1569760_at			
1569761_x_at			
1569763_at			
1569764_at			
1569765_at			
1569767_at			
1569768_at			
1569770_x_at			
1569772_x_at			
1569773_at	ATP8A1		
1569775_at	RNF157		
1569776_at	LOC100287556		
1569777_a_at	ZPLD1		
1569779_at			
1569780_at			
1569781_at	LOC285423		
1569782_at			
1569783_at	LOC401387		
1569784_at			
1569785_at			
1569786_at			
1569787_at	RFTN1		
1569788_at	ST8SIA1		
1569789_at			
1569790_at	LOC100288590		
1569791_at	STK4		
1569792_a_at	C12orf72		
1569793_at	SLC25A18		
1569794_at			
1569796_s_at	ATRNL1		
1569802_at			
1569805_at			
1569806_at			
1569807_at			
1569808_at			
1569809_at			
1569810_at			
1569811_at	LOC729307		
1569812_at			
1569813_at	STRN		
1569815_x_at	STRN		
1569816_at			
1569817_at	LOC644620		
1569818_at			
1569819_at	PWRN1		
1569823_at	LOC440346		
1569824_at			
1569826_at			
1569827_at	ATG7		
1569828_at			
1569830_at	PTPRC		
1569831_at			
1569832_at	LOC100131655		
1569833_at			
1569834_at			
1569835_at			
1569838_at			
1569839_s_at	C9orf29		
1569840_at			
1569841_x_at			
1569842_at	LOC728114		
1569843_at	DYNC1I1		
1569846_at			
1569847_at	CGNL1		
1569849_at			
1569850_at	LPHN2		
1569852_at	C7orf53		
1569853_at			
1569854_at			
1569855_at			
1569856_at	TPP2		
1569857_s_at	TPP2		
1569858_at			
1569859_at			
1569861_at	TRAF5		
1569864_at	SERAC1		
1569867_at	EME2		
1569868_s_at	EME2		
1569871_at	LMF1		
1569872_a_at	LMF1		
1569873_at	LIPJ		
1569874_s_at	LIPJ		
1569876_at	C17orf57		
1569878_at	CCNYL2		
1569879_a_at	MEGF11		
1569881_at	DRP2		
1569882_at	NCRNA00119		
1569885_at			
1569886_a_at	GLB1L3		
1569887_a_at	LOC286135		
1569891_at	ATP5A1		
1569892_at			
1569894_at	PPP2R3C		
1569895_at	LOC100133612		
1569898_a_at	LOC100132707		
1569900_at	FLJ16124		
1569904_x_at			
1569905_at	HSD11B1L		
1569906_s_at	PHF20		
1569909_at	KRT79		
1569910_at			
1569911_at			
1569912_at			
1569915_at			
1569916_at			
1569917_at			
1569921_at			
1569923_s_at	LOC285708		
1569925_at			
1569926_s_at	SLC34A3		
1569927_at			
1569929_at			
1569930_at			
1569931_at			
1569932_at	NHSL2		
1569933_at			
1569934_at	PREX2		
1569935_at	ZNF664		
1569936_a_at	ZNF664		
1569937_at			
1569938_at	SIRT5		
1569940_at	SLC6A16		
1569941_at			
1569942_at			
1569944_at			
1569947_at			
1569948_at			
1569949_at	GRK5		
1569952_x_at			
1569953_at			
1569954_at			
1569955_at			
1569956_at	MYLK		
1569958_at			
1569959_at			
1569960_at	BRD7P3		
1569961_at			
1569962_at			
1569963_at			
1569969_a_at	UNC13C		
1569971_at	LOC100288721		
1569973_at	SEPT7P2		
1569974_x_at	SEPT7P2		
1569975_at			
1569978_x_at			
1569979_at	HKR1		
1569980_x_at	HKR1		
1569981_at			
1569983_at			
1569986_x_at	TNNT3		
1569987_at			
1569988_at			
1569990_at	NUDT3		
1569991_at	KY		
1569995_at	LOC152586		
1569996_at	LOC100101938		
1569998_at	MMD2		
1569999_at			
1570001_at	CASP8AP2		
1570005_at			
1570006_at	LOC400958		
1570007_at	LRRC8C		
1570008_at	LOC253724		
1570009_at	LOC643711		
1570013_at			
1570014_at			
1570015_at	LOC149620		
1570020_at	AACSP1		
1570021_at			
1570022_at			
1570023_at	LOC641515		
1570024_at			
1570025_at	TACC2		
1570026_at	CPXM2		
1570030_at	ZNF396		
1570031_at			
1570032_at	AP3B2		
1570033_at	WIPI2		
1570035_at	TBC1D10A		
1570038_at	ZNF595		
1570039_at	TMSB15B		
1570040_at			
1570042_a_at	ADAM9		
1570043_at			
1570044_at			
1570046_at			
1570048_at	DNAJC24		
1570049_at	LOC100130581		
1570050_at			
1570051_at	RNF144A		
1570052_at	MIPOL1		
1570054_at			
1570055_at			
1570057_x_at			
1570058_at	SUV420H2		
1570061_at			
1570064_at			
1570065_at	C22orf34		
1570068_at			
1570070_at	C20orf160		
1570071_at			
1570076_at			
1570078_a_at	DOCK5		
1570080_at			
1570082_x_at			
1570084_at			
1570085_at	TTLL1		
1570087_at			
1570089_at			
1570090_at			
1570093_at			
1570098_at			
1570099_at			
1570100_at			
1570101_at			
1570102_at			
1570103_at			
1570105_at			
1570106_at			
1570107_at			
1570108_at			
1570110_at			
1570111_at	C14orf48		
1570114_at	MDGA2		
1570115_at	PP12708		
1570116_at			
1570117_at			
1570119_at	PDS5B		
1570120_at			
1570121_at	ZNF365		
1570122_at			
1570123_at			
1570124_at			
1570125_at			
1570126_at			
1570127_at			
1570128_at	DDX19A		
1570130_at	SPATS2		
1570131_at	LOC285847		
1570133_at			
1570134_at			
1570135_at	ZNF230		
1570136_at			
1570138_at			
1570140_at	LOC653110		
1570141_at	MYO5B		
1570143_at			
1570145_at	UCHL5		
1570146_at			
1570151_at			
1570152_at			
1570153_at	C13orf38		
1570155_at			
1570156_s_at	FMN1		
1570158_at			
1570160_at			
1570162_at	C14orf91		
1570163_at			
1570165_at			
1570166_a_at			
1570167_at			
1570168_at			
1570169_at	CSMD2		
1570171_at	LOC100287105		
1570173_at	INTS7		
1570176_at			
1570177_at			
1570180_at			
1570181_a_at			
1570182_at			
1570183_at	FBXO34		
1570185_at			
1570186_at	GRASPOS		
1570188_at	NR1I3		
1570189_at	LOC388387		
1570190_at	LSAMP		
1570191_at			
1570192_at			
1570194_x_at			
1570196_at			
1570197_at			
1570198_x_at			
1570200_at	HELB		
1570202_a_at	MKL2		
1570204_at	LOC728723		
1570205_at			
1570206_at			
1570207_at	FRRS1		
1570208_at	LOC284260		
1570210_x_at	PPP6R2		
1570212_a_at	GNN		
1570213_at			
1570215_at			
1570219_at	LOXL4		
1570221_at			
1570222_at	NDST4		
1570224_at			
1570225_at	TMEM150B		
1570226_at			
1570227_at			
1570228_at	CFHR3		
1570229_at			
1570230_at			
1570231_at	LATS1		
1570233_at			
1570234_at			
1570235_at	MGC27382		
1570237_at			
1570238_at	ZNF527		
1570239_a_at	CLNK		
1570241_at	SPATA21		
1570242_x_at	SPATA21		
1570243_at			
1570244_at			
1570246_at			
1570248_at			
1570249_x_at			
1570250_at	LPPR1		
1570251_at	HECTD1		
1570252_at			
1570253_a_at	RHEBL1		
1570255_s_at	ANKRD20A1 /// ANKRD20A2 /// ANKRD20A3 /// ANKRD20A4 /// ANKRD20B /// LOC375010		
1570257_x_at			
1570259_at	LIMS1		
1570261_at			
1570262_at			
1570263_at			
1570264_at			
1570266_x_at			
1570267_at			
1570268_at			
1570269_at			
1570270_at			
1570271_at			
1570272_at			
1570273_at			
1570274_at	PRSS55		
1570276_a_at	GATA4		
1570279_at	ABCA1		
1570281_at			
1570282_at			
1570283_at			
1570284_x_at			
1570285_at			
1570289_at	LOC646736		
1570290_at			
1570291_at			
1570292_at			
1570293_at	TBL1X		
1570295_at			
1570296_at			
1570297_at			
1570298_at			
1570299_at			
1570300_at			
1570301_at			
1570302_at			
1570303_at			
1570306_at	ST18		
1570307_s_at	ST18		
1570308_at	LOC100131298		
1570314_at			
1570315_at	HTA		
1570316_at			
1570318_at			
1570320_at			
1570326_at			
1570327_at	C20orf62		
1570328_s_at	C20orf62		
1570329_at			
1570330_at			
1570331_at			
1570332_at			
1570335_at			
1570336_at	BDH1		
1570337_at	FIGLA		
1570338_at			
1570339_x_at			
1570342_at	NKTR		
1570344_at			
1570345_at	C9orf27		
1570347_at	MLX		
1570349_at			
1570350_at			
1570351_at	ADAMTS6		
1570352_at	ATM		
1570354_s_at	ZNF169		
1570355_a_at	DPY19L1		
1570357_at	STX8		
1570359_at	DDX3Y		
1570360_s_at	DDX3Y		
1570361_a_at			
1570362_at	LOC100288009		
1570364_at	ZNF709		
1570366_x_at	ZNF709		
1570371_a_at	EPT1		
1570372_at			
1570373_at	ZNF746		
1570375_at			
1570376_at	LOC154822		
1570382_at			
1570383_at	BMP1		
1570384_at	TAS2R19		
1570385_at			
1570388_a_at	LOC440896		
1570391_at			
1570393_at	EML5		
1570394_at	XRN1		
1570395_a_at	FAM66C		
1570396_at	FAM66C		
1570397_x_at	FAM66C		
1570398_at	STBD1		
1570402_at	KLC3		
1570405_at			
1570408_at			
1570409_x_at			
1570410_at	CYGB		
1570411_at	LOC100133131		
1570412_at			
1570414_x_at	FLJ13197		
1570415_at	DDX52		
1570420_at	STXBP2		
1570422_at	SNTG2		
1570423_at			
1570424_at			
1570425_s_at	LATS1		
1570430_at			
1570432_at	LOC100505764		
1570433_at	TMPRSS2		
1570439_at			
1570441_at	NAPB		
1570444_at	LOC643201		
1570445_a_at	LOC643201		
1570447_at	FLJ44054		
1570448_at			
1570450_at			
1570451_at	C1orf61		
1570452_at			
1570454_at	EIF4EBP2		
1570465_at			
1570469_at			
1570470_at	CATSPERB		
1570471_at	ARHGEF12		
1570473_at	LOC338579		
1570474_s_at	LOC338579		
1570476_at			
1570479_at	ART1		
1570480_s_at	ART1		
1570482_at			
1570483_at			
1570484_at			
1570486_at	SOX6		
1570488_at			
1570490_at			
1570491_at			
1570496_at			
1570503_at			
1570505_at	ABCB4		
1570506_at			
1570507_at	SFRS2IP		
1570511_at	ARHGEF10L		
1570515_a_at	FILIP1		
1570516_s_at	OR51B5		
1570517_at	FHL5		
1570523_s_at	ATG10		
1570528_at	XYLT2		
1570529_at	KIAA0020		
1570531_at			
1570533_at	CMPK1		
1570534_a_at	ZNF483		
1570536_at			
1570537_a_at			
1570541_s_at			
1570542_a_at	PMPCB		
1570546_a_at	TACC2		
1570552_at	TTC39C		
1570561_at			
1570566_at	LOC100287529		
1570567_at			
1570568_at			
1570569_at			
1570571_at	CCDC91		
1570572_at	LOC729291		
1570574_at			
1570575_at			
1570578_at			
1570579_at			
1570584_at	MPZL3		
1570585_at	MPZL3		
1570587_at			
1570588_at			
1570592_a_at			
1570593_at			
1570594_at			
1570596_at			
1570597_at			
1570600_at			
1570601_at			
1570607_at			
1570618_at			
1570621_at			
1570622_at			
1570623_at			
1570624_at			
1570625_at	TCEB3		
1570627_at	TCEB3		
1570628_at			
1570629_at			
1570630_at			
1570631_at			
1570632_at			
1570633_at			
1570635_at			
1570639_at			
1570644_at			
1570645_at			
1570650_at	CCBL1		
1570651_at	CCBL1		
1570653_at			
1598_g_at	GAS6		
160020_at	MMP14		
1729_at	TRADD		
1773_at	FNTB		
177_at	PLD1		
179_at	PMS2P11		
1861_at	BAD		
200000_s_at	PRPF8		
200001_at	CAPNS1		
200002_at	RPL35		
200003_s_at	RPL28		
200004_at	EIF4G2		
200005_at	EIF3D		
200006_at	PARK7		
200007_at	SRP14		
200008_s_at	GDI2		
200009_at	GDI2		
200010_at	RPL11		
200011_s_at	ARF3		
200012_x_at	RPL21		
200013_at	RPL24		
200014_s_at	HNRNPC		
200015_s_at	02-Sep		
200016_x_at	HNRNPA1		
200017_at	RPS27A		
200018_at	RPS13		
200019_s_at	FAU		
200020_at	TARDBP		
200021_at	CFL1		
200022_at	RPL18		
200023_s_at	EIF3F		
200024_at	RPS5		
200025_s_at	RPL27		
200026_at	RPL34		
200027_at	NARS		
200028_s_at	STARD7		
200029_at	RPL19		
200030_s_at	SLC25A3		
200031_s_at	RPS11		
200032_s_at	RPL9		
200033_at	DDX5		
200034_s_at	RPL6		
200035_at	CTDNEP1		
200036_s_at	RPL10A		
200037_s_at	CBX3		
200038_s_at	RPL17		
200039_s_at	PSMB2		
200040_at	KHDRBS1		
200041_s_at	ATP6V1G2 /// BAT1		
200042_at	C22orf28		
200043_at	ERH		
200044_at	SRSF9		
200045_at	ABCF1		
200046_at	DAD1		
200047_s_at	YY1		
200048_s_at	JTB		
200049_at	MYST2		
200050_at	ZNF146		
200051_at	SART1		
200052_s_at	ILF2		
200053_at	SPAG7		
200054_at	ZNF259		
200055_at	TAF10		
200056_s_at	C1D		
200057_s_at	NONO		
200058_s_at	SNRNP200		
200059_s_at	RHOA		
200060_s_at	RNPS1		
200061_s_at	RPS24		
200062_s_at	RPL30		
200063_s_at	NPM1		
200064_at	HSP90AB1		
200065_s_at	ARF1		
200066_at	IK		
200067_x_at	SNX3		
200068_s_at	CANX		
200069_at	SART3		
200070_at	C2orf24		
200071_at	SMNDC1		
200072_s_at	HNRNPM		
200073_s_at	HNRNPD		
200074_s_at	RPL14		
200075_s_at	GUK1		
200076_s_at	C19orf50		
200077_s_at	OAZ1		
200078_s_at	ATP6V0B		
200079_s_at	KARS		
200080_s_at	H3F3A /// LOC440926		
200081_s_at	RPS6		
200082_s_at	RPS7		
200083_at	USP22		
200084_at	C11orf58		
200085_s_at	TCEB2		
200086_s_at	COX4I1		
200087_s_at	TMED2		
200088_x_at	RPL12		
200089_s_at	RPL4		
200090_at	FNTA		
200091_s_at	RPS25		
200092_s_at	RPL37		
200093_s_at	HINT1		
200094_s_at	EEF2		
200095_x_at	RPS10		
200096_s_at	ATP6V0E1		
200097_s_at	HNRNPK		
200098_s_at	ANAPC5		
200099_s_at	RPS3A		
200593_s_at	HNRNPU		
200594_x_at	HNRNPU		
200595_s_at	EIF3A		
200596_s_at	EIF3A		
200597_at	EIF3A		
200598_s_at	HSP90B1		
200599_s_at	HSP90B1		
200600_at	MSN		
200601_at	ACTN4		
200602_at	APP		
200603_at	PRKAR1A		
200604_s_at	PRKAR1A		
200605_s_at	PRKAR1A		
200606_at	DSP		
200607_s_at	RAD21		
200608_s_at	RAD21		
200609_s_at	WDR1		
200610_s_at	NCL		
200611_s_at	WDR1		
200612_s_at	AP2B1		
200613_at	AP2M1		
200614_at	CLTC		
200615_s_at	AP2B1		
200616_s_at	MLEC		
200617_at	MLEC		
200618_at	LASP1		
200619_at	SF3B2		
200620_at	TMEM59		
200621_at	CSRP1		
200622_x_at	CALM3		
200623_s_at	CALM3		
200624_s_at	MATR3		
200625_s_at	CAP1		
200626_s_at	MATR3		
200627_at	PTGES3		
200628_s_at	WARS		
200629_at	WARS		
200630_x_at	SET		
200631_s_at	SET		
200632_s_at	NDRG1		
200633_at	UBB		
200634_at	PFN1		
200635_s_at	PTPRF		
200636_s_at	PTPRF		
200637_s_at	PTPRF		
200638_s_at	YWHAZ		
200639_s_at	YWHAZ		
200640_at	YWHAZ		
200641_s_at	YWHAZ		
200642_at	SOD1		
200643_at	HDLBP		
200644_at	MARCKSL1		
200645_at	GABARAP		
200646_s_at	NUCB1		
200647_x_at	EIF3C /// EIF3CL		
200648_s_at	GLUL		
200649_at	NUCB1		
200650_s_at	LDHA		
200651_at	GNB2L1		
200652_at	SSR2		
200653_s_at	CALM1		
200654_at	P4HB		
200655_s_at	CALM1		
200656_s_at	P4HB		
200657_at	SLC25A5		
200658_s_at	PHB		
200659_s_at	PHB		
200660_at	S100A11		
200661_at	CTSA		
200662_s_at	TOMM20		
200663_at	CD63		
200664_s_at	DNAJB1		
200665_s_at	SPARC		
200666_s_at	DNAJB1		
200667_at	UBE2D3		
200668_s_at	UBE2D3		
200669_s_at	UBE2D3		
200670_at	XBP1		
200671_s_at	SPTBN1		
200672_x_at	SPTBN1		
200673_at	LAPTM4A		
200674_s_at	RPL32		
200675_at	CD81		
200676_s_at	UBE2L3		
200677_at	PTTG1IP		
200678_x_at	GRN		
200679_x_at	HMGB1		
200680_x_at	HMGB1		
200681_at	GLO1		
200682_s_at	UBE2L3		
200683_s_at	UBE2L3		
200684_s_at	UBE2L3		
200685_at	SRSF11		
200686_s_at	SRSF11		
200687_s_at	SF3B3		
200688_at	SF3B3		
200689_x_at	EEF1G		
200690_at	HSPA9		
200691_s_at	HSPA9		
200692_s_at	HSPA9		
200693_at	YWHAQ		
200694_s_at	DDX24		
200695_at	PPP2R1A		
200696_s_at	GSN		
200697_at	HK1		
200698_at	KDELR2		
200699_at	KDELR2		
200700_s_at	KDELR2		
200701_at	NPC2		
200702_s_at	DDX24		
200703_at	DYNLL1		
200704_at	LITAF		
200705_s_at	EEF1B2		
200706_s_at	LITAF		
200707_at	PRKCSH		
200708_at	GOT2		
200709_at	FKBP1A		
200710_at	ACADVL		
200711_s_at	SKP1		
200712_s_at	MAPRE1		
200713_s_at	MAPRE1		
200714_x_at	OS9		
200715_x_at	RPL13A		
200716_x_at	RPL13A		
200717_x_at	RPL7		
200718_s_at	SKP1		
200719_at	SKP1		
200720_s_at	ACTR1A		
200721_s_at	ACTR1A		
200722_s_at	CAPRIN1		
200723_s_at	CAPRIN1		
200724_at	RPL10		
200725_x_at	RPL10		
200726_at	PPP1CC		
200727_s_at	ACTR2		
200728_at	ACTR2		
200729_s_at	ACTR2		
200730_s_at	PTP4A1		
200731_s_at	PTP4A1		
200732_s_at	PTP4A1		
200733_s_at	PTP4A1		
200734_s_at	ARF3		
200735_x_at	NACA		
200736_s_at	GPX1		
200737_at	PGK1		
200738_s_at	PGK1		
200739_s_at	SUMO3		
200740_s_at	SUMO3		
200741_s_at	RPS27		
200742_s_at	TPP1		
200743_s_at	TPP1		
200744_s_at	GNB1		
200745_s_at	GNB1		
200746_s_at	GNB1		
200747_s_at	NUMA1		
200748_s_at	FTH1		
200749_at			
200750_s_at	RAN		
200751_s_at	HNRNPC		
200752_s_at	CAPN1		
200753_x_at	SRSF2		
200754_x_at	SRSF2		
200755_s_at	CALU		
200756_x_at	CALU		
200757_s_at	CALU		
200758_s_at	NFE2L1		
200759_x_at	NFE2L1		
200760_s_at	ARL6IP5		
200761_s_at	ARL6IP5		
200762_at	DPYSL2		
200763_s_at	RPLP1		
200764_s_at	CTNNA1		
200765_x_at	CTNNA1		
200766_at	CTSD		
200767_s_at	FAM120A		
200768_s_at	MAT2A		
200769_s_at	MAT2A		
200770_s_at	LAMC1		
200771_at	LAMC1		
200772_x_at	PTMA		
200773_x_at	PTMA		
200774_at	FAM120A		
200775_s_at	HNRNPK		
200776_s_at	BZW1		
200777_s_at	BZW1		
200778_s_at	02-Sep		
200779_at	ATF4		
200780_x_at	GNAS		
200781_s_at	RPS15A		
200782_at	ANXA5		
200783_s_at	STMN1		
200784_s_at	LRP1		
200785_s_at	LRP1		
200786_at	PSMB7		
200787_s_at	PEA15		
200788_s_at	PEA15		
200789_at	ECH1		
200790_at	ODC1		
200791_s_at	IQGAP1		
200792_at	XRCC6		
200793_s_at	ACO2		
200794_x_at	DAZAP2		
200795_at	SPARCL1		
200796_s_at	MCL1		
200797_s_at	MCL1		
200798_x_at	MCL1		
200799_at	HSPA1A		
200800_s_at	HSPA1A /// HSPA1B		
200801_x_at	ACTB		
200802_at	SARS		
200803_s_at	TMBIM6		
200804_at	TMBIM6		
200805_at	LMAN2		
200806_s_at	HSPD1		
200807_s_at	HSPD1		
200808_s_at	ZYX		
200809_x_at	RPL12		
200810_s_at	CIRBP		
200811_at	CIRBP		
200812_at	CCT7		
200813_s_at	PAFAH1B1		
200814_at	PSME1		
200815_s_at	PAFAH1B1		
200816_s_at	PAFAH1B1		
200817_x_at	RPS10		
200818_at	ATP5O		
200819_s_at	RPS15		
200820_at	PSMD8		
200821_at	LAMP2		
200822_x_at	TPI1		
200823_x_at	RPL29		
200824_at	GSTP1		
200825_s_at	HYOU1		
200826_at	SNRPD2		
200827_at	PLOD1		
200828_s_at	ZNF207		
200829_x_at	ZNF207		
200830_at	PSMD2		
200831_s_at	SCD		
200832_s_at	SCD		
200833_s_at	RAP1B		
200834_s_at	RPS21		
200835_s_at	MAP4		
200836_s_at	MAP4		
200837_at	BCAP31		
200838_at	CTSB		
200839_s_at	CTSB		
200840_at	KARS		
200841_s_at	EPRS		
200842_s_at	EPRS		
200843_s_at	EPRS		
200844_s_at	PRDX6		
200845_s_at	PRDX6		
200846_s_at	PPP1CA		
200847_s_at	TMEM66		
200848_at	AHCYL1		
200849_s_at	AHCYL1		
200850_s_at	AHCYL1		
200851_s_at	KIAA0174		
200852_x_at	GNB2		
200853_at	H2AFZ		
200854_at	NCOR1		
200855_at	NCOR1		
200856_x_at	NCOR1		
200857_s_at	NCOR1		
200858_s_at	RPS8		
200859_x_at	FLNA		
200860_s_at	CNOT1		
200861_at	CNOT1		
200862_at	DHCR24		
200863_s_at	RAB11A		
200864_s_at	RAB11A		
200865_at	EIF3F		
200866_s_at	PSAP		
200867_at	RNF114		
200868_s_at	RNF114		
200869_at	RPL18A /// RPL18AP3		
200870_at	STRAP		
200871_s_at	PSAP		
200872_at	S100A10		
200873_s_at	CCT8		
200874_s_at	NOP56		
200875_s_at	NOP56		
200876_s_at	PSMB1		
200877_at	CCT4		
200878_at	EPAS1		
200879_s_at	EPAS1		
200880_at	DNAJA1		
200881_s_at	DNAJA1		
200882_s_at	PSMD4		
200883_at	UQCRC2		
200884_at	CKB		
200885_at	RHOC		
200886_s_at	PGAM1		
200887_s_at	STAT1		
200888_s_at	RPL23		
200889_s_at	SSR1		
200890_s_at	SSR1		
200891_s_at	SSR1		
200892_s_at	TRA2B		
200893_at	TRA2B		
200894_s_at	FKBP4		
200895_s_at	FKBP4		
200896_x_at	HDGF		
200897_s_at	PALLD		
200898_s_at	MGEA5		
200899_s_at	MGEA5		
200900_s_at	M6PR		
200901_s_at	M6PR		
200902_at	15-Sep		
200903_s_at	AHCY		
200904_at	HLA-E		
200905_x_at	HLA-E		
200906_s_at	PALLD		
200907_s_at	PALLD		
200908_s_at	RPLP2		
200909_s_at	RPLP2		
200910_at	CCT3		
200911_s_at	TACC1		
200912_s_at	EIF4A2		
200913_at	PPM1G		
200914_x_at	KTN1		
200915_x_at	KTN1		
200916_at	TAGLN2		
200917_s_at	SRPR		
200918_s_at	SRPR		
200919_at	PHC2		
200920_s_at	BTG1		
200921_s_at	BTG1		
200922_at	KDELR1		
200923_at	LGALS3BP		
200924_s_at	SLC3A2		
200925_at	COX6A1		
200926_at	RPS23		
200927_s_at	RAB14		
200928_s_at	RAB14		
200929_at	TMED10		
200930_s_at	VCL		
200931_s_at	VCL		
200932_s_at	DCTN2		
200933_x_at	RPS4X		
200934_at	DEK		
200935_at	CALR		
200936_at	RPL8		
200937_s_at	RPL5		
200938_s_at	RERE		
200939_s_at	RERE		
200940_s_at	RERE		
200941_at	HSBP1		
200942_s_at	HSBP1		
200943_at	HMGN1		
200944_s_at	HMGN1		
200945_s_at	SEC31A		
200946_x_at	GLUD1		
200947_s_at	GLUD1		
200948_at	MLF2		
200949_x_at	RPS20		
200950_at	ARPC1A		
200951_s_at	CCND2		
200952_s_at	CCND2		
200953_s_at	CCND2		
200954_at	ATP6V0C		
200955_at	IMMT		
200956_s_at	SSRP1		
200957_s_at	SSRP1		
200958_s_at	SDCBP		
200959_at	FUS		
200960_x_at	CLTA		
200961_at	SEPHS2		
200962_at	RPL31		
200963_x_at	RPL31		
200964_at	UBA1		
200965_s_at	ABLIM1		
200966_x_at	ALDOA		
200967_at	PPIB		
200968_s_at	PPIB		
200969_at	SERP1		
200970_s_at	SERP1		
200971_s_at	SERP1		
200972_at	TSPAN3		
200973_s_at	TSPAN3		
200974_at	ACTA2		
200975_at	PPT1		
200976_s_at	TAX1BP1		
200977_s_at	TAX1BP1		
200978_at	MDH1		
200979_at	PDHA1		
200980_s_at	PDHA1		
200981_x_at	GNAS		
200982_s_at	ANXA6		
200983_x_at	CD59		
200984_s_at	CD59		
200985_s_at	CD59		
200986_at	SERPING1		
200987_x_at	PSME3		
200988_s_at	PSME3		
200989_at	HIF1A		
200990_at	TRIM28		
200991_s_at	SNX17		
200992_at	IPO7		
200993_at	IPO7		
200994_at	IPO7		
200995_at	IPO7		
200996_at	ACTR3		
200997_at	RBM14 /// RBM4		
200998_s_at	CKAP4		
200999_s_at	CKAP4		
201000_at	AARS		
201001_s_at	TMEM189-UBE2V1 /// UBE2V1		
201002_s_at	TMEM189-UBE2V1 /// UBE2V1		
201003_x_at	RNPEP /// TMEM189 /// TMEM189-UBE2V1 /// UBE2V1		
201004_at	SSR4		
201005_at	CD9		
201006_at	PRDX2		
201007_at	HADHB		
201008_s_at	TXNIP		
201009_s_at	TXNIP		
201010_s_at	TXNIP		
201011_at	RPN1		
201012_at	ANXA1		
201013_s_at	PAICS		
201014_s_at	PAICS		
201015_s_at	JUP		
201016_at	EIF1AX		
201017_at	EIF1AX		
201018_at	EIF1AX		
201019_s_at	EIF1AX		
201020_at	YWHAH		
201021_s_at	DSTN		
201022_s_at	DSTN		
201023_at	TAF7		
201024_x_at	EIF5B		
201025_at	EIF5B		
201026_at	EIF5B		
201027_s_at	EIF5B		
201028_s_at	CD99		
201029_s_at	CD99		
201030_x_at	LDHB		
201031_s_at	HNRNPH1		
201032_at	BLCAP		
201033_x_at	RPLP0		
201034_at	ADD3		
201035_s_at	HADH		
201036_s_at	HADH		
201037_at	PFKP		
201038_s_at	ANP32A		
201039_s_at	RAD23A		
201040_at	GNAI2		
201041_s_at	DUSP1		
201042_at	TGM2		
201043_s_at	ANP32A		
201044_x_at	DUSP1		
201045_s_at	RAB6A		
201046_s_at	RAD23A		
201047_x_at	RAB6A		
201048_x_at	RAB6A		
201049_s_at	RPS18		
201050_at	PLD3		
201051_at	ANP32A		
201052_s_at	PSMF1		
201053_s_at	PSMF1		
201054_at	HNRNPA0		
201055_s_at	HNRNPA0		
201056_at	GOLGB1		
201057_s_at	GOLGB1		
201058_s_at	MYL9		
201059_at	CTTN		
201060_x_at	STOM		
201061_s_at	STOM		
201062_at	STOM		
201063_at	RCN1		
201064_s_at	PABPC4		
201065_s_at	GTF2I /// GTF2IP1 /// LOC100093631		
201066_at	CYC1		
201067_at	PSMC2		
201068_s_at	PSMC2		
201069_at	MMP2		
201070_x_at	SF3B1		
201071_x_at	SF3B1		
201072_s_at	SMARCC1		
201073_s_at	SMARCC1		
201074_at	SMARCC1		
201075_s_at	SMARCC1		
201076_at	NHP2L1		
201077_s_at	NHP2L1		
201078_at	TM9SF2		
201079_at	SYNGR2		
201080_at	PIP4K2B		
201081_s_at	PIP4K2B		
201082_s_at	DCTN1		
201083_s_at	BCLAF1		
201084_s_at	BCLAF1		
201085_s_at	SON		
201086_x_at	SON		
201087_at	PXN		
201088_at	KPNA2		
201089_at	ATP6V1B2		
201090_x_at	TUBA1B		
201091_s_at	CBX3		
201092_at	RBBP7		
201093_x_at	SDHA		
201094_at	RPS29		
201095_at	DAP		
201096_s_at	ARF4		
201097_s_at	ARF4		
201098_at	COPB2		
201099_at	USP9X		
201100_s_at	USP9X		
201101_s_at	BCLAF1		
201102_s_at	PFKL		
201103_x_at	NBPF10 /// NBPF11 /// NBPF12 /// NBPF15 /// NBPF16 /// NBPF24 /// NBPF8 /// NBPF9		
201104_x_at	NBPF1 /// NBPF10 /// NBPF11 /// NBPF12 /// NBPF14 /// NBPF15 /// NBPF16 /// NBPF24 /// NBPF8		
201105_at	LGALS1		
201106_at	GPX4		
201107_s_at	THBS1		
201108_s_at	THBS1		
201109_s_at	THBS1		
201110_s_at	THBS1		
201111_at	CSE1L		
201112_s_at	CSE1L		
201113_at	TUFM		
201114_x_at	PSMA7		
201115_at	POLD2		
201116_s_at	CPE		
201117_s_at	CPE		
201118_at	PGD		
201119_s_at	COX8A		
201120_s_at	PGRMC1		
201121_s_at	PGRMC1		
201122_x_at	EIF5A		
201123_s_at	EIF5A		
201124_at	ITGB5		
201125_s_at	ITGB5		
201126_s_at	MGAT1		
201127_s_at	ACLY		
201128_s_at	ACLY		
201129_at	SRSF7		
201130_s_at	CDH1		
201131_s_at	CDH1		
201132_at	HNRNPH2		
201133_s_at	PJA2		
201134_x_at	COX7C		
201135_at	ECHS1		
201136_at	PLP2		
201137_s_at	HLA-DPB1		
201138_s_at	SSB		
201139_s_at	SSB		
201140_s_at	RAB5C		
201141_at	GPNMB		
201142_at	EIF2S1		
201143_s_at	EIF2S1		
201144_s_at	EIF2S1		
201145_at	HAX1		
201146_at	NFE2L2		
201147_s_at	TIMP3		
201148_s_at	TIMP3		
201149_s_at	TIMP3		
201150_s_at	TIMP3		
201151_s_at	MBNL1		
201152_s_at	MBNL1		
201153_s_at	MBNL1		
201154_x_at	RPL4		
201155_s_at	MFN2		
201156_s_at	RAB5C		
201157_s_at	NMT1		
201158_at	NMT1		
201159_s_at	NMT1		
201160_s_at	CSDA		
201161_s_at	CSDA		
201162_at	IGFBP7		
201163_s_at	IGFBP7		
201164_s_at	PUM1		
201165_s_at	PUM1		
201166_s_at	PUM1		
201167_x_at	ARHGDIA		
201168_x_at	ARHGDIA		
201169_s_at	BHLHE40		
201170_s_at	BHLHE40		
201171_at	ATP6V0E1		
201172_x_at	ATP6V0E1		
201173_x_at	NUDC		
201174_s_at	TERF2IP		
201175_at	TMX2		
201176_s_at	ARCN1		
201177_s_at	UBA2		
201178_at	FBXO7		
201179_s_at	GNAI3		
201180_s_at	GNAI3		
201181_at	GNAI3		
201182_s_at	CHD4		
201183_s_at	CHD4		
201184_s_at	CHD4		
201185_at	HTRA1		
201186_at	LRPAP1		
201187_s_at	ITPR3		
201188_s_at	ITPR3		
201189_s_at	ITPR3		
201190_s_at	PITPNA		
201191_at	PITPNA		
201192_s_at	PITPNA		
201193_at	IDH1		
201194_at	SEPW1		
201195_s_at	SLC7A5		
201196_s_at	AMD1		
201197_at	AMD1		
201198_s_at	PSMD1		
201199_s_at	PSMD1		
201200_at	CREG1		
201201_at	CSTB		
201202_at	PCNA		
201203_s_at	RRBP1		
201204_s_at	RRBP1		
201205_at			
201206_s_at	RRBP1		
201207_at	TNFAIP1		
201208_s_at	TNFAIP1		
201209_at	HDAC1		
201210_at	DDX3X		
201211_s_at	DDX3X		
201212_at	LGMN		
201213_at	PPP1R7		
201214_s_at	PPP1R7		
201215_at	PLS3		
201216_at	ERP29		
201217_x_at	RPL3		
201218_at	CTBP2		
201219_at	CTBP2		
201220_x_at	CTBP2		
201221_s_at	SNRNP70		
201222_s_at	RAD23B		
201223_s_at	RAD23B		
201224_s_at	SRRM1		
201225_s_at	SRRM1		
201226_at	NDUFB8 /// SEC31B		
201227_s_at	NDUFB8		
201228_s_at	ARIH2		
201229_s_at	ARIH2		
201230_s_at	ARIH2		
201231_s_at	ENO1		
201232_s_at	PSMD13		
201233_at	PSMD13		
201234_at	ILK		
201235_s_at	BTG2		
201236_s_at	BTG2		
201237_at	CAPZA2		
201238_s_at	CAPZA2		
201239_s_at	LOC653566 /// SPCS2		
201240_s_at	LOC653566 /// SPCS2		
201241_at	DDX1		
201242_s_at	ATP1B1		
201243_s_at	ATP1B1		
201244_s_at	RAF1		
201245_s_at	OTUB1		
201246_s_at	OTUB1		
201247_at	SREBF2		
201248_s_at	SREBF2		
201249_at	SLC2A1		
201250_s_at	SLC2A1		
201251_at	PKM2		
201252_at	PSMC4		
201253_s_at	CDIPT		
201254_x_at	RPS6		
201255_x_at	BAT3		
201256_at	COX7A2L		
201257_x_at	RPS3A		
201258_at	RPS16		
201259_s_at	SYPL1		
201260_s_at	SYPL1		
201261_x_at	BGN		
201262_s_at	BGN		
201263_at	TARS		
201264_at	COPE		
201265_at			
201266_at	TXNRD1		
201267_s_at	PSMC3		
201268_at	NME1-NME2 /// NME2		
201269_s_at	NUDCD3		
201270_x_at	NUDCD3		
201271_s_at	RALY		
201272_at	AKR1B1		
201273_s_at	SRP9		
201274_at	PSMA5		
201275_at	FDPS		
201276_at	RAB5B		
201277_s_at	HNRNPAB		
201278_at	DAB2		
201279_s_at	DAB2		
201280_s_at	DAB2		
201281_at	ADRM1		
201282_at	OGDH		
201283_s_at	TRAK1		
201284_s_at	APEH		
201285_at	MKRN1		
201286_at	SDC1		
201287_s_at	SDC1		
201288_at	ARHGDIB		
201289_at	CYR61		
201290_at	SEC11A		
201291_s_at	TOP2A		
201292_at	TOP2A		
201293_x_at	PPIA		
201294_s_at	WSB1		
201295_s_at	WSB1		
201296_s_at	WSB1		
201297_s_at	MOBKL1B		
201298_s_at	MOBKL1B		
201299_s_at	MOBKL1B		
201300_s_at	PRNP		
201301_s_at	ANXA4		
201302_at	ANXA4		
201303_at	EIF4A3		
201304_at	NDUFA5		
201305_x_at	ANP32B		
201306_s_at	ANP32B		
201307_at	11-Sep		
201308_s_at	11-Sep		
201309_x_at	C5orf13		
201310_s_at	C5orf13		
201311_s_at	SH3BGRL		
201312_s_at	SH3BGRL		
201313_at	ENO2		
201314_at	STK25		
201315_x_at	IFITM2		
201316_at	PSMA2		
201317_s_at	PSMA2		
201318_s_at	MYL12A /// MYL12B		
201319_at	MYL12A		
201320_at	SMARCC2		
201321_s_at	SMARCC2		
201322_at	ATP5B		
201323_at	EBNA1BP2		
201324_at	EMP1		
201325_s_at	EMP1		
201326_at	CCT6A		
201327_s_at	CCT6A		
201328_at	ETS2		
201329_s_at	ETS2		
201330_at	RARS		
201331_s_at	STAT6		
201332_s_at	STAT6		
201333_s_at	ARHGEF12		
201334_s_at	ARHGEF12		
201335_s_at	ARHGEF12		
201336_at	VAMP3		
201337_s_at	VAMP3		
201338_x_at	GTF3A		
201339_s_at	SCP2		
201340_s_at	ENC1		
201341_at	ENC1		
201342_at	SNRPC		
201343_at	UBE2D2		
201344_at	UBE2D2		
201345_s_at	UBE2D2		
201346_at	ADIPOR2		
201347_x_at	GRHPR		
201348_at	GPX3		
201349_at	SLC9A3R1		
201350_at	FLOT2		
201351_s_at	YME1L1		
201352_at	YME1L1		
201353_s_at	BAZ2A		
201354_s_at	BAZ2A		
201355_s_at	BAZ2A		
201356_at	SF3A1		
201357_s_at	SF3A1		
201358_s_at	COPB1		
201359_at	COPB1		
201360_at	CST3		
201361_at	TMEM109		
201362_at	IVNS1ABP		
201363_s_at	IVNS1ABP		
201364_s_at	OAZ2		
201365_at	OAZ2		
201366_at	ANXA7		
201367_s_at	ZFP36L2		
201368_at	ZFP36L2		
201369_s_at	ZFP36L2		
201370_s_at	CUL3		
201371_s_at	CUL3		
201372_s_at	CUL3		
201373_at	PLEC		
201374_x_at	PPP2CB		
201375_s_at	PPP2CB		
201376_s_at	HNRNPF		
201377_at	UBAP2L		
201378_s_at	UBAP2L		
201379_s_at	TPD52L2		
201380_at	CRTAP		
201381_x_at	CACYBP		
201382_at	CACYBP		
201383_s_at	NBR1		
201384_s_at	NBR1		
201385_at	DHX15		
201386_s_at	DHX15		
201387_s_at	UCHL1		
201388_at	PSMD3		
201389_at	ITGA5		
201390_s_at	CSNK2B		
201391_at	TRAP1		
201392_s_at	IGF2R		
201393_s_at	IGF2R		
201394_s_at	RBM5		
201395_at	RBM5		
201396_s_at	SGTA		
201397_at	PHGDH		
201398_s_at	TRAM1		
201399_s_at	TRAM1		
201400_at	PSMB3		
201401_s_at	ADRBK1		
201402_at	ADRBK1		
201403_s_at	MGST3		
201404_x_at	PSMB2		
201405_s_at	COPS6		
201406_at	RPL36A		
201407_s_at	PPP1CB		
201408_at	PPP1CB		
201409_s_at	PPP1CB		
201410_at	PLEKHB2		
201411_s_at	PLEKHB2		
201412_at	LRP10		
201413_at	HSD17B4		
201414_s_at	NAP1L4		
201415_at	GSS		
201416_at	SOX4		
201417_at	SOX4		
201418_s_at	SOX4		
201419_at	BAP1		
201420_s_at	WDR77		
201421_s_at	WDR77		
201422_at	IFI30		
201423_s_at	CUL4A		
201424_s_at	CUL4A		
201425_at	ALDH2		
201426_s_at	VIM		
201427_s_at	SEPP1		
201428_at	CLDN4		
201429_s_at	RPL37A		
201430_s_at	DPYSL3		
201431_s_at	DPYSL3		
201432_at	CAT		
201433_s_at	PTDSS1		
201434_at	TTC1		
201435_s_at	EIF4E		
201436_at	EIF4E		
201437_s_at	EIF4E		
201438_at	COL6A3		
201439_at	GBF1		
201440_at	DDX23		
201441_at	COX6B1		
201442_s_at	ATP6AP2		
201443_s_at	ATP6AP2		
201444_s_at	ATP6AP2		
201445_at	CNN3		
201446_s_at	TIA1		
201447_at	TIA1		
201448_at	TIA1		
201449_at	TIA1		
201450_s_at	TIA1		
201451_x_at	RHEB		
201452_at	RHEB		
201453_x_at	RHEB		
201454_s_at	NPEPPS		
201455_s_at	NPEPPS		
201456_s_at	BUB3		
201457_x_at	BUB3		
201458_s_at	BUB3		
201459_at	RUVBL2		
201460_at	MAPKAPK2		
201461_s_at	MAPKAPK2		
201462_at	SCRN1		
201463_s_at	TALDO1		
201464_x_at	JUN		
201465_s_at	JUN		
201466_s_at	JUN		
201467_s_at	NQO1		
201468_s_at	NQO1		
201469_s_at	SHC1		
201470_at	GSTO1		
201471_s_at	SQSTM1		
201472_at	VBP1		
201473_at	JUNB		
201474_s_at	ITGA3		
201475_x_at	MARS		
201476_s_at	RRM1		
201477_s_at	RRM1		
201478_s_at	DKC1		
201479_at	DKC1		
201480_s_at	SUPT5H		
201481_s_at	PYGB		
201482_at	QSOX1		
201483_s_at	SUPT4H1		
201484_at	SUPT4H1		
201485_s_at	RCN2		
201486_at	RCN2		
201487_at	CTSC		
201488_x_at	KHDRBS1		
201489_at	PPIF		
201490_s_at	PPIF		
201491_at	AHSA1		
201492_s_at	RPL41		
201493_s_at	PUM2		
201494_at	PRCP		
201495_x_at	MYH11		
201496_x_at	MYH11		
201497_x_at	MYH11		
201498_at	USP7		
201499_s_at	USP7		
201500_s_at	PPP1R11		
201501_s_at	GRSF1		
201502_s_at	NFKBIA		
201503_at	G3BP1		
201504_s_at	TSN		
201505_at	LAMB1		
201506_at	TGFBI		
201507_at	PFDN1		
201508_at	IGFBP4		
201509_at	IDH3B		
201510_at	ELF3		
201511_at	AAMP		
201512_s_at	TOMM70A		
201513_at	TSN		
201514_s_at	G3BP1		
201515_s_at	TSN		
201516_at	SRM		
201517_at	NCBP2		
201518_at	CBX1		
201519_at	TOMM70A		
201520_s_at	GRSF1		
201521_s_at	NCBP2		
201522_x_at	SNRPN /// SNURF		
201523_x_at	UBE2N		
201524_x_at	UBE2N		
201525_at	APOD		
201526_at	ARF5		
201527_at	ATP6V1F		
201528_at	RPA1		
201529_s_at	RPA1		
201530_x_at	EIF4A1		
201531_at	ZFP36		
201532_at	PSMA3		
201533_at	CTNNB1		
201534_s_at	UBL3		
201535_at	UBL3		
201536_at	DUSP3		
201537_s_at	DUSP3		
201538_s_at	DUSP3		
201539_s_at	FHL1		
201540_at	FHL1		
201541_s_at	ZNHIT1		
201542_at	SAR1A		
201543_s_at	SAR1A		
201544_x_at	PABPN1		
201545_s_at	PABPN1		
201546_at	TRIP12		
201547_at	KDM5B		
201548_s_at	KDM5B		
201549_x_at	KDM5B		
201550_x_at	ACTG1		
201551_s_at	LAMP1		
201552_at	LAMP1		
201553_s_at	LAMP1		
201554_x_at	GYG1		
201555_at	MCM3		
201556_s_at	VAMP2		
201557_at	VAMP2		
201558_at	RAE1		
201559_s_at	CLIC4		
201560_at	CLIC4		
201561_s_at	CLSTN1		
201562_s_at	SORD		
201563_at	SORD		
201564_s_at	FSCN1		
201565_s_at	ID2		
201566_x_at	ID2		
201567_s_at	GOLGA4		
201568_at	UQCRQ		
201569_s_at	SAMM50		
201570_at	SAMM50		
201571_s_at	DCTD		
201572_x_at	DCTD		
201573_s_at	ETF1		
201574_at	ETF1		
201575_at	SNW1		
201576_s_at	GLB1		
201577_at	NME1		
201578_at	PODXL		
201579_at	FAT1		
201580_s_at	TMX4		
201581_at	TMX4		
201582_at	SEC23B		
201583_s_at	SEC23B		
201584_s_at	DDX39		
201585_s_at	SFPQ		
201586_s_at	SFPQ		
201587_s_at	IRAK1		
201588_at	TXNL1		
201589_at	SMC1A		
201590_x_at	ANXA2		
201591_s_at	NISCH		
201592_at	EIF3H		
201593_s_at	ZC3H15		
201594_s_at	PPP4R1		
201595_s_at	ZC3H15		
201596_x_at	KRT18		
201597_at	COX7A2		
201598_s_at	INPPL1		
201599_at	OAT		
201600_at	PHB2		
201601_x_at	IFITM1		
201602_s_at	PPP1R12A		
201603_at	PPP1R12A		
201604_s_at	PPP1R12A		
201605_x_at	CNN2		
201606_s_at	PWP1		
201607_at	PWP1		
201608_s_at	PWP1		
201609_x_at	ICMT		
201610_at	ICMT		
201611_s_at	ICMT		
201612_at	ALDH9A1		
201613_s_at	AP1G2		
201614_s_at	RUVBL1		
201615_x_at	CALD1		
201616_s_at	CALD1		
201617_x_at	CALD1		
201618_x_at	GPAA1		
201619_at	PRDX3		
201620_at	MBTPS1		
201621_at	NBL1		
201622_at	SND1		
201623_s_at	DARS		
201624_at	DARS		
201625_s_at	INSIG1		
201626_at	INSIG1		
201627_s_at	INSIG1		
201628_s_at	RRAGA		
201629_s_at	ACP1		
201630_s_at	ACP1		
201631_s_at	IER3		
201632_at	EIF2B1		
201633_s_at	CYB5B		
201634_s_at	CYB5B		
201635_s_at	FXR1		
201636_at	FXR1		
201637_s_at	FXR1		
201638_s_at	CPSF1		
201639_s_at	CPSF1		
201640_x_at	CLPTM1		
201641_at	BST2		
201642_at	IFNGR2		
201643_x_at	KDM3B		
201644_at	TSTA3		
201645_at	TNC		
201646_at	SCARB2		
201647_s_at	SCARB2		
201648_at	JAK1		
201649_at	UBE2L6		
201650_at	KRT19		
201651_s_at	PACSIN2		
201652_at	COPS5		
201653_at	CNIH		
201654_s_at	HSPG2		
201655_s_at	HSPG2		
201656_at	ITGA6		
201657_at	ARL1		
201658_at	ARL1		
201659_s_at	ARL1		
201660_at	ACSL3		
201661_s_at	ACSL3		
201662_s_at	ACSL3		
201663_s_at	SMC4		
201664_at	SMC4		
201665_x_at	RPS17		
201666_at	TIMP1		
201667_at	GJA1		
201668_x_at	MARCKS		
201669_s_at	MARCKS		
201670_s_at	MARCKS		
201671_x_at	USP14		
201672_s_at	USP14		
201673_s_at	GYS1		
201674_s_at	AKAP1		
201675_at	AKAP1		
201676_x_at	PSMA1		
201677_at	C3orf37		
201678_s_at	C3orf37		
201679_at	SRRT		
201680_x_at	SRRT		
201681_s_at	DLG5		
201682_at	PMPCB		
201683_x_at	TOX4		
201684_s_at	TOX4		
201685_s_at	TOX4		
201686_x_at	API5		
201687_s_at	API5		
201688_s_at	TPD52		
201689_s_at	TPD52		
201690_s_at	TPD52		
201691_s_at	TPD52		
201692_at	SIGMAR1		
201693_s_at	EGR1		
201694_s_at	EGR1		
201695_s_at	PNP		
201696_at	SRSF4		
201697_s_at	DNMT1		
201698_s_at	SRSF9		
201699_at	PSMC6		
201700_at	CCND3		
201701_s_at	PGRMC2		
201702_s_at	PPP1R10		
201703_s_at	PPP1R10		
201704_at	ENTPD6		
201705_at	PSMD7		
201706_s_at	PEX19		
201707_at	PEX19		
201708_s_at	NIPSNAP1		
201709_s_at	NIPSNAP1		
201710_at	MYBL2		
201711_x_at	RANBP2		
201712_s_at	RANBP2		
201713_s_at	RANBP2		
201714_at	TUBG1		
201715_s_at	ACIN1		
201716_at	SNX1		
201717_at	MRPL49		
201718_s_at	EPB41L2		
201719_s_at	EPB41L2		
201720_s_at	LAPTM5		
201721_s_at	LAPTM5		
201722_s_at	GALNT1		
201723_s_at	GALNT1		
201724_s_at	GALNT1		
201725_at	CDC123		
201726_at	ELAVL1		
201727_s_at	ELAVL1		
201728_s_at	KIAA0100		
201729_s_at	KIAA0100		
201730_s_at	TPR		
201731_s_at	TPR		
201732_s_at	CLCN3		
201733_at	CLCN3		
201734_at	CLCN3		
201735_s_at	CLCN3		
201736_s_at	06-Mar		
201737_s_at	06-Mar		
201738_at	EIF1B		
201739_at	SGK1		
201740_at	NDUFS3		
201741_x_at	SRSF1		
201742_x_at	SRSF1		
201743_at	CD14		
201744_s_at	LUM		
201745_at	TWF1		
201746_at	TP53		
201747_s_at	SAFB		
201748_s_at	SAFB		
201749_at	ECE1		
201750_s_at	ECE1		
201751_at	JOSD1		
201752_s_at	ADD3		
201753_s_at	ADD3		
201754_at	COX6C		
201755_at	MCM5		
201756_at	RPA2		
201757_at	NDUFS5 /// RPL10		
201758_at	TSG101		
201759_at	TBCD		
201760_s_at	WSB2		
201761_at	MTHFD2		
201762_s_at	PSME2		
201763_s_at	DAXX		
201764_at	TMEM106C		
201765_s_at	HEXA		
201766_at	ELAC2		
201767_s_at	ELAC2		
201768_s_at	CLINT1		
201769_at	CLINT1		
201770_at	SNRPA		
201771_at	SCAMP3		
201772_at	AZIN1		
201773_at	ADNP		
201774_s_at	NCAPD2		
201775_s_at	KIAA0494		
201776_s_at	KIAA0494		
201777_s_at	KIAA0494		
201778_s_at	KIAA0494		
201779_s_at	RNF13		
201780_s_at	RNF13		
201781_s_at	AIP		
201782_s_at	AIP		
201783_s_at	RELA		
201784_s_at	C11orf58		
201785_at	RNASE1		
201786_s_at	ADAR		
201787_at	FBLN1		
201788_at	DDX42		
201789_at	DHRS7		
201790_s_at	DHCR7		
201791_s_at	DHCR7		
201792_at	AEBP1		
201793_x_at	SMG7		
201794_s_at	SMG7		
201795_at	LBR		
201796_s_at	VARS		
201797_s_at	VARS		
201798_s_at	MYOF		
201799_s_at	OSBP		
201800_s_at	OSBP		
201801_s_at	SLC29A1		
201802_at	SLC29A1		
201803_at	POLR2B		
201804_x_at	TBCB		
201805_at	PRKAG1		
201806_s_at	ATXN2L		
201807_at	VPS26A		
201808_s_at	ENG		
201809_s_at	ENG		
201810_s_at	SH3BP5		
201811_x_at	SH3BP5		
201812_s_at	C4orf46 /// TOMM7		
201813_s_at	TBC1D5		
201814_at	TBC1D5		
201815_s_at	TBC1D5		
201816_s_at	GBAS		
201817_at	UBE3C		
201818_at	LPCAT1		
201819_at	SCARB1		
201820_at	KRT5		
201821_s_at	TIMM17A		
201822_at	TIMM17A		
201823_s_at	RNF14		
201824_at	RNF14		
201825_s_at	SCCPDH		
201826_s_at	SCCPDH		
201827_at	SMARCD2		
201828_x_at	FAM127A		
201829_at	NET1		
201830_s_at	NET1		
201831_s_at	USO1		
201832_s_at	USO1		
201833_at	HDAC2		
201834_at	PRKAB1		
201835_s_at	PRKAB1		
201836_s_at	SUPT7L		
201837_s_at	SUPT7L		
201838_s_at	SUPT7L		
201839_s_at	EPCAM		
201840_at	NEDD8		
201841_s_at	HSPB1		
201842_s_at	EFEMP1		
201843_s_at	EFEMP1		
201844_s_at	RYBP		
201845_s_at	RYBP		
201846_s_at	RYBP		
201847_at	LIPA		
201848_s_at	BNIP3		
201849_at	BNIP3		
201850_at	CAPG		
201851_at	SH3GL1		
201852_x_at	COL3A1		
201853_s_at	CDC25B		
201854_s_at	ATMIN		
201855_s_at	ATMIN		
201856_s_at	ZFR		
201857_at	ZFR		
201858_s_at	SRGN		
201859_at	SRGN		
201860_s_at	PLAT		
201861_s_at	LRRFIP1		
201862_s_at	LRRFIP1		
201863_at	FAM32A		
201864_at	GDI1		
201865_x_at	NR3C1		
201866_s_at	NR3C1		
201867_s_at	TBL1X		
201868_s_at	TBL1X		
201869_s_at	TBL1X		
201870_at	TOMM34		
201871_s_at	UBXN1		
201872_s_at	ABCE1		
201873_s_at	ABCE1		
201874_at	MPZL1		
201875_s_at	MPZL1		
201876_at	PON2		
201877_s_at	PPP2R5C		
201878_at	ARIH1		
201879_at	ARIH1		
201880_at	ARIH1		
201881_s_at	ARIH1		
201882_x_at	B4GALT1		
201883_s_at	B4GALT1		
201884_at	CEACAM5		
201885_s_at	CYB5R3		
201886_at	DCAF11		
201887_at	IL13RA1		
201888_s_at	IL13RA1		
201889_at	FAM3C		
201890_at	RRM2		
201891_s_at	B2M		
201892_s_at	IMPDH2		
201893_x_at	DCN		
201894_s_at	SSR1		
201895_at	ARAF		
201896_s_at	PSRC1		
201897_s_at	CKS1B		
201898_s_at	UBE2A		
201899_s_at	UBE2A		
201900_s_at	AKR1A1		
201901_s_at	YY1		
201902_s_at	YY1		
201903_at	UQCRC1		
201904_s_at	CTDSPL		
201905_s_at	CTDSPL		
201906_s_at	CTDSPL		
201907_x_at	DVL3		
201908_at	DVL3		
201909_at	RPS4Y1		
201910_at	FARP1		
201911_s_at	FARP1		
201912_s_at	GSPT1		
201913_s_at	COASY		
201914_s_at	SEC63		
201915_at	SEC63		
201916_s_at	SEC63		
201917_s_at	SLC25A36		
201918_at	SLC25A36		
201919_at	SLC25A36		
201920_at	SLC20A1		
201921_at	GNG10		
201922_at	NSA2		
201923_at	PRDX4		
201924_at	AFF1		
201925_s_at	CD55		
201926_s_at	CD55		
201927_s_at	PKP4		
201928_at	PKP4		
201929_s_at	PKP4		
201930_at	MCM6		
201931_at	ETFA		
201932_at	LRRC41		
201933_at	CHMP1A		
201934_at	WDR82		
201935_s_at	EIF4G3		
201936_s_at	EIF4G3		
201937_s_at	DNPEP		
201938_at	CDK2AP1		
201939_at	PLK2		
201940_at	CPD		
201941_at	CPD		
201942_s_at	CPD		
201943_s_at	CPD		
201944_at	HEXB		
201945_at	FURIN		
201946_s_at	CCT2		
201947_s_at	CCT2		
201948_at	GNL2		
201949_x_at	CAPZB		
201950_x_at	CAPZB		
201951_at	ALCAM		
201952_at	ALCAM		
201953_at	CIB1		
201954_at	ARPC1B		
201955_at	CCNC		
201956_s_at	GNPAT		
201957_at	PPP1R12B		
201958_s_at	PPP1R12B		
201959_s_at	MYCBP2		
201960_s_at	MYCBP2		
201961_s_at	RNF41		
201962_s_at	RNF41		
201963_at	ACSL1		
201964_at	SETX		
201965_s_at	SETX		
201966_at	NDUFS2		
201967_at	RBM6		
201968_s_at	PGM1		
201969_at	NASP		
201970_s_at	NASP		
201971_s_at	ATP6V1A		
201972_at	ATP6V1A		
201973_s_at	C7orf28B /// CCZ1		
201974_s_at	CCZ1		
201975_at	CLIP1		
201976_s_at	MYO10		
201977_s_at	KIAA0141		
201978_s_at	KIAA0141		
201979_s_at	PPP5C		
201980_s_at	RSU1		
201981_at	PAPPA		
201982_s_at	PAPPA		
201983_s_at	EGFR		
201984_s_at	EGFR		
201985_at	KIAA0196		
201986_at	MED13		
201987_at	MED13		
201988_s_at	CREBL2		
201989_s_at	CREBL2		
201990_s_at	CREBL2		
201991_s_at	KIF5B		
201992_s_at	KIF5B		
201993_x_at	HNRPDL		
201994_at	MORF4L2		
201995_at	EXT1		
201996_s_at	SPEN		
201997_s_at	SPEN		
201998_at	ST6GAL1		
201999_s_at	DYNLT1		
202000_at	NDUFA6		
202001_s_at	NDUFA6		
202002_at	ACAA2		
202003_s_at	ACAA2		
202004_x_at	SDHC		
202005_at	ST14		
202006_at	PTPN12		
202007_at	NID1		
202008_s_at	NID1		
202009_at	TWF2		
202010_s_at	ZNF410		
202011_at	TJP1		
202012_s_at	EXT2		
202013_s_at	EXT2		
202014_at	PPP1R15A		
202015_x_at			
202016_at	MEST		
202017_at	EPHX1		
202018_s_at	LTF		
202019_s_at	LANCL1		
202020_s_at	LANCL1		
202021_x_at	EIF1		
202022_at	ALDOC		
202023_at	EFNA1		
202024_at	ASNA1		
202025_x_at	ACAA1		
202026_at	SDHD		
202027_at	TMEM184B		
202028_s_at	RPL38		
202029_x_at	RPL38		
202030_at	BCKDK		
202031_s_at	WIPI2		
202032_s_at	MAN2A2		
202033_s_at	RB1CC1		
202034_x_at	RB1CC1		
202035_s_at	SFRP1		
202036_s_at	SFRP1		
202037_s_at	SFRP1		
202038_at	UBE4A		
202039_at	MYO18A /// TIAF1		
202040_s_at	KDM5A		
202041_s_at	FIBP		
202042_at	HARS		
202043_s_at	SMS		
202044_at	GRLF1		
202045_s_at	GRLF1		
202046_s_at	GRLF1		
202047_s_at	CBX6		
202048_s_at	CBX6		
202049_s_at	ZMYM4		
202050_s_at	ZMYM4		
202051_s_at	ZMYM4		
202052_s_at	RAI14		
202053_s_at	ALDH3A2		
202054_s_at	ALDH3A2		
202055_at	KPNA1		
202056_at	KPNA1		
202057_at	KPNA1		
202058_s_at	KPNA1		
202059_s_at	KPNA1		
202060_at	CTR9		
202061_s_at	SEL1L		
202062_s_at	SEL1L		
202063_s_at	SEL1L		
202064_s_at	SEL1L		
202065_s_at	PPFIA1		
202066_at	PPFIA1		
202067_s_at	LDLR		
202068_s_at	LDLR		
202069_s_at	IDH3A		
202070_s_at	IDH3A		
202071_at	SDC4		
202072_at	HNRNPL		
202073_at	OPTN		
202074_s_at	OPTN		
202075_s_at	PLTP		
202076_at	BIRC2		
202077_at	NDUFAB1		
202078_at	COPS3		
202079_s_at	TRAK1		
202080_s_at	TRAK1		
202081_at	IER2		
202082_s_at	SEC14L1		
202083_s_at	SEC14L1		
202084_s_at	SEC14L1		
202085_at	TJP2		
202086_at	MX1		
202087_s_at	CTSL1		
202088_at	SLC39A6		
202089_s_at	SLC39A6		
202090_s_at	UQCR11		
202091_at	ARL2BP		
202092_s_at	ARL2BP		
202093_s_at	PAF1		
202094_at	BIRC5		
202095_s_at	BIRC5		
202096_s_at	TSPO		
202097_at	NUP153		
202098_s_at	PRMT2		
202099_s_at	DGCR2		
202100_at	RALB		
202101_s_at	RALB		
202102_s_at	BRD4		
202103_at	BRD4		
202104_s_at	SPG7		
202105_at	IGBP1		
202106_at	GOLGA3		
202107_s_at	MCM2		
202108_at	PEPD		
202109_at	ARFIP2		
202110_at	COX7B		
202111_at	SLC4A2		
202112_at	VWF		
202113_s_at	SNX2		
202114_at	SNX2		
202115_s_at	NOC2L		
202116_at	DPF2		
202117_at	ARHGAP1		
202118_s_at	CPNE3		
202119_s_at	CPNE3		
202120_x_at	AP2S1		
202121_s_at	CHMP2A		
202122_s_at	PLIN3		
202123_s_at	ABL1		
202124_s_at	TRAK2		
202125_s_at	TRAK2		
202126_at	PRPF4B		
202127_at	PRPF4B		
202128_at	KIAA0317		
202129_s_at	RIOK3		
202130_at	RIOK3		
202131_s_at	RIOK3		
202132_at	WWTR1		
202133_at	WWTR1		
202134_s_at	WWTR1		
202135_s_at	ACTR1B		
202136_at	ZMYND11		
202137_s_at	ZMYND11		
202138_x_at	AIMP2		
202139_at	AKR7A2		
202140_s_at	CLK3		
202141_s_at	COPS8		
202142_at	COPS8		
202143_s_at	COPS8		
202144_s_at	ADSL		
202145_at	LY6E		
202146_at	IFRD1		
202147_s_at	IFRD1		
202148_s_at	PYCR1		
202149_at	NEDD9		
202150_s_at	NEDD9		
202151_s_at	UBAC1		
202152_x_at	USF2		
202153_s_at	NUP62		
202154_x_at	TUBB3		
202155_s_at	NUP214		
202156_s_at	CELF2		
202157_s_at	CELF2		
202158_s_at	CELF2		
202159_at	FARSA		
202160_at	CREBBP		
202161_at	PKN1		
202162_s_at	CNOT8		
202163_s_at	CNOT8		
202164_s_at	CNOT8		
202165_at	PPP1R2		
202166_s_at	PPP1R2		
202167_s_at	MMS19		
202168_at	TAF9		
202169_s_at	AASDHPPT		
202170_s_at	AASDHPPT		
202171_at	VEZF1		
202172_at	VEZF1		
202173_s_at	VEZF1		
202174_s_at	PCM1		
202175_at	CHPF		
202176_at	ERCC3		
202177_at	GAS6		
202178_at	PRKCZ		
202179_at	BLMH		
202180_s_at	MVP		
202181_at	KIAA0247		
202182_at	KAT2A		
202183_s_at	KIF22		
202184_s_at	NUP133		
202185_at	PLOD3		
202186_x_at	PPP2R5A		
202187_s_at	PPP2R5A		
202188_at	NUP93		
202189_x_at	PTBP1		
202190_at	CSTF1		
202191_s_at	GAS7		
202192_s_at	GAS7		
202193_at	LIMK2		
202194_at	TMED5		
202195_s_at	TMED5		
202196_s_at	DKK3		
202197_at	MTMR3		
202198_s_at	MTMR3		
202199_s_at	SRPK1		
202200_s_at	SRPK1		
202201_at	BLVRB		
202202_s_at	LAMA4		
202203_s_at	AMFR		
202204_s_at	AMFR		
202205_at	VASP		
202206_at	ARL4C		
202207_at	ARL4C		
202208_s_at	ARL4C		
202209_at	LSM3		
202210_x_at	GSK3A		
202211_at	ARFGAP3		
202212_at	PES1		
202213_s_at	CUL4B		
202214_s_at	CUL4B		
202215_s_at	NFYC		
202216_x_at	NFYC		
202217_at	C21orf33		
202218_s_at	FADS2		
202219_at	SLC6A8		
202220_at	KIAA0907		
202221_s_at	EP300		
202222_s_at	DES		
202223_at	STT3A		
202224_at	CRK		
202225_at	CRK		
202226_s_at	CRK		
202227_s_at	BRD8		
202228_s_at	NPTN		
202229_s_at	CHERP		
202230_s_at	CHERP		
202231_at	EIF3M		
202232_s_at	EIF3M		
202233_s_at	UQCRH		
202234_s_at	SLC16A1		
202235_at	SLC16A1		
202236_s_at	SLC16A1		
202237_at	NNMT		
202238_s_at	NNMT		
202239_at	PARP4		
202240_at	PLK1		
202241_at	TRIB1		
202242_at	TSPAN7		
202243_s_at	PSMB4		
202244_at	PSMB4		
202245_at	LSS		
202246_s_at	CDK4		
202247_s_at	MTA1		
202248_at	E2F4		
202249_s_at	DCAF8		
202250_s_at	DCAF8		
202251_at	PRPF3		
202252_at	RAB13		
202253_s_at	DNM2		
202254_at	SIPA1L1		
202255_s_at	SIPA1L1		
202256_at	CD2BP2		
202257_s_at	CD2BP2		
202258_s_at	N4BP2L2		
202259_s_at	N4BP2L2		
202260_s_at	STXBP1		
202261_at	VPS72		
202262_x_at	DDAH2		
202263_at	CYB5R1		
202264_s_at	TOMM40		
202265_at	BMI1		
202266_at	TDP2		
202267_at	LAMC2		
202268_s_at	NAE1		
202269_x_at	GBP1		
202270_at	GBP1		
202271_at	FBXO28		
202272_s_at	FBXO28		
202273_at	PDGFRB		
202274_at	ACTG2		
202275_at	G6PD		
202276_at	SHFM1		
202277_at	SPTLC1		
202278_s_at	SPTLC1		
202279_at	C14orf2		
202280_at			
202281_at	GAK		
202282_at	HSD17B10		
202283_at	SERPINF1		
202284_s_at	CDKN1A		
202285_s_at	TACSTD2		
202286_s_at	TACSTD2		
202287_s_at	TACSTD2		
202288_at	MTOR		
202289_s_at	TACC2		
202290_at	PDAP1		
202291_s_at	MGP		
202292_x_at	LYPLA2		
202293_at	STAG1		
202294_at	STAG1		
202295_s_at	CTSH		
202296_s_at	RER1		
202297_s_at	RER1		
202298_at	NDUFA1		
202299_s_at	HBXIP		
202300_at	HBXIP		
202301_s_at	RSRC2		
202302_s_at	RSRC2		
202303_x_at	SMARCA5		
202304_at	FNDC3A		
202305_s_at	FEZ2		
202306_at	POLR2G		
202307_s_at	TAP1		
202308_at	SREBF1		
202309_at	MTHFD1		
202310_s_at	COL1A1		
202311_s_at	COL1A1		
202312_s_at	COL1A1		
202313_at	PPP2R2A		
202314_at	CYP51A1		
202315_s_at	BCR		
202316_x_at	UBE4B		
202317_s_at	UBE4B		
202318_s_at	SENP6		
202319_at	SENP6		
202320_at	GTF3C1		
202321_at	GGPS1		
202322_s_at	GGPS1		
202323_s_at	ACBD3		
202324_s_at	ACBD3		
202325_s_at	ATP5J		
202326_at	EHMT2		
202327_s_at	PKD1		
202328_s_at	PKD1		
202329_at	CSK		
202330_s_at	UNG		
202331_at	BCKDHA		
202332_at	CSNK1E		
202333_s_at	UBE2B		
202334_s_at	UBE2B		
202335_s_at	UBE2B		
202336_s_at	PAM		
202337_at	PMF1		
202338_at	TK1		
202339_at	SYMPK		
202340_x_at	NR4A1		
202341_s_at	TRIM2		
202342_s_at	TRIM2		
202343_x_at	COX5B		
202344_at	HSF1		
202345_s_at	FABP5		
202346_at	UBE2K		
202347_s_at	UBE2K		
202348_s_at	TOR1A		
202349_at	TOR1A		
202350_s_at	MATN2		
202351_at	ITGAV		
202352_s_at	PSMD12		
202353_s_at	PSMD12		
202354_s_at	GTF2F1		
202355_s_at	GTF2F1		
202356_s_at	GTF2F1		
202357_s_at	CFB		
202358_s_at	SNX19		
202359_s_at	SNX19		
202360_at	MAML1		
202361_at	SEC24C		
202362_at	RAP1A		
202363_at	SPOCK1		
202364_at	MXI1		
202365_at	UNC119B		
202366_at	ACADS		
202367_at	CUX1		
202368_s_at	TRAM2		
202369_s_at	TRAM2		
202370_s_at	CBFB		
202371_at	TCEAL4		
202372_at	RAB3GAP2		
202373_s_at	RAB3GAP2		
202374_s_at	RAB3GAP2		
202375_at	SEC24D		
202376_at	SERPINA3		
202377_at	LEPROT		
202378_s_at	LEPROT		
202379_s_at	NKTR		
202380_s_at	NKTR		
202381_at	ADAM9		
202382_s_at	GNPDA1		
202383_at	KDM5C		
202384_s_at	TCOF1		
202385_s_at	TCOF1		
202386_s_at	KIAA0430		
202387_at	BAG1		
202388_at	RGS2		
202389_s_at	HTT		
202390_s_at	HTT		
202391_at	BASP1		
202392_s_at	PISD		
202393_s_at	KLF10		
202394_s_at	ABCF3		
202395_at	NSF		
202396_at	TCERG1		
202397_at	NUTF2		
202398_at	AP3S2		
202399_s_at	AP3S2		
202400_s_at	SRF		
202401_s_at	SRF		
202402_s_at	CARS		
202403_s_at	COL1A2		
202404_s_at	COL1A2		
202405_at	TIAL1		
202406_s_at	TIAL1		
202407_s_at	PRPF31		
202408_s_at	PRPF31		
202409_at	IGF2 /// INS-IGF2		
202410_x_at	IGF2 /// INS-IGF2		
202411_at	IFI27		
202412_s_at	USP1		
202413_s_at	USP1		
202414_at	ERCC5		
202415_s_at	HSPBP1		
202416_at	DNAJC7		
202417_at	KEAP1		
202418_at	YIF1A		
202419_at	KDSR		
202420_s_at	DHX9		
202421_at	IGSF3		
202422_s_at	ACSL4		
202423_at	MYST3		
202424_at	MAP2K2		
202425_x_at	PPP3CA		
202426_s_at	RXRA		
202427_s_at	BRP44		
202428_x_at	DBI		
202429_s_at	PPP3CA		
202430_s_at	PLSCR1		
202431_s_at	MYC		
202432_at	PPP3CB		
202433_at	SLC35B1		
202434_s_at	CYP1B1		
202435_s_at	CYP1B1		
202436_s_at	CYP1B1		
202437_s_at	CYP1B1		
202438_x_at	IDS		
202439_s_at	IDS		
202440_s_at	ST5		
202441_at	ERLIN1		
202442_at	AP3S1		
202443_x_at	NOTCH2		
202444_s_at	ERLIN1		
202445_s_at	NOTCH2		
202446_s_at	PLSCR1		
202447_at	DECR1		
202448_s_at	ZER1		
202449_s_at	RXRA		
202450_s_at	CTSK		
202451_at	GTF2H1		
202452_at	ZER1		
202453_s_at	GTF2H1		
202454_s_at	ERBB3		
202455_at	HDAC5		
202456_s_at	ZER1		
202457_s_at	PPP3CA		
202458_at	PRSS23		
202459_s_at	LPIN2		
202460_s_at	LPIN2		
202461_at	EIF2B2		
202462_s_at	DDX46		
202463_s_at	MBD3		
202464_s_at	PFKFB3		
202465_at	PCOLCE		
202466_at	PAPD7		
202467_s_at	COPS2		
202468_s_at	CTNNAL1		
202469_s_at	CPSF6		
202470_s_at	CPSF6		
202471_s_at	IDH3G		
202472_at	MPI		
202473_x_at	HCFC1		
202474_s_at	HCFC1		
202475_at	TMEM147		
202476_s_at	TUBGCP2		
202477_s_at	TUBGCP2		
202478_at	TRIB2		
202479_s_at	TRIB2		
202480_s_at	DEDD		
202481_at	DHRS3		
202482_x_at	RANBP1		
202483_s_at	RANBP1		
202484_s_at	MBD2		
202485_s_at	MBD2		
202486_at	AFG3L2		
202487_s_at	H2AFV		
202488_s_at	FXYD3		
202489_s_at	FXYD3		
202490_at	IKBKAP		
202491_s_at	IKBKAP		
202492_at	ATG9A		
202493_x_at	CSH1		
202494_at	PPIE		
202495_at	TBCC		
202496_at	EDC4		
202497_x_at	SLC2A3		
202498_s_at	SLC2A3		
202499_s_at	SLC2A3		
202500_at	DNAJB2		
202501_at	MAPRE2		
202502_at	ACADM		
202503_s_at	KIAA0101		
202504_at	TRIM29		
202505_at	SNRPB2		
202506_at	SSFA2		
202507_s_at	SNAP25		
202508_s_at	SNAP25		
202509_s_at	TNFAIP2		
202510_s_at	TNFAIP2		
202511_s_at	ATG5		
202512_s_at	ATG5		
202513_s_at	PPP2R5D		
202514_at	DLG1		
202515_at	DLG1		
202516_s_at	DLG1		
202517_at	CRMP1		
202518_at	BCL7B		
202519_at	MLXIP		
202520_s_at	MLH1		
202521_at	CTCF		
202522_at	PITPNB		
202523_s_at	SPOCK2		
202524_s_at	SPOCK2		
202525_at	PRSS8		
202526_at	SMAD4		
202527_s_at	SMAD4		
202528_at	GALE		
202529_at	PRPSAP1		
202530_at	MAPK14		
202531_at	IRF1		
202532_s_at	DHFR		
202533_s_at	DHFR		
202534_x_at	DHFR		
202535_at	FADD		
202536_at	CHMP2B		
202537_s_at	CHMP2B		
202538_s_at	CHMP2B		
202539_s_at	HMGCR		
202540_s_at	HMGCR		
202541_at	AIMP1		
202542_s_at	AIMP1		
202543_s_at	GMFB		
202544_at	GMFB		
202545_at	PRKCD		
202546_at	VAMP8		
202547_s_at	ARHGEF7		
202548_s_at	ARHGEF7		
202549_at	VAPB		
202550_s_at	VAPB		
202551_s_at	CRIM1		
202552_s_at	CRIM1		
202553_s_at	SYF2		
202554_s_at	GSTM3		
202555_s_at	MYLK		
202556_s_at	MCRS1		
202557_at	HSPA13		
202558_s_at	HSPA13		
202559_x_at	C1orf77		
202560_s_at	C1orf77		
202561_at	TNKS		
202562_s_at	C14orf1		
202563_at	C14orf1		
202564_x_at	ARL2		
202565_s_at	SVIL		
202566_s_at	SVIL		
202567_at	SNRPD3		
202568_s_at	MARK3		
202569_s_at	MARK3		
202570_s_at	DLGAP4		
202571_s_at	DLGAP4		
202572_s_at	DLGAP4		
202573_at	CSNK1G2		
202574_s_at	CSNK1G2		
202575_at	CRABP2		
202576_s_at	DDX19A /// DDX19B		
202577_s_at	DDX19A		
202578_s_at	DDX19A		
202579_x_at	HMGN4		
202580_x_at	FOXM1		
202581_at	HSPA1A /// HSPA1B		
202582_s_at	RANBP9		
202583_s_at	RANBP9		
202584_at	NFX1		
202585_s_at	NFX1		
202586_at	POLR2L		
202587_s_at	AK1		
202588_at	AK1		
202589_at	TYMS		
202590_s_at	PDK2		
202591_s_at	SSBP1		
202592_at	BLOC1S1		
202593_s_at	GDE1		
202594_at	LEPROTL1		
202595_s_at	LEPROTL1		
202596_at	ENSA		
202597_at	IRF6		
202598_at	S100A13		
202599_s_at	NRIP1		
202600_s_at	NRIP1		
202601_s_at	HTATSF1		
202602_s_at	HTATSF1		
202603_at	ADAM10		
202604_x_at	ADAM10		
202605_at	GUSB		
202606_s_at	TLK1		
202607_at	NDST1		
202608_s_at	NDST1		
202609_at	EPS8		
202610_s_at	MED14		
202611_s_at	MED14		
202612_s_at	MED14		
202613_at	CTPS		
202614_at	SLC30A9		
202615_at	GNAQ		
202616_s_at	MECP2		
202617_s_at	MECP2		
202618_s_at	MECP2		
202619_s_at	PLOD2		
202620_s_at	PLOD2		
202621_at	IRF3		
202622_s_at	ATXN2		
202623_at	EAPP		
202624_s_at	CABIN1		
202625_at	LYN		
202626_s_at	LYN		
202627_s_at	SERPINE1		
202628_s_at	SERPINE1		
202629_at	APPBP2		
202630_at	APPBP2		
202631_s_at	APPBP2		
202632_at	DPH1 /// OVCA2		
202633_at	TOPBP1		
202634_at	POLR2K		
202635_s_at	POLR2K		
202636_at	RNF103		
202637_s_at	ICAM1		
202638_s_at	ICAM1		
202639_s_at	RANBP3		
202640_s_at	RANBP3		
202641_at	ARL3		
202642_s_at	TRRAP		
202643_s_at	TNFAIP3		
202644_s_at	TNFAIP3		
202645_s_at	MEN1		
202646_s_at	CSDE1		
202647_s_at	NRAS		
202648_at			
202649_x_at	RPS19		
202650_s_at	KIAA0195		
202651_at	LPGAT1		
202652_at	APBB1		
202653_s_at	07-Mar		
202654_x_at	07-Mar		
202655_at	MANF		
202656_s_at	SERTAD2		
202657_s_at	SERTAD2		
202658_at	PEX11B		
202659_at	PSMB10		
202660_at	ITPR2		
202661_at	ITPR2		
202662_s_at	ITPR2		
202663_at	WIPF1		
202664_at	WIPF1		
202665_s_at	WIPF1		
202666_s_at	ACTL6A		
202667_s_at	SLC39A4 /// SLC39A7		
202668_at	EFNB2		
202669_s_at	EFNB2		
202670_at	MAP2K1		
202671_s_at	PDXK		
202672_s_at	ATF3		
202673_at	DPM1		
202674_s_at	LMO7		
202675_at	SDHB		
202676_x_at	FASTK		
202677_at	RASA1		
202678_at	GTF2A2		
202679_at	NPC1		
202680_at	GTF2E2		
202681_at	USP4		
202682_s_at	USP4		
202683_s_at	RNMT		
202684_s_at	RNMT		
202685_s_at	AXL		
202686_s_at	AXL		
202687_s_at	TNFSF10		
202688_at	TNFSF10		
202689_at	RBM15B		
202690_s_at	SNRPD1		
202691_at	SNRPD1		
202692_s_at	UBTF		
202693_s_at	STK17A		
202694_at	STK17A		
202695_s_at	STK17A		
202696_at	OXSR1		
202697_at	NUDT21		
202698_x_at	COX4I1		
202699_s_at	TMEM63A		
202700_s_at	TMEM63A		
202701_at	BMP1		
202702_at	TRIM26		
202703_at	DUSP11		
202704_at	TOB1		
202705_at	CCNB2		
202706_s_at	UMPS		
202707_at	UMPS		
202708_s_at	HIST2H2BE		
202709_at	FMOD		
202710_at	BET1		
202711_at	EFNB1		
202712_s_at	CKMT1A /// CKMT1B		
202713_s_at	KIAA0391		
202714_s_at	KIAA0391		
202715_at	CAD		
202716_at	PTPN1		
202717_s_at	CDC16		
202718_at	IGFBP2		
202719_s_at	TES		
202720_at	TES		
202721_s_at	GFPT1		
202722_s_at	GFPT1		
202723_s_at	FOXO1		
202724_s_at	FOXO1		
202725_at	POLR2A		
202726_at	LIG1		
202727_s_at	IFNGR1		
202728_s_at	LTBP1		
202729_s_at	LTBP1		
202730_s_at	PDCD4		
202731_at	PDCD4		
202732_at	PKIG		
202733_at	P4HA2		
202734_at	TRIP10		
202735_at	EBP		
202736_s_at	LSM4		
202737_s_at	LSM4		
202738_s_at	PHKB		
202739_s_at	PHKB		
202740_at	ABHD14A /// ACY1		
202741_at	PRKACB		
202742_s_at	PRKACB		
202743_at	PIK3R3		
202744_at	SLC20A2		
202745_at	USP8		
202746_at	ITM2A		
202747_s_at	ITM2A		
202748_at	GBP2		
202749_at	WRB		
202750_s_at	TFIP11		
202751_at	TFIP11		
202752_x_at	SLC7A8		
202753_at	PSMD6		
202754_at	R3HDM1		
202755_s_at	GPC1		
202756_s_at	GPC1		
202757_at	COBRA1		
202758_s_at	RFXANK		
202759_s_at	AKAP2 /// PALM2-AKAP2		
202760_s_at	AKAP2 /// PALM2-AKAP2		
202761_s_at	SYNE2		
202762_at	ROCK2		
202763_at	CASP3		
202764_at	STIM1		
202765_s_at	FBN1		
202766_s_at	FBN1		
202767_at	ACP2		
202768_at	FOSB		
202769_at	CCNG2		
202770_s_at	CCNG2		
202771_at	FAM38A		
202772_at	HMGCL		
202773_s_at	SFSWAP		
202774_s_at	SFSWAP		
202775_s_at	SFSWAP		
202776_at	DNTTIP2		
202777_at	SHOC2		
202778_s_at	ZMYM2		
202779_s_at	UBE2S		
202780_at	OXCT1		
202781_s_at	INPP5K		
202782_s_at	INPP5K		
202783_at	NNT		
202784_s_at	NNT		
202785_at	NDUFA7		
202786_at	STK39		
202787_s_at	MAPKAPK3		
202788_at	MAPKAPK3		
202789_at	PLCG1		
202790_at	CLDN7		
202791_s_at	PPP6R2		
202792_s_at	PPP6R2		
202793_at	LPCAT3		
202794_at	INPP1		
202795_x_at	TRIOBP		
202796_at	SYNPO		
202797_at	SACM1L		
202798_at	SEC24B		
202799_at	CLPP		
202800_at	SLC1A3		
202801_at	PRKACA		
202802_at	DHPS		
202803_s_at	ITGB2		
202804_at	ABCC1		
202805_s_at	ABCC1		
202806_at	DBN1		
202807_s_at	TOM1		
202808_at	C10orf26		
202809_s_at	INTS3		
202810_at	DRG1		
202811_at	STAMBP		
202812_at	GAA		
202813_at	TARBP1		
202814_s_at	HEXIM1		
202815_s_at	HEXIM1		
202816_s_at	SS18		
202817_s_at	SS18		
202818_s_at	TCEB3		
202819_s_at	TCEB3		
202820_at	AHR		
202821_s_at	LPP		
202822_at	LPP		
202823_at	TCEB1		
202824_s_at	TCEB1		
202825_at	SLC25A4		
202826_at	SPINT1		
202827_s_at	MMP14		
202828_s_at	MMP14		
202829_s_at	VAMP7		
202830_s_at	SLC37A4		
202831_at	GPX2		
202832_at	GCC2		
202833_s_at	SERPINA1		
202834_at	AGT		
202835_at	TXNL4A		
202836_s_at	TXNL4A		
202837_at	TRAFD1		
202838_at	FUCA1		
202839_s_at	NDUFB7		
202840_at	TAF15		
202841_x_at	OGFR		
202842_s_at	DNAJB9		
202843_at	DNAJB9		
202844_s_at	RALBP1		
202845_s_at	RALBP1		
202846_s_at	PIGC		
202847_at	PCK2		
202848_s_at	GRK6		
202849_x_at	GRK6		
202850_at	ABCD3		
202851_at	AAGAB		
202852_s_at	AAGAB		
202853_s_at	RYK		
202854_at	HPRT1		
202855_s_at	SLC16A3		
202856_s_at	SLC16A3		
202857_at	CNPY2		
202858_at	U2AF1		
202859_x_at	IL8		
202860_at	DENND4B		
202861_at	PER1		
202862_at	FAH		
202863_at	SP100		
202864_s_at	SP100		
202865_at	DNAJB12		
202866_at	DNAJB12		
202867_s_at	DNAJB12		
202868_s_at	POP4		
202869_at	OAS1		
202870_s_at	CDC20		
202871_at	TRAF4		
202872_at	ATP6V1C1		
202873_at	ATP6V1C1		
202874_s_at	ATP6V1C1		
202875_s_at	PBX2		
202876_s_at	PBX2		
202877_s_at	CD93		
202878_s_at	CD93		
202879_s_at	CYTH1		
202880_s_at	CYTH1		
202881_x_at			
202882_x_at	NOL7		
202883_s_at	PPP2R1B		
202884_s_at	PPP2R1B		
202885_s_at	PPP2R1B		
202886_s_at	PPP2R1B		
202887_s_at	DDIT4		
202888_s_at	ANPEP		
202889_x_at	MAP7		
202890_at	MAP7		
202891_at	NIT1		
202892_at	CDC23		
202893_at	UNC13B		
202894_at	EPHB4		
202895_s_at	SIRPA		
202896_s_at	SIRPA		
202897_at	SIRPA		
202898_at	SDC3		
202899_s_at	SRSF3		
2028_s_at	E2F1		
202900_s_at	NUP88		
202901_x_at	CTSS		
202902_s_at	CTSS		
202903_at	LSM5		
202904_s_at	LSM5		
202905_x_at	NBN		
202906_s_at	NBN		
202907_s_at	NBN		
202908_at	WFS1		
202909_at	EPM2AIP1		
202910_s_at	CD97		
202911_at	MSH6		
202912_at	ADM		
202913_at	ARHGEF11		
202914_s_at	ARHGEF11		
202915_s_at	FAM20B		
202916_s_at	FAM20B		
202917_s_at	S100A8		
202918_s_at	MOBKL3		
202919_at	MOBKL3		
202920_at	ANK2		
202921_s_at	ANK2		
202922_at	GCLC		
202923_s_at	GCLC		
202924_s_at	PLAGL2		
202925_s_at	PLAGL2		
202926_at	NBAS		
202927_at	PIN1		
202928_s_at	PHF1		
202929_s_at	DDT		
202930_s_at	SUCLA2		
202931_x_at	BIN1		
202932_at	YES1		
202933_s_at	YES1		
202934_at	HK2		
202935_s_at	SOX9		
202936_s_at	SOX9		
202937_x_at	RRP7A		
202938_x_at	LOC100510314 /// LOC100510451 /// RRP7A /// RRP7B		
202939_at	ZMPSTE24		
202940_at	WNK1		
202941_at	NDUFV2		
202942_at	ETFB		
202943_s_at	NAGA		
202944_at	NAGA		
202945_at	FPGS		
202946_s_at	BTBD3		
202947_s_at	GYPC		
202948_at	IL1R1		
202949_s_at	FHL2		
202950_at	CRYZ		
202951_at	STK38		
202952_s_at	ADAM12		
202953_at	C1QB		
202954_at	UBE2C		
202955_s_at	ARFGEF1		
202956_at	ARFGEF1		
202957_at	HCLS1		
202958_at	PTPN9		
202959_at	MUT		
202960_s_at	MUT		
202961_s_at	ATP5J2		
202962_at	KIF13B		
202963_at	RFX5		
202964_s_at	RFX5		
202965_s_at	CAPN6		
202966_at	CAPN6		
202967_at	GSTA4		
202968_s_at	DYRK2		
202969_at	DYRK2		
202970_at	DYRK2		
202971_s_at	DYRK2		
202972_s_at	FAM13A		
202973_x_at	FAM13A		
202974_at	MPP1		
202975_s_at	RHOBTB3		
202976_s_at	RHOBTB3		
202977_s_at	CREBZF		
202978_s_at	CREBZF		
202979_s_at	CREBZF		
202980_s_at	SIAH1		
202981_x_at	SIAH1		
202982_s_at	ACOT1 /// ACOT2		
202983_at	HLTF		
202984_s_at	BAG5		
202985_s_at	BAG5		
202986_at	ARNT2		
202987_at	TRAF3IP2		
202988_s_at	RGS1		
202989_at	RGS1		
202990_at	PYGL		
202991_at	STARD3		
202992_at	C7		
202993_at	ILVBL		
202994_s_at	FBLN1		
202995_s_at	FBLN1		
202996_at	POLD4		
202997_s_at	LOXL2		
202998_s_at	LOXL2		
202999_s_at	LOXL2		
203000_at	STMN2		
203001_s_at	STMN2		
203002_at	AMOTL2		
203003_at	MEF2D		
203004_s_at	MEF2D		
203005_at	LTBR		
203006_at	INPP5A		
203007_x_at	LYPLA1		
203008_x_at	TXNDC9		
203009_at	BCAM		
203010_at	STAT5A		
203011_at	IMPA1		
203012_x_at	RPL23A		
203013_at	ECD		
203014_x_at	SGSM3		
203015_s_at	SSX2IP		
203016_s_at	SSX2IP		
203017_s_at	SSX2IP		
203018_s_at	SSX2IP		
203019_x_at	SSX2IP		
203020_at	RABGAP1L		
203021_at	SLPI		
203022_at	RNASEH2A		
203023_at	NOP16		
203024_s_at	C5orf15		
203025_at	NAA10		
203026_at	ZBTB5		
203027_s_at	MVD		
203028_s_at	CYBA		
203029_s_at	PTPRN2		
203030_s_at	PTPRN2		
203031_s_at	UROS		
203032_s_at	FH		
203033_x_at	FH		
203034_s_at	RPL27A		
203035_s_at	PIAS3		
203036_s_at	MTSS1		
203037_s_at	MTSS1		
203038_at	PTPRK		
203039_s_at	NDUFS1		
203040_s_at	HMBS		
203041_s_at	LAMP2		
203042_at	LAMP2		
203043_at	ZBED1		
203044_at	CHSY1		
203045_at	NINJ1		
203046_s_at	TIMELESS		
203047_at	STK10		
203048_s_at	TTC37		
203049_s_at	TTC37		
203050_at	TP53BP1		
203051_at	BAHD1		
203052_at	C2		
203053_at	BCAS2		
203054_s_at	TCTA		
203055_s_at	ARHGEF1		
203056_s_at	PRDM2		
203057_s_at	PRDM2		
203058_s_at	PAPSS2		
203059_s_at	PAPSS2		
203060_s_at	PAPSS2		
203061_s_at	MDC1		
203062_s_at	MDC1		
203063_at	PPM1F		
203064_s_at	FOXK2		
203065_s_at	CAV1		
203066_at	CHST15		
203067_at	PDHX		
203068_at	KLHL21		
203069_at	SV2A		
203070_at	SEMA3B		
203071_at	SEMA3B		
203072_at	MYO1E		
203073_at	COG2		
203074_at	ANXA8 /// ANXA8L1 /// ANXA8L2		
203075_at	SMAD2		
203076_s_at	SMAD2		
203077_s_at	SMAD2		
203078_at	CUL2		
203079_s_at	CUL2		
203080_s_at	BAZ2B		
203081_at	CTNNBIP1		
203082_at	BMS1		
203083_at	THBS2		
203084_at	TGFB1		
203085_s_at	TGFB1		
203086_at	KIF2A		
203087_s_at	KIF2A		
203088_at	FBLN5		
203089_s_at	HTRA2		
203090_at	SDF2		
203091_at	FUBP1		
203092_at	TIMM44		
203093_s_at	TIMM44		
203094_at	MAD2L1BP		
203095_at	MTIF2		
203096_s_at	RAPGEF2		
203097_s_at	RAPGEF2		
203098_at	CDYL		
203099_s_at	CDYL		
203100_s_at	CDYL		
203101_s_at	MGAT2		
203102_s_at	MGAT2		
203103_s_at	PRPF19		
203104_at	CSF1R		
203105_s_at	DNM1L		
203106_s_at	VPS41		
203107_x_at	RPS2		
203108_at	GPRC5A		
203109_at	UBE2M		
203110_at	PTK2B		
203111_s_at	PTK2B		
203112_s_at	WHSC2		
203113_s_at	EEF1D		
203114_at	SSSCA1		
203115_at	FECH		
203116_s_at	FECH		
203117_s_at	PAN2		
203118_at	PCSK7		
203119_at	CCDC86		
203120_at	TP53BP2		
203122_at	TTC15		
203123_s_at	SLC11A2		
203124_s_at	SLC11A2		
203125_x_at	SLC11A2		
203126_at	IMPA2		
203127_s_at	SPTLC2		
203128_at	SPTLC2		
203129_s_at	KIF5C		
203130_s_at	KIF5C		
203131_at	PDGFRA		
203132_at	RB1		
203133_at	SEC61B		
203134_at	PICALM		
203135_at	TBP		
203136_at	RABAC1		
203137_at	WTAP		
203138_at	HAT1		
203139_at	DAPK1		
203140_at	BCL6		
203141_s_at	AP3B1		
203142_s_at	AP3B1		
203143_s_at	KIAA0040		
203144_s_at	KIAA0040		
203145_at	SPAG5		
203146_s_at	GABBR1		
203147_s_at	TRIM14		
203148_s_at	TRIM14		
203149_at	PVRL2		
203150_at	RABEPK		
203151_at	MAP1A		
203152_at	MRPL40		
203153_at	IFIT1		
203154_s_at	PAK4		
203155_at	SETDB1		
203156_at	AKAP11		
203157_s_at	GLS		
203158_s_at	GLS		
203159_at	GLS		
203160_s_at	RNF8		
203161_s_at	RNF8		
203162_s_at	KATNB1		
203163_at	KATNB1		
203164_at	SLC33A1		
203165_s_at	SLC33A1		
203166_at	CFDP1		
203167_at	TIMP2		
203168_at	ATF6B		
203169_at	RGP1		
203170_at	RRP8		
203171_s_at	RRP8		
203172_at	FXR2		
203173_s_at	C16orf62		
203174_s_at	ARFRP1		
203175_at	RHOG		
203176_s_at	TFAM		
203177_x_at	TFAM		
203178_at	GATM		
203179_at	GALT		
203180_at	ALDH1A3		
203181_x_at	SRPK2		
203182_s_at	SRPK2		
203183_s_at	SMARCD1		
203184_at	FBN2		
203185_at	RASSF2		
203186_s_at	S100A4		
203187_at	DOCK1		
203188_at	B3GNT1		
203189_s_at	NDUFS8		
203190_at	NDUFS8		
203191_at	ABCB6		
203192_at	ABCB6		
203193_at	ESRRA		
203194_s_at	NUP98		
203195_s_at	NUP98		
203196_at	ABCC4		
203197_s_at	C1orf123		
203198_at	CDK9		
203199_s_at	MTRR		
203200_s_at	MTRR		
203201_at	PMM2		
203202_at	KRR1		
203203_s_at	KRR1		
203204_s_at	KDM4A		
203205_at	KDM4A		
203206_at	FAM53B		
203207_s_at	MTFR1		
203208_s_at	MTFR1		
203209_at	RFC5		
203210_s_at	RFC5		
203211_s_at	MTMR2		
203212_s_at	MTMR2		
203213_at	CDK1		
203214_x_at	CDK1		
203215_s_at	MYO6		
203216_s_at	MYO6		
203217_s_at	ST3GAL5		
203218_at	MAPK9		
203219_s_at	APRT		
203220_s_at	TLE1		
203221_at	TLE1		
203222_s_at	TLE1		
203223_at	RABEP1		
203224_at	RFK		
203225_s_at	RFK		
203226_s_at	TSPAN31		
203227_s_at	TSPAN31		
203228_at	PAFAH1B3		
203229_s_at	CLK2		
203230_at	DVL1		
203231_s_at	ATXN1		
203232_s_at	ATXN1		
203233_at	IL4R		
203234_at	UPP1		
203235_at	THOP1		
203236_s_at	LGALS9		
203237_s_at	NOTCH3		
203238_s_at	NOTCH3		
203239_s_at	CNOT3		
203240_at	FCGBP		
203241_at	UVRAG		
203242_s_at	PDLIM5		
203243_s_at	PDLIM5		
203244_at	PEX5		
203245_s_at	NCRNA00094		
203246_s_at	NPRL2		
203247_s_at	ZNF24		
203248_at	ZNF24		
203249_at	EZH1		
203250_at	RBM16		
203252_at	CDK2AP2		
203253_s_at	PPIP5K2		
203254_s_at	TLN1		
203255_at	FBXO11		
203256_at	CDH3		
203257_s_at	C11orf49		
203258_at	DRAP1		
203259_s_at	HDDC2		
203260_at	HDDC2		
203261_at	DCTN6		
203262_s_at	FAM50A		
203263_s_at	ARHGEF9		
203264_s_at	ARHGEF9		
203265_s_at	MAP2K4		
203266_s_at	MAP2K4		
203267_s_at	DRG2		
203268_s_at	DRG2		
203269_at	NSMAF		
203270_at	DTYMK		
203271_s_at	UNC119		
203272_s_at	TUSC2		
203273_s_at	TUSC2		
203274_at	F8A1 /// F8A2 /// F8A3		
203275_at	IRF2		
203276_at	LMNB1		
203277_at	DFFA		
203278_s_at	PHF21A		
203279_at	EDEM1		
203280_at	SAFB2		
203281_s_at	UBA7		
203282_at	GBE1		
203283_s_at	HS2ST1		
203284_s_at	HS2ST1		
203285_s_at	HS2ST1		
203286_at	RNF44		
203287_at	LAD1		
203288_at	KIAA0355		
203289_s_at	NPRL3		
203290_at	HLA-DQA1		
203291_at	CNOT4		
203292_s_at	VPS11		
203293_s_at	LMAN1		
203294_s_at	LMAN1		
203295_s_at	ATP1A2		
203296_s_at	ATP1A2		
203297_s_at	JARID2		
203298_s_at	JARID2		
203299_s_at	AP1S2		
203300_x_at	AP1S2		
203301_s_at	DMTF1		
203302_at	DCK		
203303_at	DYNLT3		
203304_at	BAMBI		
203305_at	F13A1		
203306_s_at	SLC35A1		
203307_at	GNL1		
203308_x_at	HPS1		
203309_s_at	HPS1		
203310_at	STXBP3		
203311_s_at	ARF6		
203312_x_at	ARF6		
203313_s_at	TGIF1		
203314_at	GTPBP6 /// LOC100508214 /// LOC100510565		
203315_at	NCK2		
203316_s_at	SNRPE		
203317_at	PSD4		
203318_s_at	ZNF148		
203319_s_at	ZNF148		
203320_at	SH2B3		
203321_s_at	ADNP2		
203322_at	ADNP2		
203323_at	CAV2		
203324_s_at	CAV2		
203325_s_at	COL5A1		
203326_x_at			
203327_at	IDE		
203328_x_at	IDE		
203329_at	PTPRM		
203330_s_at	LOC100510546 /// STX5		
203331_s_at	INPP5D		
203332_s_at	INPP5D		
203333_at	KIFAP3		
203334_at	DHX8		
203335_at	PHYH		
203336_s_at	ITGB1BP1		
203337_x_at	ITGB1BP1		
203338_at	PPP2R5E		
203339_at	SLC25A12		
203340_s_at	SLC25A12		
203341_at	CEBPZ		
203342_at	TIMM17B		
203343_at	UGDH		
203344_s_at	RBBP8		
203345_s_at	MTF2		
203346_s_at	MTF2		
203347_s_at	MTF2		
203348_s_at	ETV5		
203349_s_at	ETV5		
203350_at	AP1G1		
203351_s_at	ORC4		
203352_at	ORC4		
203353_s_at	MBD1		
203354_s_at	PSD3		
203355_s_at	PSD3		
203356_at	CAPN7		
203357_s_at	CAPN7		
203358_s_at	EZH2		
203359_s_at	MYCBP		
203360_s_at	MYCBP		
203361_s_at	MYCBP		
203362_s_at	MAD2L1		
203363_s_at	ATG13		
203364_s_at	ATG13		
203365_s_at	MMP15		
203366_at	POLG		
203367_at	DUSP14		
203368_at	CRELD1		
203369_x_at	PDLIM7		
203370_s_at	PDLIM7		
203371_s_at	NDUFB3		
203372_s_at	SOCS2		
203373_at	SOCS2		
203374_s_at	TPP2		
203375_s_at	TPP2		
203376_at	CDC40		
203377_s_at	CDC40		
203378_at	PCF11		
203379_at	RPS6KA1		
203380_x_at	SRSF5		
203381_s_at	APOE		
203382_s_at	APOE		
203383_s_at	GOLGA1		
203384_s_at	GOLGA1		
203385_at	DGKA		
203386_at	TBC1D4		
203387_s_at	TBC1D4		
203388_at	ARRB2		
203389_at	KIF3C		
203390_s_at	KIF3C		
203391_at	FKBP2		
203392_s_at	CTBP1		
203393_at	HES1		
203394_s_at	HES1		
203395_s_at	HES1		
203396_at	PSMA4		
203397_s_at	GALNT3		
203398_s_at	GALNT3		
203399_x_at	PSG3		
203400_s_at	TF		
203401_at	PRPS2		
203402_at	KCNAB2		
203403_s_at	RNF6		
203404_at	ARMCX2		
203405_at	PSMG1		
203406_at	MFAP1		
203407_at	PPL		
203408_s_at	SATB1		
203409_at	DDB2		
203410_at	AP3M2		
203411_s_at	LMNA		
203412_at	LZTR1		
203413_at	NELL2		
203414_at	MMD		
203415_at	PDCD6		
203416_at	CD53		
203417_at	MFAP2		
203418_at	CCNA2		
203419_at	MLL4		
203420_at	FAM8A1		
203421_at	TP53I11		
203422_at	POLD1		
203423_at	RBP1		
203424_s_at	IGFBP5		
203425_s_at	IGFBP5		
203426_s_at	IGFBP5		
203427_at	ASF1A		
203428_s_at	ASF1A		
203429_s_at	C1orf9		
203430_at	HEBP2		
203431_s_at	ARHGAP32		
203432_at	TMPO		
203433_at	MTHFS		
203434_s_at	MME		
203435_s_at	MME		
203436_at	RPP30		
203437_at	TMEM11		
203438_at	STC2		
203439_s_at	STC2		
203440_at	CDH2		
203441_s_at	CDH2		
203442_x_at	EML3		
203443_at	EML3		
203444_s_at	MTA2		
203445_s_at	CTDSP2		
203446_s_at	OCRL		
203447_at	PSMD5		
203448_s_at	TERF1		
203449_s_at	TERF1		
203450_at	CBY1		
203451_at	LDB1		
203452_at	B3GAT3		
203453_at	SCNN1A		
203454_s_at	ATOX1		
203455_s_at	SAT1		
203456_at	PRAF2		
203457_at	STX7		
203458_at	SPR		
203459_s_at	VPS16		
203460_s_at	PSEN1		
203461_at	CHD2		
203462_x_at	EIF3B		
203463_s_at	EPN2		
203464_s_at	EPN2		
203465_at	MRPL19		
203466_at	MPV17		
203467_at	PMM1		
203468_at	CDK10		
203469_s_at	CDK10		
203470_s_at	PLEK		
203471_s_at	PLEK		
203472_s_at	SLCO2B1		
203473_at	SLCO2B1		
203474_at	IQGAP2		
203475_at	CYP19A1		
203476_at	TPBG		
203477_at	COL15A1		
203478_at	NDUFC1		
203479_s_at	OTUD4		
203480_s_at	OTUD4		
203481_at	FAM178A		
203482_at	FAM178A		
203483_at	SEMA4G		
203484_at	SEC61G		
203485_at	RTN1		
203486_s_at	ARMC8		
203487_s_at	ARMC8		
203488_at	LPHN1		
203489_at	SIVA1		
203490_at	ELF4		
203491_s_at	CEP57		
203492_x_at	CEP57		
203493_s_at	CEP57		
203494_s_at	CEP57		
203495_at	LRRC14		
203496_s_at	MED1		
203497_at	MED1		
203498_at	RCAN2		
203499_at	EPHA2		
203500_at	GCDH		
203501_at	PGCP		
203502_at	BPGM		
203503_s_at	PEX14		
203504_s_at	ABCA1		
203505_at	ABCA1		
203506_s_at	MED12		
203507_at	CD68		
203508_at	TNFRSF1B		
203509_at	SORL1		
203510_at	MET		
203511_s_at	TRAPPC3		
203512_at	TRAPPC3		
203513_at	SPG11		
203514_at	MAP3K3		
203515_s_at	PMVK		
203516_at	SNTA1		
203517_at	MTX2		
203518_at	LYST		
203519_s_at	UPF2		
203520_s_at	ZNF318		
203521_s_at	ZNF318		
203522_at	CCS		
203523_at	LSP1		
203524_s_at	MPST		
203525_s_at	APC		
203526_s_at	APC		
203527_s_at	APC		
203528_at	SEMA4D		
203529_at	PPP6C		
203530_s_at	STX4		
203531_at	CUL5		
203532_x_at	CUL5		
203533_s_at	CUL5		
203534_at	LSM1		
203535_at	S100A9		
203536_s_at	CIAO1		
203537_at	PRPSAP2		
203538_at	CAMLG		
203539_s_at			
203540_at	GFAP		
203541_s_at	KLF9		
203542_s_at	KLF9		
203543_s_at	KLF9		
203544_s_at	STAM		
203545_at	ALG8		
203546_at	IPO13		
203547_at	CD4		
203548_s_at	LPL		
203549_s_at	LPL		
203550_s_at	FAM189B		
203551_s_at	COX11		
203552_at	MAP4K5		
203553_s_at	MAP4K5		
203554_x_at	PTTG1		
203555_at	PTPN18		
203556_at	ZHX2		
203557_s_at	PCBD1		
203558_at	CUL7		
203559_s_at	ABP1		
203560_at	GGH		
203561_at	FCGR2A		
203562_at	FEZ1		
203563_at	AFAP1		
203564_at	FANCG		
203565_s_at	MNAT1		
203566_s_at	AGL		
203567_s_at	TRIM38		
203568_s_at	TRIM38		
203569_s_at	OFD1		
203570_at	LOXL1		
203571_s_at	C10orf116		
203572_s_at	TAF6		
203573_s_at	RABGGTA		
203574_at	NFIL3		
203575_at	CSNK2A2		
203576_at	BCAT2		
203577_at	GTF2H4		
203578_s_at	SLC7A6		
203579_s_at	SLC7A6		
203580_s_at	SLC7A6		
203581_at	RAB4A		
203582_s_at	RAB4A		
203583_at	UNC50		
203584_at	TTC35		
203585_at	ZNF185		
203586_s_at	ARL4D		
203587_at	ARL4D		
203588_s_at	TFDP2		
203589_s_at	TFDP2		
203590_at	DYNC1LI2		
203591_s_at	CSF3R		
203592_s_at	FSTL3		
203593_at	CD2AP		
203594_at	RTCD1		
203595_s_at	IFIT5		
203596_s_at	IFIT5		
203597_s_at	WBP4		
203598_s_at	WBP4		
203599_s_at	WBP4		
203600_s_at	FAM193A		
203601_s_at	ZBTB17		
203602_s_at	ZBTB17		
203603_s_at	ZEB2		
203604_at	ZNF516		
203605_at	SRP54		
203606_at	NDUFS6		
203607_at	INPP5F		
203608_at	ALDH5A1		
203609_s_at	ALDH5A1		
203610_s_at	TRIM38		
203611_at	TERF2		
203612_at	BYSL		
203613_s_at	NDUFB6		
203614_at	UTP14C		
203615_x_at	SULT1A1		
203616_at	POLB		
203617_x_at	ELK1		
203618_at	FAIM2		
203619_s_at	FAIM2		
203620_s_at	FCHSD2		
203621_at	NDUFB5		
203622_s_at	PNO1		
203623_at	PLXNA3		
203624_at	AKAP17A		
203625_x_at	SKP2		
203626_s_at	SKP2		
203627_at	IGF1R		
203628_at	IGF1R		
203629_s_at	COG5		
203630_s_at	COG5		
203631_s_at	GPRC5B		
203632_s_at	GPRC5B		
203633_at	CPT1A		
203634_s_at	CPT1A		
203635_at	DSCR3		
203636_at	MID1		
203637_s_at	MID1		
203638_s_at	FGFR2		
203639_s_at	FGFR2		
203640_at	MBNL2		
203641_s_at	COBLL1		
203642_s_at	COBLL1		
203643_at	ERF		
203644_s_at	MON1B		
203645_s_at	CD163		
203646_at	FDX1		
203647_s_at	FDX1		
203648_at	TATDN2		
203649_s_at	PLA2G2A		
203650_at	PROCR		
203651_at	ZFYVE16		
203652_at	MAP3K11		
203653_s_at	COIL		
203654_s_at	COIL		
203655_at	XRCC1		
203656_at	FIG4		
203657_s_at	CTSF		
203658_at	SLC25A20		
203659_s_at	TRIM13		
203660_s_at	PCNT		
203661_s_at	TMOD1		
203662_s_at	TMOD1		
203663_s_at	COX5A		
203664_s_at	POLR2D		
203665_at	HMOX1		
203666_at	CXCL12		
203667_at	TBCA		
203668_at	MAN2C1		
203669_s_at	DGAT1		
203670_at	TTLL3		
203671_at	TPMT		
203672_x_at	TPMT		
203673_at	TG		
203674_at	HELZ		
203675_at	NUCB2		
203676_at	GNS		
203677_s_at	TARBP2		
203678_at	FAN1		
203679_at	TMED1		
203680_at	PRKAR2B		
203681_at	IVD		
203682_s_at	IVD		
203683_s_at	VEGFB		
203684_s_at	BCL2		
203685_at	BCL2		
203686_at	MPG		
203687_at	CX3CL1		
203688_at	PKD2		
203689_s_at	FMR1		
203690_at	TUBGCP3		
203691_at	PI3		
203692_s_at	E2F3		
203693_s_at	E2F3		
203694_s_at	DHX16		
203695_s_at	DFNA5		
203696_s_at	RFC2		
203697_at	FRZB		
203698_s_at	FRZB		
203699_s_at	DIO2		
203700_s_at	DIO2		
203701_s_at	TRMT1		
203702_s_at	TTLL4		
203703_s_at	TTLL4		
203704_s_at	RREB1		
203705_s_at	FZD7		
203706_s_at	FZD7		
203707_at	ZNF263		
203708_at	PDE4B		
203709_at	PHKG2		
203710_at	ITPR1		
203711_s_at	HIBCH		
203712_at	KIAA0020		
203713_s_at	LLGL2		
203714_s_at	TBCE		
203715_at	TBCE		
203716_s_at	DPP4		
203717_at	DPP4		
203718_at	PNPLA6		
203719_at	ERCC1		
203720_s_at	ERCC1		
203721_s_at	UTP18		
203722_at	ALDH4A1		
203723_at	ITPKB		
203724_s_at	RUFY3		
203725_at	GADD45A		
203726_s_at	LAMA3		
203727_at	SKIV2L		
203728_at	BAK1		
203729_at	EMP3		
203730_s_at	ZKSCAN5		
203731_s_at	ZKSCAN5		
203732_at	TRIP4		
203733_at	DEXI		
203734_at	FOXJ2		
203735_x_at	PPFIBP1		
203736_s_at	PPFIBP1		
203737_s_at	PPRC1		
203738_at	C5orf22		
203739_at	ZNF217		
203740_at	MPHOSPH6		
203741_s_at	ADCY7		
203742_s_at	TDG		
203743_s_at	TDG		
203744_at	HMGB3		
203745_at	HCCS		
203746_s_at	HCCS		
203747_at	AQP3		
203748_x_at	RBMS1		
203749_s_at	RARA		
203750_s_at	RARA		
203751_x_at	JUND		
203752_s_at	JUND		
203753_at	TCF4		
203754_s_at	BRF1		
203755_at	BUB1B		
203756_at	ARHGEF17		
203757_s_at	CEACAM6		
203758_at	CTSO		
203759_at	ST3GAL4		
203760_s_at	SLA		
203761_at	SLA		
203762_s_at	DYNC2LI1		
203763_at	DYNC2LI1		
203764_at	DLGAP5		
203765_at	GCA		
203766_s_at	LMOD1		
203767_s_at	STS		
203768_s_at	STS		
203769_s_at	STS		
203770_s_at	STS		
203771_s_at	BLVRA		
203772_at	BLVRA		
203773_x_at	BLVRA		
203774_at	MTR		
203775_at	SLC25A13		
203776_at	GPKOW		
203777_s_at	RPS6KB2		
203778_at	MANBA		
203779_s_at	MPZL2		
203780_at	MPZL2		
203781_at	MRPL33		
203782_s_at	POLRMT		
203783_x_at	POLRMT		
203784_s_at	DDX28		
203785_s_at	DDX28		
203786_s_at	TPD52L1		
203787_at	SSBP2		
203788_s_at	SEMA3C		
203789_s_at	SEMA3C		
203790_s_at	HRSP12		
203791_at	DMXL1		
203792_x_at	PCGF2		
203793_x_at	PCGF2		
203794_at	CDC42BPA		
203795_s_at	BCL7A		
203796_s_at	BCL7A		
203797_at	VSNL1		
203798_s_at	VSNL1		
203799_at	CD302		
203800_s_at	MRPS14		
203801_at	MRPS14		
203802_x_at	NSUN5		
203803_at	PCYOX1		
203804_s_at	LUC7L3		
203805_s_at	FANCA		
203806_s_at	FANCA		
203807_x_at	CSH2		
203808_at	AKT2		
203809_s_at	AKT2		
203810_at	DNAJB4		
203811_s_at	DNAJB4		
203812_at			
203813_s_at	SLIT3		
203814_s_at	NQO2		
203815_at	GSTT1		
203816_at	DGUOK		
203817_at	GUCY1B3		
203818_s_at	SF3A3		
203819_s_at	IGF2BP3		
203820_s_at	IGF2BP3		
203821_at	HBEGF		
203822_s_at	ELF2		
203823_at	RGS3		
203824_at	TSPAN8		
203825_at	BRD3		
203826_s_at	PITPNM1		
203827_at	WIPI1		
203828_s_at	IL32		
203829_at	ELP4		
203830_at	C17orf75		
203831_at	R3HDM2		
203832_at	SNRPF		
203833_s_at	TGOLN2		
203834_s_at	TGOLN2		
203835_at	LRRC32		
203836_s_at	MAP3K5		
203837_at	MAP3K5		
203838_s_at	TNK2		
203839_s_at	TNK2		
203840_at	BLZF1		
203841_x_at	MAPRE3		
203842_s_at	MAPRE3		
203843_at	RPS6KA3		
203844_at	VHL		
203845_at	KAT2B		
203846_at	TRIM32		
203847_s_at	AKAP8		
203848_at	AKAP8		
203849_s_at	KIF1A		
203850_s_at	KIF1A		
203851_at	IGFBP6		
203852_s_at	SMN1 /// SMN2		
203853_s_at	GAB2		
203854_at	CFI		
203855_at	WDR47		
203856_at	VRK1		
203857_s_at	PDIA5		
203858_s_at	COX10		
203859_s_at	PALM		
203860_at	PCCA		
203861_s_at	ACTN2		
203862_s_at	ACTN2		
203863_at	ACTN2		
203864_s_at	ACTN2		
203865_s_at	ADARB1		
203866_at	NLE1		
203867_s_at	NLE1		
203868_s_at	VCAM1		
203869_at	USP46		
203870_at	USP46		
203871_at	SENP3		
203872_at	ACTA1		
203873_at	SMARCA1		
203874_s_at	SMARCA1		
203875_at	SMARCA1		
203876_s_at	MMP11		
203877_at	MMP11		
203878_s_at	MMP11		
203879_at	PIK3CD		
203880_at	COX17		
203881_s_at	DMD		
203882_at	IRF9		
203883_s_at	RAB11FIP2		
203884_s_at	RAB11FIP2		
203885_at	RAB21		
203886_s_at	FBLN2		
203887_s_at	THBD		
203888_at	THBD		
203889_at	SCG5		
203890_s_at	DAPK3		
203891_s_at	DAPK3		
203892_at	WFDC2		
203893_at	TAF9		
203894_at	TUBG2		
203895_at	PLCB4		
203896_s_at	PLCB4		
203897_at	LYRM1		
203898_at	CRCP		
203899_s_at	CRCP		
203900_at	KIAA0467		
203901_at	TAB1		
203902_at	HEPH		
203903_s_at	HEPH		
203904_x_at	CD82		
203905_at	PARN		
203906_at	IQSEC1		
203907_s_at	IQSEC1		
203908_at	SLC4A4		
203909_at	SLC9A6		
203910_at	ARHGAP29		
203911_at	RAP1GAP		
203912_s_at	DNASE1L1		
203913_s_at	HPGD		
203914_x_at	HPGD		
203915_at	CXCL9		
203916_at	NDST2		
203917_at	CXADR		
203918_at	PCDH1		
203919_at	TCEA2		
203920_at	NR1H3		
203921_at	CHST2		
203922_s_at	CYBB		
203923_s_at	CYBB		
203924_at	GSTA1		
203925_at	GCLM		
203926_x_at	ATP5D		
203927_at	NFKBIE		
203928_x_at	MAPT		
203929_s_at	MAPT		
203930_s_at	MAPT		
203931_s_at	MRPL12		
203932_at	HLA-DMB		
203933_at	RAB11FIP3		
203934_at	KDR		
203935_at	ACVR1		
203936_s_at	MMP9		
203937_s_at	TAF1C		
203938_s_at	TAF1C		
203939_at	NT5E		
203940_s_at	VASH1		
203941_at	INTS9		
203942_s_at	MARK2		
203943_at	KIF3B		
203944_x_at	BTN2A1		
203945_at	ARG2		
203946_s_at	ARG2		
203947_at	CSTF3		
203948_s_at	MPO		
203949_at	MPO		
203950_s_at	CLCN6		
203951_at	CNN1		
203952_at	ATF6		
203953_s_at	CLDN3		
203954_x_at	CLDN3		
203955_at	KIAA0649		
203956_at	MORC2		
203957_at	E2F6		
203958_s_at	ZBTB40		
203959_s_at	ZBTB40		
203960_s_at	HSPB11		
203961_at	NEBL		
203962_s_at	NEBL		
203963_at	CA12		
203964_at	NMI		
203965_at	USP20		
203966_s_at	PPM1A		
203967_at	CDC6		
203968_s_at	CDC6		
203969_at	PEX3		
203970_s_at	PEX3		
203971_at	SLC31A1		
203972_s_at	PEX3		
203973_s_at	CEBPD		
203974_at	HDHD1		
203975_s_at	CHAF1A		
203976_s_at	CHAF1A		
203977_at	TAZ		
203978_at	NUBP1		
203979_at	CYP27A1		
203980_at	FABP4		
203981_s_at	ABCD4		
203982_s_at	ABCD4		
203983_at	TSNAX		
203984_s_at	CASP9		
203985_at	ZNF212		
203986_at	FAM47E /// STBD1		
203987_at	FZD6		
203988_s_at	FUT8		
203989_x_at	F2R		
203990_s_at	KDM6A		
203991_s_at	KDM6A		
203992_s_at	KDM6A		
203993_x_at	C21orf2		
203994_s_at	C21orf2		
203995_at	C21orf2		
203996_s_at	C21orf2		
203997_at	PTPN3		
203998_s_at	SYT1		
203999_at	SYT1		
204000_at	GNB5		
204001_at	SNAPC3		
204002_s_at	ICA1		
204003_s_at	NUPL2		
204004_at	PAWR		
204005_s_at	PAWR		
204006_s_at	FCGR3A /// FCGR3B		
204007_at	FCGR3B		
204008_at	DNAL4		
204009_s_at	KRAS		
204010_s_at	KRAS		
204011_at	SPRY2		
204012_s_at	LCMT2		
204013_s_at	LCMT2		
204014_at	DUSP4		
204015_s_at	DUSP4		
204016_at	LARS2		
204017_at	KDELR3		
204018_x_at	HBA1 /// HBA2		
204019_s_at	SH3YL1		
204020_at	PURA		
204021_s_at	PURA		
204022_at	WWP2		
204023_at	RFC4		
204024_at	OSGIN2		
204025_s_at	PDCD2		
204026_s_at	ZWINT		
204027_s_at	METTL1		
204028_s_at	RABGAP1		
204029_at	CELSR2		
204030_s_at	IQCJ-SCHIP1 /// SCHIP1		
204031_s_at	PCBP2		
204032_at	BCAR3		
204033_at	TRIP13		
204034_at	ETHE1		
204035_at	SCG2		
204036_at	LPAR1		
204037_at	LPAR1		
204038_s_at	LPAR1		
204039_at	CEBPA		
204040_at	RNF144A		
204041_at	MAOB		
204042_at	WASF3		
204043_at	TCN2		
204044_at	QPRT		
204045_at	TCEAL1		
204046_at	PLCB2		
204047_s_at	PHACTR2		
204048_s_at	PHACTR2		
204049_s_at	PHACTR2		
204050_s_at	CLTA		
204051_s_at	SFRP4		
204052_s_at	SFRP4		
204053_x_at	PTEN		
204054_at	PTEN		
204055_s_at	CTAGE5		
204056_s_at	MVK		
204057_at	IRF8		
204058_at	ME1		
204059_s_at	ME1		
204060_s_at	PRKX /// PRKY		
204061_at	PRKX		
204062_s_at	ULK2		
204063_s_at	ULK2		
204064_at	THOC1		
204065_at	CHST10		
204066_s_at	AGAP1		
204067_at	SUOX		
204068_at	STK3		
204069_at	MEIS1		
204070_at	RARRES3		
204071_s_at	TOPORS		
204072_s_at	FRY		
204073_s_at	C11orf9		
204074_s_at	KIAA0562		
204075_s_at	KIAA0562		
204076_at	ENTPD4		
204077_x_at	ENTPD4		
204078_at	LEPREL4		
204079_at	TPST2		
204080_at	TOE1		
204081_at	NRGN		
204082_at	PBX3		
204083_s_at	TPM2		
204084_s_at	CLN5		
204085_s_at	CLN5		
204086_at	PRAME		
204087_s_at	SLC5A6		
204088_at	P2RX4		
204089_x_at	MAP3K4		
204090_at	STK19		
204091_at	PDE6D		
204092_s_at	AURKA		
204093_at	CCNH		
204094_s_at	TSC22D2		
204095_s_at	ELL		
204096_s_at	ELL		
204097_s_at	RBMX2		
204098_at	RBMX2		
204099_at	SMARCD3		
204100_at	THRA		
204101_at	MTM1		
204102_s_at	EEF2		
204103_at	CCL4		
204104_at	SNAPC2		
204105_s_at	NRCAM		
204106_at	TESK1		
204107_at	NFYA		
204108_at	NFYA		
204109_s_at	NFYA		
204110_at	HNMT		
204111_at	HNMT		
204112_s_at	HNMT		
204113_at	CELF1		
204114_at	NID2		
204115_at	GNG11		
204116_at	IL2RG		
204117_at	PREP		
204118_at	CD48		
204119_s_at	ADK		
204120_s_at	ADK		
204121_at	GADD45G		
204122_at	TYROBP		
204123_at	LIG3		
204124_at	SLC34A2		
204125_at	NDUFAF1		
204126_s_at	CDC45		
204127_at	RFC3		
204128_s_at	RFC3		
204129_at	BCL9		
204130_at	HSD11B2		
204131_s_at	FOXO3		
204132_s_at	FOXO3 /// FOXO3B		
204133_at	RRP9		
204134_at	PDE2A		
204135_at	FILIP1L		
204136_at	COL7A1		
204137_at	GPR137B		
204138_s_at	MZF1		
204139_x_at	MZF1		
204140_at	TPST1		
204141_at	TUBB2A		
204142_at	ENOSF1		
204143_s_at	ENOSF1		
204144_s_at	PIGQ		
204145_at	FRG1		
204146_at	RAD51AP1		
204147_s_at	TFDP1		
204148_s_at	POMZP3 /// ZP3		
204149_s_at	GSTM4		
204150_at	STAB1		
204151_x_at	AKR1C1		
204152_s_at	MFNG		
204153_s_at	MFNG		
204154_at	CDO1		
204155_s_at	SIK3		
204156_at	SIK3		
204157_s_at	SIK3		
204158_s_at	TCIRG1		
204159_at	CDKN2C		
204160_s_at	ENPP4		
204161_s_at	ENPP4		
204162_at	NDC80		
204163_at	EMILIN1		
204164_at	SIPA1		
204165_at	WASF1		
204166_at	SBNO2		
204167_at	BTD		
204168_at	MGST2		
204169_at	IMPDH1		
204170_s_at	CKS2		
204171_at	RPS6KB1		
204172_at	CPOX		
204173_at	MYL6B		
204174_at	ALOX5AP		
204175_at	ZNF593		
204176_at	KLHL20		
204177_s_at	KLHL20		
204178_s_at	RBM14		
204179_at	MB		
204180_s_at	ZBTB43		
204181_s_at	ZBTB43		
204182_s_at	ZBTB43		
204183_s_at	ADRBK2		
204184_s_at	ADRBK2		
204185_x_at	PPID		
204186_s_at	PPID		
204187_at	GMPR		
204188_s_at	RARG		
204189_at	RARG		
204190_at	USPL1		
204191_at	IFNAR1		
204192_at	CD37		
204193_at	CHKB		
204194_at	BACH1		
204195_s_at	PKNOX1		
204196_x_at	PKNOX1		
204197_s_at	RUNX3		
204198_s_at	RUNX3		
204199_at	RALGPS1		
204200_s_at	PDGFB		
204201_s_at	PTPN13		
204202_at	IQCE		
204203_at	CEBPG		
204204_at	SLC31A2		
204205_at	APOBEC3G		
204206_at	MNT		
204207_s_at	RNGTT		
204208_at	RNGTT		
204209_at	PCYT1A		
204210_s_at	PCYT1A		
204211_x_at	EIF2AK2		
204212_at	ACOT8		
204213_at	PIGR		
204214_s_at	RAB32		
204215_at	C7orf23		
204216_s_at	ZC3H14		
204217_s_at	RTN2		
204218_at	C11orf51		
204219_s_at	PSMC1		
204220_at	GMFG		
204221_x_at	GLIPR1		
204222_s_at	GLIPR1		
204223_at	PRELP		
204224_s_at	GCH1		
204225_at	HDAC4		
204226_at	STAU2		
204227_s_at	TK2		
204228_at	PPIH		
204229_at	SLC17A7		
204230_s_at	SLC17A7		
204231_s_at	FAAH		
204232_at	FCER1G		
204233_s_at	CHKA		
204234_s_at	ZNF195		
204235_s_at	GULP1		
204236_at	FLI1		
204237_at	GULP1		
204238_s_at	C6orf108		
204239_s_at	NNAT		
204240_s_at	SMC2		
204241_at	ACOX3		
204242_s_at	ACOX3		
204243_at	RLF		
204244_s_at	DBF4		
204245_s_at	RPP14		
204246_s_at	DCTN3		
204247_s_at	CDK5		
204248_at	GNA11		
204249_s_at	LMO2		
204250_s_at	CEP164		
204251_s_at	CEP164		
204252_at	CDK2		
204253_s_at	VDR		
204254_s_at	VDR		
204255_s_at	VDR		
204256_at	ELOVL6		
204257_at	FADS3		
204258_at	CHD1		
204259_at	MMP7		
204260_at	CHGB		
204261_s_at	PSEN2		
204262_s_at	PSEN2		
204263_s_at	CPT2		
204264_at	CPT2		
204265_s_at	GPSM3		
204266_s_at	CHKA		
204267_x_at	PKMYT1		
204268_at	S100A2		
204269_at	PIM2		
204270_at	SKI		
204271_s_at	EDNRB		
204272_at	LGALS4		
204273_at	EDNRB		
204274_at	EBAG9		
204275_at	SOLH		
204276_at	TK2		
204277_s_at	TK2		
204278_s_at	EBAG9		
204279_at	PSMB9		
204280_at	RGS14		
204281_at	TEAD4		
204282_s_at	FARS2		
204283_at	FARS2		
204284_at	PPP1R3C		
204285_s_at	PMAIP1		
204286_s_at	PMAIP1		
204287_at	SYNGR1		
204288_s_at	SORBS2		
204289_at	LOC100506517		
204290_s_at	ALDH6A1		
204291_at	ZNF518A		
204292_x_at	STK11		
204293_at	SGSH		
204294_at	AMT		
204295_at	SURF1		
204296_at	DCTN1		
204297_at	PIK3C3		
204298_s_at	LOX		
204299_at	SRSF10		
204300_at	PET112L		
204301_at	KBTBD11		
204302_s_at	KIAA0427		
204303_s_at	KIAA0427		
204304_s_at	PROM1		
204305_at	MIPEP		
204306_s_at	CD151		
204307_at	TECPR2		
204308_s_at	TECPR2		
204309_at	CYP11A1		
204310_s_at	NPR2		
204311_at	ATP1B2		
204312_x_at	CREB1		
204313_s_at	CREB1		
204314_s_at	CREB1		
204315_s_at	GTSE1		
204316_at	RGS10		
204317_at	GTSE1		
204318_s_at	GTSE1		
204319_s_at	RGS10		
204320_at	COL11A1		
204321_at	NEO1		
204322_at	GOLIM4		
204323_x_at	NF1		
204324_s_at	GOLIM4		
204325_s_at	NF1		
204326_x_at	MT1X		
204327_s_at	ZNF202		
204328_at	TMC6		
204329_s_at	ZNF202		
204330_s_at	MRPS12		
204331_s_at	MRPS12		
204332_s_at	AGA		
204333_s_at	AGA		
204334_at	KLF7		
204335_at	CCDC94		
204336_s_at	RGS19		
204337_at	RGS4		
204338_s_at	RGS4		
204339_s_at	RGS4		
204340_at	TMEM187		
204341_at	TRIM16		
204342_at	SLC25A24		
204343_at	ABCA3		
204344_s_at	SEC23A		
204345_at	COL16A1		
204346_s_at	RASSF1		
204347_at	AK4		
204348_s_at	AK4		
204349_at	MED7		
204350_s_at	MED7		
204351_at	S100P		
204352_at	TRAF5		
204353_s_at	POT1		
204354_at	POT1		
204355_at	DHX30		
204356_at	LIMK1		
204357_s_at	LIMK1		
204358_s_at	FLRT2		
204359_at	FLRT2		
204360_s_at	NAGLU		
204361_s_at	SKAP2		
204362_at	SKAP2		
204363_at	F3		
204364_s_at	REEP1		
204365_s_at	REEP1		
204366_s_at	GTF3C2		
204367_at	SP2		
204368_at	SLCO2A1		
204369_at	PIK3CA		
204370_at	CLP1		
204371_s_at	KHSRP		
204372_s_at	KHSRP		
204373_s_at	CEP350		
204374_s_at	GALK1		
204375_at	CLSTN3		
204376_at	VPRBP		
204377_s_at	VPRBP		
204378_at	BCAS1		
204379_s_at	FGFR3		
204380_s_at	FGFR3		
204381_at	LRP3		
204382_at	NAT9		
204383_at	DGCR14		
204384_at	GOLGA2		
204385_at	KYNU		
204386_s_at	MRP63		
204387_x_at	MRP63		
204388_s_at	MAOA		
204389_at	MAOA		
204390_at			
204391_x_at	TRIM24		
204392_at	CAMK1		
204393_s_at	ACPP		
204394_at	SLC43A1		
204395_s_at	GRK5		
204396_s_at	GRK5		
204397_at	EML2		
204398_s_at	EML2		
204399_s_at	EML2		
204400_at	EFS		
204401_at	KCNN4		
204402_at	RHBDD3		
204403_x_at	FAM115A		
204404_at	SLC12A2		
204405_x_at	DIMT1L		
204406_at	FLT1		
204407_at	TTF2		
204408_at	APEX2		
204409_s_at	EIF1AY		
204410_at	EIF1AY		
204411_at	KIF21B		
204412_s_at	NEFH		
204413_at	TRAF2		
204414_at	LARGE		
204415_at	IFI6		
204416_x_at	APOC1		
204417_at	GALC		
204418_x_at	GSTM2		
204419_x_at	HBG1 /// HBG2		
204420_at	FOSL1		
204421_s_at	FGF2		
204422_s_at	FGF2		
204423_at	MKLN1		
204424_s_at	LMO3		
204425_at	ARHGAP4		
204426_at	TMED2		
204427_s_at	TMED2		
204428_s_at	LCAT		
204429_s_at	SLC2A5		
204430_s_at	SLC2A5		
204431_at	TLE2		
204432_at	SOX12		
204433_s_at	SPATA2		
204434_at	SPATA2		
204435_at	NUPL1		
204436_at	PLEKHO2		
204437_s_at	FOLR1		
204438_at	MRC1 /// MRC1L1		
204439_at	IFI44L		
204440_at	CD83		
204441_s_at	POLA2		
204442_x_at	LTBP4		
204443_at	ARSA		
204444_at	KIF11		
204445_s_at	ALOX5		
204446_s_at	ALOX5		
204447_at	ProSAPiP1		
204448_s_at	PDCL		
204449_at	PDCL		
204450_x_at	APOA1		
204451_at	FZD1		
204452_s_at	FZD1		
204453_at	ZNF84		
204454_at	LDOC1		
204455_at	DST		
204456_s_at	GAS1		
204457_s_at	GAS1		
204458_at	PLA2G15		
204459_at	CSTF2		
204460_s_at	RAD1		
204461_x_at	RAD1		
204462_s_at	SLC16A2		
204463_s_at	EDNRA		
204464_s_at	EDNRA		
204465_s_at	INA		
204466_s_at	SNCA		
204467_s_at	SNCA		
204468_s_at	TIE1		
204469_at	PTPRZ1		
204470_at	CXCL1		
204471_at	GAP43		
204472_at	GEM		
204473_s_at	ZNF592		
204474_at	ZNF142		
204475_at	MMP1		
204476_s_at	PC		
204477_at	RABIF		
204478_s_at	RABIF		
204479_at	OSTF1		
204480_s_at	C9orf16		
204481_at	BRPF1		
204482_at	CLDN5		
204483_at	ENO3		
204484_at	PIK3C2B		
204485_s_at	TOM1L1		
204486_at			
204487_s_at	KCNQ1		
204488_at	DOLK		
204489_s_at	CD44		
204490_s_at	CD44		
204491_at	PDE4D		
204492_at	ARHGAP11A		
204493_at	BID		
204494_s_at	C15orf39		
204495_s_at	C15orf39		
204496_at	STRN3		
204497_at	ADCY9		
204498_s_at	ADCY9		
204499_at	AGTPBP1		
204500_s_at	AGTPBP1		
204501_at	NOV		
204502_at	SAMHD1		
204503_at	EVPL		
204504_s_at	HIRIP3		
204505_s_at	EPB49		
204506_at	PPP3R1		
204507_s_at	PPP3R1		
204508_s_at	CA12		
204509_at	CA12		
204510_at	CDC7		
204511_at	FARP2		
204512_at	HIVEP1		
204513_s_at	ELMO1		
204514_at	DPH2		
204515_at	HSD3B1		
204516_at	ATXN7		
204517_at	PPIC		
204518_s_at	PPIC		
204519_s_at	PLLP		
204520_x_at	BRD1		
204521_at	C12orf24		
204522_at	DOM3Z		
204523_at	ZNF140		
204524_at	PDPK1		
204525_at	PHF14		
204526_s_at	TBC1D8		
204527_at	MYO5A		
204528_s_at	NAP1L1		
204529_s_at	TOX		
204530_s_at	TOX		
204531_s_at	BRCA1		
204532_x_at	UGT1A1 /// UGT1A10 /// UGT1A4 /// UGT1A6 /// UGT1A8 /// UGT1A9		
204533_at	CXCL10		
204534_at	VTN		
204535_s_at	REST		
204536_s_at			
204537_s_at	GABRE		
204538_x_at	NPIP		
204539_s_at	CELSR1		
204540_at	EEF1A2		
204541_at	SEC14L2		
204542_at	ST6GALNAC2		
204543_at	RAPGEF1		
204544_at	HPS5		
204545_at	PEX6		
204546_at	KIAA0513		
204547_at	RAB40B		
204548_at	STAR		
204549_at	IKBKE		
204550_x_at	GSTM1		
204551_s_at	AHSG		
204552_at	INPP4A		
204553_x_at	INPP4A		
204554_at	PPP1R3D		
204555_s_at	PPP1R3D		
204556_s_at	DZIP1		
204557_s_at	DZIP1		
204558_at	RAD54L		
204559_s_at	LSM7		
204560_at	FKBP5		
204561_x_at	APOC2		
204562_at	IRF4		
204563_at	SELL		
204564_at	PCGF3		
204565_at	ACOT13		
204566_at	PPM1D		
204567_s_at	ABCG1		
204568_at	ATG14		
204569_at	ICK		
204570_at	COX7A1		
204571_x_at	PIN4		
204572_s_at	PIN4		
204573_at	CROT		
204574_s_at	MMP19		
204575_s_at	MMP19		
204576_s_at	CLUAP1		
204577_s_at	CLUAP1		
204578_at	PPIP5K1		
204579_at	FGFR4		
204580_at	MMP12		
204581_at	CD22		
204582_s_at	KLK3		
204583_x_at	KLK3		
204584_at	L1CAM		
204585_s_at	L1CAM		
204586_at	BSN		
204587_at	SLC25A14		
204588_s_at	SLC7A7		
204589_at	NUAK1		
204590_x_at	VPS33A		
204591_at	CHL1		
204592_at	DLG4		
204593_s_at	SMCR7L		
204594_s_at	SMCR7L		
204595_s_at	STC1		
204596_s_at	STC1		
204597_x_at	STC1		
204598_at	UBOX5		
204599_s_at	MRPL28		
204600_at	EPHB3		
204601_at	N4BP1		
204602_at	DKK1		
204603_at	EXO1		
204604_at	CDK14		
204605_at	CGRRF1		
204606_at	CCL21		
204607_at	HMGCS2		
204608_at	ASL		
204609_at	CCDC85B		
204610_s_at	CCDC85B		
204611_s_at	PPP2R5B		
204612_at	PKIA		
204613_at	PLCG2		
204614_at	SERPINB2		
204615_x_at	IDI1		
204616_at	UCHL3		
204617_s_at	ACD		
204618_s_at	GABPB1		
204619_s_at	VCAN		
204620_s_at	VCAN		
204621_s_at	NR4A2		
204622_x_at	NR4A2		
204623_at	TFF3		
204624_at	ATP7B		
204625_s_at	ITGB3		
204626_s_at	ITGB3		
204627_s_at	ITGB3		
204628_s_at	ITGB3		
204629_at	PARVB		
204630_s_at	GOSR1		
204631_at	MYH2		
204632_at	RPS6KA4		
204633_s_at	RPS6KA5		
204634_at	NEK4		
204635_at	RPS6KA5		
204636_at	COL17A1		
204637_at	CGA		
204638_at	ACP5		
204639_at	ADA		
204640_s_at	SPOP		
204641_at	NEK2		
204642_at	S1PR1		
204643_s_at	ENOX2		
204644_at	ENOX2		
204645_at	CCNT2		
204646_at	DPYD		
204647_at	HOMER3		
204648_at	NPR1		
204649_at	TROAP		
204650_s_at	APBB3		
204651_at	NRF1		
204652_s_at	NRF1		
204653_at	TFAP2A		
204654_s_at	TFAP2A		
204655_at	CCL5		
204656_at	SHB		
204657_s_at	SHB		
204658_at	TRA2A		
204659_s_at	GFER		
204660_at	GFER		
204661_at	CD52		
204662_at	CP110		
204663_at	ME3		
204664_at	ALPP		
204665_at	SIKE1		
204666_s_at	SIKE1		
204667_at	FOXA1		
204668_at	RNF24		
204669_s_at	RNF24		
204670_x_at	HLA-DRB1 /// HLA-DRB4		
204671_s_at	ANKRD6		
204672_s_at	ANKRD6		
204673_at	MUC2		
204674_at	LRMP		
204675_at	SRD5A1		
204676_at	TMEM186		
204677_at	CDH5		
204678_s_at	KCNK1		
204679_at	KCNK1		
204680_s_at	RAPGEF5		
204681_s_at	RAPGEF5		
204682_at	LTBP2		
204683_at	ICAM2		
204684_at	NPTX1		
204685_s_at	ATP2B2		
204686_at	IRS1		
204687_at	PARM1		
204688_at	SGCE		
204689_at	HHEX		
204690_at	STX8		
204691_x_at	PLA2G6		
204692_at	LRCH4 /// SAP25		
204693_at	CDC42EP1		
204694_at	AFP		
204695_at	CDC25A		
204696_s_at	CDC25A		
204697_s_at	CHGA		
204698_at	ISG20		
204699_s_at	C1orf107		
204700_x_at	C1orf107		
204701_s_at	STOML1		
204702_s_at	NFE2L3		
204703_at	IFT88		
204704_s_at	ALDOB		
204705_x_at	ALDOB		
204706_at	INPP5E		
204707_s_at	MAPK4		
204708_at	MAPK4		
204709_s_at	KIF23		
204710_s_at	WIPI2		
204711_at	KIAA0753		
204712_at	WIF1		
204713_s_at	F5		
204714_s_at	F5		
204715_at	PANX1		
204716_at	CCDC6		
204717_s_at	SLC29A2		
204718_at	EPHB6		
204719_at	ABCA8		
204720_s_at	DNAJC6		
204721_s_at	DNAJC6		
204722_at	SCN3B		
204723_at	SCN3B		
204724_s_at	COL9A3		
204725_s_at	NCK1		
204726_at	CDH13		
204727_at	WDHD1		
204728_s_at	WDHD1		
204729_s_at	STX1A		
204730_at	RIMS3		
204731_at	TGFBR3		
204732_s_at	TRIM23		
204733_at	KLK6		
204734_at	KRT15		
204735_at	PDE4A		
204736_s_at	CSPG4		
204737_s_at	MYH6 /// MYH7		
204738_s_at	KRIT1		
204739_at	CENPC1		
204740_at	CNKSR1		
204741_at	BICD1		
204742_s_at	PDS5B		
204743_at	TAGLN3		
204744_s_at	IARS		
204745_x_at	MT1G		
204746_s_at	PICK1		
204747_at	IFIT3		
204748_at	PTGS2		
204749_at	NAP1L3		
204750_s_at	DSC2		
204751_x_at	DSC2		
204752_x_at	PARP2		
204753_s_at	HLF		
204754_at	HLF		
204755_x_at	HLF		
204756_at	MAP2K5		
204757_s_at	C2CD2L		
204758_s_at	C2CD2L		
204759_at	RCBTB2		
204760_s_at	NR1D1 /// THRA		
204761_at	USP6NL		
204762_s_at	GNAO1		
204763_s_at	GNAO1		
204764_at	FNTB		
204765_at	ARHGEF5		
204766_s_at	NUDT1		
204767_s_at	FEN1		
204768_s_at	FEN1		
204769_s_at	TAP2		
204770_at	TAP2		
204771_s_at	TTF1		
204772_s_at	TTF1		
204773_at	IL11RA		
204774_at	EVI2A		
204775_at	CHAF1B		
204776_at	THBS4		
204777_s_at	MAL		
204778_x_at	HOXB7		
204779_s_at	HOXB7		
204780_s_at	FAS		
204781_s_at	FAS		
204782_at			
204783_at	MLF1		
204784_s_at	MLF1		
204785_x_at	IFNAR2		
204786_s_at	IFNAR2		
204787_at	VSIG4		
204788_s_at	PPOX		
204789_at	FMNL1		
204790_at	SMAD7		
204791_at	NR2C1		
204792_s_at	IFT140		
204793_at	GPRASP1		
204794_at	DUSP2		
204795_at	PRR3		
204796_at	EML1		
204797_s_at	EML1		
204798_at	MYB		
204799_at	ZBED4		
204800_s_at	DHRS12		
204801_s_at	DHRS12		
204802_at	RRAD		
204803_s_at	RRAD		
204804_at	TRIM21		
204805_s_at	H1FX		
204806_x_at	HLA-F		
204807_at	TMEM5		
204808_s_at	TMEM5		
204809_at	CLPX		
204810_s_at	CKM		
204811_s_at	CACNA2D2		
204812_at	ZW10		
204813_at	MAPK10		
204814_at	CADPS		
204815_s_at	DHX34		
204816_s_at	DHX34		
204817_at	ESPL1		
204818_at	HSD17B2		
204819_at	FGD1		
204820_s_at	BTN3A2 /// BTN3A3		
204821_at	BTN3A3		
204822_at	TTK		
204823_at	NAV3		
204824_at	ENDOG		
204825_at	MELK		
204826_at	CCNF		
204827_s_at	CCNF		
204828_at	RAD9A		
204829_s_at	FOLR2		
204830_x_at	PSG5		
204831_at	CDK8		
204832_s_at	BMPR1A		
204833_at	ATG12		
204834_at	FGL2		
204835_at	POLA1		
204836_at	GLDC		
204837_at	MTMR9		
204838_s_at	MLH3		
204839_at	POP5		
204840_s_at	EEA1		
204841_s_at	EEA1		
204842_x_at	PRKAR2A		
204843_s_at	PRKAR2A		
204844_at	ENPEP		
204845_s_at	ENPEP		
204846_at	CP		
204847_at	ZBTB11		
204848_x_at	HBG1 /// HBG2		
204849_at	TCFL5		
204850_s_at	DCX		
204851_s_at	DCX		
204852_s_at	PTPN7		
204853_at	ORC2		
204854_at	LEPREL2		
204855_at	SERPINB5		
204856_at	B3GNT3		
204857_at	MAD1L1		
204858_s_at	TYMP		
204859_s_at	APAF1		
204860_s_at	LOC100510692 /// NAIP		
204861_s_at	NAIP		
204862_s_at	NME3		
204863_s_at	IL6ST		
204864_s_at	IL6ST		
204865_at	CA3		
204866_at	PHF16		
204867_at	GCHFR		
204868_at	ICT1		
204869_at	PCSK2		
204870_s_at	PCSK2		
204871_at	MTERF		
204872_at	TLE4		
204873_at	PEX1		
204874_x_at	BAIAP3		
204875_s_at	GMDS		
204876_at	ZNF646		
204877_s_at	TAOK2		
204878_s_at	TAOK2		
204879_at	PDPN		
204880_at	MGMT		
204881_s_at	UGCG		
204882_at	ARHGAP25		
204883_s_at	HUS1		
204884_s_at	HUS1		
204885_s_at	MSLN		
204886_at	PLK4		
204887_s_at	PLK4		
204888_s_at	NEURL		
204889_s_at	NEURL		
204890_s_at	LCK		
204891_s_at	LCK		
204892_x_at	EEF1A1		
204893_s_at	ZFYVE9		
204894_s_at	AOC3		
204895_x_at	MUC4		
204896_s_at	PTGER4		
204897_at	PTGER4		
204898_at			
204899_s_at	SAP30		
204900_x_at	SAP30		
204901_at	BTRC		
204902_s_at	ATG4B		
204903_x_at	ATG4B		
204904_at	GJA4		
204905_s_at	EEF1E1		
204906_at	RPS6KA2		
204907_s_at	BCL3		
204908_s_at	BCL3		
204909_at	DDX6		
204910_s_at	TRIM3		
204911_s_at	TRIM3		
204912_at	IL10RA		
204913_s_at	SOX11		
204914_s_at	SOX11		
204915_s_at	SOX11		
204916_at	RAMP1		
204917_s_at	MLLT3		
204918_s_at	MLLT3		
204919_at	PRR4		
204920_at	CPS1		
204921_at	GAS8		
204922_at	C11orf80		
204923_at	SASH3		
204924_at	TLR2		
204925_at	CTNS		
204926_at	INHBA		
204927_at	RASSF7		
204928_s_at	SLC10A3		
204929_s_at	VAMP5		
204930_s_at	BNIP1		
204931_at	TCF21		
204932_at	TNFRSF11B		
204933_s_at	TNFRSF11B		
204934_s_at	HPN		
204935_at	PTPN2		
204936_at	MAP4K2		
204937_s_at	ZNF274		
204938_s_at	PLN		
204939_s_at	PLN		
204940_at	PLN		
204941_s_at	ALDH3B2		
204942_s_at	ALDH3B2		
204943_at	ADAM12		
204944_at	PTPRG		
204945_at	PTPRN		
204946_s_at	TOP3A		
204947_at	E2F1		
204948_s_at	FST		
204949_at	ICAM3		
204950_at	CARD8		
204951_at	RHOH		
204952_at	LYPD3		
204953_at	SNAP91		
204954_s_at	DYRK1B		
204955_at	SRPX		
204956_at	MTAP		
204957_at	ORC5		
204958_at	PLK3		
204959_at	MNDA		
204960_at	PTPRCAP		
204961_s_at	NCF1 /// NCF1B /// NCF1C		
204962_s_at	CENPA		
204963_at	SSPN		
204964_s_at	SSPN		
204965_at	GC		
204966_at	BAI2		
204967_at	SHROOM2		
204968_at	C6orf47		
204969_s_at	RDX		
204970_s_at	MAFG		
204971_at	CSTA		
204972_at	OAS2		
204973_at	GJB1		
204974_at	RAB3A		
204975_at	EMP2		
204976_s_at	AMMECR1		
204977_at	DDX10		
204978_at	CLASRP		
204979_s_at	SH3BGR		
204980_at	CLOCK		
204981_at	SLC22A18		
204982_at	GIT2		
204983_s_at	GPC4		
204984_at	GPC4		
204985_s_at	TRAPPC6A		
204986_s_at	TAOK2		
204987_at	ITIH2		
204988_at	FGB		
204989_s_at	ITGB4		
204990_s_at	ITGB4		
204991_s_at	NF2		
204992_s_at	PFN2		
204993_at	GNAZ		
204994_at	MX2		
204995_at	CDK5R1		
204996_s_at	CDK5R1		
204997_at	GPD1		
204998_s_at	ATF5		
204999_s_at	ATF5		
205000_at	DDX3Y		
205001_s_at	DDX3Y		
205002_at	AHDC1		
205003_at	DOCK4		
205004_at	NKRF		
205005_s_at	NMT2		
205006_s_at	NMT2		
205007_s_at	CIB2		
205008_s_at	CIB2		
205009_at	TFF1		
205010_at	GNL3L		
205011_at	VWA5A		
205012_s_at	HAGH		
205013_s_at	ADORA2A /// SPECC1L		
205014_at	FGFBP1		
205015_s_at	TGFA		
205016_at	TGFA		
205017_s_at	MBNL2		
205018_s_at	MBNL2		
205019_s_at	VIPR1		
205020_s_at	ARL4A		
205021_s_at	FOXN3		
205022_s_at	FOXN3		
205023_at	RAD51		
205024_s_at	RAD51		
205025_at	ZBTB48		
205026_at	STAT5B		
205027_s_at	MAP3K8		
205028_at	TRO		
205029_s_at	FABP7		
205030_at	FABP7		
205031_at	EFNB3		
205032_at	ITGA2		
205033_s_at	DEFA1 /// DEFA1B /// DEFA3		
205034_at	CCNE2		
205035_at	CTDP1		
205036_at	LSM6		
205037_at	IFT27		
205038_at	IKZF1		
205039_s_at	IKZF1		
205040_at	ORM1		
205041_s_at	ORM1 /// ORM2		
205042_at	GNE		
205043_at	CFTR		
205044_at	GABRP		
205045_at	AKAP10		
205046_at	CENPE		
205047_s_at	ASNS		
205048_s_at	PSPH		
205049_s_at	CD79A		
205050_s_at	MAPK8IP2		
205051_s_at	KIT		
205052_at	AUH		
205053_at	PRIM1		
205054_at	NEB		
205055_at	ITGAE		
205056_s_at	GPR162		
205057_s_at	IDUA		
205058_at	SLC26A1		
205059_s_at	IDUA		
205060_at	PARG		
205061_s_at	EXOSC9		
205062_x_at	ARID4A		
205063_at	SIP1		
205064_at	SPRR1B		
205065_at	ENPP1		
205066_s_at	ENPP1		
205067_at	IL1B		
205068_s_at	ARHGAP26		
205069_s_at	ARHGAP26		
205070_at	ING3		
205071_x_at	XRCC4		
205072_s_at	XRCC4		
205073_at	CYP2J2		
205074_at	SLC22A5		
205075_at	SERPINF2		
205076_s_at	MTMR11		
205077_s_at	PIGF		
205078_at	PIGF		
205079_s_at	MPDZ		
205080_at	RARB		
205081_at	CRIP1		
205082_s_at	AOX1		
205083_at	AOX1		
205084_at	BCAP29		
205085_at	ORC1		
205086_s_at	NCAPH2		
205087_at	RWDD3		
205088_at	MAMLD1		
205089_at	ZNF7		
205090_s_at	NAGPA		
205091_x_at	RECQL		
205092_x_at	ZBTB1		
205093_at	PLEKHA6		
205094_at	PEX12		
205095_s_at	ATP6V0A1		
205096_at	POM121		
205097_at	SLC26A2		
205098_at	CCR1		
205099_s_at	CCR1		
205100_at	GFPT2		
205101_at	CIITA		
205102_at	TMPRSS2		
205103_at	C1orf61		
205104_at	SNPH		
205105_at	MAN2A1		
205106_at	MTCP1 /// MTCP1NB		
205107_s_at	EFNA4		
205108_s_at	APOB		
205109_s_at	ARHGEF4		
205110_s_at	FGF13		
205111_s_at	PLCE1		
205112_at	PLCE1		
205113_at	NEFM		
205114_s_at	CCL3 /// CCL3L1 /// CCL3L3		
205115_s_at	RBM19		
205116_at	LAMA2		
205117_at	FGF1		
205118_at	FPR1		
205119_s_at	FPR1		
205120_s_at	SGCB		
205121_at	SGCB		
205122_at	TMEFF1		
205123_s_at	TMEFF1		
205124_at	LOC729991-MEF2B /// MEF2B		
205125_at	PLCD1		
205126_at	VRK2		
205127_at	PTGS1		
205128_x_at	PTGS1		
205129_at	NPM3		
205130_at	RAGE		
205131_x_at	CLEC11A		
205132_at	ACTC1		
205133_s_at	HSPE1		
205134_s_at	NUFIP1		
205135_s_at	NUFIP1		
205136_s_at	NUFIP1		
205137_x_at	USH1C		
205138_s_at	UST		
205139_s_at	UST		
205140_at	FPGT		
205141_at	ANG		
205142_x_at	ABCD1		
205143_at	NCAN		
205144_at	MFSD7		
205145_s_at	MYL5		
205146_x_at	APBA3		
205147_x_at	NCF4		
205148_s_at	CLCN4		
205149_s_at	CLCN4		
205150_s_at	TRIL		
205151_s_at	TRIL		
205152_at	SLC6A1		
205153_s_at	CD40		
205154_at	LRRN2		
205155_s_at	SPTBN2		
205156_s_at	ACCN2		
205157_s_at	KRT17		
205158_at	RNASE4		
205159_at	CSF2RB		
205160_at	PEX11A		
205161_s_at	PEX11A		
205162_at	ERCC8		
205163_at	MYLPF		
205164_at	GCAT		
205165_at	CELSR3		
205166_at	CAPN5		
205167_s_at	CDC25C		
205168_at	DDR2		
205169_at	RBBP5		
205170_at	STAT2		
205171_at	PTPN4		
205172_x_at	CLTB		
205173_x_at	CD58		
205174_s_at	QPCT		
205175_s_at	KHK		
205176_s_at	ITGB3BP		
205177_at	TNNI1		
205178_s_at	RBBP6		
205179_s_at	ADAM8		
205180_s_at	ADAM8		
205181_at	ZNF193		
205182_s_at	ZNF324		
205183_at	HNRNPD		
205184_at	GNG4		
205185_at	SPINK5		
205186_at	DNALI1		
205187_at	SMAD5		
205188_s_at	SMAD5		
205189_s_at	FANCC		
205190_at	PLS1		
205191_at	RP2		
205192_at	MAP3K14		
205193_at	MAFF		
205194_at	PSPH		
205195_at	AP1S1		
205196_s_at	AP1S1		
205197_s_at	ATP7A		
205198_s_at	ATP7A		
205199_at	CA9		
205200_at	CLEC3B		
205201_at	GLI3		
205202_at	PCMT1		
205203_at	PLD1		
205204_at	NMB		
205205_at	RELB		
205206_at	KAL1		
205207_at	IL6		
205208_at	ALDH1L1		
205209_at	ACVR1B		
205210_at	TGFBRAP1		
205211_s_at	RIN1		
205212_s_at	ACAP1		
205213_at	ACAP1		
205214_at	STK17B		
205215_at	RNF2		
205216_s_at	APOH		
205217_at	TIMM8A		
205218_at	POLR3F		
205219_s_at	GALK2		
205220_at	GPR109B		
205221_at	HGD		
205222_at	EHHADH		
205223_at	DEPDC5		
205224_at	SURF2		
205225_at	ESR1		
205226_at	PDGFRL		
205227_at	IL1RAP		
205228_at	RBMS2		
205229_s_at	COCH		
205230_at	RPH3A		
205231_s_at	EPM2A		
205232_s_at	PAFAH2		
205233_s_at	PAFAH2		
205234_at	SLC16A4		
205235_s_at	KIF20B		
205236_x_at	SOD3		
205237_at	FCN1		
205238_at	TRMT2B		
205239_at	AREG		
205240_at	GPSM2		
205241_at	SCO2		
205242_at	CXCL13		
205243_at	SLC13A3		
205244_s_at	SLC13A3		
205245_at	PARD6A		
205246_at	PEX13		
205247_at	NOTCH4		
205248_at	DOPEY2		
205249_at	EGR2		
205250_s_at	CEP290		
205251_at	PER2		
205252_at	ZNF174		
205253_at	PBX1		
205254_x_at	TCF7		
205255_x_at	TCF7		
205256_at	ZBTB39		
205257_s_at	AMPH		
205258_at	INHBB		
205259_at	NR3C2		
205260_s_at	ACYP1		
205261_at	PGC		
205262_at	KCNH2		
205263_at	BCL10		
205264_at	CD3EAP		
205265_s_at	SPEG		
205266_at	LIF		
205267_at	POU2AF1		
205268_s_at	ADD2		
205269_at	LCP2		
205270_s_at	LCP2		
205271_s_at	CDK20		
205272_s_at	PRH1 /// PRH2		
205273_s_at	PITRM1		
205274_at	GTPBP1		
205275_at	GTPBP1		
205276_s_at	GTPBP1		
205277_at	PRDM2		
205278_at	GAD1		
205279_s_at	GLRB		
205280_at	GLRB		
205281_s_at	PIGA		
205282_at	LRP8		
205283_at	FKTN		
205284_at	URB2		
205285_s_at	FYB		
205286_at	TFAP2C		
205287_s_at	TFAP2C		
205288_at	CDC14A		
205289_at	BMP2		
205290_s_at	BMP2		
205291_at	IL2RB		
205292_s_at	HNRNPA2B1		
205293_x_at	BAIAP2		
205294_at	BAIAP2		
205295_at	CKMT2		
205296_at	RBL1		
205297_s_at	CD79B		
205298_s_at	BTN2A2		
205299_s_at	BTN2A2		
205300_s_at	SNRNP35		
205301_s_at	OGG1		
205302_at	IGFBP1		
205303_at	KCNJ8		
205304_s_at	KCNJ8		
205305_at	FGL1		
205306_x_at	KMO		
205307_s_at	KMO		
205308_at	FAM164A		
205309_at	SMPDL3B		
205310_at	FBXO46		
205311_at	DDC		
205312_at	SPI1		
205313_at	HNF1B		
205314_x_at	SNTB2		
205315_s_at	SNTB2		
205316_at	SLC15A2		
205317_s_at	SLC15A2		
205318_at	KIF5A		
205319_at	PSCA		
205320_at	APC2		
205321_at	EIF2S3		
205322_s_at	MTF1		
205323_s_at	MTF1		
205324_s_at	FTSJ1		
205325_at	PHYHIP		
205326_at	RAMP3		
205327_s_at	ACVR2A		
205328_at	CLDN10		
205329_s_at	SNX4		
205330_at	MN1		
205331_s_at	REEP2		
205332_at	RCE1		
205333_s_at	RCE1		
205334_at	S100A1		
205335_s_at	SRP19		
205336_at	PVALB		
205337_at	DCT		
205338_s_at	DCT		
205339_at	STIL		
205340_at	ZBTB24		
205341_at	EHD2		
205342_s_at	SULT1C2		
205343_at	SULT1C2		
205344_at	CSPG5		
205345_at	BARD1		
205346_at	ST3GAL2		
205347_s_at	TMSB15A		
205348_s_at	DYNC1I1		
205349_at	GNA15		
205350_at	CRABP1		
205351_at	GGCX		
205352_at	SERPINI1		
205353_s_at	PEBP1		
205354_at	GAMT		
205355_at	ACADSB		
205356_at	USP13		
205357_s_at	AGTR1		
205358_at	GRIA2		
205359_at	AKAP6		
205360_at			
205361_s_at	PFDN4		
205362_s_at	PFDN4		
205363_at	BBOX1		
205364_at	ACOX2		
205365_at	HOXB6		
205366_s_at	HOXB6		
205367_at	SH2B2		
205368_at	FAM131B		
205369_x_at	DBT		
205370_x_at	DBT		
205371_s_at	DBT		
205372_at	PLAG1		
205373_at	CTNNA2		
205374_at	SLN		
205375_at	MDFI		
205376_at	INPP4B		
205377_s_at	ACHE		
205378_s_at	ACHE		
205379_at	CBR3		
205380_at	PDZK1		
205381_at	LRRC17		
205382_s_at	CFD		
205383_s_at	ZBTB20		
205384_at	FXYD1		
205385_at	MDM2		
205386_s_at	MDM2		
205387_s_at	CGB /// CGB5 /// CGB7		
205388_at	TNNC2		
205389_s_at	ANK1		
205390_s_at	ANK1		
205391_x_at	ANK1		
205392_s_at	CCL14 /// CCL14-CCL15		
205393_s_at	CHEK1		
205394_at	CHEK1		
205395_s_at	MRE11A		
205396_at	SMAD3		
205397_x_at	SMAD3		
205398_s_at	SMAD3		
205399_at	DCLK1		
205400_at	WAS		
205401_at	AGPS		
205402_x_at	PRSS2		
205403_at	IL1R2		
205404_at	HSD11B1		
205405_at	SEMA5A		
205406_s_at	SPA17		
205407_at	RECK		
205408_at	MLLT10		
205409_at	FOSL2		
205410_s_at	ATP2B4		
205411_at	STK4		
205412_at	ACAT1		
205413_at	MPPED2		
205414_s_at	ARHGAP44		
205415_s_at	ATXN3		
205416_s_at	ATXN3		
205417_s_at	DAG1		
205418_at	FES		
205419_at	GPR183		
205420_at	PEX7		
205421_at	SLC22A3		
205422_s_at	ITGBL1		
205423_at	AP1B1		
205424_at	TBKBP1		
205425_at	HIP1		
205426_s_at	HIP1		
205427_at	ZNF354A		
205428_s_at	CALB2		
205429_s_at	MPP6		
205430_at	BMP5		
205431_s_at	BMP5		
205432_at	OVGP1		
205433_at	BCHE		
205434_s_at	AAK1		
205435_s_at	AAK1		
205436_s_at	H2AFX		
205437_at	ZNF211		
205438_at	PTPN21		
205439_at	GSTT2		
205440_s_at	NPY1R		
205441_at	OCEL1		
205442_at	MFAP3L		
205443_at	SNAPC1		
205444_at	ATP2A1		
205445_at	PRL		
205446_s_at	ATF2		
205447_s_at	MAP3K12		
205448_s_at	MAP3K12		
205449_at	SAC3D1		
205450_at	PHKA1		
205451_at	FOXO4		
205452_at	PIGB		
205453_at	HOXB2		
205454_at	HPCA		
205455_at	MST1R		
205456_at	CD3E		
205457_at	C6orf106		
205458_at	MC1R		
205459_s_at	NPAS2		
205460_at	NPAS2		
205461_at	RAB35		
205462_s_at	HPCAL1		
205463_s_at	PDGFA		
205464_at	SCNN1B		
205465_x_at	HS3ST1		
205466_s_at	HS3ST1		
205467_at	CASP10		
205468_s_at	IRF5		
205469_s_at	IRF5		
205470_s_at	KLK11		
205471_s_at	DACH1		
205472_s_at	DACH1		
205473_at	ATP6V1B1		
205474_at	CRLF3		
205475_at	SCRG1		
205476_at	CCL20		
205477_s_at	AMBP		
205478_at	PPP1R1A		
205479_s_at	PLAU		
205480_s_at	UGP2		
205481_at	ADORA1		
205482_x_at	SNX15		
205483_s_at	ISG15		
205484_at	SIT1		
205485_at	RYR1		
205486_at	TESK2		
205487_s_at	VGLL1		
205488_at	GZMA		
205489_at	CRYM		
205490_x_at	GJB3		
205491_s_at	GJB3		
205492_s_at	DPYSL4		
205493_s_at	DPYSL4		
205494_at	ZNF821		
205495_s_at	GNLY		
205496_at	KIAA0408		
205497_at	ZNF175		
205498_at	GHR		
205499_at	SRPX2		
205500_at	C5		
205501_at	PDE10A		
205502_at	CYP17A1		
205503_at	PTPN14		
205504_at	BTK		
205505_at	GCNT1		
205506_at	VIL1		
205507_at	ARHGEF15		
205508_at	SCN1B		
205509_at	CPB1		
205510_s_at	FLJ10038		
205511_at	FLJ10038		
205512_s_at	AIFM1		
205513_at	TCN1		
205514_at	ZNF415		
205515_at	PRSS12		
205516_x_at	CIZ1		
205517_at	GATA4		
205518_s_at	CMAH		
205519_at	WDR76		
205520_at	STRN		
205521_at	EXOG		
205522_at	HOXD3 /// HOXD4 /// MIR10B		
205523_at	HAPLN1		
205524_s_at	HAPLN1		
205525_at	CALD1		
205526_s_at	KATNA1		
205527_s_at	GEMIN4		
205528_s_at	RUNX1T1		
205529_s_at	RUNX1T1		
205530_at	ETFDH		
205531_s_at	GLS2		
205532_s_at	CDH6		
205533_s_at	CDH6		
205534_at	PCDH7		
205535_s_at	PCDH7		
205536_at	VAV2		
205537_s_at	VAV2		
205538_at	CORO2A		
205539_at	AVIL		
205540_s_at	RRAGB		
205541_s_at	GSPT2		
205542_at	STEAP1		
205543_at	HSPA4L		
205544_s_at	CR2		
205545_x_at	DNAJC8		
205546_s_at	TYK2		
205547_s_at	TAGLN		
205548_s_at	BTG3		
205549_at	PCP4		
205550_s_at	BRE		
205551_at	SV2B		
205552_s_at	OAS1		
205553_s_at	CSRP3		
205554_s_at	DNASE1L3		
205555_s_at	MSX2		
205556_at	MSX2		
205557_at	BPI		
205558_at	TRAF6		
205559_s_at	PCSK5		
205560_at	PCSK5		
205561_at	KCTD17		
205562_at	RPP38		
205563_at	KISS1		
205564_at	PAGE4		
205565_s_at	FXN		
205566_at	ABHD2		
205567_at	CHST1		
205568_at	AQP9		
205569_at	LAMP3		
205570_at	PIP4K2A		
205571_at	LIPT1		
205572_at	ANGPT2		
205573_s_at	SNX7		
205574_x_at	BMP1		
205575_at	C1QL1		
205576_at	SERPIND1		
205577_at	PYGM		
205578_at	ROR2		
205579_at	HRH1		
205580_s_at	HRH1		
205581_s_at	NOS3		
205582_s_at	GGT5		
205583_s_at	ALG13		
205584_at	ALG13		
205585_at	ETV6		
205586_x_at	VGF		
205587_at	FGFR1OP		
205588_s_at	FGFR1OP		
205589_at	MYL3		
205590_at	RASGRP1		
205591_at	OLFM1		
205592_at	SLC4A1		
205593_s_at	PDE9A		
205594_at	ZNF652		
205595_at	DSG3		
205596_s_at	SMURF2		
205597_at	SLC44A4		
205598_at	TRAIP		
205599_at	TRAF1		
205600_x_at	HOXB5		
205601_s_at	HOXB5		
205602_x_at	PSG7		
205603_s_at	DIAPH2		
205604_at	HOXD9		
205605_at	HOXD9		
205606_at	LRP6		
205607_s_at	SCYL3		
205608_s_at	ANGPT1		
205609_at	ANGPT1		
205610_at	MYOM1		
205611_at	TNFSF12		
205612_at	MMRN1		
205613_at	SYT17		
205614_x_at	MST1		
205615_at	CPA1		
205616_at	KCNA6		
205617_at	PRRG2		
205618_at	PRRG1		
205619_s_at	MEOX1		
205620_at	F10		
205621_at	ALKBH1		
205622_at	SMPD2		
205623_at	ALDH3A1		
205624_at	CPA3		
205625_s_at	CALB1		
205626_s_at	CALB1		
205627_at	CDA		
205628_at	PRIM2		
205629_s_at	CRH		
205630_at	CRH		
205631_at	KIAA0586		
205632_s_at	PIP5K1B		
205633_s_at	ALAS1		
205634_x_at	ZDHHC24		
205635_at	KALRN		
205636_at	SH3GL3		
205637_s_at	SH3GL3		
205638_at	BAI3		
205639_at	AOAH		
205640_at	ALDH3B1		
205641_s_at	TRADD		
205642_at	CEP110		
205643_s_at	PPP2R2B		
205644_s_at	SNRPG		
205645_at	REPS2		
205646_s_at	PAX6		
205647_at	RAD52		
205648_at	WNT2		
205649_s_at	FGA		
205650_s_at	FGA		
205651_x_at	RAPGEF4		
205652_s_at	TTLL1		
205653_at	CTSG		
205654_at	C4BPA		
205655_at	MDM4		
205656_at	PCDH17		
205657_at	HAAO		
205658_s_at	SNAPC4		
205659_at	HDAC9		
205660_at	OASL		
205661_s_at	FLAD1		
205662_at	B9D1		
205663_at	PCBP3		
205664_at	KIN		
205665_at	TSPAN9		
205666_at	FMO1		
205667_at	WRN		
205668_at	LY75		
205669_at	NCAM2		
205670_at	GAL3ST1		
205671_s_at	HLA-DOB		
205672_at	XPA		
205673_s_at	ASB9		
205674_x_at	FXYD2		
205675_at	MTTP		
205676_at	CYP27B1		
205677_s_at	DLEU1		
205678_at	AP3B2		
205679_x_at	ACAN		
205680_at	MMP10		
205681_at	BCL2A1		
205682_x_at	APOM		
205683_x_at	TPSAB1		
205684_s_at	DENND4C		
205685_at	CD86		
205686_s_at	CD86		
205687_at	UBFD1		
205688_at	TFAP4		
205689_at	PCNXL2		
205690_s_at	BUD31		
205691_at	SYNGR3		
205692_s_at	CD38		
205693_at	TNNT3		
205694_at	TYRP1		
205695_at	SDS		
205696_s_at	GFRA1		
205697_at	SCGN		
205698_s_at	MAP2K6		
205699_at	MAP2K6		
205700_at	HSD17B6		
205701_at	IPO8		
205702_at	PHTF1		
205703_at	ATP6V0A2		
205704_s_at	ATP6V0A2		
205705_at	ANKRD26		
205706_s_at	ANKRD26		
205707_at	IL17RA		
205708_s_at	TRPM2		
205709_s_at	CDS1		
205710_at	LRP2		
205711_x_at	ATP5C1		
205712_at	PTPRD		
205713_s_at	COMP		
205714_s_at	ZMYND10		
205715_at	BST1		
205716_at	SLC25A40		
205717_x_at	PCDHGA1 /// PCDHGA10 /// PCDHGA11 /// PCDHGA12 /// PCDHGA2 /// PCDHGA3 /// PCDHGA4 /// PCDHGA5 /// PCDHGA6 /// PCDHGA7 /// PCDHGA8 /// PCDHGA9 /// PCDHGB1 /// PCDHGB2 /// PCDHGB3 /// PCDHGB4 /// PCDHGB5 /// PCDHGB6 /// PCDHGB7 /// PCDHGC3 /// PCDHGC4 /// PCDHGC5		
205718_at	ITGB7		
205719_s_at	PAH		
205720_at	POMC		
205721_at	GFRA2		
205722_s_at	GFRA2		
205723_at	CNTFR		
205724_at	PKP1		
205725_at	SCGB1A1		
205726_at	DIAPH2		
205727_at	TEP1		
205728_at	ODZ1		
205729_at	OSMR		
205730_s_at	ABLIM3		
205731_s_at	NCOA2		
205732_s_at	NCOA2		
205733_at	BLM		
205734_s_at	AFF3		
205735_s_at	AFF3		
205736_at	PGAM2		
205737_at	KCNQ2		
205738_s_at	FABP3		
205739_x_at	ZNF107		
205740_s_at	RBM42		
205741_s_at	DTNA		
205742_at	TNNI3		
205743_at	STAC		
205744_at	DOC2A		
205745_x_at	ADAM17		
205746_s_at	ADAM17		
205747_at	CBLN1		
205748_s_at	RNF126		
205749_at	CYP1A1		
205750_at	BPHL		
205751_at	SH3GL2		
205752_s_at	GSTM5		
205753_at	CRP		
205754_at	F2		
205755_at	ITIH3		
205756_s_at	F8		
205757_at	ENTPD5		
205758_at	CD8A		
205759_s_at	SULT2B1		
205760_s_at	OGG1		
205761_s_at	DUS4L		
205762_s_at	DUS4L		
205763_s_at	DDX18		
205764_at			
205765_at	CYP3A5		
205766_at	TCAP		
205767_at	EREG		
205768_s_at	SLC27A2		
205769_at	SLC27A2		
205770_at	GSR		
205771_s_at	AKAP7		
205772_s_at			
205773_at	CPEB3		
205774_at	F12		
205775_at	FAM50B		
205776_at	FMO5		
205777_at	DUSP9		
205778_at	KLK7		
205779_at	RAMP2		
205780_at	BIK		
205781_at	C16orf7		
205782_at	FGF7		
205783_at	KLK13		
205784_x_at	ARVCF		
205785_at	ITGAM		
205786_s_at	ITGAM		
205787_x_at	ZC3H11A		
205788_s_at	ZC3H11A		
205789_at	CD1D		
205790_at	SKAP1		
205791_x_at	ZNF221 /// ZNF230		
205792_at	WISP2		
205793_x_at	TNK1		
205794_s_at	NOVA1		
205795_at	NRXN3		
205796_at	TCP11L1		
205797_s_at	TCP11L1		
205798_at	IL7R		
205799_s_at	SLC3A1		
205800_at			
205801_s_at	RASGRP3		
205802_at	TRPC1		
205803_s_at	TRPC1		
205804_s_at	TRAF3IP3		
205805_s_at	ROR1		
205806_at	ROM1		
205807_s_at	TUFT1		
205808_at	ASPH		
205809_s_at	WASL		
205810_s_at	WASL		
205811_at	POLG2		
205812_s_at	TMED9		
205813_s_at	MAT1A		
205814_at	GRM3		
205815_at	REG3A		
205816_at	ITGB8		
205817_at	SIX1		
205818_at	DBC1		
205819_at	MARCO		
205820_s_at	APOC3		
205821_at	KLRK1		
205822_s_at	HMGCS1		
205823_at	RGS12		
205824_at	HSPB2		
205825_at	PCSK1		
205826_at	MYOM2		
205827_at	CCK		
205828_at	MMP3		
205829_at	HSD17B1		
205830_at	CLGN		
205831_at	CD2		
205832_at	CPA4		
205833_s_at	PART1		
205834_s_at	PART1		
205835_s_at	YTHDC2		
205836_s_at	YTHDC2		
205837_s_at	GYPA		
205838_at	GYPA		
205839_s_at	BZRAP1		
205840_x_at	GH1		
205841_at	JAK2		
205842_s_at	JAK2		
205843_x_at	CRAT		
205844_at	VNN1		
205845_at	CACNA1H		
205846_at	PTPRB		
205847_at	PRSS22		
205848_at	GAS2		
205849_s_at	UQCRB		
205850_s_at	GABRB3		
205851_at	NME6		
205852_at	CDK5R2		
205853_at	ZBTB7B		
205854_at	TULP3		
205855_at	ZNF197		
205856_at	SLC14A1		
205857_at	SLC18A2		
205858_at	NGFR		
205859_at	LY86		
205860_x_at	FOLH1		
205861_at	SPIB		
205862_at	GREB1		
205863_at	S100A12		
205864_at	SLC7A4		
205865_at	ARID3A		
205866_at	FCN3		
205867_at	PTPN11		
205868_s_at	PTPN11		
205869_at	PRSS1		
205870_at	BDKRB2		
205871_at	PLGLA /// PLGLB1 /// PLGLB2		
205872_x_at	PDE4DIP		
205873_at	PIGL		
205874_at	ITPKA		
205875_s_at	TREX1		
205876_at	LIFR		
205877_s_at	ZC3H7B		
205878_at	POU6F1		
205879_x_at	RET		
205880_at	PRKD1		
205881_at	ZNF74		
205882_x_at	ADD3		
205883_at	ZBTB16		
205884_at	ITGA4		
205885_s_at	ITGA4		
205886_at	REG1B		
205887_x_at	MSH3		
205888_s_at	JAKMIP2		
205889_s_at	JAKMIP2		
205890_s_at	GABBR1 /// UBD		
205891_at	ADORA2B		
205892_s_at	FABP1		
205893_at	NLGN1		
205894_at	ARSE		
205895_s_at	NOLC1		
205896_at	SLC22A4		
205897_at	NFATC4		
205898_at	CX3CR1		
205899_at	CCNA1		
205900_at	KRT1		
205901_at	PNOC		
205902_at	KCNN3		
205903_s_at	KCNN3		
205904_at	MICA		
205905_s_at	MICA /// MICB		
205906_at	FOXJ1		
205907_s_at	OMD		
205908_s_at	OMD		
205909_at	POLE2		
205910_s_at	CEL /// LOC100508206		
205911_at	PTH1R		
205912_at	PNLIP		
205913_at	PLIN1		
205914_s_at	GRIN1		
205915_x_at	GRIN1		
205916_at	S100A7		
205917_at	ZNF264		
205918_at	SLC4A3		
205919_at	HBE1		
205920_at	SLC6A6		
205921_s_at	SLC6A6		
205922_at	VNN2		
205923_at	RELN		
205924_at	RAB3B		
205925_s_at	RAB3B		
205926_at	IL27RA		
205927_s_at	CTSE		
205928_at	ZNF443		
205929_at	GPA33		
205930_at	GTF2E1		
205931_s_at	CREB5		
205932_s_at	MSX1		
205933_at	SETBP1		
205934_at	PLCL1		
205935_at	FOXF1		
205936_s_at	HK3		
205937_at	CGREF1		
205938_at	PPM1E		
205939_at	CYP3A7		
205940_at	MYH3		
205941_s_at	COL10A1		
205942_s_at	ACSM3		
205943_at	TDO2		
205944_s_at	CLTCL1		
205945_at	IL6R		
205946_at	VIPR2		
205947_s_at	VIPR2		
205948_at	PTPRT		
205949_at	CA1		
205950_s_at	CA1		
205951_at	MYH1		
205952_at	KCNK3		
205953_at	LRIG2		
205954_at	RXRG		
205955_at			
205956_x_at	PSMC3IP		
205957_at	PLXNB3		
205958_x_at	CSHL1		
205959_at	MMP13		
205960_at	PDK4		
205961_s_at	PSIP1		
205962_at	PAK2		
205963_s_at	DNAJA3		
205964_at	ZNF426		
205965_at	BATF		
205966_at	TAF13		
205967_at	HIST1H4C		
205968_at	KCNS3		
205969_at	AADAC		
205970_at	MT3		
205971_s_at	CTRB1 /// CTRB2		
205972_at	SLC38A3		
205973_at	FEZ1		
205974_at	HOXD1		
205975_s_at	HOXD1		
205976_at	FASTKD2		
205977_s_at	EPHA1		
205978_at	KL		
205979_at	SCGB2A1		
205980_s_at	ARHGAP8 /// PRR5-ARHGAP8		
205981_s_at	ING2		
205982_x_at	SFTPC		
205983_at	DPEP1		
205984_at	CRHBP		
205985_x_at	CLCNKB		
205986_at	AATK		
205987_at	CD1C		
205988_at	CD84		
205989_s_at	MOG		
205990_s_at	WNT5A		
205991_s_at	PRRX1		
205992_s_at	IL15		
205993_s_at	TBX2		
205994_at	ELK4		
205995_x_at	IQCB1		
205996_s_at	AK2		
205997_at	ADAM28		
205998_x_at	CYP3A4		
205999_x_at	CYP3A4		
206000_at	MEP1A		
206001_at	NPY		
206002_at	GPR64		
206003_at	CEP135		
206004_at	TGM3		
206005_s_at	KIAA1009		
206006_s_at	KIAA1009		
206007_at	PRG4		
206008_at	TGM1		
206009_at	ITGA9		
206010_at	HABP2		
206011_at	CASP1		
206012_at	LEFTY2		
206013_s_at	ACTL6B		
206014_at	ACTL6B		
206015_s_at	FOXJ3		
206016_at	CCDC22		
206017_at	KIAA0319		
206018_at	FOXG1		
206019_at	RBM19		
206020_at	SOCS6		
206021_at	SCAND2		
206022_at	NDP		
206023_at	NMU		
206024_at	HPD		
206025_s_at	TNFAIP6		
206026_s_at	TNFAIP6		
206027_at	S100A3		
206028_s_at	MERTK		
206029_at	ANKRD1		
206030_at	ASPA		
206031_s_at	USP5		
206032_at	DSC3		
206033_s_at	DSC3		
206034_at	SERPINB8		
206035_at	REL		
206036_s_at	REL		
206037_at	CCBL1		
206038_s_at	NR2C2		
206039_at	RAB33A		
206040_s_at	MAPK11		
206042_x_at	SNRPN /// SNURF		
206043_s_at	ATP2C2		
206044_s_at	BRAF		
206045_s_at	NOL4		
206046_at	ADAM23		
206047_at	GNB3		
206048_at	OVOL2		
206049_at	SELP		
206050_s_at	RNH1		
206051_at	ELAVL4		
206052_s_at	SLBP		
206053_at	ZNF510		
206054_at	KNG1		
206055_s_at	SNRPA1		
206056_x_at	SPN		
206057_x_at	SPN		
206058_at	SLC6A12		
206059_at	ZNF91		
206060_s_at	PTPN22		
206061_s_at	DICER1		
206062_at	GUCA1A		
206063_x_at	PPIL2		
206064_s_at	PPIL2		
206065_s_at	DPYS		
206066_s_at	RAD51C		
206067_s_at	WT1		
206068_s_at	ACADL		
206069_s_at	ACADL		
206070_s_at	EPHA3		
206071_s_at	EPHA3		
206072_at	UCN		
206073_at	COLQ		
206074_s_at	HMGA1		
206075_s_at	CSNK2A1		
206076_at	LRRC23		
206077_at	KEL		
206078_at	KALRN		
206079_at	CHML		
206080_at	PLCH2		
206081_at	SLC24A1		
206082_at	HCP5		
206083_at	BAI1		
206084_at	PTPRR		
206085_s_at	CTH		
206086_x_at	HFE		
206087_x_at	HFE		
206088_at	LRRC37A3		
206089_at	NELL1		
206090_s_at	DISC1 /// TSNAX-DISC1		
206091_at	MATN3		
206092_x_at	RTEL1		
206093_x_at	TNXA /// TNXB		
206094_x_at	UGT1A1 /// UGT1A10 /// UGT1A3 /// UGT1A4 /// UGT1A5 /// UGT1A6 /// UGT1A7 /// UGT1A8 /// UGT1A9		
206095_s_at	SRSF10		
206096_at	ZNF35		
206097_at	SLC22A18AS		
206098_at	ZBTB6		
206099_at	PRKCH		
206100_at	CPM		
206101_at	ECM2		
206102_at	GINS1		
206103_at	RAC3		
206104_at	ISL1		
206105_at	AFF2		
206106_at	HDAC10 /// LOC100509694 /// MAPK12		
206107_at	RGS11		
206108_s_at	SRSF6		
206109_at	FUT1		
206110_at	HIST1H3H		
206111_at	RNASE2		
206112_at	ANKRD7		
206113_s_at	RAB5A		
206114_at	EPHA4		
206115_at	EGR3		
206116_s_at	TPM1		
206117_at	TPM1		
206118_at	STAT4		
206119_at	BHMT		
206120_at	CD33		
206121_at	AMPD1		
206122_at	SOX15		
206123_at	LLGL1		
206124_s_at	LLGL1		
206125_s_at	KLK8		
206126_at	CXCR5		
206127_at	ELK3		
206128_at	ADRA2C		
206129_s_at	ARSB		
206130_s_at	ASGR2		
206131_at	CLPS		
206132_at	MCC		
206133_at	XAF1		
206134_at	ADAMDEC1		
206135_at	ST18		
206136_at	FZD5		
206137_at	RIMS2		
206138_s_at	PI4KB		
206139_at	PI4KB		
206140_at	LHX2		
206141_at	MOCS3		
206142_at	ZNF135		
206143_at	SLC26A3		
206144_at	MAGI1		
206145_at	RHAG		
206146_s_at	RHAG		
206147_x_at	SCML2		
206148_at	IL3RA		
206149_at	CHP2		
206150_at	CD27		
206151_x_at	CELA3B		
206152_at	AGAP2		
206153_at	CYP4F11		
206154_at	RLBP1		
206155_at	ABCC2		
206156_at	GJB5		
206157_at	PTX3		
206158_s_at	CNBP		
206159_at	GDF10		
206160_at	APOBEC2		
206161_s_at	SYT5		
206162_x_at	SYT5		
206163_at	MAB21L1		
206164_at	CLCA2		
206165_s_at	CLCA2		
206166_s_at	CLCA2		
206167_s_at	ARHGAP6		
206168_at	ZC3H7B		
206169_x_at	ZC3H7B		
206170_at	ADRB2		
206171_at	ADORA3		
206172_at	IL13RA2		
206173_x_at	GABPB1		
206174_s_at	PPP6C		
206175_x_at	ZNF222		
206176_at	BMP6		
206177_s_at	ARG1		
206178_at	PLA2G5		
206179_s_at	TPPP		
206180_x_at	ZNF747		
206181_at	SLAMF1		
206182_at	ZNF134		
206183_s_at	HERC3		
206184_at	CRKL		
206185_at	CRYBB1		
206186_at	MPP3		
206187_at	PTGIR		
206188_at	ZNF623		
206189_at	UNC5C		
206190_at	GPR17		
206191_at	ENTPD3		
206192_at	CDSN		
206193_s_at	CDSN		
206194_at	HOXC4		
206195_x_at	GH2		
206196_s_at	RUNDC3A		
206197_at	NME5		
206198_s_at	CEACAM7		
206199_at	CEACAM7		
206200_s_at	ANXA11		
206201_s_at	MEOX2		
206202_at	MEOX2		
206203_at	RCVRN		
206204_at	GRB14		
206205_at	MPHOSPH9		
206206_at	CD180		
206207_at	CLC		
206208_at	CA4		
206209_s_at	CA4		
206210_s_at	CETP		
206211_at	SELE		
206212_at	CPA2		
206213_at	WNT10B		
206214_at	PLA2G7		
206215_at	OPCML		
206216_at	SRPK3		
206217_at	EDA		
206218_at	MAGEB2		
206219_s_at	VAV1		
206220_s_at	RASA3		
206221_at	RASA3		
206222_at	TNFRSF10C		
206223_at	LMTK2		
206224_at	CST1		
206225_at	ZNF507		
206226_at	HRG		
206227_at	CILP		
206228_at	PAX2		
206229_x_at	PAX2		
206230_at	LHX1		
206231_at	KCNN1		
206232_s_at	B4GALT6		
206233_at	B4GALT6		
206234_s_at	MMP17		
206235_at	LIG4		
206236_at	GPR4		
206237_s_at	NRG1		
206238_s_at	YAF2		
206239_s_at	SPINK1		
206240_s_at	ZNF136		
206241_at	KPNA5		
206242_at	TM4SF5		
206243_at	TIMP4		
206244_at	CR1		
206245_s_at	IVNS1ABP		
206246_at	PFKFB4		
206247_at	MICB		
206248_at	PRKCE		
206249_at	MAP3K13		
206250_x_at	AVPR1A		
206251_s_at	AVPR1A		
206252_s_at	AVPR1A		
206253_at	DLG2		
206254_at	EGF		
206255_at	BLK		
206256_at	CPN1		
206257_at	CCDC9		
206258_at	ST8SIA5		
206259_at	PROC		
206260_at	TGM4		
206261_at	ZNF239		
206262_at	ADH1C		
206263_at	FMO4		
206264_at	GPLD1		
206265_s_at	GPLD1		
206266_at	GPLD1		
206267_s_at	MATK		
206268_at	LEFTY1		
206269_at	GCM1		
206270_at	PRKCG		
206271_at	TLR3		
206272_at	RAB4A /// SPHAR		
206273_at	SLMO1		
206274_s_at	CROCC		
206275_s_at	MICAL2		
206276_at	LY6D		
206277_at	P2RY2		
206278_at	PTAFR		
206279_at	PRKY		
206280_at	CDH18		
206281_at	ADCYAP1		
206282_at	NEUROD1		
206283_s_at	TAL1		
206284_x_at	CLTB		
206285_at	NPHP1		
206286_s_at	TDGF1 /// TDGF3		
206287_s_at	ITIH4 /// MUSTN1		
206288_at	PGGT1B		
206289_at	HOXA4		
206290_s_at	RGS7		
206291_at	NTS		
206292_s_at	SULT2A1		
206293_at	SULT2A1		
206294_at	HSD3B2		
206295_at	IL18		
206296_x_at	MAP4K1		
206297_at	CTRC		
206298_at	ARHGAP22		
206299_at	FAM155B		
206300_s_at	PTHLH		
206301_at	TEC		
206302_s_at	NUDT4 /// NUDT4P1		
206303_s_at	NUDT4		
206304_at	MYBPH		
206305_s_at	C8A		
206306_at	RYR3		
206307_s_at	FOXD1		
206308_at	TRDMT1		
206309_at	LECT1		
206310_at	SPINK2		
206311_s_at	PLA2G1B		
206312_at	GUCY2C		
206313_at	HLA-DOA		
206314_at	ZNF167		
206315_at	CRLF1		
206316_s_at	KNTC1		
206317_s_at	ABCB8		
206318_at	SPINLW1		
206319_s_at	SPINLW1		
206320_s_at	SMAD9		
206321_at	RFX1		
206322_at	SYN3		
206323_x_at	OPHN1		
206324_s_at	DAPK2		
206325_at	SERPINA6		
206326_at	GRP		
206327_s_at	CDH15		
206328_at	CDH15		
206329_at	EXTL1		
206330_s_at	SHC3		
206331_at	CALCRL		
206332_s_at	IFI16		
206333_at	MSI1		
206334_at	LIPF		
206335_at	GALNS		
206336_at	CXCL6		
206337_at	CCR7		
206338_at	ELAVL3		
206339_at	CARTPT		
206340_at	NR1H4		
206341_at	IL2RA		
206342_x_at	IDS		
206343_s_at	NRG1		
206344_at	PON1		
206345_s_at	PON1		
206346_at	PRLR		
206347_at	PDK3		
206348_s_at	PDK3		
206349_at	LGI1		
206350_at	APCS		
206351_s_at	PEX10		
206352_s_at	PEX10		
206353_at	COX6A2		
206354_at	SLCO1B3		
206355_at	GNAL		
206356_s_at	GNAL		
206357_at	OPA3		
206358_at	PRM1		
206359_at	SOCS3		
206360_s_at	SOCS3		
206361_at	GPR44		
206362_x_at	MAP3K10		
206363_at	MAF		
206364_at	KIF14		
206365_at	XCL1		
206366_x_at	XCL1		
206367_at	REN		
206368_at	CPLX2		
206369_s_at	PIK3CG		
206370_at	PIK3CG		
206371_at	FOLR3		
206372_at	MYF6		
206373_at	ZIC1		
206374_at	DUSP8		
206375_s_at	HSPB3		
206376_at	SLC6A15		
206377_at	FOXF2		
206378_at	SCGB2A2		
206379_at	EYA3		
206380_s_at	CFP		
206381_at	SCN2A		
206382_s_at	BDNF		
206383_s_at	G3BP2		
206384_at	CACNG3		
206385_s_at	ANK3		
206386_at	SERPINA7		
206387_at	CDX2		
206388_at	PDE3A		
206389_s_at	PDE3A		
206390_x_at	PF4		
206391_at	RARRES1		
206392_s_at	RARRES1		
206393_at	TNNI2		
206394_at	MYBPC2		
206395_at	DGKG		
206396_at	SLC1A1		
206397_x_at	GDF1 /// LASS1		
206398_s_at	CD19		
206399_x_at	CACNA1A		
206400_at	LGALS7 /// LGALS7B		
206401_s_at	MAPT		
206402_s_at	NPFF		
206403_at	ZNF536		
206404_at	FGF9		
206405_x_at	USP6		
206406_at	SMCP		
206407_s_at	CCL13		
206408_at	LRRTM2		
206409_at	TIAM1		
206410_at	NR0B2		
206411_s_at	ABL2		
206412_at	FER		
206413_s_at	TCL1B		
206414_s_at	ASAP2		
206415_at	TLL1		
206416_at	ZNF205		
206417_at	CNGA1		
206418_at	NOX1		
206419_at	RORC		
206420_at	IGSF6		
206421_s_at	SERPINB7		
206422_at	GCG		
206423_at	ANGPTL7		
206424_at	CYP26A1		
206425_s_at	TRPC3		
206426_at	MLANA		
206427_s_at	MLANA		
206428_s_at			
206429_at	F2RL1		
206430_at	CDX1		
206431_x_at	TBC1D9B		
206432_at	HAS2		
206433_s_at	SPOCK3		
206434_at	SPOCK3		
206435_at	B4GALNT1		
206436_at	MPPED1		
206437_at	S1PR4		
206438_x_at	TCTN2		
206439_at	EPYC		
206440_at	LIN7A		
206441_s_at	COMMD4		
206442_at	SEMG1		
206443_at	RORB		
206444_at	PDE1B		
206445_s_at	PRMT1		
206446_s_at	CELA2A /// CELA2B		
206447_at	CELA2A		
206448_at	ZNF365		
206449_s_at	MASP1		
206450_at	DBH		
206451_at	TBCCD1		
206452_x_at	PPP2R4		
206453_s_at	NDRG2		
206454_s_at	RHO		
206455_s_at	RHO		
206456_at	GABRA5		
206457_s_at	DIO1		
206458_s_at	WNT2B		
206459_s_at	WNT2B		
206460_at	AJAP1		
206461_x_at	MT1H		
206462_s_at	NTRK3		
206463_s_at	DHRS2		
206464_at	BMX		
206465_at	ACSBG1		
206466_at	ACSBG1		
206467_x_at	RTEL1 /// TNFRSF6B		
206468_s_at	METTL13		
206469_x_at	AKR7A3		
206470_at	PLXNC1		
206471_s_at	PLXNC1		
206472_s_at	TLE3		
206473_at	MBTPS2		
206474_at	CDK17		
206475_x_at	CSH1		
206476_s_at	NOVA2		
206477_s_at	NOVA2		
206478_at	KIAA0125		
206479_at	TRPM1		
206480_at	LTC4S		
206481_s_at	LDB2		
206482_at	PTK6		
206483_at	LRRC6		
206484_s_at	XPNPEP2		
206485_at	CD5		
206486_at	LAG3		
206487_at	SUN1		
206488_s_at	CD36		
206489_s_at	DLGAP1		
206490_at	DLGAP1		
206491_s_at	NAPA		
206492_at	FHIT		
206493_at	ITGA2B		
206494_s_at	ITGA2B		
206495_s_at	HINFP		
206496_at	FMO3		
206497_at	C7orf44		
206498_at	OCA2		
206499_s_at	RCC1		
206500_s_at	C14orf106		
206501_x_at	ETV1		
206502_s_at	INSM1		
206503_x_at	PML		
206504_at	CYP24A1		
206505_at	UGT2B4		
206506_s_at	SUPT3H		
206507_at	ZSCAN12		
206508_at	CD70		
206509_at	PIP		
206510_at	SIX2		
206511_s_at	SIX2		
206512_at	SRP19 /// ZRSR1		
206513_at	AIM2		
206514_s_at	CYP4F2 /// CYP4F3		
206515_at	CYP4F3		
206516_at	AMH		
206517_at	CDH16		
206518_s_at	RGS9		
206519_x_at	SIGLEC6		
206520_x_at	SIGLEC6		
206521_s_at	GTF2A1		
206522_at	MGAM		
206523_at	CYTH3		
206524_at	T		
206525_at	GABRR1		
206526_at	RIBC2		
206527_at	ABAT		
206528_at	TRPC6		
206529_x_at	SLC26A4		
206530_at	RAB30		
206531_at	DPF1		
206532_at			
206533_at	CHRNA5		
206534_at	GRIN2A		
206535_at	SLC2A2		
206536_s_at	XIAP		
206537_at	XIAP		
206538_at	MRAS		
206539_s_at	CYP4F12		
206540_at	GLB1L		
206541_at	KLKB1		
206542_s_at	SMARCA2		
206543_at	SMARCA2		
206544_x_at	SMARCA2		
206545_at	CD28		
206546_at	SYCP2		
206547_s_at	PPEF1		
206548_at			
206549_at	INSL4		
206550_s_at	NUP155		
206551_x_at	KLHL24		
206552_s_at	TAC1		
206553_at	OAS2		
206554_x_at	SETMAR		
206555_s_at	THUMPD1		
206556_at	CLUL1		
206557_at	ZNF702P		
206558_at	SIM2		
206559_x_at	EEF1A1		
206560_s_at	MIA		
206561_s_at	AKR1B10		
206562_s_at	CSNK1A1		
206563_s_at	OPRL1		
206564_at	OPRL1		
206565_x_at	SMA4		
206566_at	SLC7A1		
206567_s_at	PHF20		
206568_at	TNP1		
206569_at	IL24		
206570_s_at	PSG11		
206571_s_at	MAP4K4		
206572_x_at	ZNF85		
206573_at	KCNQ3		
206574_s_at	PTP4A3		
206575_at	CDKL5		
206576_s_at	CEACAM1		
206577_at	VIP		
206578_at	NKX2-5		
206579_at	ZNF192		
206580_s_at	EFEMP2		
206581_at	BNC1		
206582_s_at	GPR56		
206583_at	ZNF673		
206584_at	LY96		
206585_at	MKRN3		
206586_at	CNR2		
206587_at	CCT6B		
206588_at	DAZL		
206589_at	GFI1		
206590_x_at	DRD2		
206591_at	RAG1		
206592_s_at	AP3D1		
206593_s_at	MED22		
206594_at	PASK		
206595_at	CST6		
206596_s_at	NRL		
206597_at	NRL		
206598_at	INS		
206599_at	SLC16A5		
206600_s_at	SLC16A5		
206601_s_at	HOXD3		
206602_s_at	HOXD3		
206603_at	SLC2A4		
206604_at	OVOL1		
206605_at	ENDOU		
206606_at	LIPC		
206607_at	CBL		
206608_s_at	RPGRIP1		
206609_at	MAGEC1		
206610_s_at	F11		
206611_at	C2orf27A		
206612_at	CACNG1		
206613_s_at	TAF1A		
206614_at	GDF5		
206615_s_at	ADAM22		
206616_s_at	ADAM22		
206617_s_at	RENBP		
206618_at	IL18R1		
206619_at	DKK4		
206620_at	GRAP		
206621_s_at	EIF4H		
206622_at	TRH		
206623_at	PDE6A		
206624_at	USP9Y		
206625_at	PRPH2		
206626_x_at	SSX1		
206627_s_at	SSX1		
206628_at	SLC5A1		
206629_at	ADAMTSL2		
206630_at	TYR		
206631_at	PTGER2		
206632_s_at	APOBEC3B		
206633_at	CHRNA1		
206634_at	SIX3		
206635_at	CHRNB2		
206636_at	RASA2		
206637_at	P2RY14		
206638_at	HTR2B		
206639_x_at	HTN1		
206640_x_at	GAGE12C /// GAGE12D /// GAGE12E /// GAGE12F /// GAGE12G /// GAGE12H /// GAGE12I /// GAGE2A /// GAGE2C /// GAGE4 /// GAGE5 /// GAGE6 /// GAGE7		
206641_at	TNFRSF17		
206642_at	DSG1		
206643_at	HAL		
206644_at	NR0B1		
206645_s_at	NR0B1		
206646_at	GLI1		
206647_at	HBZ		
206648_at	ZNF571		
206649_s_at	TFE3		
206650_at	IQCC		
206651_s_at	CPB2		
206652_at	ZMYM5		
206653_at	POLR3G		
206654_s_at	POLR3G		
206655_s_at	GP1BB /// SEPT5		
206656_s_at	C20orf3		
206657_s_at	MYOD1		
206658_at	UPK3B		
206659_at			
206660_at	IGLL1		
206661_at	DBF4B		
206662_at	GLRX		
206663_at	SP4		
206664_at	SI		
206665_s_at	BCL2L1		
206666_at	GZMK		
206667_s_at	SCAMP1		
206668_s_at	SCAMP1		
206669_at	GAD1		
206670_s_at	GAD1		
206671_at	SAG		
206672_at	AQP2		
206673_at	GPR176		
206674_at	FLT3		
206675_s_at	SKIL		
206676_at	CEACAM8		
206677_at	KRT31		
206678_at	GABRA1		
206679_at	APBA1		
206680_at	CD5L		
206681_x_at	GP2		
206682_at	CLEC10A		
206683_at	ZNF165		
206684_s_at	ATF7		
206685_at	HCG4		
206686_at	PDK1		
206687_s_at	PTPN6		
206688_s_at	CPSF4		
206689_x_at	KAT5		
206690_at	ACCN1		
206691_s_at	PDIA2		
206692_at	KCNJ10		
206693_at	IL7		
206694_at	PNLIPRP1		
206695_x_at	ZNF43		
206696_at	GPR143		
206697_s_at	HP		
206698_at	XK		
206699_x_at	NPAS1		
206700_s_at	KDM5D		
206701_x_at	EDNRB		
206702_at	TEK		
206703_at	CHRNB1		
206704_at	CLCN5		
206705_at	TULP1		
206706_at	NTF3		
206707_x_at	FAM65B		
206708_at	FOXN2		
206709_x_at	GPT		
206710_s_at	EPB41L3		
206711_at	CXorf1		
206712_at	GRTP1		
206713_at	NTNG1		
206714_at	ALOX15B		
206715_at	TFEC		
206716_at	UMOD		
206717_at	MYH8		
206718_at	LMO1		
206719_at	SYNGR4		
206720_at	MGAT5		
206721_at	C1orf114		
206722_s_at	LPAR2		
206723_s_at	LPAR2		
206724_at	CBX4		
206725_x_at	BMP1		
206726_at	HPGDS		
206727_at	C9		
206728_at	ECE2		
206729_at	TNFRSF8		
206730_at	GRIA3		
206731_at	CNKSR2		
206732_at	SLITRK3		
206733_at	TULP2		
206734_at	JRKL		
206735_at	CHRNA4		
206736_x_at	CHRNA4		
206737_at	WNT11		
206738_at	APOC4		
206739_at	HOXC5		
206740_x_at	SYCP1		
206741_at	C3orf32		
206742_at	FIGF		
206743_s_at	ASGR1		
206744_s_at	ZMYM5		
206745_at	HOXC11		
206746_at	BFSP1		
206747_at	GPRIN2		
206748_s_at	SPAG9		
206749_at	CD1B		
206750_at	MAFK		
206751_s_at	PCYT1B		
206752_s_at	DFFB		
206753_at	RDH16		
206754_s_at	CYP2B6 /// CYP2B7P1		
206755_at	CYP2B6		
206756_at	CHST7		
206757_at	PDE5A		
206758_at	EDN2		
206759_at	FCER2		
206760_s_at	FCER2		
206761_at	CD96		
206762_at	KCNA5		
206763_at	FKBP6		
206764_x_at	MPPE1		
206765_at	KCNJ2		
206766_at	ITGA10		
206767_at	RBMS3		
206768_at	RPL3L		
206769_at	TMSB4Y		
206770_s_at	SLC35A3		
206771_at	UPK3A		
206772_at	PTH2R		
206773_at	LY6H		
206774_at	FRMPD1		
206775_at	CUBN		
206776_x_at	ACRV1		
206777_s_at	CRYBB2 /// CRYBB2P1		
206778_at	CRYBB2		
206779_s_at	ASMT		
206780_at	GAD2		
206781_at	DNAJC4		
206782_s_at	DNAJC4		
206783_at	FGF4		
206784_at	AQP8		
206785_s_at	KLRC1 /// KLRC2		
206786_at	HTN3		
206787_at	BRDT		
206788_s_at	CBFB		
206789_s_at	POU2F1		
206790_s_at	NDUFB1		
206791_s_at	PDE4C		
206792_x_at	PDE4C		
206793_at	PNMT		
206794_at	ERBB4		
206795_at	F2RL2		
206796_at	WISP1		
206797_at	NAT2		
206798_x_at	DLEC1		
206799_at	SCGB1D2		
206800_at	MTHFR		
206801_at	NPPB		
206802_at	PAX5		
206803_at	PDYN		
206804_at	CD3G		
206805_at	SEMA3A		
206806_at	DGKI		
206807_s_at	ADD2		
206808_at	HNRNPA3P1		
206809_s_at	HNRNPA3 /// HNRNPA3P1		
206810_at	ZNF44		
206811_at	ADCY8		
206812_at	ADRB3		
206813_at	CTF1		
206814_at	NGF		
206815_at	SPAG8		
206816_s_at	SPAG8		
206817_x_at	CELF3		
206818_s_at	CNNM2		
206819_at	POM121L9P		
206820_at	AGFG2		
206821_x_at	AGFG2		
206822_s_at	L3MBTL1		
206823_at	L3MBTL1		
206824_at	CES1P1		
206825_at	OXTR		
206826_at	PMP2		
206827_s_at	TRPV6		
206828_at	TXK		
206829_x_at	ZNF430		
206830_at	SLC4A10		
206831_s_at	ARSD		
206832_s_at	SEMA3F		
206833_s_at	ACYP2		
206834_at	HBD		
206835_at	STATH		
206836_at	SLC6A3		
206837_at	ALX1		
206838_at	TBX19		
206839_at	C22orf31		
206840_at	AFM		
206841_at	PDE6H		
206842_at	KCND1		
206843_at	CRYBA4		
206844_at	FBP2		
206845_s_at	RNF40		
206846_s_at	HDAC6		
206847_s_at	HOXA7		
206848_at	FAM36A /// HOXA7		
206849_at	GABRG2		
206850_at	RASL10A		
206851_at	RNASE3		
206852_at	EPHA7		
206853_s_at	MAP3K7		
206854_s_at	MAP3K7		
206855_s_at	HYAL2		
206856_at	LILRB5		
206857_s_at	FKBP1B		
206858_s_at	HOXC6		
206859_s_at	PAEP		
206860_s_at	MIOS		
206861_s_at	CGGBP1		
206862_at	ZNF254		
206863_x_at			
206864_s_at	HRK		
206865_at	HRK		
206866_at	CDH4		
206867_at	GCKR		
206868_at	STARD8		
206869_at	CHAD		
206870_at	PPARA		
206871_at	ELANE		
206872_at	SLC17A1		
206873_at	CA6		
206874_s_at	SLK		
206875_s_at	SLK		
206876_at	SIM1		
206877_at	MXD1		
206878_at	DAO		
206879_s_at	NRG2		
206880_at	P2RX6		
206881_s_at	LILRA3		
206882_at	SLC1A6		
206883_x_at	GP9		
206884_s_at	SCEL		
206885_x_at	GH1		
206886_x_at	GH1		
206887_at	CCBP2		
206888_s_at	ARHGDIG		
206889_at	PDIA2		
206890_at	IL12RB1		
206891_at	ACTN3		
206892_at	AMHR2		
206893_at	SALL1		
206894_at	APOA4		
206895_at	PPP1R3A		
206896_s_at	GNG7		
206897_at	PAGE1		
206898_at	CDH19		
206899_at	NTSR2		
206900_x_at	ZNF253		
206901_at	C19orf57		
206902_s_at	EXOG		
206903_at	EXOG		
206904_at	MATN1		
206905_s_at	MATN1		
206906_at	ICAM5		
206907_at	TNFSF9		
206908_s_at	CLDN11		
206909_at			
206910_x_at	CFHR2		
206911_at	TRIM25		
206912_at	FOXE1		
206913_at	BAAT		
206914_at	CRTAM		
206915_at	NKX2-2		
206916_x_at	TAT		
206917_at	GNA13		
206918_s_at	CPNE1		
206919_at	ELK4		
206920_s_at	GLE1		
206921_at	GLE1		
206922_at	VCY /// VCY1B		
206923_at	PRKCA		
206924_at	IL11		
206925_at	ST8SIA4		
206926_s_at	IL11		
206927_s_at	GUCY1A2		
206928_at	ZNF124		
206929_s_at	NFIC		
206930_at	GLYAT		
206931_at	ZNF141		
206932_at	CH25H		
206933_s_at	H6PD		
206934_at	SIRPB1		
206935_at	PCDH8		
206936_x_at			
206937_at	SPTA1		
206938_at	SRD5A2		
206939_at	DCC		
206940_s_at	POU4F1		
206941_x_at	SEMA3E		
206942_s_at	PMCH		
206943_at	TGFBR1		
206944_at	HTR6		
206945_at	LCT		
206946_at	HCN4		
206947_at	B3GALT5		
206948_at	NEU3		
206949_s_at	RUSC1		
206950_at	SCN9A		
206951_at	HIST1H4E		
206952_at	G6PC		
206953_s_at	LPHN2		
206954_at	WT1-AS		
206955_at	AQP7		
206956_at	BGLAP /// PMF1		
206957_at	AGXT		
206958_s_at	UPF3A		
206959_s_at	UPF3A		
206960_at	LPAR4		
206961_s_at	MED20		
206962_x_at			
206963_s_at	NAT8 /// NAT8B		
206964_at	NAT8B		
206965_at	KLF12		
206966_s_at	KLF12		
206967_at	CCNT1		
206968_s_at	NFRKB		
206969_at	KRT34		
206970_at	CNTN2		
206971_at	GPR161		
206972_s_at	GPR161		
206973_at	PPFIA2		
206974_at	CXCR6		
206975_at	LTA		
206976_s_at	HSPH1		
206977_at	PTH		
206978_at	CCR2		
206979_at	C8B		
206980_s_at	FLT3LG		
206981_at	SCN4A		
206982_at	CRYBA1		
206983_at	CCR6		
206984_s_at	RIT2		
206985_at	HSD17B3		
206986_at	FGF18		
206987_x_at	FGF18		
206988_at	CCL25		
206989_s_at	SRSF2IP		
206990_at	TNR		
206991_s_at	CCR5		
206992_s_at	ATP5S		
206993_at	ATP5S		
206994_at	CST4		
206995_x_at	SCARF1		
206996_x_at	CACNB1		
206997_s_at	HS6ST1		
206998_x_at	PRB3		
206999_at	IL12RB2		
207000_s_at	PPP3CC		
207001_x_at	TSC22D3		
207002_s_at	PLAGL1		
207003_at	GUCA2A		
207004_at	BCL2		
207005_s_at	BCL2		
207006_s_at	CCDC106		
207007_at	NR1I3		
207008_at	CXCR2		
207009_at	PHOX2B		
207010_at	GABRB1		
207011_s_at	PTK7		
207012_at	MMP16		
207013_s_at	MMP16		
207014_at	GABRA2		
207015_s_at	ALDH1A2		
207016_s_at	ALDH1A2		
207017_at	RAB27B		
207018_s_at	RAB27B		
207019_s_at	AKAP4		
207020_at	HSF2BP		
207021_at	ZPBP		
207022_s_at	LDHC		
207023_x_at	KRT10		
207024_at	CHRND		
207025_at	GJC2		
207026_s_at	ATP2B3		
207027_at	HGFAC		
207028_at	MYCNOS		
207029_at	KITLG		
207030_s_at	CSRP2		
207031_at	NKX3-2		
207032_s_at	CRISP1		
207033_at	GIF		
207034_s_at	GLI2		
207035_at	SLC30A3		
207036_x_at	GRIN2D		
207037_at	TNFRSF11A		
207038_at	SLC16A6		
207039_at	CDKN2A		
207040_s_at	ST13		
207041_at	MASP2		
207042_at	E2F2		
207043_s_at	SLC6A9		
207044_at	THRB		
207045_at	CCDC132		
207046_at	HIST2H4A /// HIST2H4B		
207047_s_at	CLCNKA /// CLCNKB		
207048_at	SLC6A11		
207049_at	SCN8A		
207050_at	CACNA2D1		
207051_at	SLC17A4		
207052_at	HAVCR1		
207053_at	SLC8A1		
207054_at	IMPG1		
207055_at	GPR37L1		
207056_s_at	SLC4A8		
207057_at	SLC16A7		
207058_s_at	PARK2		
207059_at	PAX9		
207060_at	EN2		
207061_at	ERN1		
207062_at	IAPP		
207063_at	NCRNA00185		
207064_s_at	AOC2		
207065_at	KRT75		
207066_at	HRC		
207067_s_at	HDC		
207068_at	ZFP37		
207069_s_at	SMAD6		
207070_at	RGR		
207071_s_at	ACO1		
207072_at	IL18RAP		
207073_at	CDKL2		
207074_s_at	SLC18A1		
207075_at	NLRP3		
207076_s_at	ASS1		
207077_at	CELA2B		
207078_at	MED6		
207079_s_at	MED6		
207080_s_at	PYY		
207081_s_at	PI4KA		
207082_at	CSF1		
207083_s_at	CC2D1A		
207084_at	POU3F2		
207085_x_at	CSF2RA		
207086_x_at	GAGE1 /// GAGE12C /// GAGE12D /// GAGE12E /// GAGE12F /// GAGE12G /// GAGE12H /// GAGE12I /// GAGE12J /// GAGE2A /// GAGE2C /// GAGE2D /// GAGE2E /// GAGE4 /// GAGE5 /// GAGE6 /// GAGE7 /// GAGE8		
207087_x_at	ANK1		
207088_s_at	SLC25A11		
207089_at	NRAP		
207090_x_at	ZFP30		
207091_at	P2RX7		
207092_at	LEP		
207093_s_at	OMG		
207094_at	CXCR1		
207095_at	SLC10A2		
207096_at	SAA4		
207097_s_at	SLC17A2		
207098_s_at	MFN1		
207099_s_at	CHM		
207100_s_at	VAMP1		
207101_at	VAMP1		
207102_at	AKR1D1		
207103_at	KCND2		
207104_x_at	LILRB1		
207105_s_at	PIK3R2		
207106_s_at	LTK		
207107_at	RPE65		
207108_s_at	NIPBL		
207109_at	POU2F3		
207110_at	KCNJ12		
207111_at	EMR1		
207112_s_at	GAB1		
207113_s_at	TNF		
207114_at	LY6G6C		
207115_x_at	MBTD1		
207116_s_at	GAPDHS		
207117_at	ZNF117		
207118_s_at	MMP23A /// MMP23B		
207119_at	PRKG1		
207120_at	ZNF667		
207121_s_at	MAPK6		
207122_x_at	SULT1A2		
207123_s_at	MATN4		
207124_s_at	GNB5		
207125_at	ZNF225		
207126_x_at	UGT1A1 /// UGT1A10 /// UGT1A4 /// UGT1A6 /// UGT1A8 /// UGT1A9		
207127_s_at	HNRNPH3		
207128_s_at	ZNF223		
207129_at	CA5B		
207130_at	ZMYND8		
207131_x_at	GGT1		
207132_x_at	PFDN5		
207133_x_at	ALPK1		
207134_x_at	TPSB2		
207135_at	HTR2A		
207136_at	ARR3		
207137_at	NFKBIL2		
207138_at	PHF2		
207139_at	ATP4A		
207140_at	ALPI		
207141_s_at	KCNJ3		
207142_at	KCNJ3		
207143_at	CDK6		
207144_s_at	CITED1		
207145_at	MSTN		
207146_at	KRT32		
207147_at	DLX2		
207148_x_at	MYOZ2		
207149_at	CDH12		
207150_at	SLC18A3		
207151_at	ADCYAP1R1		
207152_at	NTRK2		
207153_s_at	GLMN		
207154_at	DIO3		
207155_at	TBX5		
207156_at	HIST1H2AG		
207157_s_at	GNG5		
207158_at	APOBEC1		
207159_x_at	CRTC1		
207160_at	IL12A		
207161_at	KIAA0087		
207162_s_at	CACNA1B		
207163_s_at	AKT1		
207164_s_at	ZNF238		
207165_at	HMMR		
207166_at	GNGT1		
207167_at	CD101		
207168_s_at	H2AFY		
207169_x_at	DDR1		
207170_s_at	LETMD1		
207172_s_at	CDH11		
207173_x_at	CDH11		
207174_at	GPC5		
207175_at	ADIPOQ		
207176_s_at	CD80		
207177_at	PTGFR		
207178_s_at	FRK		
207179_at	TLX1		
207180_s_at	HTATIP2		
207181_s_at	CASP7		
207182_at	GABRA6		
207183_at	GPR19		
207184_at	SLC6A13		
207185_at	SLC10A1		
207186_s_at	BPTF		
207187_at	JAK3		
207188_at	CDK3		
207189_s_at	ZZEF1		
207190_at	ZZEF1		
207191_s_at	ISLR		
207192_at	DNASE1L2		
207193_at	AGRP		
207194_s_at	ICAM4		
207195_at	CNTN6		
207196_s_at	TNIP1		
207197_at	ZIC3		
207198_s_at	LIMS1		
207199_at	TERT		
207200_at	OTC		
207201_s_at	SLC22A1		
207202_s_at	NR1I2		
207203_s_at	NR1I2		
207204_at	FSCN2		
207205_at	CEACAM4		
207206_s_at	ALOX12		
207207_at	RBMXL2		
207208_at	RBMXL2		
207209_at	CETN1		
207210_at	GABRA3		
207211_at	USP2		
207212_at	SLC9A3		
207213_s_at	USP2		
207214_at	SPINK4		
207215_at	GSTTP1		
207216_at	TNFSF8		
207217_s_at	NOX1		
207218_at	F9		
207219_at	ZNF643		
207220_at	ART4		
207221_at	F2RL3		
207222_at	PLA2G10		
207223_s_at	ROD1		
207224_s_at	SIGLEC7		
207225_at	AANAT		
207226_at	HIST1H2BN		
207227_x_at	RFPL2		
207228_at	PRKACG		
207229_at	KLRAP1		
207230_at	CDON		
207231_at	DZIP3		
207232_s_at	DZIP3		
207233_s_at	MITF		
207234_at	RFX3		
207235_s_at	GRM5		
207236_at	ZNF345		
207237_at	KCNA3		
207238_s_at	PTPRC		
207239_s_at	CDK16		
207240_s_at	LHCGR		
207241_at	C4orf6		
207242_s_at	GRIK1		
207243_s_at	CALM2		
207244_x_at	CYP2A6		
207245_at	UGT2B17		
207246_at	ZFY		
207247_s_at	ZFX /// ZFY		
207248_at	KCNA4		
207249_s_at	SLC28A2		
207250_at	SIX6		
207251_at	MEP1B		
207252_at	INE1		
207253_s_at	UBN1		
207254_at	SLC15A1		
207255_at	LEPR		
207256_at	MBL2		
207257_at	EPO		
207258_at	DSCR4		
207259_at	C17orf73		
207260_at	FEV		
207261_at	CNGA3		
207262_at	APOF		
207263_x_at	VEZT		
207264_at	KDELR3		
207265_s_at	KDELR3		
207266_x_at	RBMS1		
207267_s_at	DSCR6		
207268_x_at	ABI2		
207269_at	DEFA4		
207270_x_at	CD300C		
207271_x_at	SPAG11B		
207272_at	ZNF80		
207273_at			
207274_at	CHRNE		
207275_s_at	ACSL1		
207276_at	CDR1		
207277_at	CD209		
207278_s_at	CD209		
207279_s_at	NEBL		
207280_at	RNF185		
207281_x_at	VCX2		
207282_s_at	MYOG		
207283_at	RPL23AP32		
207284_s_at	ASPH		
207285_x_at	CSHL1		
207286_at	CEP135		
207287_at	FLJ14107		
207288_at	ASMTL-AS		
207289_at	MMP25		
207290_at	PLXNA2		
207291_at	PRRG4		
207292_s_at	MAPK7		
207293_s_at	AGTR2		
207294_at	AGTR2		
207295_at	SCNN1G		
207296_at	ZNF343		
207298_at	SLC17A3		
207299_s_at	GRM1		
207300_s_at	F7		
207301_at	EFNA5		
207302_at	SGCG		
207303_at	PDE1C		
207304_at	ZNF45		
207305_s_at	TRAPPC8		
207306_at	TCF15		
207307_at	HTR2C		
207308_at	SLCO1A2		
207309_at	NOS1		
207310_s_at	NOS1		
207311_at	DOC2B		
207312_at	PHKG1		
207313_x_at	KIR3DL1 /// KIR3DL2 /// LOC727787		
207314_x_at	KIR3DL1 /// KIR3DL2 /// LOC727787		
207315_at	CD226		
207316_at	HAS1		
207317_s_at	CASQ2		
207318_s_at	CDK13		
207319_s_at	CDK13		
207320_x_at	STAU1		
207321_s_at	ABCB9		
207322_at	ITSN1		
207323_s_at	MBP		
207324_s_at	DSC1		
207325_x_at	MAGEA1		
207326_at	BTC		
207327_at	EYA4		
207328_at	ALOX15		
207329_at	MMP8		
207330_at	PZP		
207331_at			
207332_s_at	TFRC		
207333_at	NMBR		
207334_s_at	TGFBR2		
207335_x_at	ATP5I		
207336_at	SOX5		
207337_at	CTAG2		
207338_s_at	ZNF200		
207339_s_at	LTB		
207341_at	PRTN3		
207342_at	CNGB1		
207343_at	LYZL6		
207344_at	AKAP3		
207345_at	FST		
207346_at	STX2		
207347_at	ERCC6 /// PGBD3		
207348_s_at	LIG3		
207349_s_at	UCP3		
207350_s_at	VAMP4		
207351_s_at	SH2D2A		
207352_s_at	GABRB2		
207353_s_at	HMX1		
207354_at	CCL16		
207355_at	SLC1A7		
207356_at	DEFB4A		
207357_s_at	GALNT10		
207358_x_at	MACF1		
207359_at	CAMKK2		
207360_s_at	NTSR1		
207361_at	HBP1		
207362_at	SLC30A4		
207363_at	RS1		
207364_at	TEX28		
207365_x_at	USP34		
207366_at	KCNS1		
207367_at	ATP12A		
207368_at	HTR1D		
207369_at	BRS3		
207370_at	IBSP		
207371_at			
207372_s_at	ENTPD2		
207373_at	HOXD10		
207374_at	PLSCR2		
207375_s_at	IL15RA		
207376_at	VENTX		
207377_at	PPP1R2P9		
207378_at	TREH		
207379_at	EDIL3		
207380_x_at	NOX1		
207381_at	ALOX12B		
207382_at	TP63		
207383_s_at	RHBDL1		
207384_at	PGLYRP1		
207385_at	TFDP3		
207386_at	CYP7B1		
207387_s_at	GK		
207388_s_at	PTGES		
207389_at	GP1BA		
207390_s_at	SMTN		
207391_s_at	PIP5K1A		
207392_x_at	UGT2B15		
207393_at	HCRTR2		
207394_at	ZNF137P		
207395_at	BTN1A1		
207396_s_at	ALG3		
207397_s_at	HOXD13		
207398_at	HOXD13		
207399_at	BFSP2		
207400_at	NPY5R		
207401_at	PROX1		
207402_at	ZNF132		
207403_at	IRS4		
207404_s_at	HTR1E		
207405_s_at	RAD17		
207406_at	CYP7A1		
207407_x_at	CYP4A11		
207408_at	SLC22A14		
207409_at	LECT2		
207410_s_at	TLX2		
207412_x_at	CELP		
207413_s_at	SCN5A		
207414_s_at	PCSK6		
207415_at	PLA2R1		
207416_s_at	NFATC3		
207417_s_at	ZNF177		
207418_s_at	DDO		
207419_s_at	RAC2		
207420_at	COLEC10		
207421_at	CA5A		
207422_at	ADAM20		
207423_s_at	ADAM20		
207424_at	MYF5		
207425_s_at	09-Sep		
207426_s_at	TNFSF4		
207427_at	ACR		
207428_x_at	CDK11A /// CDK11B		
207429_at	SLC22A2		
207430_s_at	MSMB		
207431_s_at	DEGS1		
207432_at	BEST2		
207433_at	IL10		
207434_s_at	FXYD2		
207435_s_at	SRRM2		
207436_x_at	KIAA0894		
207437_at	NOVA1		
207438_s_at	SNUPN		
207439_s_at	SLC35A2		
207440_at	SLC35A2		
207441_at	SMR3B		
207442_at	CSF3		
207443_at	NR2E1		
207444_at	SLC22A13		
207445_s_at	CCR9		
207446_at	TLR6		
207447_s_at	MGAT4C		
207448_at	POFUT2		
207449_s_at	POFUT2		
207450_s_at	POU6F2		
207451_at	NKX2-8		
207452_s_at	CNTN5		
207453_s_at	DNAJB5		
207454_at	GRIK3		
207455_at	P2RY1		
207456_at	HNF4G		
207457_s_at	LY6G6D		
207458_at	C8orf51		
207459_x_at	GYPB		
207460_at	GZMM		
207461_at			
207462_at	GLRA2		
207463_x_at	PRSS3		
207464_at	AHCYL1		
207465_at	LOC100127886		
207466_at	GAL		
207467_x_at	CAST		
207468_s_at	SFRP5		
207469_s_at	PIR		
207470_at			
207471_at			
207472_at	RARS2		
207473_at	MLN		
207474_at	SNRK		
207475_at	FABP2		
207476_at	LOC100507630		
207477_at			
207478_at			
207479_at			
207480_s_at	MEIS2		
207481_at			
207482_at	TP53TG5		
207483_s_at	CAND1		
207484_s_at	EHMT2		
207485_x_at	BTN3A1		
207486_x_at	CHN2		
207487_at			
207488_at			
207489_at	RPS2P45		
207490_at	TUBA4B		
207491_at	MOGAT2		
207492_at	NGLY1		
207493_x_at	SSX2 /// SSX2B		
207494_s_at	ZNF76		
207495_at	RAB28		
207496_at	MS4A2		
207497_s_at	MS4A2		
207498_s_at	CYP2D6		
207499_x_at	UNC45A		
207500_at	CASP5		
207501_s_at	FGF12		
207502_at	GUCA2B		
207503_at	TCP10		
207504_at	CA7		
207505_at	PRKG2		
207506_at	GLRX3		
207507_s_at	ATP5G3		
207508_at	ATP5G3		
207509_s_at	LAIR2		
207510_at	BDKRB1		
207511_s_at	C2orf24		
207513_s_at	ZNF189		
207514_s_at	GNAT1		
207515_s_at	POLR1C		
207516_at	CHRNB4		
207517_at	LAMC2		
207518_at	DGKE		
207519_at	SLC6A4		
207520_at			
207521_s_at	ATP2A3		
207522_s_at	ATP2A3		
207523_at	C6orf10		
207524_at	ST7		
207525_s_at	GIPC1		
207526_s_at	IL1RL1		
207527_at	KCNJ9		
207528_s_at	SLC7A11		
207529_at	DEFA5		
207530_s_at	CDKN2B		
207531_at	CRYGC		
207532_at	CRYGD		
207533_at	CCL1		
207534_at	MAGEB1		
207535_s_at	NFKB2		
207536_s_at	TNFRSF9		
207537_at	PFKFB1		
207538_at	IL4		
207539_s_at	IL4		
207540_s_at	SYK		
207541_s_at	EXOSC10		
207542_s_at	AQP1		
207543_s_at	P4HA1		
207544_s_at	ADH6		
207545_s_at	NUMB		
207546_at	ATP4B		
207547_s_at	FAM107A		
207548_at	GRM7		
207549_x_at	CD46		
207550_at	MPL		
207551_s_at	MSL3		
207552_at	ATP5G2		
207553_at	OPRK1		
207554_x_at	TBXA2R		
207555_s_at	TBXA2R		
207556_s_at	DGKZ		
207557_s_at	RYR2		
207558_s_at	PITX2		
207559_s_at	ZMYM3		
207560_at	SLC28A1		
207561_s_at	ACCN3		
207562_at	DGKQ		
207563_s_at	OGT		
207564_x_at	OGT		
207565_s_at	MR1		
207566_at	MR1		
207567_at	SLC13A2		
207568_at	CHRNA6		
207569_at	ROS1		
207570_at	SHOX		
207571_x_at	C1orf38		
207572_at			
207573_x_at	ATP5L		
207574_s_at	GADD45B		
207575_at	GOLGA6A		
207576_x_at	OXT		
207577_at	HTR4		
207578_s_at	HTR4		
207579_at	MAGEB3		
207580_at	MAGEB4		
207581_s_at	MAGEB4		
207582_at	PIN1P1		
207583_at	ABCD2		
207584_at	LPA		
207585_s_at	RPL36AL		
207586_at	SHH		
207587_at	CRYGA		
207588_at			
207589_at	ADRA1B		
207590_s_at	CENPI		
207591_s_at	ARID1A		
207592_s_at	HCN2		
207593_at	ABCG4		
207594_s_at	SYNJ1		
207595_s_at	BMP1		
207596_at			
207597_at	ADAM18		
207598_x_at	XRCC2		
207599_at	MMP20		
207600_at	KCNC3		
207601_at	SULT1B1		
207602_at	TMPRSS11D		
207603_at	SLC4A7		
207604_s_at	SLC4A7		
207605_x_at	ZNF117		
207606_s_at	ARHGAP12		
207607_at	ASCL2		
207608_x_at	CYP1A2		
207609_s_at	CYP1A2		
207610_s_at	EMR2		
207611_at	HIST1H2BL		
207612_at	WNT8B		
207613_s_at	CAMK2A		
207614_s_at	CUL1		
207615_s_at	C16orf3		
207616_s_at	TANK		
207617_at	DDX3X		
207618_s_at	BCS1L		
207619_at	HCRTR1		
207620_s_at	CASK		
207621_s_at	PEMT		
207622_s_at	ABCF2		
207623_at	ABCF2		
207624_s_at	RPGR		
207625_s_at	CBFA2T2		
207626_s_at	SLC7A2		
207627_s_at	TFCP2		
207628_s_at	WBSCR22		
207629_s_at	ARHGEF2		
207630_s_at	CREM		
207631_at	NBR2		
207632_at	MUSK		
207633_s_at	MUSK		
207634_at	PDCD1		
207635_s_at	KCNH1		
207636_at	SERPINI2		
207637_at	WSCD2		
207638_at	TMPRSS15		
207639_at	FZD9		
207640_x_at	NTN3		
207641_at	TNFRSF13B		
207642_at	HCRT		
207643_s_at	TNFRSF1A		
207644_at	FOXH1		
207645_s_at	CHD1L		
207646_s_at	CDY1 /// CDY1B /// CDY2A /// CDY2B		
207647_at	CDY1		
207648_at	DRP2		
207649_at	KRT37		
207650_x_at	PTGER1		
207651_at	GPR171		
207652_s_at	CMKLR1		
207653_at	FOXD2		
207654_x_at	DR1		
207655_s_at	BLNK		
207656_s_at	ACOX1		
207657_x_at	TNPO1		
207658_s_at	FOXG1		
207659_s_at	MOBP		
207660_at	DMD		
207661_s_at	SH3PXD2A		
207662_at	TBX1		
207663_x_at	GAGE3		
207664_at	ADAM2		
207665_at	ADAM21 /// ADAM21P1		
207666_x_at	SSX3		
207667_s_at	MAP2K3		
207668_x_at	PDIA6		
207669_at	KRT83		
207670_at	KRT85		
207671_s_at	BEST1		
207672_at			
207673_at	NPHS1		
207674_at	FCAR		
207675_x_at	ARTN		
207676_at	ONECUT2		
207677_s_at	NCF4		
207678_s_at	SOX30		
207679_at	PAX3		
207680_x_at	PAX3		
207681_at	CXCR3		
207682_s_at	KIF25		
207683_at	FOXN1		
207684_at	TBX6		
207685_at	CRYBB3		
207686_s_at	CASP8		
207687_at	INHBC		
207688_s_at			
207689_at	TBX10		
207690_at	ALX3		
207691_x_at	ENTPD1		
207692_s_at	ACAN		
207693_at	CACNB4		
207694_at	POU3F4		
207695_s_at	IGSF1		
207696_at	FUT9		
207697_x_at	LILRB2		
207698_at	C6orf123		
207699_at	ZFHX2		
207700_s_at	NCOA3		
207701_at	C22orf24		
207702_s_at	MAGI2		
207703_at	NLGN4Y		
207704_s_at	GAS7		
207705_s_at	NINL		
207706_at	USH2A		
207707_s_at	SEC13		
207708_at	ALOXE3		
207709_at	PRKAA2		
207710_at	LCE2B		
207711_at	C20orf117		
207712_at	BAGE		
207713_s_at	RBCK1		
207714_s_at	SERPINH1		
207715_at	CRYGB		
207716_at	KRT38		
207717_s_at	PKP2		
207718_x_at	CYP2A7		
207719_x_at	CEP170		
207720_at	LOR		
207721_x_at	HINT1		
207722_s_at	BTBD2		
207723_s_at	KLRC3		
207724_s_at	SPAST		
207725_at	POU4F2		
207726_at	ESRRB		
207727_s_at	MUTYH		
207728_at	ATF7IP		
207729_at	CDH9		
207730_x_at			
207731_at			
207732_s_at	DLG3		
207733_x_at	PSG9		
207734_at	LAX1		
207735_at	RNF125		
207736_s_at	TNP2		
207737_at			
207738_s_at	NCKAP1		
207739_s_at	GAGE1 /// GAGE12F /// GAGE12G /// GAGE12I /// GAGE12J /// GAGE2A /// GAGE2B /// GAGE2C /// GAGE2D /// GAGE2E /// GAGE3 /// GAGE4 /// GAGE5 /// GAGE6 /// GAGE7 /// GAGE8		
207740_s_at	NUP62		
207741_x_at	TPSAB1		
207742_s_at	NR6A1		
207743_at	LOC100505593		
207744_at			
207745_at	CABP2		
207746_at	POLQ		
207747_s_at	DOK4		
207748_at			
207749_s_at	PPP2R3A		
207750_at			
207751_at			
207752_x_at	PRB1		
207753_at	ZNF304		
207754_at	RASSF8		
207755_at			
207756_at			
207757_at	ZFP2		
207758_at			
207759_s_at	DISC1 /// TSNAX /// TSNAX-DISC1		
207760_s_at	NCOR2		
207761_s_at	METTL7A		
207762_at	LPAL2		
207763_at	S100A5		
207764_s_at	HIPK3		
207765_s_at	KIAA1539		
207766_at	CDKL1		
207767_s_at	EGR4		
207768_at	EGR4		
207769_s_at	PQBP1		
207770_x_at	CSH2		
207771_at	SLC5A2		
207772_s_at	PRMT8		
207773_x_at	CYP3A43		
207774_at	ATG10		
207775_at	MGC4859		
207776_s_at	CACNB2		
207777_s_at	SP140		
207778_at	REG1P		
207779_at			
207780_at	CYLC2		
207781_s_at	ZNF711		
207782_s_at	PSEN1		
207783_x_at	HUWE1		
207784_at	ARSD		
207785_s_at	RBPJ		
207786_at	CYP2R1		
207787_at	KRT33B		
207788_s_at	SORBS3		
207789_s_at	DPP6		
207790_at	LRRC1		
207791_s_at	RAB1A		
207792_at	OPRD1		
207793_s_at	EPB41		
207794_at	CCR2		
207795_s_at	KLRD1		
207796_x_at	KLRD1		
207797_s_at	LRP2BP		
207798_s_at	ATXN2L		
207799_x_at	ARMCX4		
207800_at	AKAP5		
207801_s_at	RNF10		
207802_at	CRISP3		
207803_s_at	CSN3		
207804_s_at	FCN2		
207805_s_at	PSMD9		
207808_s_at	PROS1		
207809_s_at	ATP6AP1		
207810_at	F13B		
207811_at	KRT12		
207812_s_at	GORASP2		
207813_s_at	FDXR		
207814_at	DEFA6		
207815_at	PF4V1		
207816_at	LALBA		
207817_at	IFNW1		
207818_s_at	HTR7		
207819_s_at	ABCB4		
207820_at	ADH1A		
207821_s_at	PTK2		
207822_at	FGFR1		
207823_s_at	AIF1		
207824_s_at	MAZ		
207825_s_at	GHRHR		
207826_s_at	ID3		
207827_x_at	SNCA		
207828_s_at	CENPF		
207829_s_at	BNIP1		
207830_s_at	PPP1R8		
207831_x_at	DHPS		
207832_at	BAIAP2		
207833_s_at	HLCS		
207834_at	FBLN1		
207835_at	FBLN1		
207836_s_at	RBPMS		
207837_at	RBPMS		
207838_x_at	PBXIP1		
207839_s_at	TMEM8B		
207840_at	CD160		
207841_at	SPIN2A		
207842_s_at	CASC3		
207843_x_at	CYB5A		
207844_at	IL13		
207845_s_at	ANAPC10		
207846_at	POU1F1		
207847_s_at	MUC1		
207848_at	AVP		
207849_at	IL2		
207850_at	CXCL3		
207851_s_at	INSR		
207852_at	CXCL5		
207853_s_at	SNCB		
207854_at	GYPE		
207855_s_at	CLCC1		
207856_s_at	LOC150776 /// SMPD4		
207857_at	LILRA2		
207858_s_at	PKLR		
207859_s_at	CHRNB3		
207860_at	NCR1		
207861_at	CCL22		
207862_at	UPK2		
207863_at	ADPRH		
207864_at	SCN7A		
207865_s_at	BMP8B		
207866_at	BMP8A		
207867_at	PAX4		
207868_at	CHRNA2		
207869_s_at	CACNA1G		
207870_at	AKAP9		
207871_s_at	ST7		
207872_s_at	LILRA1		
207873_x_at	SEZ6L		
207874_s_at	CFHR4		
207875_at			
207876_s_at	FLNC		
207877_s_at	NVL		
207878_at	KRT76		
207879_at			
207880_at	ADAM11		
207881_at			
207882_at			
207883_s_at	TFR2		
207884_at	GUCY2D		
207885_at	S100G		
207886_s_at	CALCR		
207887_s_at	CALCR		
207888_at			
207889_at	SARDH		
207890_s_at	MMP25		
207891_s_at	HAUS7 /// TREX2		
207892_at	CD40LG		
207893_at	SRY		
207894_s_at	TCL6		
207895_at	NAALADL1		
207896_s_at	DLEC1		
207897_at	CRHR2		
207899_at	GIP		
207900_at	CCL17		
207901_at	IL12B		
207902_at	IL5RA		
207904_s_at	LNPEP		
207906_at	IL3		
207907_at	TNFSF14		
207908_at	KRT2		
207909_x_at	DAZ1 /// DAZ2 /// DAZ3 /// DAZ4		
207910_at	SCGB1D1		
207911_s_at	TGM5		
207912_s_at	DAZ1 /// DAZ2 /// DAZ3 /// DAZ4		
207913_at	CYP2F1		
207914_x_at	EVX1		
207915_at	LOC100293553		
207916_at			
207917_at			
207918_s_at	TSPY1 /// TSPY3 /// TSPY4 /// TSPY8		
207919_at	ART1		
207920_x_at	ZFX		
207921_x_at	PAX8		
207922_s_at	MAEA		
207923_x_at	PAX8		
207924_x_at	PAX8		
207925_at	CST5		
207926_at	GP5		
207927_at	HTR7		
207928_s_at	GLRA3		
207929_at	GRPR		
207930_at	LCN1		
207931_s_at	PFKFB2		
207932_at	IFNA8		
207933_at	ZP2		
207934_at	RFPL1		
207935_s_at	KRT13		
207936_x_at	RFPL3		
207937_x_at	FGFR1		
207938_at	PI15		
207939_x_at	RNPS1		
207940_x_at	CNR1		
207941_s_at	RBM39		
207943_x_at	PLAGL1		
207944_at	OCM2		
207945_s_at	CSNK1D		
207946_at	MAML3		
207949_s_at	ICA1		
207950_s_at	ANK3		
207951_at	CSN2		
207952_at	IL5		
207953_at			
207954_at	GATA2		
207955_at	CCL27		
207956_x_at	PDS5B		
207957_s_at	PRKCB		
207958_at	UGT2A1 /// UGT2A2		
207959_s_at	DNAH9		
207960_at			
207961_x_at	MYH11		
207962_at	CAPN11		
207963_at	C6orf54		
207964_x_at	IFNA4		
207965_at	NEUROG3		
207966_s_at	GLG1		
207967_at	VPS45		
207968_s_at	MEF2C		
207969_x_at	ACRV1		
207971_s_at	CEP68		
207972_at	GLRA1		
207973_x_at	ACRV1		
207974_s_at	SKP1		
207976_at	KLHL18		
207977_s_at	DPT		
207978_s_at	NR4A3		
207979_s_at	CD8B		
207980_s_at	CITED2		
207981_s_at	ESRRG		
207982_at	HIST1H1T		
207983_s_at	STAG2		
207984_s_at	MPP2		
207985_at			
207986_x_at	CYB561		
207987_s_at	GNRH1		
207988_s_at	ARPC2		
207989_at	OPRM1		
207990_x_at	ACRV1		
207991_x_at	ACRV1		
207992_s_at	AMPD3		
207993_s_at	CHP		
207994_s_at	OPRM1		
207995_s_at	CLEC4M		
207996_s_at	C18orf1		
207998_s_at	CACNA1D		
207999_s_at	ADARB1		
208000_at	GML		
208002_s_at	ACOT7		
208003_s_at	NFAT5		
208004_at	PROL1		
208005_at	NTN1		
208006_at	FOXI1		
208007_at			
208008_at	TBC1D29		
208009_s_at	ARHGEF16		
208010_s_at	PTPN22		
208011_at	PTPN22		
208012_x_at	SP110		
208013_s_at	ACRV1		
208014_x_at			
208015_at	SMAD1		
208016_s_at	AGTR1		
208017_s_at	MCF2		
208018_s_at	HCK		
208019_at	ZNF157		
208020_s_at	CACNA1C		
208021_s_at	RFC1		
208022_s_at	CDC14B		
208023_at	TNFRSF4		
208024_s_at	DGCR6 /// DGCR6L		
208025_s_at	HMGA2		
208026_at	HIST1H4F		
208027_s_at	TLL2		
208028_s_at	GPX5		
208029_s_at	LAPTM4B		
208030_s_at	ADD1		
208031_s_at	RFX2		
208032_s_at	GRIA3		
208033_s_at	ZFHX3		
208034_s_at	PROZ		
208035_at	GRM6		
208036_at	OPN1SW		
208037_s_at	MADCAM1		
208038_at	IL1RL2		
208039_at			
208040_s_at	MYBPC3		
208041_at	GRK1		
208042_at	AGGF1		
208043_at			
208044_s_at	PPARD		
208045_at			
208046_at	HIST1H4A		
208047_s_at	NAB1		
208048_at	TACR1		
208049_s_at	TACR1		
208050_s_at	CASP2		
208051_s_at	PAIP1		
208052_x_at	CEACAM3		
208053_at	GUCY2F		
208054_at	HERC4		
208055_s_at	HERC4		
208056_s_at	CBFA2T3		
208057_s_at	GLI2		
208058_s_at	MGAT3		
208059_at	CCR8		
208060_at	PAX7		
208061_at			
208062_s_at	NRG2		
208063_s_at	CAPN9		
208064_s_at	ST8SIA3		
208065_at	ST8SIA3		
208066_s_at	GTF2B		
208067_x_at	UTY		
208068_x_at	CSH1 /// CSH2 /// CSHL1 /// GH1 /// GH2		
208069_x_at	CSH1 /// CSH2 /// CSHL1 /// GH1 /// GH2		
208070_s_at	REV3L		
208071_s_at	LAIR1		
208072_s_at	DGKD		
208073_x_at	TTC3		
208074_s_at	AP2S1		
208075_s_at	CCL7		
208076_at	HIST1H4D		
208077_at	C9orf38		
208078_s_at	SIK1		
208079_s_at	AURKA		
208080_at	AURKA		
208081_s_at	ZNF442		
208082_x_at			
208083_s_at	ITGB6		
208084_at	ITGB6		
208085_s_at	ARHGAP6		
208086_s_at	DMD		
208087_s_at	ZBP1		
208088_s_at	CFHR5		
208089_s_at	TDRD3		
208090_s_at	AIRE		
208091_s_at	VOPP1		
208092_s_at	FAM49A		
208093_s_at	NDEL1		
208094_s_at	CCDC130		
208095_s_at	SRP72		
208096_s_at	COL21A1		
208097_s_at	TMX1		
208098_at	OR12D3 /// OR5V1		
208099_x_at	TTLL5		
208100_x_at	SEMA6C		
208101_s_at	URM1		
208102_s_at	PSD		
208103_s_at	ANP32E		
208104_s_at	TSC22D4		
208105_at	GIPR		
208106_x_at	PSG6		
208107_s_at	LOC81691		
208108_s_at	AVPR2		
208109_s_at	C15orf5		
208110_x_at	MED25		
208111_at	AVPR2		
208112_x_at	EHD1		
208113_x_at	PABPC3		
208114_s_at	ISG20L2		
208115_x_at	C10orf137		
208116_s_at	MAN1A1		
208117_s_at	LAS1L		
208118_x_at	LOC100271836 /// LOC440354 /// LOC595101 /// LOC641298 /// SLC7A5P1 /// SLC7A5P2		
208119_s_at	ZNF93		
208120_x_at	FKSG49		
208121_s_at	PTPRO		
208122_x_at	KIR2DS3		
208123_at	KCNB2		
208124_s_at	SEMA4F		
208126_s_at	CYP2C18		
208127_s_at	SOCS5		
208128_x_at	KIF25		
208129_x_at	RUNX1		
208130_s_at	TBXAS1		
208131_s_at	PTGIS		
208132_x_at	BAT2		
208133_at	RFC1		
208134_x_at	PSG2		
208135_at	HNF1B		
208136_s_at	MGC3771		
208137_x_at	ZNF611		
208138_at	GAST		
208139_s_at			
208140_s_at	LRRC48		
208141_s_at	DOHH		
208142_at	EDDM3A		
208143_s_at	EDDM3A		
208144_s_at			
208145_at			
208146_s_at	CPVL		
208147_s_at	CYP2C8		
208148_at	MYH4		
208149_x_at	DDX11		
208151_x_at	DDX17		
208152_s_at	DDX21		
208153_s_at	FAT2		
208154_at			
208155_x_at	GAGE1 /// GAGE12F /// GAGE12G /// GAGE12I /// GAGE12J /// GAGE4 /// GAGE5 /// GAGE6 /// GAGE7		
208156_x_at	EPPK1		
208157_at	SIM2		
208158_s_at	OSBPL1A		
208159_x_at	DDX11		
208160_at			
208161_s_at	ABCC3		
208162_s_at			
208163_s_at	OSBPL7		
208164_s_at	IL9R		
208165_s_at	PRSS16		
208166_at	MMP16		
208167_s_at	MMP16		
208168_s_at	CHIT1		
208169_s_at	PTGER3		
208170_s_at	TRIM31		
208172_s_at	KCNB2		
208173_at	IFNB1		
208174_x_at	ZRSR2		
208175_s_at	DMP1		
208176_at	DUX1		
208177_at	SLC34A1		
208178_x_at	TRIO		
208179_x_at	KIR2DL3		
208180_s_at	HIST1H4H		
208181_at	HIST1H4H		
208182_x_at	IFNA14		
208183_at	TACR3		
208184_s_at	TRAPPC10		
208185_x_at			
208186_s_at	LIPE		
208187_s_at			
208188_at	KRT9		
208189_s_at	MYO7A		
208190_s_at	LSR		
208191_x_at	PSG4		
208192_at			
208193_at	IL9		
208194_s_at	STAM2		
208195_at	TTN		
208196_x_at	NFATC1		
208198_x_at	KIR2DS1		
208199_s_at	ZFP161		
208200_at	IL1A		
208201_at	DUX2		
208202_s_at	PHF15		
208203_x_at	KIR2DS5		
208204_s_at	CAV3		
208205_at	PCDHA9		
208206_s_at	RASGRP2		
208207_at			
208208_at	MYH13		
208209_s_at	C4BPB		
208210_at	MAS1		
208211_s_at	ALK		
208212_s_at	ALK		
208213_s_at	KCNAB1		
208214_at	ADRB1		
208215_x_at	DRD4		
208216_at	DLX4		
208217_at	GABRR2		
208218_s_at	ACVR1B		
208219_at	ACVR1B		
208220_x_at	AMELY		
208221_s_at	SLIT1		
208222_at	ACVR1B		
208223_s_at	ACVR1B		
208224_at	HOXB1		
208225_at	FGFR2		
208226_x_at	ADAM22		
208227_x_at	ADAM22		
208228_s_at	FGFR2		
208229_at	FGFR2		
208230_s_at	NRG1		
208231_at	NRG1		
208232_x_at			
208233_at	PDPN		
208234_x_at	FGFR2		
208235_x_at	GAGE12F /// GAGE12G /// GAGE12I /// GAGE5 /// GAGE7		
208237_x_at	ADAM22		
208238_x_at			
208239_at	FOXE1		
208240_s_at	FGF1		
208241_at	NRG1		
208242_at	RAX		
208243_s_at	CNR1		
208244_at	BMP3		
208245_at	RAB9BP1		
208246_x_at			
208247_at	C3orf51		
208248_x_at	APLP2		
208249_s_at	TGDS		
208250_s_at	DMBT1		
208251_at	KCNC4		
208252_s_at	CHST3		
208253_at	SIGLEC8		
208254_at			
208255_s_at	FKBP8		
208256_at	EFNA2		
208257_x_at	PSG1		
208258_s_at	GAS2L1		
208259_x_at	IFNA7		
208260_at	AVPR1B		
208261_x_at	IFNA10		
208262_x_at	MEFV		
208263_at	SRP72		
208264_s_at	EIF3J		
208265_at	C2orf83		
208266_at	C8orf17 /// LOC100293561		
208267_at	TRPV5		
208268_at	ADAM28		
208269_s_at	ADAM28		
208270_s_at	RNPEP		
208271_at	PAPOLB		
208272_at	RANBP3		
208273_at	ZNF695		
208274_at	OCLM		
208275_x_at	UTF1		
208276_at			
208277_at	PITX3		
208278_s_at			
208279_s_at	CDRT1		
208280_at	CDRT1		
208281_x_at	DAZ1 /// DAZ2 /// DAZ3 /// DAZ4		
208282_x_at	DAZ1 /// DAZ2 /// DAZ3 /// DAZ4		
208283_at	GAGE1		
208284_x_at	GGT1		
208285_at	OR7A5		
208286_x_at	POU5F1 /// POU5F1B /// POU5F1P3 /// POU5F1P4		
208287_at	HCG9		
208288_at	ABCB11		
208289_s_at	EI24		
208290_s_at	EIF5		
208291_s_at	TH		
208292_at	BMP10		
208293_x_at	CSHL1		
208294_x_at	CSHL1		
208295_x_at	CSHL1		
208296_x_at	TNFAIP8		
208297_s_at	EVI5		
208298_at	EVI5		
208299_at	CACNA1I		
208300_at	PTPRH		
208301_at			
208302_at	HMHB1		
208303_s_at	CRLF2		
208304_at	CCR3		
208305_at	PGR		
208306_x_at	HLA-DRB1		
208307_at	RBMY1A1 /// RBMY1B /// RBMY1D /// RBMY1E /// RBMY1F /// RBMY1J		
208308_s_at	GPI		
208309_s_at	MALT1		
208310_s_at	C7orf28B /// CCZ1		
208311_at	GPR50		
208312_s_at	LOC100507851 /// PRAMEF1 /// PRAMEF2		
208313_s_at	SF1		
208314_at	RRH		
208315_x_at	TRAF3		
208316_s_at	OCRL		
208317_at	XYLB		
208318_s_at	XYLB		
208319_s_at	RBM3		
208320_at	CABP1		
208321_s_at	CABP1		
208322_s_at	ST3GAL1		
208323_s_at	ANXA13		
208324_at			
208325_s_at	AKAP13		
208327_at	CYP2A13		
208328_s_at	MEF2A		
208329_at	PBOV1		
208330_at	ALX4		
208331_at	BPY2		
208332_at	PRY		
208333_at	LHX5		
208334_at	NDST4		
208335_s_at	DARC		
208336_s_at	TECR		
208337_s_at	NR5A2		
208338_at	P2RX3		
208339_at	XKRY /// XKRY2		
208340_at			
208341_x_at	CSH2		
208342_x_at	CSH2		
208343_s_at	NR5A2		
208344_x_at	IFNA1 /// IFNA13		
208345_s_at	POU3F1		
208346_at	PPBPL2		
208347_at			
208348_s_at	CBLB		
208349_at	TRPA1		
208350_at	CSN1S1		
208351_s_at	MAPK1		
208352_x_at	ANK1		
208353_x_at	ANK1		
208354_s_at	SLC12A3		
208356_x_at	CSH1		
208357_x_at	CSH1		
208358_s_at	UGT8		
208359_s_at	KCNJ4		
208360_s_at			
208361_s_at	POLR3D		
208363_s_at	INPP4A		
208364_at	INPP4A		
208365_s_at	GRK4		
208366_at	PCDH11X		
208367_x_at	CYP3A4		
208368_s_at	BRCA2		
208369_s_at	GCDH		
208370_s_at	RCAN1		
208371_s_at	RING1		
208372_s_at	LIMK1		
208373_s_at	P2RY6		
208374_s_at	CAPZA1		
208375_at	IFNA1		
208376_at	CCR4		
208377_s_at	CACNA1F		
208378_x_at	FGF5		
208379_x_at	NPY2R		
208380_at	LBX1		
208381_s_at	SGPL1		
208382_s_at	DMC1		
208383_s_at	PCK1		
208384_s_at	MID2		
208385_at	NR2E3		
208386_x_at	DMC1		
208387_s_at	MMP24		
208388_at	NR2E3		
208389_s_at	SLC1A2		
208390_s_at	GLP1R		
208391_s_at	GLP1R		
208392_x_at	SP110		
208393_s_at	RAD50		
208394_x_at	ESM1		
208395_s_at	URB1		
208396_s_at	PDE1A		
208397_x_at	KCNJ5		
208398_s_at	TBPL1		
208399_s_at	EDN3		
208400_at	GLP1R		
208401_s_at	GLP1R		
208402_at	IL17A		
208403_x_at	MAX		
208404_x_at	KCNJ5		
208405_s_at	CD164		
208406_s_at	GRAP2		
208407_s_at	CTNND1		
208408_at	PTN		
208409_at	SLC14A2		
208410_x_at	AMELX		
208411_x_at	PPEF2		
208412_s_at	RARB		
208413_at	LOC100130354		
208414_s_at	HOXB3		
208415_x_at	ING1		
208416_s_at	SPTB		
208417_at	FGF6		
208420_x_at	SUPT6H		
208421_at			
208422_at	MSR1		
208423_s_at	MSR1		
208424_s_at	CIAPIN1		
208425_s_at	TANC2		
208426_x_at	KIR2DL4 /// KIR2DL5A /// LOC100287534		
208427_s_at	ELAVL2		
208428_at	TAP2		
208429_x_at	HNF4A		
208430_s_at	DTNA		
208431_s_at	TUB		
208432_s_at	CACNA1E		
208433_s_at	LRP8		
208434_at	MECOM		
208435_s_at	AQP6		
208436_s_at	IRF7		
208437_at	CLCN1		
208438_s_at	FGR		
208439_s_at	FCN2		
208440_at	C3orf27		
208441_at	IGF1R		
208442_s_at	ATM		
208443_x_at	SHOX2		
208445_s_at	BAZ1B		
208446_s_at	ZFYVE9		
208447_s_at	PRPS1		
208448_x_at	IFNA16		
208449_s_at	FGF8		
208450_at	LGALS2		
208451_s_at	C4A /// C4B /// LOC100509001		
208452_x_at	MYO9B		
208453_s_at	XPNPEP1		
208454_s_at	PGCP		
208455_at	PVRL1		
208456_s_at	RRAS2		
208457_at	GABRD		
208458_at	SCNN1D		
208459_s_at	XPO7		
208460_at	GJC1		
208461_at	HIC1		
208462_s_at	ABCC9		
208463_at	GABRA4		
208464_at	GRIA4		
208465_at	GRM2		
208466_at	RAB3D		
208467_at	KLF12		
208468_at	SOX21		
208469_s_at	EGFL8 /// PPT2		
208470_s_at	HP /// HPR		
208471_at	HPR		
208472_at	IKZF4		
208473_s_at	GP2		
208474_at	CLDN6		
208475_at	FRMD4A		
208476_s_at	FRMD4A		
208477_at	KCNC1		
208478_s_at	BAX		
208479_at	KCNA1		
208480_s_at	ABCC6		
208481_at	ASB4		
208482_at	SSTR1		
208483_x_at	KRT33A		
208484_at	HIST1H1A		
208485_x_at	CFLAR		
208486_at	DRD5		
208487_at	LMX1B		
208488_s_at	CR1		
208489_at	GJA8		
208490_x_at	HIST1H2BF		
208491_s_at	PGM5		
208492_at	RFXAP		
208493_at	HOXA11		
208494_at	SLC6A7		
208495_at	TLX3		
208496_x_at	HIST1H3G		
208497_x_at	NEUROG1		
208498_s_at	AMY1A /// AMY1B /// AMY1C /// AMY2A /// AMY2B		
208499_s_at	DNAJC3		
208500_x_at	FOXD3		
208501_at	GFI1B		
208502_s_at	PITX1		
208503_s_at	GATAD1		
208504_x_at	PCDHB11		
208505_s_at	FUT2		
208506_at	HIST1H3F		
208507_at	OR7C2		
208508_s_at	OR2J2		
208509_s_at	OR7A17		
208510_s_at	PPARG		
208511_at	PTTG3P		
208512_s_at	MLLT4		
208513_at	FOXB1		
208514_at	KCNE1		
208515_at	HIST1H2BM		
208516_at	MTNR1B		
208517_x_at	BTF3		
208518_s_at	PER2		
208519_x_at	GNRH2		
208520_at	OR10H3		
208521_at	OR5I1		
208522_s_at	PTCH1		
208523_x_at	HIST1H2BI		
208524_at	GPR15		
208525_s_at	OR2F1 /// OR2F2		
208526_at	OR2F1		
208527_x_at	HIST1H2BE		
208528_x_at	SSX5		
208529_at	BTF3P11		
208530_s_at	RARB		
208531_at	LOC100510292		
208532_x_at	KRTAP5-8		
208533_at	SOX1		
208534_s_at	RASA4 /// RASA4P		
208535_x_at	COL13A1		
208536_s_at	BCL2L11		
208537_at	S1PR2		
208538_at	ANP32C		
208539_x_at	SPRR2B		
208540_x_at	S100A11		
208541_x_at	TFAM		
208542_x_at	ZNF208		
208543_at	OR10H2		
208544_at	ADRA2B		
208545_x_at	TAF4		
208546_x_at	HIST1H2BH		
208547_at	HIST1H2BB		
208548_at	IFNA6		
208549_x_at	PTMA		
208550_x_at	KCNG2		
208551_at	HIST1H4G		
208552_at	GRIK4		
208553_at	HIST1H1E		
208554_at	POU4F3		
208555_x_at	CST2		
208556_at	GPR31		
208557_at	HOXA6		
208558_at	OR10H1		
208559_at	PDX1		
208560_at	KCNA10		
208561_at	ABCC9		
208562_s_at	ABCC9		
208563_x_at	POU3F3		
208564_at	KCNA2		
208565_at	MC5R		
208566_at	LOC100290070		
208567_s_at	KCNJ12 /// KCNJ18 /// LOC100290070		
208568_at	MC2R		
208569_at	HIST1H2AB		
208570_at	WNT1		
208571_at	ANP32A /// ANP32D		
208572_at	HIST3H3		
208573_s_at	OR2H2		
208574_at	SOX14		
208575_at	HIST1H3A		
208576_s_at	HIST1H3B		
208577_at	HIST1H3C		
208578_at	SCN10A		
208579_x_at	H2BFS		
208580_x_at	HIST1H4J /// HIST1H4K		
208581_x_at	MT1X		
208582_s_at	DUX1 /// DUX3 /// DUX5		
208583_x_at	HIST1H2AJ		
208584_at	SNCG		
208585_at	BTN2A3		
208586_s_at	SSX4 /// SSX4B		
208587_s_at	OR1E1 /// OR1E2		
208588_at	FKSG2		
208589_at	TRPC7		
208590_x_at	GJA3		
208591_s_at	PDE3B		
208592_s_at	CD1E		
208593_x_at	CRHR1		
208594_x_at	LILRA6		
208595_s_at	MBD1		
208596_s_at	UGT1A1 /// UGT1A10 /// UGT1A3 /// UGT1A4 /// UGT1A5 /// UGT1A6 /// UGT1A7 /// UGT1A8 /// UGT1A9		
208597_at	CNTF /// ZFP91 /// ZFP91-CNTF		
208598_s_at	HUWE1		
208599_at	HUWE1		
208600_s_at	GPR39		
208601_s_at	TUBB1		
208602_x_at	CD6		
208603_s_at	MAPK8IP2		
208604_s_at	HOXA3		
208605_s_at	NTRK1		
208606_s_at	WNT4		
208607_s_at	SAA1 /// SAA2		
208608_s_at	SNTB1		
208609_s_at	TNXB		
208610_s_at	SRRM2		
208611_s_at	SPTAN1		
208612_at	PDIA3		
208613_s_at	FLNB		
208614_s_at	FLNB		
208615_s_at	PTP4A2		
208616_s_at	PTP4A2		
208617_s_at	PTP4A2		
208619_at	DDB1		
208620_at	PCBP1		
208621_s_at	EZR		
208622_s_at	EZR		
208623_s_at	EZR		
208624_s_at	EIF4G1		
208625_s_at	EIF4G1		
208626_s_at	VAT1		
208627_s_at	YBX1		
208628_s_at	YBX1		
208629_s_at	HADHA		
208630_at	HADHA		
208631_s_at	HADHA		
208632_at	RNF10		
208633_s_at	MACF1		
208634_s_at	MACF1		
208635_x_at	NACA		
208636_at	ACTN1		
208637_x_at	ACTN1		
208638_at	PDIA6		
208639_x_at	PDIA6		
208640_at	RAC1		
208641_s_at	RAC1		
208642_s_at	XRCC5		
208643_s_at	XRCC5		
208644_at	PARP1		
208645_s_at	RPS14		
208646_at	RPS14P3		
208647_at	FDFT1		
208648_at	VCP		
208649_s_at	VCP		
208650_s_at	CD24		
208651_x_at	CD24		
208652_at	PPP2CA		
208653_s_at	CD164		
208654_s_at	CD164		
208655_at	CCNI		
208656_s_at	CCNI		
208657_s_at	09-Sep		
208658_at	PDIA4		
208659_at	CLIC1		
208660_at	CS		
208661_s_at	TTC3		
208662_s_at	TTC3		
208663_s_at	TTC3		
208664_s_at	TTC3		
208666_s_at	ST13		
208667_s_at	ST13		
208668_x_at	HMGN2		
208669_s_at	EID1		
208670_s_at	EID1		
208671_at	SERINC1		
208672_s_at	SRSF3		
208673_s_at	SRSF3		
208674_x_at	DDOST		
208675_s_at	DDOST		
208676_s_at	PA2G4		
208677_s_at	BSG		
208678_at	ATP6V1E1		
208679_s_at	ARPC2		
208680_at	PRDX1		
208682_s_at	MAGED2		
208683_at	CAPN2		
208684_at	COPA		
208685_x_at	BRD2		
208686_s_at	BRD2		
208687_x_at	HSPA8		
208688_x_at	EIF3B		
208689_s_at	RPN2		
208690_s_at	PDLIM1		
208691_at	TFRC		
208692_at	RPS3		
208693_s_at	GARS		
208694_at	PRKDC		
208695_s_at	RPL39		
208696_at	CCT5		
208697_s_at	EIF3E		
208698_s_at	NONO		
208699_x_at	TKT		
208700_s_at	TKT		
208701_at	APLP2		
208702_x_at	APLP2		
208703_s_at	APLP2		
208704_x_at	APLP2		
208705_s_at	EIF5		
208706_s_at	EIF5		
208707_at	EIF5		
208708_x_at	EIF5		
208709_s_at	NRD1		
208710_s_at	AP3D1		
208711_s_at	CCND1		
208712_at	CCND1		
208713_at	HNRNPUL1		
208714_at	NDUFV1		
208715_at	TMCO1		
208716_s_at	TMCO1		
208717_at	OXA1L		
208718_at	DDX17		
208719_s_at	DDX17		
208720_s_at	RBM39		
208721_s_at	ANAPC5		
208722_s_at	ANAPC5		
208723_at	USP11		
208724_s_at	RAB1A		
208725_at	EIF2S2		
208726_s_at	EIF2S2		
208727_s_at	CDC42		
208728_s_at	CDC42		
208729_x_at	HLA-B		
208730_x_at	RAB2A		
208731_at	RAB2A		
208732_at	RAB2A		
208733_at	RAB2A		
208734_x_at	RAB2A		
208735_s_at	CTDSP2		
208736_at	ARPC3		
208737_at	ATP6V1G1		
208738_x_at	LOC728825 /// SUMO2		
208739_x_at	SUMO2		
208740_at	SAP18		
208741_at	SAP18		
208742_s_at	SAP18		
208743_s_at	YWHAB		
208744_x_at	HSPH1		
208745_at	ATP5L		
208746_x_at	ATP5L		
208747_s_at	C1S		
208748_s_at	FLOT1		
208749_x_at	FLOT1		
208750_s_at	ARF1		
208751_at	NAPA		
208752_x_at	NAP1L1		
208753_s_at	NAP1L1		
208754_s_at	NAP1L1		
208755_x_at	H3F3A /// LOC440926		
208756_at	EIF3I		
208757_at	TMED9		
208758_at	ATIC		
208759_at	NCSTN		
208760_at	UBE2I		
208761_s_at	SUMO1		
208762_at	SUMO1		
208763_s_at	TSC22D3		
208764_s_at	ATP5G2		
208765_s_at	HNRNPR		
208766_s_at	HNRNPR		
208767_s_at	LAPTM4B		
208768_x_at	RPL22		
208769_at	EIF4EBP2		
208770_s_at	EIF4EBP2		
208771_s_at	LTA4H		
208772_at	ANKHD1 /// ANKHD1-EIF4EBP3		
208773_s_at	ANKHD1 /// ANKHD1-EIF4EBP3		
208774_at	CSNK1D		
208775_at	XPO1		
208776_at	PSMD11		
208777_s_at	PSMD11		
208778_s_at	TCP1		
208779_x_at	DDR1		
208780_x_at	VAPA		
208781_x_at	SNX3		
208782_at	FSTL1		
208783_s_at	CD46		
208784_s_at	KLHDC3		
208785_s_at	MAP1LC3B		
208786_s_at	MAP1LC3B		
208787_at	MRPL3		
208788_at	ELOVL5		
208789_at	PTRF		
208790_s_at	PTRF		
208791_at	CLU		
208792_s_at	CLU		
208793_x_at	SMARCA4		
208794_s_at	SMARCA4		
208795_s_at	MCM7		
208796_s_at	CCNG1		
208797_s_at	GOLGA8A		
208798_x_at	GOLGA8A		
208799_at	PSMB5		
208800_at	SRP72		
208801_at	SRP72		
208802_at	SRP72		
208803_s_at	SRP72		
208804_s_at	SRSF6		
208805_at	PSMA6		
208806_at	CHD3		
208807_s_at	CHD3		
208808_s_at	HMGB2		
208809_s_at	C6orf62		
208810_at	DNAJB6 /// TMEM135		
208811_s_at	DNAJB6 /// TMEM135		
208812_x_at	HLA-C		
208813_at	GOT1		
208814_at	HSPA4		
208815_x_at	HSPA4		
208816_x_at	ANXA2P2		
208817_at	COMT		
208818_s_at	COMT		
208819_at	RAB8A		
208820_at	PTK2		
208821_at	SNRPB		
208822_s_at	DAP3		
208823_s_at	CDK16		
208824_x_at	CDK16		
208825_x_at	RPL23A		
208826_x_at	HINT1		
208827_at	PSMB6		
208828_at	POLE3		
208829_at	TAPBP		
208830_s_at	SUPT6H		
208831_x_at	SUPT6H		
208832_at	ATXN10		
208833_s_at	ATXN10		
208834_x_at	RPL23A		
208835_s_at	LUC7L3		
208836_at	ATP1B3		
208837_at	TMED3		
208838_at	CAND1		
208839_s_at	CAND1		
208840_s_at	G3BP2		
208841_s_at	G3BP2		
208842_s_at	GORASP2		
208843_s_at	GORASP2		
208844_at	VDAC3		
208845_at	VDAC3		
208846_s_at	VDAC3		
208847_s_at	ADH5		
208848_at	ADH5		
208849_at			
208850_s_at	THY1		
208851_s_at	THY1		
208852_s_at	CANX		
208853_s_at	CANX		
208854_s_at	STK24		
208855_s_at	STK24		
208856_x_at	RPLP0		
208857_s_at	PCMT1		
208858_s_at	ESYT1		
208859_s_at	ATRX		
208860_s_at	ATRX		
208861_s_at	ATRX		
208862_s_at	CTNND1		
208863_s_at	SRSF1		
208864_s_at	TXN		
208865_at	CSNK1A1		
208866_at	CSNK1A1		
208867_s_at	CSNK1A1		
208868_s_at	GABARAPL1		
208869_s_at	GABARAPL1		
208870_x_at	ATP5C1		
208871_at	ATN1		
208872_s_at	REEP5		
208873_s_at	REEP5		
208874_x_at	PPP2R4		
208875_s_at	PAK2		
208876_s_at	PAK2		
208877_at	PAK2		
208878_s_at	PAK2		
208879_x_at	PRPF6		
208880_s_at	PRPF6		
208881_x_at	IDI1		
208882_s_at	UBR5		
208883_at	UBR5		
208884_s_at	UBR5		
208885_at	LCP1		
208886_at	H1F0		
208887_at	EIF3G		
208888_s_at	NCOR2		
208889_s_at	NCOR2		
208890_s_at	PLXNB2		
208891_at	DUSP6		
208892_s_at	DUSP6		
208893_s_at	DUSP6		
208894_at	HLA-DRA		
208895_s_at	DDX18		
208896_at	DDX18		
208897_s_at	DDX18		
208898_at	ATP6V1D		
208899_x_at	ATP6V1D		
208900_s_at	TOP1		
208901_s_at	TOP1		
208902_s_at	RPS28		
208903_at	RPS28		
208904_s_at	RPS28		
208905_at	CYCS		
208906_at	BSCL2		
208907_s_at	MRPS18B		
208908_s_at	CAST		
208909_at	UQCRFS1		
208910_s_at	C1QBP		
208911_s_at	PDHB		
208912_s_at	CNP		
208913_at	GGA2		
208914_at	GGA2		
208915_s_at	GGA2		
208916_at	SLC1A5		
208917_x_at	NADK		
208918_s_at	NADK		
208919_s_at	NADK		
208920_at	SRI		
208921_s_at	SRI		
208922_s_at	NXF1		
208923_at	CYFIP1		
208924_at	RNF11		
208925_at	CLDND1		
208926_at	NEU1		
208927_at	SPOP		
208928_at	POR		
208929_x_at	RPL13		
208930_s_at	ILF3		
208931_s_at	ILF3		
208932_at	PPP4C		
208933_s_at	LGALS8		
208934_s_at	LGALS8		
208935_s_at	LGALS8		
208936_x_at	LGALS8		
208937_s_at	ID1		
208938_at	PRCC		
208939_at	SEPHS1		
208940_at	SEPHS1		
208941_s_at	SEPHS1		
208942_s_at	SEC62		
208943_s_at	SEC62		
208944_at	TGFBR2		
208945_s_at	BECN1		
208946_s_at	BECN1		
208947_s_at	UPF1		
208948_s_at	STAU1		
208949_s_at	LGALS3		
208950_s_at	ALDH7A1		
208951_at	ALDH7A1		
208952_s_at	LARP4B		
208953_at	LARP4B		
208954_s_at	LARP4B		
208955_at	DUT		
208956_x_at	DUT		
208957_at	ERP44		
208958_at	ERP44		
208959_s_at	ERP44		
208960_s_at	KLF6		
208961_s_at	KLF6		
208962_s_at	FADS1		
208963_x_at	FADS1		
208964_s_at	FADS1		
208965_s_at	IFI16		
208966_x_at	IFI16		
208967_s_at	AK2		
208968_s_at	CIAPIN1		
208969_at	NDUFA9		
208970_s_at	UROD		
208971_at	UROD		
208972_s_at	ATP5G1		
208973_at	ERI3		
208974_x_at	KPNB1		
208975_s_at	KPNB1		
208977_x_at	TUBB2C		
208978_at	CRIP2		
208979_at	NCOA6		
208980_s_at	UBC		
208981_at	PECAM1		
208982_at	PECAM1		
208983_s_at	PECAM1		
208984_x_at	RBM10		
208985_s_at	EIF3J		
208986_at	TCF12		
208987_s_at	KDM2A		
208988_at	KDM2A		
208989_s_at	KDM2A		
208990_s_at	HNRNPH3		
208991_at	STAT3		
208992_s_at	STAT3		
208993_s_at	PPIG		
208994_s_at	PPIG		
208995_s_at	PPIG		
208996_s_at	POLR2C		
208997_s_at	UCP2		
208998_at	UCP2		
208999_at	08-Sep		
209000_s_at	08-Sep		
209001_s_at	ANAPC13		
209002_s_at	CALCOCO1		
209003_at	SLC25A11		
209004_s_at	FBXL5		
209005_at	FBXL5		
209006_s_at	C1orf63		
209007_s_at	C1orf63		
209008_x_at	KRT8		
209009_at	ESD		
209010_s_at	TRIO		
209011_at	TRIO		
209012_at	TRIO		
209013_x_at	TRIO		
209014_at	MAGED1		
209015_s_at	DNAJB6		
209016_s_at	KRT7		
209017_s_at	LONP1		
209018_s_at	PINK1		
209019_s_at	PINK1		
209020_at	C20orf111		
209021_x_at	ATG13		
209022_at	STAG2		
209023_s_at	STAG2		
209024_s_at	SYNCRIP		
209025_s_at	SYNCRIP		
209026_x_at	TUBB		
209027_s_at	ABI1		
209028_s_at	ABI1		
209029_at	COPS7A		
209030_s_at	CADM1		
209031_at	CADM1		
209032_s_at	CADM1		
209033_s_at	DYRK1A		
209034_at	PNRC1		
209035_at	MDK		
209036_s_at	MDH2		
209037_s_at	EHD1		
209038_s_at	EHD1		
209039_x_at	EHD1		
209040_s_at	PSMB8		
209041_s_at	UBE2G2		
209042_s_at	UBE2G2		
209043_at	PAPSS1		
209044_x_at	SF3B4		
209045_at	XPNPEP1		
209046_s_at	GABARAPL2		
209047_at	AQP1		
209048_s_at	ZMYND8		
209049_s_at	ZMYND8		
209050_s_at	RALGDS		
209051_s_at	RALGDS		
209052_s_at	WHSC1		
209053_s_at	WHSC1		
209054_s_at	WHSC1		
209055_s_at	CDC5L		
209056_s_at	CDC5L		
209057_x_at	CDC5L		
209058_at	EDF1		
209059_s_at	EDF1		
209060_x_at	NCOA3		
209061_at	NCOA3		
209062_x_at	NCOA3		
209063_x_at	PAIP1		
209064_x_at	PAIP1		
209065_at	UQCRB		
209066_x_at	UQCRB		
209067_s_at	HNRPDL		
209068_at	HNRPDL		
209069_s_at	H3F3B		
209070_s_at	RGS5		
209071_s_at	RGS5		
209072_at	MBP		
209073_s_at	NUMB		
209074_s_at	FAM107A		
209075_s_at	ISCU		
209076_s_at	WDR45L		
209077_at	TXN2		
209078_s_at	TXN2		
209079_x_at	PCDHGA1 /// PCDHGA10 /// PCDHGA11 /// PCDHGA12 /// PCDHGA2 /// PCDHGA3 /// PCDHGA4 /// PCDHGA5 /// PCDHGA6 /// PCDHGA7 /// PCDHGA8 /// PCDHGA9 /// PCDHGB1 /// PCDHGB2 /// PCDHGB3 /// PCDHGB4 /// PCDHGB5 /// PCDHGB6 /// PCDHGB7 /// PCDHGC3 /// PCDHGC4 /// PCDHGC5		
209080_x_at	GLRX3		
209081_s_at	COL18A1		
209082_s_at	COL18A1		
209083_at	CORO1A		
209084_s_at	RAB28		
209085_x_at	RFC1		
209086_x_at	MCAM		
209087_x_at	MCAM		
209088_s_at	UBN1		
209089_at	RAB5A		
209090_s_at	SH3GLB1		
209091_s_at	SH3GLB1		
209092_s_at	GLOD4		
209093_s_at	GBA /// GBAP1		
209094_at	DDAH1		
209095_at	DLD		
209096_at	UBE2V2		
209097_s_at	JAG1		
209098_s_at	JAG1		
209099_x_at	JAG1		
209100_at	IFRD2		
209101_at	CTGF		
209102_s_at	HBP1		
209103_s_at	UFD1L		
209104_s_at	NHP2		
209105_at	NCOA1		
209106_at	NCOA1		
209107_x_at	NCOA1		
209108_at	TSPAN6		
209109_s_at	TSPAN6		
209110_s_at	RGL2		
209111_at	RNF5		
209112_at	CDKN1B		
209113_s_at	HMG20B		
209114_at	TSPAN1		
209115_at	UBA3		
209116_x_at	HBB		
209117_at	WBP2		
209118_s_at	TUBA1A		
209119_x_at	NR2F2		
209120_at	NR2F2		
209121_x_at	NR2F2		
209122_at	PLIN2		
209123_at	QDPR		
209124_at	MYD88		
209125_at	KRT6A		
209126_x_at	KRT6B		
209127_s_at	SART3		
209128_s_at	SART3		
209129_at	TRIP6		
209130_at	SNAP23		
209131_s_at	SNAP23		
209132_s_at	COMMD4		
209133_s_at	COMMD4		
209134_s_at	RPS6		
209135_at	ASPH		
209136_s_at	USP10		
209137_s_at	USP10		
209138_x_at	IGL@		
209139_s_at	PRKRA		
209140_x_at	HLA-B		
209141_at	UBE2G1		
209142_s_at	UBE2G1		
209143_s_at	CLNS1A		
209144_s_at	CBFA2T2		
209145_s_at	CBFA2T2		
209146_at	SC4MOL		
209147_s_at	PPAP2A		
209148_at	RXRB		
209149_s_at	TM9SF1		
209150_s_at	TM9SF1		
209151_x_at	TCF3		
209152_s_at	TCF3		
209153_s_at	TCF3		
209154_at	TAX1BP3		
209155_s_at	NT5C2		
209156_s_at	COL6A2		
209157_at	DNAJA2		
209158_s_at	CYTH2		
209159_s_at	NDRG4		
209160_at	AKR1C3		
209161_at	PRPF4		
209162_s_at	PRPF4		
209163_at	CYB561		
209164_s_at	CYB561		
209165_at	AATF		
209166_s_at	MAN2B1		
209167_at	GPM6B		
209168_at	GPM6B		
209169_at	GPM6B		
209170_s_at	GPM6B		
209171_at	ITPA		
209172_s_at	CENPF		
209173_at	AGR2		
209174_s_at	QRICH1		
209175_at	SEC23IP		
209176_at	SEC23IP		
209177_at	NDUFAF3		
209178_at	DHX38		
209179_s_at	MBOAT7		
209180_at	RABGGTB		
209181_s_at	RABGGTB		
209182_s_at	C10orf10		
209183_s_at	C10orf10		
209184_s_at	IRS2		
209185_s_at	IRS2		
209186_at	ATP2A2		
209187_at	DR1		
209188_x_at	DR1		
209189_at	FOS		
209190_s_at	DIAPH1		
209191_at	TUBB6		
209192_x_at	KAT5		
209193_at	PIM1		
209194_at	CETN2		
209195_s_at	ADCY6		
209196_at	WDR46		
209197_at	SYT11		
209198_s_at	SYT11		
209199_s_at	MEF2C		
209200_at	MEF2C		
209201_x_at	CXCR4		
209202_s_at	EXTL3		
209203_s_at	BICD2		
209204_at	LMO4		
209205_s_at	LMO4		
209206_at	SEC22B		
209207_s_at	SEC22B		
209208_at	MPDU1		
209209_s_at	FERMT2		
209210_s_at	FERMT2		
209211_at	KLF5		
209212_s_at	KLF5		
209213_at	CBR1		
209214_s_at	EWSR1		
209215_at	MFSD10		
209216_at	WDR45		
209217_s_at	WDR45		
209218_at	SQLE		
209219_at	RDBP		
209220_at	GPC3		
209221_s_at	OSBPL2		
209222_s_at	OSBPL2		
209223_at	NDUFA2		
209224_s_at	NDUFA2		
209225_x_at	TNPO1		
209226_s_at	TNPO1		
209227_at	TUSC3		
209228_x_at	TUSC3		
209229_s_at	PPP6R1		
209230_s_at	NUPR1		
209231_s_at	DCTN5		
209232_s_at	DCTN5		
209233_at	EMG1		
209234_at	KIF1B		
209235_at	CLCN7		
209236_at	SLC23A2		
209237_s_at	SLC23A2		
209238_at	STX3		
209239_at	NFKB1		
209240_at	OGT		
209241_x_at	MINK1		
209242_at	PEG3		
209243_s_at	PEG3		
209244_s_at	KIF1C		
209245_s_at	KIF1C		
209246_at	ABCF2		
209247_s_at	ABCF2		
209248_at	GHITM		
209249_s_at	GHITM		
209250_at	DEGS1		
209251_x_at	TUBA1C		
209252_at	HARS2		
209253_at	SORBS3		
209254_at	KLHDC10		
209255_at	KLHDC10		
209256_s_at	KLHDC10		
209257_s_at	SMC3		
209258_s_at	SMC3		
209259_s_at	SMC3		
209260_at	SFN		
209261_s_at	NR2F6		
209262_s_at	NR2F6		
209263_x_at	TSPAN4		
209264_s_at	TSPAN4		
209265_s_at	METTL3		
209266_s_at	SLC39A8		
209267_s_at	SLC39A8		
209268_at	VPS45		
209269_s_at	SYK		
209270_at	LAMB3		
209271_at	BPTF		
209272_at	NAB1		
209273_s_at	ISCA1		
209274_s_at	ISCA1		
209275_s_at	CLN3		
209276_s_at	GLRX		
209277_at	TFPI2		
209278_s_at	TFPI2		
209279_s_at	NSDHL		
209280_at	MRC2		
209281_s_at	ATP2B1		
209282_at	PRKD2		
209283_at	CRYAB		
209284_s_at	C3orf63		
209285_s_at	C3orf63		
209286_at	CDC42EP3		
209287_s_at	CDC42EP3		
209288_s_at	CDC42EP3		
209289_at	NFIB		
209290_s_at	NFIB		
209291_at	ID4		
209292_at	ID4		
209293_x_at	ID4		
209294_x_at	TNFRSF10B		
209295_at	TNFRSF10B		
209296_at	PPM1B		
209297_at	ITSN1		
209298_s_at	ITSN1		
209299_x_at	PPIL2		
209300_s_at	NECAP1		
209301_at	CA2		
209302_at	POLR2H		
209303_at	NDUFS4		
209304_x_at	GADD45B		
209305_s_at	GADD45B		
209306_s_at	SWAP70		
209307_at	SWAP70		
209308_s_at	BNIP2		
209309_at	AZGP1		
209310_s_at	CASP4		
209311_at	BCL2L2		
209312_x_at	HLA-DRB1 /// HLA-DRB4 /// HLA-DRB5		
209313_at	GPN1		
209314_s_at	HBS1L		
209315_at	HBS1L		
209316_s_at	HBS1L		
209317_at	POLR1C		
209318_x_at	PLAGL1		
209320_at	ADCY3		
209321_s_at	ADCY3		
209322_s_at	SH2B1		
209323_at	PRKRIR		
209324_s_at	RGS16		
209325_s_at	RGS16		
209326_at	SLC35A2		
209327_s_at	NOP16		
209328_x_at	HIGD2A /// LOC100506614		
209329_x_at	HIGD2A		
209330_s_at	HNRNPD		
209331_s_at	MAX		
209332_s_at	MAX		
209333_at	ULK1		
209334_s_at	PSMD9		
209335_at	DCN		
209336_at	PWP2		
209337_at	PSIP1		
209338_at	TFCP2		
209339_at	SIAH2		
209340_at	UAP1		
209341_s_at	IKBKB		
209342_s_at	IKBKB		
209343_at	EFHD1		
209344_at	TPM4		
209345_s_at	PI4K2A		
209346_s_at	PI4K2A		
209347_s_at	MAF		
209348_s_at	MAF		
209349_at	RAD50		
209350_s_at	GPS2		
209351_at	KRT14		
209352_s_at	SIN3B		
209353_s_at			
209354_at	TNFRSF14		
209355_s_at	PPAP2B		
209356_x_at	EFEMP2		
209357_at	CITED2		
209358_at	TAF11		
209359_x_at	RUNX1		
209360_s_at	RUNX1		
209361_s_at	PCBP4		
209362_at	MED21		
209363_s_at	MED21		
209364_at	BAD		
209365_s_at	ECM1		
209366_x_at	CYB5A		
209367_at	STXBP2		
209368_at	EPHX2		
209369_at	ANXA3		
209370_s_at	SH3BP2		
209371_s_at	SH3BP2		
209372_x_at	TUBB2A /// TUBB2B		
209373_at	MALL		
209374_s_at	IGHM		
209375_at	XPC		
209376_x_at	SRSF2IP		
209377_s_at	HMGN3		
209378_s_at	FAM190B		
209379_s_at	FAM190B		
209380_s_at	ABCC5		
209381_x_at	SF3A2		
209382_at	POLR3C		
209383_at	DDIT3		
209384_at	PROSC		
209385_s_at	PROSC		
209386_at	TM4SF1		
209387_s_at	TM4SF1		
209388_at	PAPOLA		
209389_x_at	DBI		
209390_at	TSC1		
209391_at	DPM2		
209392_at	ENPP2		
209393_s_at	EIF4E2		
209394_at	ASMTL		
209395_at	CHI3L1		
209396_s_at	CHI3L1		
209397_at	ME2		
209398_at	HIST1H1C		
209399_at	HLCS		
209400_at	SLC12A4		
209401_s_at	SLC12A4		
209402_s_at	SLC12A4		
209403_at	TBC1D3 /// TBC1D3C /// TBC1D3F /// TBC1D3H		
209404_s_at	TMED7		
209405_s_at	FAM3A		
209406_at	BAG2		
209407_s_at	DEAF1		
209408_at	KIF2C		
209409_at	GRB10		
209410_s_at	GRB10		
209411_s_at	GGA3		
209412_at	TRAPPC10		
209413_at	B4GALT2		
209414_at	FZR1		
209415_at	FZR1		
209416_s_at	FZR1		
209417_s_at	IFI35		
209418_s_at	THOC5		
209419_at	THOC5		
209420_s_at	SMPD1		
209421_at	MSH2		
209422_at	PHF20		
209423_s_at	PHF20		
209424_s_at	AMACR /// C1QTNF3		
209425_at	AMACR		
209426_s_at	AMACR /// C1QTNF3		
209427_at	SMTN		
209428_s_at	ZFPL1		
209429_x_at	EIF2B4		
209430_at	BTAF1		
209431_s_at	PATZ1		
209432_s_at	CREB3		
209433_s_at	PPAT		
209434_s_at	PPAT		
209435_s_at	ARHGEF2		
209436_at	SPON1		
209437_s_at	SPON1		
209438_at	PHKA2		
209439_s_at	PHKA2		
209440_at	PRPS1		
209441_at	RHOBTB2		
209442_x_at	ANK3		
209443_at	SERPINA5		
209444_at	RAP1GDS1		
209445_x_at	C7orf44		
209446_s_at	C7orf44		
209447_at	SYNE1		
209448_at	HTATIP2		
209449_at	LSM2		
209450_at	OSGEP		
209451_at	TANK		
209452_s_at	VTI1B		
209453_at	SLC9A1		
209454_s_at	TEAD3		
209455_at	FBXW11		
209456_s_at	FBXW11		
209457_at	DUSP5		
209458_x_at	HBA1 /// HBA2		
209459_s_at	ABAT		
209460_at	ABAT		
209461_x_at	WDR18		
209462_at	APLP1		
209463_s_at	TAF12		
209464_at	AURKB		
209465_x_at	PTN		
209466_x_at	PTN		
209467_s_at	MKNK1		
209468_at	LRP5		
209469_at	GPM6A		
209470_s_at	GPM6A		
209471_s_at	FNTA		
209472_at	CCBL2		
209473_at	ENTPD1		
209474_s_at	ENTPD1		
209475_at	USP15		
209476_at	TMX1		
209477_at	EMD		
209478_at	STRA13		
209479_at	CCDC28A		
209480_at	HLA-DQB1		
209481_at	SNRK		
209482_at	POP7		
209483_s_at	NSL1		
209484_s_at	NSL1		
209485_s_at	OSBPL1A		
209486_at	UTP3		
209487_at	RBPMS		
209488_s_at	RBPMS		
209489_at	CELF1		
209490_s_at	EGFL8 /// PPT2		
209491_s_at	AMPD3		
209492_x_at	ATP5I		
209493_at	PDZD2		
209494_s_at	PATZ1		
209495_at	CEP250		
209496_at	RARRES2		
209497_s_at	RBM4B		
209498_at	CEACAM1		
209499_x_at	TNFSF12-TNFSF13 /// TNFSF13		
209500_x_at	TNFSF12-TNFSF13 /// TNFSF13		
209501_at	CDR2		
209502_s_at	BAIAP2		
209503_s_at	PSMC5		
209504_s_at	PLEKHB1		
209505_at	NR2F1		
209506_s_at	NR2F1		
209507_at	RPA3		
209508_x_at	CFLAR		
209509_s_at	DPAGT1		
209510_at	RNF139		
209511_at	POLR2F		
209512_at	HSDL2		
209513_s_at	HSDL2		
209514_s_at	RAB27A		
209515_s_at	RAB27A		
209516_at	SMYD5		
209517_s_at	ASH2L		
209518_at	SMARCD1		
209519_at	NCBP1		
209520_s_at	NCBP1		
209521_s_at	AMOT		
209522_s_at	CRAT		
209523_at	TAF2		
209524_at	HDGFRP3		
209525_at	HDGFRP3		
209526_s_at	HDGFRP3		
209527_at	EXOSC2		
209528_s_at	TELO2		
209529_at	PPAP2C		
209530_at	CACNB3		
209531_at	GSTZ1		
209532_at	PLAA		
209533_s_at	PLAA		
209534_x_at	AKAP13		
209535_s_at			
209536_s_at	EHD4		
209537_at	EXTL2		
209538_at	ZNF32		
209539_at	ARHGEF6		
209540_at	IGF1		
209541_at	IGF1		
209542_x_at	IGF1		
209543_s_at	CD34		
209544_at	RIPK2		
209545_s_at	RIPK2		
209546_s_at	APOL1		
209547_s_at	SUGP1		
209549_s_at	DGUOK		
209550_at	NDN		
209551_at	YIPF4		
209552_at	PAX8		
209553_at	VPS8		
209554_at	CD36		
209555_s_at	CD36		
209556_at	NCDN		
209557_s_at	NCDN		
209558_s_at	HIP1R		
209559_at	HIP1R		
209560_s_at	DLK1		
209561_at	THBS3		
209563_x_at	CALM1		
209565_at	RNF113A		
209566_at	INSIG2		
209567_at	RRS1		
209568_s_at	RGL1		
209569_x_at	D4S234E		
209570_s_at	D4S234E		
209571_at	CIR1		
209572_s_at	EED		
209573_s_at	C18orf1		
209574_s_at	C18orf1		
209575_at	IL10RB		
209576_at	GNAI1		
209577_at	PCYT2		
209578_s_at	POFUT2		
209579_s_at	MBD4		
209580_s_at	MBD4		
209581_at	PLA2G16		
209582_s_at	CD200		
209583_s_at	CD200		
209584_x_at	APOBEC3C		
209585_s_at	MINPP1		
209586_s_at	PRUNE		
209587_at	PITX1		
209588_at	EPHB2		
209589_s_at	EPHB2		
209590_at	BMP7		
209591_s_at	BMP7		
209592_s_at	DCAF7		
209593_s_at	TOR1B		
209594_x_at	PSG9		
209595_at	GTF2F2		
209596_at	MXRA5		
209597_s_at	PNMA2		
209598_at	PNMA2		
209599_s_at	PRUNE		
209600_s_at	ACOX1		
209601_at	ACOX1		
209602_s_at	GATA3		
209603_at	GATA3		
209604_s_at	GATA3		
209605_at	TST		
209606_at	CYTIP		
209607_x_at	SULT1A3 /// SULT1A4		
209608_s_at	ACAT2		
209609_s_at	MRPL9		
209610_s_at	SLC1A4		
209611_s_at	SLC1A4		
209612_s_at	ADH1B		
209613_s_at	ADH1B		
209614_at	ADH1B		
209615_s_at	PAK1		
209616_s_at	CES1		
209617_s_at	CTNND2		
209618_at	CTNND2		
209619_at	CD74		
209620_s_at	ABCB7		
209621_s_at	PDLIM3		
209622_at	STK16		
209623_at	MCCC2		
209624_s_at	MCCC2		
209625_at	PIGH		
209626_s_at	OSBPL3		
209627_s_at	OSBPL3		
209628_at	NXT2		
209629_s_at	NXT2		
209630_s_at	FBXW2		
209631_s_at	GPR37		
209632_at	PPP2R3A		
209633_at	PPP2R3A		
209635_at	AP1S1		
209636_at	NFKB2		
209637_s_at	RGS12		
209638_x_at	RGS12		
209639_s_at	RGS12		
209640_at	PML		
209641_s_at	ABCC3		
209642_at	BUB1		
209643_s_at	PLD2		
209644_x_at	CDKN2A		
209645_s_at	ALDH1B1		
209646_x_at	ALDH1B1		
209647_s_at	SOCS5		
209648_x_at	SOCS5		
209649_at	STAM2		
209650_s_at	TBC1D22A		
209651_at	TGFB1I1		
209652_s_at	PGF		
209653_at	KPNA4		
209654_at	KIAA0947		
209655_s_at	TMEM47		
209656_s_at	TMEM47		
209657_s_at	HSF2		
209658_at	CDC16		
209659_s_at	CDC16		
209660_at	TTR		
209661_at	KIFC3		
209662_at	CETN3		
209663_s_at	ITGA7		
209664_x_at	NFATC1		
209665_at	CYB561D2		
209666_s_at	CHUK		
209667_at	CES2		
209668_x_at	CES2		
209669_s_at	SERBP1		
209670_at	TRAC		
209671_x_at	TRAC		
209672_s_at	MIOS		
209674_at	CRY1		
209675_s_at	HNRNPUL1		
209676_at	TFPI		
209677_at	PRKCI		
209678_s_at	PRKCI		
209679_s_at	SMAGP		
209680_s_at	KIFC1		
209681_at	SLC19A2		
209682_at	CBLB		
209683_at	FAM49A		
209684_at	RIN2		
209685_s_at	PRKCB		
209686_at	S100B		
209687_at	CXCL12		
209688_s_at	CCDC93		
209689_at	CCDC93		
209690_s_at	DOK4		
209691_s_at	DOK4		
209692_at	EYA2		
209693_at	ASTN2		
209694_at	PTS		
209695_at	PTP4A3		
209696_at	FBP1		
209697_at			
209698_at	CCHCR1		
209699_x_at	AKR1C2		
209700_x_at	PDE4DIP		
209701_at	ERAP1		
209702_at	FTO		
209703_x_at	METTL7A		
209704_at	MTF2		
209705_at	MTF2		
209706_at	NKX3-1		
209707_at	PIGK		
209708_at	MOXD1		
209709_s_at	HMMR		
209710_at	GATA2		
209711_at	SLC35D1		
209712_at	SLC35D1		
209713_s_at	SLC35D1		
209714_s_at	CDKN3		
209715_at	CBX5		
209716_at	CSF1		
209717_at	EVI5		
209718_at	NCAPH2		
209719_x_at	SERPINB3		
209720_s_at	SERPINB3		
209721_s_at	IFFO1		
209722_s_at	SERPINB9		
209723_at	SERPINB9		
209724_s_at	ZFP161		
209725_at	UTP20		
209726_at	CA11		
209727_at	GM2A		
209728_at	HLA-DRB4 /// LOC100509582		
209729_at	GAS2L1		
209730_at	SEMA3F		
209731_at	NTHL1		
209732_at	CLEC2B		
209733_at	MID2		
209734_at	NCKAP1L		
209735_at	ABCG2		
209736_at	SOX13		
209737_at	MAGI2		
209738_x_at	PSG6		
209739_s_at	PNPLA4		
209740_s_at	PNPLA4		
209741_x_at	SCAPER		
209742_s_at	MYL2		
209743_s_at	ITCH		
209744_x_at	ITCH		
209745_at	COQ7		
209746_s_at	COQ7		
209747_at	TGFB3		
209748_at	SPAST		
209749_s_at	ACE		
209750_at	NR1D2		
209751_s_at	TRAPPC2 /// TRAPPC2P1		
209752_at	REG1A		
209753_s_at	TMPO		
209754_s_at	TMPO		
209755_at	NMNAT2		
209756_s_at	MYCN		
209757_s_at	MYCN		
209758_s_at	MFAP5		
209759_s_at	DCI		
209760_at	KIAA0922		
209761_s_at	SP110		
209762_x_at	SP110		
209763_at	CHRDL1		
209764_at	MGAT3		
209765_at	ADAM19		
209766_at			
209767_s_at	GP1BB /// SEPT5		
209768_s_at	GP1BB /// SEPT5		
209769_s_at	GP1BB		
209770_at	BTN3A1		
209771_x_at	CD24		
209772_s_at	CD24		
209773_s_at	RRM2		
209774_x_at	CXCL2		
209775_x_at	SLC19A1		
209776_s_at	SLC19A1		
209777_s_at	SLC19A1		
209778_at	TRIP11		
209779_at	LLPH		
209780_at	PHTF2		
209781_s_at	KHDRBS3		
209782_s_at	DBP		
209783_at	DBP		
209784_s_at	JAG2		
209785_s_at	PLA2G4C		
209786_at	HMGN4		
209787_s_at	HMGN4		
209788_s_at	ERAP1		
209789_at	CORO2B		
209790_s_at	CASP6		
209791_at	PADI2		
209792_s_at	KLK10		
209793_at	GRIA1		
209794_at	SRGAP3		
209795_at	CD69		
209796_s_at	CNPY2		
209797_at	CNPY2		
209798_at	NPAT		
209799_at	PRKAA1		
209800_at	KRT16		
209802_at	PHLDA2		
209803_s_at	PHLDA2		
209804_at	DCLRE1A		
209805_at	PMS2 /// PMS2CL		
209806_at	HIST1H2BK		
209807_s_at	NFIX		
209808_x_at	ING1		
209810_at	SFTPB		
209811_at	CASP2		
209812_x_at	CASP2		
209813_x_at	TARP		
209814_at	ZNF330		
209815_at	PTCH1		
209816_at	PTCH1		
209817_at	PPP3CB		
209818_s_at	HABP4		
209819_at	HABP4		
209820_s_at	TBL3		
209821_at	IL33		
209822_s_at	VLDLR		
209823_x_at	HLA-DQB1		
209824_s_at	ARNTL		
209825_s_at	UCK2		
209826_at	PPT2		
209827_s_at	IL16		
209828_s_at	IL16		
209829_at	FAM65B		
209830_s_at	SLC9A3R2		
209831_x_at	DNASE2		
209832_s_at	CDT1		
209833_at	CRADD		
209834_at	CHST3		
209835_x_at	CD44		
209836_x_at	BOLA2 /// BOLA2B		
209837_at	AP4M1		
209838_at	COPS2		
209839_at	DNM3		
209840_s_at	LRRN3		
209841_s_at	LRRN3		
209842_at	SOX10		
209843_s_at	SOX10		
209844_at	HOXB13		
209845_at	MKRN1		
209846_s_at	BTN3A2		
209847_at	CDH17		
209848_s_at	SILV		
209849_s_at	RAD51C		
209850_s_at	CDC42EP2		
209851_at	ZC3H13		
209852_x_at	PSME3		
209853_s_at	PSME3		
209854_s_at	KLK2		
209855_s_at	KLK2		
209856_x_at	ABI2		
209857_s_at	SPHK2		
209858_x_at	MPPE1		
209859_at	TRIM9		
209860_s_at	ANXA7		
209861_s_at	METAP2		
209862_s_at	CEP57		
209863_s_at	TP63		
209864_at	FRAT2		
209865_at	SLC35A3		
209866_s_at	LPHN3		
209867_s_at	LPHN3		
209868_s_at	RBMS1		
209869_at	ADRA2A		
209870_s_at	APBA2		
209871_s_at	APBA2		
209872_s_at	PKP3		
209873_s_at	PKP3		
209874_x_at	CNNM2		
209875_s_at	SPP1		
209876_at	GIT2		
209877_at	SNCG		
209878_s_at	RELA		
209879_at	SELPLG		
209880_s_at	SELPLG		
209881_s_at	LAT /// SPNS1		
209882_at	RIT1		
209883_at	GLT25D2		
209884_s_at	SLC4A7		
209885_at	RHOD		
209886_s_at	SMAD6		
209887_at	SMAD6		
209888_s_at	MYL1		
209889_at	SEC31B		
209890_at	TSPAN5		
209891_at	SPC25		
209892_at	FUT4		
209893_s_at	FUT4		
209894_at	LEPR		
209895_at	PTPN11		
209896_s_at	PTPN11		
209897_s_at	SLIT2		
209898_x_at	ITSN2		
209899_s_at	PUF60		
209900_s_at	SLC16A1		
209901_x_at	AIF1		
209902_at	ATR		
209903_s_at	ATR		
209904_at	TNNC1		
209905_at	HOXA10 /// HOXA9		
209906_at	C3AR1		
209907_s_at	ITSN2		
209908_s_at	TGFB2		
209909_s_at	TGFB2		
209910_at	SLC25A16		
209911_x_at	HIST1H2BD		
209912_s_at	KIAA0415		
209913_x_at	KIAA0415		
209914_s_at	NRXN1		
209915_s_at	NRXN1		
209916_at	DHTKD1		
209917_s_at	TP53TG1		
209918_at	GGTLC2		
209919_x_at	GGT1		
209920_at	BMPR2		
209921_at	SLC7A11		
209922_at	BRAP		
209923_s_at	BRAP		
209924_at	CCL18		
209925_at	OCLN		
209926_at	LOC729991		
209927_s_at	C1orf77		
209928_s_at	MSC		
209929_s_at	IKBKG		
209930_s_at	NFE2		
209931_s_at	FKBP1B /// MFSD2B		
209932_s_at	DUT		
209933_s_at	CD300A		
209934_s_at	ATP2C1		
209935_at	ATP2C1		
209936_at	RBM5		
209937_at	TM4SF4		
209938_at	TADA2A		
209939_x_at	CFLAR		
209940_at	PARP3		
209941_at	RIPK1		
209942_x_at	MAGEA3		
209943_at	FBXL4		
209944_at	ZNF410		
209945_s_at	GSK3B		
209946_at	VEGFC		
209947_at	UBAP2L		
209948_at	KCNMB1		
209949_at	NCF2		
209950_s_at	VILL		
209951_s_at	MAP2K7		
209952_s_at	MAP2K7		
209953_s_at	CDC37		
209954_x_at	SS18		
209955_s_at	FAP		
209956_s_at	CAMK2B		
209957_s_at	NPPA		
209958_s_at	BBS9		
209959_at	NR4A3		
209960_at	HGF		
209961_s_at	HGF		
209962_at	EPOR		
209963_s_at	EPOR		
209964_s_at	ATXN7		
209965_s_at	RAD51L3		
209966_x_at	ESRRG		
209967_s_at	CREM		
209968_s_at	NCAM1		
209969_s_at	STAT1		
209970_x_at	CASP1		
209971_x_at	AIMP2		
209972_s_at	AIMP2		
209973_at	NFKBIL1		
209974_s_at	BUB3		
209975_at	CYP2E1		
209976_s_at	CYP2E1		
209977_at	PLG		
209978_s_at	LPA /// PLG		
209979_at	ADARB1		
209980_s_at	SHMT1		
209981_at	CSDC2		
209982_s_at	NRXN2		
209983_s_at	NRXN2		
209984_at	KDM4C		
209985_s_at	ASCL1		
209986_at	ASCL1		
209987_s_at	ASCL1		
209988_s_at	ASCL1		
209989_at	ZNF268		
209990_s_at	GABBR2		
209991_x_at	GABBR2		
209992_at	PFKFB2		
209993_at	ABCB1		
209994_s_at	ABCB1 /// ABCB4		
209995_s_at	TCL1A		
209996_x_at	PCM1		
209997_x_at	PCM1		
209998_at	PIGO		
209999_x_at	SOCS1		
210000_s_at	SOCS1		
210001_s_at	SOCS1		
210002_at	GATA6		
210004_at	OLR1		
210005_at	GART		
210006_at	ABHD14A		
210007_s_at	GPD2		
210008_s_at	MRPS12		
210009_s_at	GOSR2		
210010_s_at	SLC25A1		
210011_s_at	EWSR1		
210012_s_at	EWSR1		
210013_at	HPX		
210014_x_at	IDH3B		
210015_s_at	MAP2		
210016_at	MYT1L		
210017_at	MALT1		
210018_x_at	MALT1		
210019_at	CALML3		
210020_x_at	CALML3		
210021_s_at	CCNO		
210022_at	PCGF1		
210023_s_at	PCGF1		
210024_s_at	UBE2E3		
210025_s_at	CARD10		
210026_s_at	CARD10		
210027_s_at	APEX1		
210028_s_at	ORC3		
210029_at	IDO1		
210030_at			
210031_at	CD247		
210032_s_at	SPAG6		
210033_s_at	SPAG6		
210034_s_at	RPL5		
210035_s_at	RPL5 /// SNORA66		
210036_s_at	KCNH2		
210037_s_at	NOS2		
210038_at	PRKCQ		
210039_s_at	PRKCQ		
210040_at	SLC12A5		
210041_s_at	PGM3		
210042_s_at	CTSZ		
210043_at	FRMD8		
210044_s_at	LYL1		
210045_at	IDH2		
210046_s_at	IDH2		
210047_at	SLC11A2		
210048_at	NAPG		
210049_at	SERPINC1		
210050_at	TPI1		
210051_at	RAPGEF3		
210052_s_at	TPX2		
210053_at	TAF5		
210054_at	HAUS3		
210055_at	TSHR		
210056_at	RND1		
210057_at	SMG1		
210058_at	MAPK13		
210059_s_at	MAPK13		
210060_at	PDE6G		
210061_at	ZNF589		
210062_s_at	ZNF589		
210063_at	SARDH		
210064_s_at	UPK1B		
210065_s_at	UPK1B		
210066_s_at	AQP4		
210067_at	AQP4		
210068_s_at	AQP4		
210069_at	CHKB-CPT1B /// CPT1B		
210070_s_at	CHKB-CPT1B /// CPT1B		
210072_at	CCL19		
210073_at	ST8SIA1		
210074_at	CTSL2		
210075_at	02-Mar		
210076_x_at	SERBP1		
210077_s_at	SRSF5		
210078_s_at	KCNAB1		
210079_x_at	KCNAB1		
210080_x_at	CELA3A		
210081_at	AGER		
210082_at	ABCA4		
210083_at	SEMA7A		
210084_x_at	TPSAB1		
210085_s_at	ANXA9		
210086_at	HR		
210087_s_at	MPZL1		
210088_x_at	MYL4		
210089_s_at	LAMA4		
210090_at	ARC		
210091_s_at	DTNA		
210092_at	MAGOH		
210093_s_at	MAGOH		
210094_s_at	PARD3		
210095_s_at	IGFBP3		
210096_at	CYP4B1		
210097_s_at	NOL7		
210098_s_at			
210099_at	ABCA2		
210100_s_at	ABCA2		
210101_x_at	SH3GLB1		
210102_at	VWA5A		
210103_s_at	FOXA2		
210104_at	MED6		
210105_s_at	FYN		
210106_at	RDH5		
210107_at	CLCA1		
210108_at	CACNA1D		
210109_at	C7orf54		
210110_x_at	HNRNPH3		
210111_s_at	KLHDC10		
210112_at	HPS1		
210113_s_at	NLRP1		
210114_at	INVS		
210115_at	RPL39L		
210116_at	SH2D1A		
210117_at	SPAG1		
210118_s_at	IL1A		
210119_at	KCNJ15		
210120_s_at	RANBP3		
210121_at	B3GALT2		
210122_at	PRM2		
210123_s_at	CHRFAM7A /// CHRNA7		
210124_x_at	SEMA4F		
210125_s_at	BANF1		
210126_at	PSG9		
210127_at	RAB6B		
210128_s_at	LTB4R		
210129_s_at	TTLL3		
210130_s_at	TM7SF2		
210131_x_at	SDHC		
210132_at	EFNA3		
210133_at	CCL11		
210134_x_at	SHOX2		
210135_s_at	SHOX2		
210136_at	MBP		
210137_s_at	DCTD		
210138_at	RGS20		
210139_s_at	PMP22		
210140_at	CST7		
210141_s_at	INHA		
210142_x_at	FLOT1		
210143_at	ANXA10		
210144_at	TBC1D22A		
210145_at	PLA2G4A		
210146_x_at	LILRB2		
210147_at	ART3		
210148_at	HIPK3		
210149_s_at	ATP5H		
210150_s_at	LAMA5		
210151_s_at	DYRK3		
210152_at	LILRB4		
210153_s_at	ME2		
210154_at	ME2		
210155_at	MYOC		
210156_s_at	PCMT1		
210157_at	C19orf2		
210158_at	ERCC4		
210159_s_at	TRIM31		
210160_at	PAFAH1B2		
210161_at			
210162_s_at	NFATC1		
210163_at	CXCL11		
210164_at	GZMB		
210165_at	DNASE1		
210166_at	TLR5		
210167_s_at	TEF		
210168_at	C6		
210169_at	SEC14L5		
210170_at	PDLIM3		
210171_s_at	CREM		
210172_at	SF1		
210173_at	PTPRJ		
210174_at	NR5A2		
210175_at	C2orf3		
210176_at	TLR1		
210177_at	TRIM15		
210178_x_at	SRSF10		
210179_at	KCNJ13		
210180_s_at	TRA2B		
210181_s_at	CABP1		
210182_at	CORT		
210183_x_at	PNN		
210184_at	ITGAX		
210185_at	CACNB1		
210186_s_at	FKBP1A		
210187_at	FKBP1A		
210188_at	GABPA		
210189_at	HSPA1L		
210190_at	STX11		
210191_s_at	PHTF1		
210192_at	ATP8A1		
210193_at	MOBP		
210194_at	PLA2R1		
210195_s_at	PSG1		
210196_s_at	PSG1		
210197_at	ITPK1		
210198_s_at	PLP1		
210199_at	CRYAA		
210200_at	WWP2		
210201_x_at	BIN1		
210202_s_at	BIN1		
210203_at	CNOT4		
210204_s_at	CNOT4		
210205_at	B3GALT4		
210206_s_at	DDX11		
210208_x_at	BAT3		
210210_at	MPZL1		
210211_s_at	HSP90AA1		
210212_x_at	MTCP1NB		
210213_s_at	EIF6		
210214_s_at	BMPR2		
210215_at	TFR2		
210216_x_at	RAD1		
210218_s_at	SP100		
210219_at	SP100		
210220_at	FZD2		
210221_at	CHRNA3		
210222_s_at	RTN1		
210223_s_at	MR1		
210224_at	MR1		
210225_x_at	LILRB3		
210226_at	NR4A1		
210227_at	DLGAP2		
210228_at	CSF2		
210229_s_at	CSF2		
210230_at			
210231_x_at	SET		
210232_at	CDC42		
210233_at	IL1RAP		
210234_at	GRM4		
210235_s_at	PPFIA1		
210236_at	PPFIA1		
210237_at	ARTN		
210239_at	IRX5		
210240_s_at	CDKN2D		
210241_s_at	TP53TG1		
210242_x_at	ST20		
210243_s_at	B4GALT3		
210244_at	CAMP		
210245_at	ABCC8		
210246_s_at	ABCC8		
210247_at	SYN2		
210248_at	WNT7A		
210249_s_at	NCOA1		
210250_x_at	ADSL		
210251_s_at	RUFY3		
210252_s_at	MADD		
210253_at	HTATIP2		
210254_at	MS4A3		
210255_at	RAD51L1		
210256_s_at	PIP5K1A		
210257_x_at	CUL4B		
210258_at	RGS13		
210259_s_at	DLX4		
210260_s_at	TNFAIP8		
210261_at	KCNK2		
210262_at	CRISP2		
210263_at	KCNF1		
210264_at	GPR35		
210265_x_at	POU5F1P3		
210266_s_at	TRIM33		
210267_at	NIPAL3		
210268_at	NFX1		
210269_s_at	AKAP17A		
210270_at	RGS6		
210271_at	NEUROD2		
210272_at	CYP2B7P1		
210273_at	PCDH7		
210274_at	MAGEA8		
210275_s_at	ZFAND5		
210276_s_at	NOL12 /// TRIOBP		
210277_at	AP4S1		
210278_s_at	AP4S1		
210279_at	GPR18		
210280_at	MPZ		
210281_s_at	ZMYM2		
210282_at	ZMYM2		
210283_x_at	PAIP1		
210284_s_at	TAB2		
210285_x_at	WTAP		
210286_s_at	SLC4A7		
210287_s_at	FLT1		
210288_at	KLRG1		
210289_at	NAT8		
210290_at	ZNF174		
210291_s_at	ZNF174		
210292_s_at	PCDH11X /// PCDH11Y		
210293_s_at	SEC23B		
210294_at	TAPBP		
210295_at	MAGEA10		
210296_s_at	PEX2		
210297_s_at	MSMB		
210298_x_at	FHL1		
210299_s_at	FHL1		
210300_at	REM1		
210301_at	XDH		
210302_s_at	MAB21L2		
210303_at	MAB21L2		
210304_at	PDE6B		
210305_at	PDE4DIP		
210306_at	L3MBTL1		
210307_s_at	KLHL25		
210309_at	RECQL5		
210310_s_at	FGF5		
210311_at	FGF5		
210312_s_at	IFT20		
210313_at	LILRA4		
210314_x_at	TNFSF13		
210315_at	SYN2		
210316_at	FLT4		
210317_s_at	YWHAE		
210318_at	RBP3		
210319_x_at	MSX2		
210320_s_at	DDX52		
210321_at	GZMH		
210322_x_at	UTY		
210323_at	TEKT2		
210324_at	C8G		
210325_at	CD1A		
210326_at	AGXT		
210327_s_at	AGXT		
210328_at	GNMT		
210329_s_at	SGCD		
210330_at	SGCD		
210331_at	HECW1		
210332_at	ACHE		
210333_at	NR5A1		
210334_x_at	BIRC5		
210335_at	RASSF9		
210336_x_at	MZF1		
210337_s_at	ACLY		
210338_s_at	HSPA8		
210339_s_at	KLK2		
210340_s_at	CSF2RA		
210341_at	MYT1		
210342_s_at	TPO		
210343_s_at	SLC22A6		
210344_at	OSBPL7		
210345_s_at	DNAH9		
210346_s_at	CLK4		
210347_s_at	BCL11A		
210348_at	04-Sep		
210349_at	CAMK4		
210350_x_at	ING1		
210352_at	BRD8		
210353_s_at	SLC6A2		
210354_at	IFNG		
210355_at	PTHLH		
210356_x_at	MS4A1		
210357_s_at	SMOX		
210358_x_at	GATA2		
210359_at	MTSS1		
210360_s_at	MTSS1		
210361_s_at	ELF2		
210362_x_at	PML		
210363_s_at	SCN2B		
210364_at	SCN2B		
210365_at	RUNX1		
210366_at	SLCO1B1		
210367_s_at	PTGES		
210368_at	PCDHGA8		
210369_at	SWAP70		
210370_s_at	LY9		
210371_s_at	RBBP4		
210372_s_at	TPD52L1		
210373_at	NPRL2		
210374_x_at	PTGER3		
210375_at	PTGER3		
210376_x_at	ELK1		
210377_at	ACSM3		
210378_s_at	SSNA1		
210379_s_at	TLK1		
210380_s_at	CACNA1G		
210381_s_at	CCKBR		
210382_at	SCTR		
210383_at	SCN1A		
210384_at	PRMT2		
210385_s_at	ERAP1		
210386_s_at	LOC100510712 /// MTX1		
210387_at	HIST1H2BG		
210388_at	PLCB2		
210389_x_at	TUBD1		
210390_s_at	CCL14-CCL15 /// CCL15		
210391_at	NR6A1		
210392_x_at	NR6A1		
210393_at	LGR5		
210394_x_at	SSX4 /// SSX4B		
210395_x_at	MYL4		
210396_s_at	BOLA2 /// LOC440354 /// LOC595101		
210397_at	DEFB1		
210398_x_at	FUT6		
210399_x_at	FUT6		
210400_at	GRIN2C		
210401_at	P2RX1		
210402_at	KCNJ1		
210403_s_at	KCNJ1		
210404_x_at	CAMK2B		
210405_x_at	TNFRSF10B		
210406_s_at	RAB6A /// RAB6C		
210407_at	PPM1A		
210408_s_at	CPNE6		
210409_at	C6orf124		
210410_s_at	C6orf26 /// MSH5		
210411_s_at	GRIN2B		
210412_at	GRIN2B		
210413_x_at	SERPINB3 /// SERPINB4		
210414_at	FLRT1		
210415_s_at	ODF2		
210416_s_at	CHEK2		
210417_s_at	PI4KB		
210418_s_at	IDH3B		
210419_at	BARX2		
210420_at	SLC24A1		
210421_s_at	SLC24A1		
210422_x_at	SLC11A1		
210423_s_at	SLC11A1		
210424_s_at	GOLGA8A /// GOLGA8B		
210425_x_at	GOLGA8B		
210426_x_at	RORA		
210427_x_at	ANXA2		
210428_s_at	HGS		
210429_at	RHD		
210430_x_at	RHD		
210431_at	ALPPL2		
210432_s_at	SCN3A		
210433_at	POFUT1		
210434_x_at	JTB		
210435_at	ARL17A /// ARL17B		
210436_at	CCT8		
210437_at	MAGEA9 /// MAGEA9B		
210438_x_at	TROVE2		
210439_at	ICOS		
210440_s_at	CDC14A		
210441_at	CDC14A		
210442_at	IL1RL1		
210443_x_at	OGFR		
210444_at	NPY6R		
210445_at	FABP6		
210446_at	GATA1		
210447_at	GLUD2		
210448_s_at	P2RX5		
210449_x_at	MAPK14		
210450_at	IGHV5-78		
210451_at	PKLR		
210452_x_at	CYP4F2		
210453_x_at	ATP5L		
210454_s_at	KCNJ6		
210455_at	C10orf28		
210456_at	PCYT1B		
210457_x_at	HMGA1		
210458_s_at	TANK		
210459_at	PSMD4		
210460_s_at	PSMD4		
210461_s_at	ABLIM1		
210462_at	BLZF1		
210463_x_at	TRMT1		
210464_at	C8orf71		
210465_s_at	SNAPC3		
210466_s_at	SERBP1		
210467_x_at	MAGEA12		
210469_at	DLG5		
210470_x_at	NONO		
210471_s_at	KCNAB1		
210472_at	MT1G		
210473_s_at	GPR125		
210474_s_at	CDK11A /// CDK11B		
210475_at	POU3F1		
210476_s_at	PRLR		
210477_x_at	MAPK8		
210479_s_at	RORA		
210480_s_at	MYO6		
210481_s_at	CLEC4M		
210482_x_at	MAP2K5		
210483_at	LOC254896		
210484_s_at	LOC254896 /// TNFRSF10C		
210486_at	ANKMY1		
210487_at	DNTT		
210491_at			
210492_at	MFAP3L		
210493_s_at	MFAP3L		
210495_x_at	FN1		
210496_at	NAG18		
210497_x_at	SSX2 /// SSX2B		
210498_at	CLTC		
210499_s_at	PQBP1		
210500_at			
210501_x_at	EIF3K		
210502_s_at	PPIE		
210503_at	MAGEA11		
210504_at	KLF1		
210505_at	ADH7		
210506_at	FUT7		
210507_s_at	AVIL		
210508_s_at	KCNQ2		
210510_s_at	NRP1		
210511_s_at	INHBA		
210512_s_at	VEGFA		
210513_s_at	VEGFA		
210514_x_at	HLA-G		
210515_at	HNF1A		
210516_at	FAM120A		
210517_s_at	AKAP12		
210518_at	CDH8		
210519_s_at	NQO1		
210520_at	FETUB		
210521_s_at	FETUB		
210523_at	BMPR1B		
210524_x_at			
210525_x_at	C14orf143		
210527_x_at	TUBA3C		
210528_at	MR1		
210529_s_at	FAM115A		
210530_s_at	NR2C1		
210531_at	NR2C1		
210532_s_at	C14orf2		
210533_at	MSH4		
210534_s_at	B9D1		
210535_at	B9D1		
210536_s_at	SPAM1		
210537_s_at	TADA2A		
210538_s_at	BIRC3		
210539_at	TTLL5		
210540_s_at	B4GALT4		
210541_s_at	TRIM27		
210542_s_at	SLCO3A1		
210543_s_at	PRKDC		
210544_s_at	ALDH3A2		
210545_at	ITSN2		
210546_x_at	CTAG1A /// CTAG1B		
210547_x_at	ICA1		
210548_at	CCL23		
210549_s_at	CCL23		
210550_s_at	RASGRF1		
210551_s_at	ASMT		
210552_s_at	RALGPS1		
210553_x_at	PCSK6		
210554_s_at	CTBP2		
210555_s_at	NFATC3		
210556_at	NFATC3		
210557_x_at	CSF1		
210558_at	AKR1C4		
210559_s_at	CDK1		
210560_at	GBX2		
210561_s_at	WSB1		
210562_at	GREB1		
210563_x_at	CFLAR		
210564_x_at	CFLAR		
210565_at	GCGR		
210567_s_at	SKP2		
210568_s_at	RECQL		
210569_s_at	SIGLEC9		
210570_x_at	MAPK9		
210571_s_at	CMAH		
210572_at	PCDHA2		
210573_s_at	POLR3C		
210574_s_at	NUDC		
210575_at	NUDC		
210576_at	CYP4F8		
210577_at	CASR		
210578_at	TRIM10		
210579_s_at	TRIM10		
210580_x_at	SULT1A3 /// SULT1A4		
210581_x_at	PATZ1		
210582_s_at	LIMK2		
210583_at	POLDIP3		
210584_s_at	POLDIP3 /// RRP7B		
210585_s_at	TNPO2		
210586_x_at	RHD		
210587_at	INHBE		
210588_x_at	HNRNPH3		
210589_s_at	GBAP1		
210592_s_at	SAT1		
210593_at	KIAA0913 /// SAT1		
210594_x_at	MPZL1		
210595_at	ZNF235		
210596_at	MAGT1		
210597_x_at	PRB1		
210598_at			
210599_at	ZNF614		
210600_s_at	GRK4		
210601_at	CDH6		
210602_s_at	CDH6		
210603_at	NAA11		
210604_at	GNAT2		
210605_s_at	MFGE8		
210606_x_at	KLRD1		
210607_at	FLT3LG		
210608_s_at	FUT2		
210609_s_at	TP53I3		
210610_at	CEACAM1		
210611_s_at	DTNA		
210612_s_at	SYNJ2		
210613_s_at	SYNGR1		
210614_at	TTPA		
210615_at	NRP1		
210616_s_at	SEC31A		
210617_at	PHEX		
210618_at	RAP1GAP		
210619_s_at	HYAL1		
210620_s_at	GTF3C2		
210621_s_at	RASA1		
210622_x_at	CDK10		
210623_at	UBXN1		
210624_s_at	ILVBL		
210625_s_at	AKAP1		
210626_at	AKAP1		
210627_s_at	MOGS		
210628_x_at	LTBP4		
210629_x_at	LST1		
210630_s_at	RAD52		
210631_at	NF1		
210632_s_at	SGCA		
210633_x_at	KRT10		
210634_at	KLHL20		
210635_s_at	KLHL20		
210636_at	PPARD		
210637_at	TACR1		
210638_s_at	FBXO9		
210639_s_at	ATG5		
210640_s_at	GPER		
210641_at	CAPN9		
210642_at	CCIN		
210643_at	TNFSF11		
210644_s_at	LAIR1		
210645_s_at	TTC3		
210646_x_at	RPL13A		
210647_x_at	PLA2G6		
210648_x_at	SNX3		
210649_s_at	ARID1A		
210650_s_at	PCLO		
210651_s_at	EPHB2		
210652_s_at	TTC39A		
210653_s_at	BCKDHB		
210654_at	TNFRSF10D		
210655_s_at	FOXO3 /// FOXO3B		
210656_at	EED		
210657_s_at	04-Sep		
210658_s_at	GGA2		
210659_at	CMKLR1		
210660_at	LILRA1		
210661_at	GLRA3		
210662_at	KYNU		
210663_s_at	KYNU		
210664_s_at	TFPI		
210665_at	TFPI		
210666_at	IDS		
210667_s_at	C21orf33		
210669_at	TFAP2A		
210670_at	PPY		
210671_x_at	MAPK8		
210672_s_at	NPRL3		
210673_x_at	NKX2-1		
210674_s_at	PCDHA1 /// PCDHA10 /// PCDHA11 /// PCDHA12 /// PCDHA13 /// PCDHA2 /// PCDHA3 /// PCDHA4 /// PCDHA5 /// PCDHA6 /// PCDHA7 /// PCDHA8 /// PCDHA9 /// PCDHAC1 /// PCDHAC2		
210675_s_at	PTPRR		
210676_x_at	RGPD5 /// RGPD6 /// RGPD8		
210677_at	SOAT2		
210678_s_at	AGPAT2		
210679_x_at			
210680_s_at	MASP1		
210681_s_at	USP15		
210682_at	LPO		
210683_at	NRTN		
210684_s_at	DLG4		
210685_s_at	UBE4B		
210686_x_at	SLC25A16		
210687_at	CPT1A		
210688_s_at	CPT1A		
210689_at	CLDN14		
210690_at	KLRC4		
210691_s_at	CACYBP		
210692_s_at	SLC43A3		
210693_at	SPPL2B		
210694_s_at	MID1		
210695_s_at	WWOX		
210697_at	ZNF257		
210698_at			
210699_at			
210701_at	CFDP1		
210702_s_at	PTGIS		
210703_at			
210704_at	FEZ2		
210705_s_at	TRIM5		
210706_s_at	RNF24		
210707_x_at	PMS2P11		
210708_x_at	CASP10		
210709_at	ZC3H15		
210710_at	AGGF1		
210711_at	NCRNA00260		
210712_at	LDHAL6B		
210713_at	ITSN1		
210714_at	R3HDM1		
210715_s_at	SPINT2		
210716_s_at	CLIP1		
210717_at			
210718_s_at	ARL17A /// LOC100294341		
210719_s_at	HMG20B		
210720_s_at	NECAB3		
210721_s_at	PAK7		
210722_at	PNLIPRP1		
210723_x_at			
210724_at	EMR3		
210726_at	CYP3A4		
210727_at	CALCA		
210728_s_at	CALCA		
210729_at	NPY2R		
210730_s_at	NPY2R		
210731_s_at	LGALS8		
210732_s_at	LGALS8		
210733_at	TRAM1		
210734_x_at	MAX		
210735_s_at	CA12		
210736_x_at	DTNA		
210737_at	TUB		
210738_s_at	SLC4A4		
210739_x_at	SLC4A4		
210740_s_at	ITPK1		
210741_at	ARHGEF12		
210742_at	CDC14A		
210743_s_at	CDC14A		
210744_s_at	IL5RA		
210745_at	ONECUT1		
210746_s_at	EPB42		
210747_at	HLA-DQB1		
210748_at			
210749_x_at	DDR1		
210750_s_at	DLGAP1		
210751_s_at	RGN		
210752_s_at	MLX		
210753_s_at	EPHB1		
210754_s_at	LYN		
210755_at	HGF		
210756_s_at	NOTCH2		
210757_x_at	DAB2		
210758_at	PSIP1		
210759_s_at	PSMA1		
210760_x_at	TRIP11		
210761_s_at	GRB7		
210762_s_at	DLC1		
210763_x_at	NCR3		
210764_s_at	CYR61		
210765_at	CSE1L		
210766_s_at	CSE1L		
210767_at	NF2		
210768_x_at	TMCO1		
210769_at	CNGB1		
210770_s_at	CACNA1A		
210771_at	PPARA		
210772_at	FPR2		
210773_s_at	FPR2		
210774_s_at	NCOA4		
210775_x_at	CASP9		
210776_x_at	TCF3		
210778_s_at	MXD4		
210779_x_at	SIP1		
210780_at	ESR2		
210781_x_at	GRIN1		
210782_x_at	GRIN1		
210783_x_at	CLEC11A		
210784_x_at	LILRA6 /// LILRB3		
210785_s_at	C1orf38		
210786_s_at	FLI1		
210787_s_at	CAMKK2		
210788_s_at	DHRS7		
210789_x_at	CEACAM3		
210790_s_at	SAR1A		
210791_s_at	ARHGAP32		
210792_x_at	SIVA1		
210793_s_at	NUP98		
210794_s_at	MEG3		
210795_s_at	MEG3		
210796_x_at	SIGLEC6		
210797_s_at	OASL		
210798_x_at	MASP2		
210799_at	HTR1B		
210800_at	TIMM8A		
210801_at	DIMT1L		
210802_s_at	DIMT1L		
210803_at	TXNRD2		
210804_x_at	SLC8A1		
210805_x_at	RUNX1		
210806_at	TTLL5		
210807_s_at	SLC16A7		
210808_s_at	NOX1		
210809_s_at	POSTN		
210810_s_at	SLC6A5		
210811_s_at	DDX49		
210812_at	XRCC4		
210813_s_at	XRCC4		
210814_at	TRPC3		
210815_s_at	CALCRL		
210816_s_at	CYB561		
210817_s_at	CALCOCO2		
210818_s_at	BACH1		
210819_x_at	DIO2		
210820_x_at	COQ7		
210821_x_at	CENPA		
210822_at	RPL13P5		
210823_s_at	PTPRS		
210824_at			
210825_s_at	PEBP1		
210826_x_at	RAD17		
210827_s_at	ELF3		
210828_s_at	ARNT		
210829_s_at	SSBP2		
210830_s_at	PON2		
210831_s_at	PTGER3		
210832_x_at	PTGER3		
210833_at	PTGER3		
210834_s_at	PTGER3		
210835_s_at	CTBP2		
210836_x_at	PDE4D		
210837_s_at	PDE4D		
210838_s_at	ACVRL1		
210839_s_at	ENPP2		
210840_s_at	IQGAP1		
210841_s_at	NRP2		
210842_at	NRP2		
210843_s_at	MFAP3L		
210844_x_at	CTNNA1		
210845_s_at	PLAUR		
210846_x_at	TRIM14		
210847_x_at	TNFRSF25		
210848_at			
210849_s_at	VPS41		
210850_s_at	ELK1		
210852_s_at	AASS		
210853_at	SCN11A		
210854_x_at	SLC6A8		
210855_at	GREB1		
210858_x_at	ATM		
210859_x_at	CLN3		
210861_s_at	WISP3		
210862_s_at	SARDH		
210864_x_at	HFE		
210865_at	FASLG		
210866_s_at	CNOT4		
210867_at	CNOT4		
210868_s_at	ELOVL6		
210869_s_at	MCAM		
210870_s_at	EPM2A		
210871_x_at	SSX2IP		
210872_x_at	GAS7		
210873_x_at	APOBEC3A		
210874_s_at	NAT6		
210875_s_at	ZEB1		
210876_at	ANXA2P1		
210878_s_at	KDM3B		
210879_s_at	RAB11FIP5		
210880_s_at	EFS		
210881_s_at	IGF2 /// INS-IGF2		
210882_s_at	TRO		
210883_x_at	EFNB3		
210884_s_at	SPAG11A		
210885_s_at	TRIM15		
210886_x_at	TP53TG1		
210887_s_at	EVC		
210888_s_at	ITIH1		
210889_s_at	FCGR2B		
210890_x_at	KIR2DL1		
210891_s_at	GTF2I /// GTF2IP1 /// LOC100093631		
210892_s_at	GTF2I		
210893_at			
210894_s_at	CEP250		
210895_s_at	CD86		
210896_s_at	ASPH		
210904_s_at	IL13RA1		
210905_x_at	POU5F1P4		
210906_x_at	AQP4		
210907_s_at	PDCD10		
210908_s_at	PFDN5		
210909_x_at	LPAL2		
210910_s_at	POMZP3		
210911_at	ID2B		
210912_x_at	GSTM4		
210913_at	CDH20		
210914_at			
210915_x_at	TRBC1		
210916_s_at	CD44		
210917_at	YES1		
210918_at			
210919_at	PHLPP1		
210920_x_at			
210921_at			
210922_at			
210923_at	SLC1A7		
210924_at	OLFM1		
210925_at	CIITA		
210926_at	POTEKP		
210927_x_at	JTB		
210928_at			
210929_s_at	AHSG		
210930_s_at	ERBB2		
210931_at	RNF6		
210932_s_at	RNF6		
210933_s_at	FSCN1		
210934_at	BLK		
210935_s_at	WDR1		
210936_at	WDR1		
210937_s_at	PDX1		
210938_at	PDX1		
210939_s_at	GRM1		
210940_s_at	GRM1		
210941_at	PCDH7		
210942_s_at	ST3GAL6		
210943_s_at	LYST		
210944_s_at	CAPN3		
210945_at	COL4A6		
210946_at	PPAP2A		
210947_s_at	MSH3		
210948_s_at	LEF1		
210949_s_at	EIF3C /// EIF3CL		
210950_s_at	FDFT1		
210951_x_at	RAB27A		
210952_at	AP4S1		
210953_at	TSC22D2		
210954_s_at	TSC22D2		
210955_at	CASP10		
210956_at	PPYR1		
210957_s_at	AFF2		
210958_s_at	MAST4		
210959_s_at	SRD5A1		
210960_at	ADRA1D		
210961_s_at	ADRA1D		
210962_s_at	AKAP9		
210963_s_at	GYG2		
210964_s_at	GYG2		
210965_x_at	CDK13		
210966_x_at	LARP1		
210967_x_at	CACNB1		
210968_s_at	RTN4		
210969_at	PKN2		
210970_s_at	IBTK		
210971_s_at	ARNTL		
210972_x_at	TRAC /// TRAJ17 /// TRAV20		
210973_s_at	FGFR1		
210974_s_at	AP3D1		
210975_x_at	FASTK		
210976_s_at	PFKM		
210977_s_at	HSF4		
210978_s_at	TAGLN2		
210979_at	ASAH1		
210980_s_at	ASAH1		
210981_s_at	GRK6		
210982_s_at	HLA-DRA		
210983_s_at	MCM7		
210984_x_at	EGFR		
210985_s_at	SP100		
210986_s_at	TPM1		
210987_x_at	TPM1		
210988_s_at	PRUNE		
210989_at	LAMA4		
210990_s_at	LAMA4		
210991_s_at	RIMS3		
210992_x_at	FCGR2C		
210993_s_at	SMAD1		
210994_x_at	TRIM23		
210995_s_at	TRIM23		
210996_s_at	YWHAE		
210997_at	HGF		
210998_s_at	HGF		
210999_s_at	GRB10		
211000_s_at	IL6ST		
211001_at	TRIM29		
211002_s_at	TRIM29		
211003_x_at	TGM2		
211004_s_at	ALDH3B1		
211005_at	LAT /// SPNS1		
211006_s_at	KCNB1		
211008_s_at	UBE2I		
211009_s_at	ZNF271		
211010_s_at	NCR3		
211011_at	COL19A1		
211012_s_at	GOLGA6L4 /// PML		
211013_x_at	PML		
211014_s_at	GOLGA6L4 /// PML		
211015_s_at	HSPA4		
211016_x_at	HSPA4		
211017_s_at	NF2		
211018_at	LSS		
211019_s_at	LSS		
211020_at	GCNT2		
211021_s_at	RGS14		
211022_s_at	ATRX		
211023_at	PDHB		
211024_s_at	NKX2-1		
211025_x_at	COX5B		
211026_s_at	MGLL		
211027_s_at	IKBKB		
211028_s_at	KHK		
211029_x_at	FGF18		
211030_s_at	SLC6A6		
211031_s_at	CLIP2		
211032_at	COBLL1		
211033_s_at	PEX7		
211034_s_at	C12orf51		
211036_x_at	ANAPC5		
211037_s_at	MBOAT7		
211038_s_at	CROCCP2		
211039_at	CHRNA1		
211040_x_at	GTSE1		
211042_x_at	MCAM		
211043_s_at	CLTB		
211044_at	TRIM14		
211045_s_at	KCNH6		
211046_at	KCNH6		
211047_x_at	AP2S1		
211048_s_at	PDIA4		
211049_at	TLX2		
211050_x_at	LOC100134822 /// LOC100288069		
211051_s_at	EXTL3		
211052_s_at	TBCD		
211053_at	KCNG1		
211054_at	INVS		
211055_s_at	INVS		
211056_s_at	SRD5A1		
211057_at	ROR1		
211058_x_at	TUBA1B		
211059_s_at	GOLGA2		
211060_x_at	GPAA1		
211061_s_at	MGAT2		
211062_s_at	CPZ /// GPR78		
211063_s_at	NCK1		
211064_at	ZNF493		
211065_x_at	PFKL		
211066_x_at	PCDHGA1 /// PCDHGA10 /// PCDHGA11 /// PCDHGA12 /// PCDHGA2 /// PCDHGA3 /// PCDHGA4 /// PCDHGA5 /// PCDHGA6 /// PCDHGA7 /// PCDHGA8 /// PCDHGA9 /// PCDHGB1 /// PCDHGB2 /// PCDHGB3 /// PCDHGB4 /// PCDHGB5 /// PCDHGB6 /// PCDHGB7 /// PCDHGC3 /// PCDHGC4 /// PCDHGC5		
211067_s_at	GAS7		
211068_x_at	FAM21C /// FAM21D		
211069_s_at	SUMO1		
211070_x_at	DBI		
211071_s_at	MLLT11		
211072_x_at	TUBA1B		
211073_x_at	RPL3		
211074_at	FOLR1		
211075_s_at	CD47		
211076_x_at	ATN1		
211077_s_at	TLK1		
211078_s_at	STK3		
211079_s_at	DYRK1A		
211080_s_at	NEK2		
211081_s_at	MAP4K5		
211082_x_at	MARK2		
211083_s_at	MAP3K13		
211084_x_at	PRKD3		
211085_s_at	STK4		
211086_x_at	NEK1		
211087_x_at	MAPK14		
211088_s_at	PLK4		
211089_s_at	NEK3		
211090_s_at	PRPF4B		
211091_s_at	NF2		
211092_s_at	NF2		
211093_at	PDE6C		
211094_s_at	NF1		
211095_at	NF1		
211096_at	PBX2		
211097_s_at	PBX2		
211098_x_at	TMCO1		
211099_s_at	CNGB1		
211100_x_at	LILRA2		
211101_x_at	LILRA2		
211102_s_at	LILRA2		
211103_at	MYO7A		
211104_s_at	MYO7A		
211105_s_at	NFATC1		
211106_at			
211107_s_at	AURKC		
211108_s_at	JAK3		
211109_at	JAK3		
211110_s_at	AR		
211111_at	HGC6.3		
211112_at	SLC12A4		
211113_s_at	ABCG1		
211114_x_at	SIP1		
211115_x_at	SIP1		
211116_at	SLC9A2		
211117_x_at	ESR2		
211118_x_at	ESR2		
211119_at	ESR2		
211120_x_at	ESR2		
211121_s_at	DOK1		
211122_s_at	CXCL11		
211123_at	SLC5A5		
211124_s_at	KITLG		
211125_x_at	GRIN1		
211126_s_at	CSRP2		
211127_x_at	EDA		
211128_at	EDA		
211129_x_at	EDA		
211130_x_at	EDA		
211131_s_at	EDA		
211132_at	INTS3		
211133_x_at	LILRA6 /// LILRB3		
211135_x_at	LILRB3		
211136_s_at	CLPTM1		
211137_s_at	ATP2C1		
211138_s_at	KMO		
211139_s_at	NAB1		
211140_s_at	CASP2		
211141_s_at	CNOT3		
211142_x_at	HLA-DOA		
211143_x_at	NR4A1		
211144_x_at	TARP /// TRGC2		
211145_x_at	IFNA21		
211146_at			
211147_s_at	P2RX6		
211148_s_at	ANGPT2		
211149_at	UTY		
211150_s_at	DLAT		
211151_x_at	GH1		
211152_s_at	HTRA2		
211153_s_at	TNFSF11		
211154_at	THPO		
211155_s_at	THPO		
211156_at	CDKN2A		
211157_at			
211159_s_at	PPP2R5D		
211160_x_at	ACTN1		
211161_s_at	COL3A1		
211162_x_at	SCD		
211163_s_at	TNFRSF10C		
211164_at	EPHA3		
211165_x_at	EPHB2		
211166_at	FAM153A		
211167_s_at	GCK		
211168_s_at	UPF1		
211169_s_at	PPP1R3A		
211170_s_at	PDE10A		
211171_s_at	PDE10A		
211172_x_at	AKAP7		
211173_at	CCKAR		
211174_s_at	CCKAR		
211175_at	GPR45		
211176_s_at	PAX4		
211177_s_at	TXNRD2		
211178_s_at	PSTPIP1		
211179_at	RUNX1		
211180_x_at	RUNX1		
211181_x_at	RUNX1		
211182_x_at	RUNX1		
211184_s_at	USH1C		
211185_s_at	SF3B1		
211186_s_at	AAK1		
211187_at			
211188_at	CD84		
211189_x_at	CD84		
211190_x_at	CD84		
211191_at	CD84		
211192_s_at	CD84		
211193_at	TP63		
211194_s_at	TP63		
211195_s_at	TP63		
211196_at	DBT		
211197_s_at	ICOSLG		
211198_s_at	ICOSLG		
211199_s_at	ICOSLG		
211200_s_at	EFCAB2		
211201_at	FSHR		
211202_s_at	KDM5B		
211203_s_at	CNTN1		
211204_at	ME1		
211205_x_at	PIP5K1A		
211207_s_at	ACSL6		
211208_s_at	CASK		
211209_x_at	SH2D1A		
211210_x_at	SH2D1A		
211211_x_at	SH2D1A		
211212_s_at	ORC5		
211213_at	ORC5		
211214_s_at	DAPK1		
211215_x_at	DIO2		
211217_s_at	KCNQ1		
211218_at	LOC100509761		
211219_s_at	LHX2		
211220_s_at	HSF2		
211221_at	TADA3		
211222_s_at	HAP1		
211223_at	PROP1		
211224_s_at	ABCB11		
211225_at	FUT5		
211226_at	GALR2		
211227_s_at	PCDH11Y		
211228_s_at	RAD17		
211230_s_at	PIK3CD		
211231_x_at	CYP4A11		
211232_x_at	GLP1R		
211233_x_at	ESR1		
211234_x_at	ESR1		
211235_s_at	ESR1		
211237_s_at	FGFR4		
211238_at	ADAM7		
211239_s_at	ADAM7		
211240_x_at	CTNND1		
211241_at	ANXA2P3		
211242_x_at	KIR2DL4		
211245_x_at	KIR2DL4		
211248_s_at	CHRD		
211249_at	GPR68		
211250_s_at	SH3BP2		
211251_x_at	NFYC		
211252_x_at	PTCRA		
211253_x_at	PYY		
211254_x_at	RHAG		
211255_x_at	DEDD		
211256_x_at	BTN2A1		
211257_x_at	ZNF638		
211258_s_at	TGFA		
211259_s_at	BMP7		
211260_at	BMP7		
211261_at	NUP214		
211262_at	PCSK6		
211263_s_at	PCSK6		
211264_at	GAD2		
211265_at	PTGER3		
211266_s_at	GPR4		
211267_at	HESX1		
211269_s_at	IL2RA		
211270_x_at	PTBP1		
211271_x_at	PTBP1		
211272_s_at	DGKA		
211273_s_at	TBX1		
211274_at	TBX1		
211275_s_at	GYG1		
211276_at	TCEAL2		
211277_x_at	APP		
211279_at	NRF1		
211280_s_at	NRF1		
211282_x_at	TNFRSF25		
211284_s_at	GRN		
211285_s_at	UBE3A		
211286_x_at	CSF2RA		
211287_x_at	CSF2RA		
211289_x_at	CDK11A /// CDK11B		
211295_x_at	CYP2A6		
211296_x_at	UBC		
211297_s_at	CDK7		
211298_s_at	ALB		
211299_s_at	FLOT2		
211300_s_at	TP53		
211301_at	KCND3		
211302_s_at	PDE4B		
211303_x_at	FOLH1B		
211304_x_at	KCNJ5		
211305_x_at	FCAR		
211306_s_at	FCAR		
211307_s_at	FCAR		
211310_at	EZH1		
211312_s_at	WISP1		
211313_s_at	BAZ1B		
211314_at	CACNA1G		
211315_s_at	CACNA1G		
211316_x_at	CFLAR		
211317_s_at	CFLAR		
211318_s_at	RAE1		
211319_at	RAE1		
211320_s_at	PTPRU		
211322_s_at	SARDH		
211323_s_at	ITPR1		
211324_s_at	RGPD5 /// RGPD6		
211325_x_at	DSTNP2		
211326_x_at	HFE		
211327_x_at	HFE		
211328_x_at	HFE		
211329_x_at	HFE		
211330_s_at	HFE		
211331_x_at	HFE		
211332_x_at	HFE		
211333_s_at	FASLG		
211334_at	MRE11A		
211336_x_at	LILRB1		
211337_s_at	TUBGCP4		
211338_at	IFNA2		
211339_s_at	ITK		
211340_s_at	MCAM		
211341_at	POU4F1		
211342_x_at	MED12		
211343_s_at	COL13A1		
211345_x_at	EEF1G		
211347_at	CDC14B		
211348_s_at	CDC14B		
211349_at	SLC15A1		
211350_s_at	C6orf54		
211351_at	C6orf54		
211352_s_at	NCOA3		
211353_at	LRIT1		
211354_s_at	LEPR		
211355_x_at	LEPR		
211356_x_at	LEPR		
211357_s_at	ALDOB		
211358_s_at	CIZ1		
211359_s_at	OPRM1		
211360_s_at	ITPR2		
211361_s_at	SERPINB13		
211362_s_at	SERPINB13		
211363_s_at	MTAP		
211364_at	MTAP		
211365_s_at	PCDHA2		
211366_x_at	CASP1		
211367_s_at	CASP1		
211368_s_at	CASP1		
211369_at			
211370_s_at	MAP2K5		
211371_at	MAP2K5		
211372_s_at	IL1R2		
211373_s_at	PSEN2		
211374_x_at			
211375_s_at	ILF3		
211376_s_at	NSMCE4A		
211377_x_at	MYCN		
211378_x_at	PPIA		
211379_x_at	B3GALNT1		
211380_s_at	PRKG1		
211381_x_at	SPAG11B		
211382_s_at	TACC2		
211383_s_at	WDR37		
211384_s_at	CASR		
211385_x_at	SULT1A2		
211386_at	MGC12488		
211387_x_at	RNGTT		
211388_s_at			
211389_x_at	KIR3DS1		
211390_at	N4BP2L1		
211391_s_at	PATZ1		
211392_s_at	PATZ1		
211393_at	PATZ1		
211395_x_at	FCGR2C		
211396_at	FCGR2C		
211397_x_at	KIR2DL2		
211398_at	FGFR2		
211399_at	FGFR2		
211400_at	FGFR2		
211401_s_at	FGFR2		
211402_x_at	NR6A1		
211403_x_at	VCX2		
211404_s_at	APLP2		
211405_x_at	IFNA17		
211406_at	IER3IP1		
211407_at	NDUFB7		
211410_x_at	KIR2DL5A		
211411_at			
211412_at	PADI4		
211413_s_at	PADI4		
211414_at	GLS		
211416_x_at	GGTLC1		
211417_x_at	GGT1		
211419_s_at	CHN2		
211421_s_at	RET		
211422_at	TRPM3		
211423_s_at	SC5DL		
211424_x_at	METTL7A		
211425_x_at	SSX4 /// SSX4B		
211426_x_at	GNAQ		
211427_s_at	KCNJ13		
211428_at	SERPINA1		
211429_s_at	SERPINA1		
211430_s_at	IGHG1 /// IGHG2 /// IGHM /// IGHV4-31		
211431_s_at	TYRO3		
211432_s_at	TYRO3		
211433_x_at	KIAA1539		
211434_s_at	CCRL2		
211435_at			
211436_at	LOC100131298		
211437_at			
211438_at	TRHR		
211439_at	SRSF7		
211440_x_at	CYP3A43		
211441_x_at	CYP3A43
[truncated: 620,683 more chars]
