# Supplementary material for: Array data extractor (ADE): a LabVIEW program to extract and merge gene array data
Source: BMC Res Notes. 2013 Dec 1;6:496. doi: 10.1186/1756-0500-6-496 (PMC4222097; doi:10.1186/1756-0500-6-496)
Supplement: Additional file 1 — Contains a text file describing how the files have to be formatted, aswell as the program and sample files. Sample files include three data files downloaded from the GEO database [30,31]. With these files ADE can be directly tested without further modification. [file 1756-0500-6-496-S1.zip › Data Extractor/Data/3 GSE4172GPL570 NOLOG/3 Data Description.txt]

!Sample_source_name_ch1	Ctrl	DCMi	DCMi	DCMi	DCMi	DCMi	DCMi	DCMi	DCMi	Ctrl	Ctrl	Ctrl
ID_REF	GSM94831	GSM94836	GSM94837	GSM94838	GSM94839	GSM94840	GSM94841	GSM94842	GSM94843	GSM94854	GSM94855	GSM94870
												
												
												
												
inflammatory dilated cardiomyopathy				DCMi								
