# Supplementary material for: Array data extractor (ADE): a LabVIEW program to extract and merge gene array data
Source: BMC Res Notes. 2013 Dec 1;6:496. doi: 10.1186/1756-0500-6-496 (PMC4222097; doi:10.1186/1756-0500-6-496)
Supplement: Additional file 1 — Contains a text file describing how the files have to be formatted, aswell as the program and sample files. Sample files include three data files downloaded from the GEO database [30,31]. With these files ADE can be directly tested without further modification. [file 1756-0500-6-496-S1.zip › Data Extractor/Data/3 GSE4172GPL570 NOLOG/3 Data.txt]

XXX	Gene expression profiling of human inflammatory Cardiomyopathy											
!Series_geo_accession	GSE4172											
!Series_status	Public on May 31 2006											
!Series_submission_date	Feb 03 2006											
!Series_last_update_date	Nov 13 2012											
!Series_pubmed_id	17106732											
!Series_summary	Since targeting of specific pathogenic pathways may be more efficient than current unspecific heart failure treatment, we obtained genomewide expression profiles of a DCM subtype characterized by cardiac inflammation (DCMi) in association with parvovirus B19. This study was entirely based on RNA isolated from endomyocardial biopsies so far only rarely used for genomic expression profiling.											
!Series_summary	Keywords: disease state analysis											
!Series_overall_design	Samples derived from 8 DCMi and 4 healthy control patients were hybridised onto Affymetrix U133 Plus arrays											
!Series_type	Expression profiling by array											
!Series_contributor	Frank,,Wittchen											
!Series_contributor	Lennart,,Suckau											
!Series_contributor	Ute,,Ungethuem											
!Series_contributor	Henning,,Witt											
!Series_contributor	Heinz-Peter,,Schultheiss											
!Series_contributor	Wolfgang,,Poller											
!Series_sample_id	GSM94831 GSM94836 GSM94837 GSM94838 GSM94839 GSM94840 GSM94841 GSM94842 GSM94843 GSM94854 GSM94855 GSM94870 											
!Series_contact_name	Henning,,Witt											
!Series_contact_email	witt@molgen.mpg.de											
!Series_contact_phone	-450578708											
!Series_contact_laboratory	Patricia Ruiz											
!Series_contact_department	Hans Lehrach											
!Series_contact_institute	Max Planck Institute for Molecular Genetics											
!Series_contact_address	Ihnestrasse 65											
!Series_contact_city	Berlin											
!Series_contact_zip/postal_code	14195											
!Series_contact_country	Germany											
!Series_platform_id	GPL570											
!Series_platform_taxid	9606											
!Series_sample_taxid	9606											
!Series_relation	BioProject: http://www.ncbi.nlm.nih.gov/bioproject/95089											
												
!Sample_title	FW_14c_BV5933	FW_8a_BV8865	FW_7a_BV8479	FW_6a_BV7625	FW_5a_BV8411	FW_4a_BV4281	FW_3a_BV8771	FW_2a_BV8343	FW_1a_BN1544	FW_15c_BV5830	FW_16c_BV7565	FW_18c_BV3965
!Sample_geo_accession	GSM94831	GSM94836	GSM94837	GSM94838	GSM94839	GSM94840	GSM94841	GSM94842	GSM94843	GSM94854	GSM94855	GSM94870
!Sample_status	Public on May 31 2006	Public on May 31 2006	Public on May 31 2006	Public on May 31 2006	Public on May 31 2006	Public on May 31 2006	Public on May 31 2006	Public on May 31 2006	Public on May 31 2006	Public on May 31 2006	Public on May 31 2006	Public on May 31 2006
!Sample_submission_date	Feb 01 2006	Feb 01 2006	Feb 01 2006	Feb 01 2006	Feb 01 2006	Feb 01 2006	Feb 01 2006	Feb 01 2006	Feb 01 2006	Feb 01 2006	Feb 01 2006	Feb 01 2006
!Sample_last_update_date	Feb 03 2006	Feb 03 2006	Feb 03 2006	Feb 03 2006	Feb 03 2006	Feb 03 2006	Feb 03 2006	Feb 03 2006	Feb 03 2006	Feb 03 2006	Feb 03 2006	Feb 03 2006
!Sample_type	RNA	RNA	RNA	RNA	RNA	RNA	RNA	RNA	RNA	RNA	RNA	RNA
!Sample_channel_count	1	1	1	1	1	1	1	1	1	1	1	1
!Sample_source_name_ch1	healthy control	inflammatory Cardiomyopathy	inflammatory Cardiomyopathy	inflammatory cardiomyopathy	inflammatory Cardiomyopathy	inflammatory Cardiomyopathy	inflammatory Cardiomyopathy	inflammatory Cardiomyopathy	inflammatory Cardiomyopathy	healthy control	healthy control	healthy control
!Sample_organism_ch1	Homo sapiens	Homo sapiens	Homo sapiens	Homo sapiens	Homo sapiens	Homo sapiens	Homo sapiens	Homo sapiens	Homo sapiens	Homo sapiens	Homo sapiens	Homo sapiens
!Sample_characteristics_ch1	age: 36	age: 45	age: 62	age: 31	age: 67	age: 60	age: 69	age: 55	age: 31	age: 46	age: 26	age: 36
!Sample_characteristics_ch1	gender: female	gender: male	gender: male	gender: male	gender: male	gender: male	gender: male	gender: female	gender: female	gender: female	gender: female	gender: male
!Sample_characteristics_ch1	ejection fraction: 68	ejection fraction: 34	ejection fraction: 51	ejection fraction: 52	ejection fraction: 43	ejection fraction: 34	ejection fraction: 35	ejection fraction: 31	ejection fraction: 56	ejection fraction: 61	ejection fraction: 74	ejection fraction: 64
!Sample_characteristics_ch1	left ventricular end diastolic diameter: 47	left ventricular end diastolic diameter: 62	left ventricular end diastolic diameter: 73	left ventricular end diastolic diameter: 57	left ventricular end diastolic diameter: 59	left ventricular end diastolic diameter: 76	left ventricular end diastolic diameter: 60	left ventricular end diastolic diameter: 61	left ventricular end diastolic diameter: 71	left ventricular end diastolic diameter: 49	left ventricular end diastolic diameter: 47	left ventricular end diastolic diameter: 50
!Sample_characteristics_ch1	inflammation/PVB19: negative	inflammation/PVB19: positive	inflammation/PVB19: positive	inflammation/PVB19: positive	inflammation/PVB19: positive	inflammation/PVB19: positive	inflammation/PVB19: positive	inflammation/PVB19: positive	inflammation/PVB19: positive	inflammation/PVB19: negative	inflammation/PVB19: negative	inflammation/PVB19: negative
!Sample_treatment_protocol_ch1	endomyocardial biopsy from the right ventricle 	endomyocardial biopsy from the right ventricle	endomyocardial biopsy from the right ventricle	endomyocardial biopsy from the right ventricle	endomyocardial biopsy from the right ventricle	endomyocardial biopsy from the right ventricle	endomyocardial biopsy from the right ventricle	endomyocardial biopsy from the right ventricle	endomyocardial biopsy from the right ventricle	endomyocardial biopsy from the right ventricle	endomyocardial biopsy from the right ventricle	endomyocardial biopsy from the right ventricle
!Sample_molecule_ch1	total RNA	total RNA	total RNA	total RNA	total RNA	total RNA	total RNA	total RNA	total RNA	total RNA	total RNA	total RNA
!Sample_extract_protocol_ch1	standard protocol TRIzol (Invitrogen)	standard protocol TRIzol (Invitrogen)	standard protocol TRIzol (Invitrogen)	standard protocol TRIzol (Invitrogen)	standard protocol TRIzol (Invitrogen)	standard protocol TRIzol (Invitrogen)	standard protocol TRIzol (Invitrogen)	standard protocol TRIzol (Invitrogen)	standard protocol TRIzol (Invitrogen)	standard protocol TRIzol (Invitrogen)	standard protocol TRIzol (Invitrogen)	standard protocol TRIzol (Invitrogen)
!Sample_label_ch1	biotin labeled	biotin labeled	biotin labeled	biotin labeled	biotin labeled	biotin labeled	biotin labeled	biotin labeled	biotin labeled	biotin labeled	biotin labeled	biotin labeled
!Sample_label_protocol_ch1	Starting with amounts below 1 �g, cRNA targets were generated using the small sample protocol (Affymetrix, vers. II). Briefly, in vitro transcribed unlabeled cRNA from the first round of amplification was subjected to a second round of amplification. cRNA was transcribed into cDNA using random primers. After RNAse H mediated removal of surplus cRNA a second strand was synthesized using a T7 primer. In detail, total RNA amounts of 50-200ng were used for first strand synthesis. cDNA was synthesized starting with the annealing to 5pmol/ul of a T7- (dT)24 primer that contains a promotor for DNA dependent RNA polymerase (TIB Molbiol, Berlin, Germany) at 70�C for 6 min. Reverse transcription (RT) was performed at 42�C for 1 hr in first strand buffer containing 50mM TRIS-HCl (pH=8.3), 75mM KCl, 3mM MgCl2, 10 mM dithiothreitol, 500 �M each dATP, dCTP, dGTP, and dTTP, and 20,000 U/ml of Superscript II reverse transcriptase (Invitrogen, Karlsruhe, Germany). Second-strand synthesis was carried out in 20-�l solutions, using the complete cDNA reaction mix and the MgCl2-, dNTP and enzyme solutions of the two cycle synthesis kit (Affymetrix) The mixture was incubated at 16�C for 2 hours, followed by a further incubation at 75�C for 10 minutes. Double strand cDNA was directly subjected to the first round of amplification using the MEGAScript T7 Kit (Ambion). Incubation was carried out at 37�C for 16hrs The amplified cRNA was purified with an affinity resin column (RNeasy, Qiagen, Hilden, Germany). 50-600ng of the yielded cRNA was used for the second round. For first strand synthesis random primers (final concentration 0.2 �g/�l) were used. After incubation at 42�C for 1h RNAse H was added at 37�C for 20min.and the reaction was stopped by heating at 95�C. After addition of 5pmol/ul of a T7- (dT)24-primer, the mix was heated at 70�C for 6 min. Then the second strand reaction mix was added. The mixture was incubated at 16�C for 2 h followed by a further incubation with 2 �l of T4 DNA polymerase (5 U/�l) (Invitrogen, Karlsruhe, Germany) for 10 min. The reaction was terminated by addition of 10 �l of 0.5 M EDTA. Cleanup of double stranded cDNA was performed using the cDNA-clean-up-modul of Affymetrix. Synthesis of biotin-labeled cRNA was performed using the GeneChip IVT labeling kit (Affymetrix, Santa  Clara, CA). The amplified cRNA was purified with an affinity resin column (RNeasy, Qiagen, Hilden, Germany) and fragmented by incubation at 94�C for 35 min. cRNA amounts were determined by UV-spectroscopy and distribution of cRNA fragment sizes of both, cRNA and fragmentation products, was checked by analyzing the samples on a LabChip (BioAnalyzer, AGILENT Technologies, Santa Clara, CA).	Starting with amounts below 1 �g, cRNA targets were generated using the small sample protocol (Affymetrix, vers. II). Briefly, in vitro transcribed unlabeled cRNA from the first round of amplification was subjected to a second round of amplification. cRNA was transcribed into cDNA using random primers. After RNAse H mediated removal of surplus cRNA a second strand was synthesized using a T7 primer. In detail, total RNA amounts of 50-200ng were used for first strand synthesis. cDNA was synthesized starting with the annealing to 5pmol/ul of a T7- (dT)24 primer that contains a promotor for DNA dependent RNA polymerase (TIB Molbiol, Berlin, Germany) at 70�C for 6 min. Reverse transcription (RT) was performed at 42�C for 1 hr in first strand buffer containing 50mM TRIS-HCl (pH=8.3), 75mM KCl, 3mM MgCl2, 10 mM dithiothreitol, 500 �M each dATP, dCTP, dGTP, and dTTP, and 20,000 U/ml of Superscript II reverse transcriptase (Invitrogen, Karlsruhe, Germany). Second-strand synthesis was carried out in 20-�l solutions, using the complete cDNA reaction mix and the MgCl2-, dNTP and enzyme solutions of the two cycle synthesis kit (Affymetrix) The mixture was incubated at 16�C for 2 hours, followed by a further incubation at 75�C for 10 minutes. Double strand cDNA was directly subjected to the first round of amplification using the MEGAScript T7 Kit (Ambion). Incubation was carried out at 37�C for 16hrs The amplified cRNA was purified with an affinity resin column (RNeasy, Qiagen, Hilden, Germany). 50-600ng of the yielded cRNA was used for the second round. For first strand synthesis random primers (final concentration 0.2 �g/�l) were used. After incubation at 42�C for 1h RNAse H was added at 37�C for 20min.and the reaction was stopped by heating at 95�C. After addition of 5pmol/ul of a T7- (dT)24-primer, the mix was heated at 70�C for 6 min. Then the second strand reaction mix was added. The mixture was incubated at 16�C for 2 h followed by a further incubation with 2 �l of T4 DNA polymerase (5 U/�l) (Invitrogen, Karlsruhe, Germany) for 10 min. The reaction was terminated by addition of 10 �l of 0.5 M EDTA. Cleanup of double stranded cDNA was performed using the cDNA-clean-up-modul of Affymetrix. Synthesis of biotin-labeled cRNA was performed using the GeneChip IVT labeling kit (Affymetrix, Santa  Clara, CA). The amplified cRNA was purified with an affinity resin column (RNeasy, Qiagen, Hilden, Germany) and fragmented by incubation at 94�C for 35 min. cRNA amounts were determined by UV-spectroscopy and distribution of cRNA fragment sizes of both, cRNA and fragmentation products, was checked by analyzing the samples on a LabChip (BioAnalyzer, AGILENT Technologies, Santa Clara, CA). 	Starting with amounts below 1 �g, cRNA targets were generated using the small sample protocol (Affymetrix, vers. II). Briefly, in vitro transcribed unlabeled cRNA from the first round of amplification was subjected to a second round of amplification. cRNA was transcribed into cDNA using random primers. After RNAse H mediated removal of surplus cRNA a second strand was synthesized using a T7 primer. In detail, total RNA amounts of 50-200ng were used for first strand synthesis. cDNA was synthesized starting with the annealing to 5pmol/ul of a T7- (dT)24 primer that contains a promotor for DNA dependent RNA polymerase (TIB Molbiol, Berlin, Germany) at 70�C for 6 min. Reverse transcription (RT) was performed at 42�C for 1 hr in first strand buffer containing 50mM TRIS-HCl (pH=8.3), 75mM KCl, 3mM MgCl2, 10 mM dithiothreitol, 500 �M each dATP, dCTP, dGTP, and dTTP, and 20,000 U/ml of Superscript II reverse transcriptase (Invitrogen, Karlsruhe, Germany). Second-strand synthesis was carried out in 20-�l solutions, using the complete cDNA reaction mix and the MgCl2-, dNTP and enzyme solutions of the two cycle synthesis kit (Affymetrix) The mixture was incubated at 16�C for 2 hours, followed by a further incubation at 75�C for 10 minutes. Double strand cDNA was directly subjected to the first round of amplification using the MEGAScript T7 Kit (Ambion). Incubation was carried out at 37�C for 16hrs The amplified cRNA was purified with an affinity resin column (RNeasy, Qiagen, Hilden, Germany). 50-600ng of the yielded cRNA was used for the second round. For first strand synthesis random primers (final concentration 0.2 �g/�l) were used. After incubation at 42�C for 1h RNAse H was added at 37�C for 20min.and the reaction was stopped by heating at 95�C. After addition of 5pmol/ul of a T7- (dT)24-primer, the mix was heated at 70�C for 6 min. Then the second strand reaction mix was added. The mixture was incubated at 16�C for 2 h followed by a further incubation with 2 �l of T4 DNA polymerase (5 U/�l) (Invitrogen, Karlsruhe, Germany) for 10 min. The reaction was terminated by addition of 10 �l of 0.5 M EDTA. Cleanup of double stranded cDNA was performed using the cDNA-clean-up-modul of Affymetrix. Synthesis of biotin-labeled cRNA was performed using the GeneChip IVT labeling kit (Affymetrix, Santa  Clara, CA). The amplified cRNA was purified with an affinity resin column (RNeasy, Qiagen, Hilden, Germany) and fragmented by incubation at 94�C for 35 min. cRNA amounts were determined by UV-spectroscopy and distribution of cRNA fragment sizes of both, cRNA and fragmentation products, was checked by analyzing the samples on a LabChip (BioAnalyzer, AGILENT Technologies, Santa Clara, CA). 	Starting with amounts below 1 �g, cRNA targets were generated using the small sample protocol (Affymetrix, vers. II). Briefly, in vitro transcribed unlabeled cRNA from the first round of amplification was subjected to a second round of amplification. cRNA was transcribed into cDNA using random primers. After RNAse H mediated removal of surplus cRNA a second strand was synthesized using a T7 primer. In detail, total RNA amounts of 50-200ng were used for first strand synthesis. cDNA was synthesized starting with the annealing to 5pmol/ul of a T7- (dT)24 primer that contains a promotor for DNA dependent RNA polymerase (TIB Molbiol, Berlin, Germany) at 70�C for 6 min. Reverse transcription (RT) was performed at 42�C for 1 hr in first strand buffer containing 50mM TRIS-HCl (pH=8.3), 75mM KCl, 3mM MgCl2, 10 mM dithiothreitol, 500 �M each dATP, dCTP, dGTP, and dTTP, and 20,000 U/ml of Superscript II reverse transcriptase (Invitrogen, Karlsruhe, Germany). Second-strand synthesis was carried out in 20-�l solutions, using the complete cDNA reaction mix and the MgCl2-, dNTP and enzyme solutions of the two cycle synthesis kit (Affymetrix) The mixture was incubated at 16�C for 2 hours, followed by a further incubation at 75�C for 10 minutes. Double strand cDNA was directly subjected to the first round of amplification using the MEGAScript T7 Kit (Ambion). Incubation was carried out at 37�C for 16hrs The amplified cRNA was purified with an affinity resin column (RNeasy, Qiagen, Hilden, Germany). 50-600ng of the yielded cRNA was used for the second round. For first strand synthesis random primers (final concentration 0.2 �g/�l) were used. After incubation at 42�C for 1h RNAse H was added at 37�C for 20min.and the reaction was stopped by heating at 95�C. After addition of 5pmol/ul of a T7- (dT)24-primer, the mix was heated at 70�C for 6 min. Then the second strand reaction mix was added. The mixture was incubated at 16�C for 2 h followed by a further incubation with 2 �l of T4 DNA polymerase (5 U/�l) (Invitrogen, Karlsruhe, Germany) for 10 min. The reaction was terminated by addition of 10 �l of 0.5 M EDTA. Cleanup of double stranded cDNA was performed using the cDNA-clean-up-modul of Affymetrix. Synthesis of biotin-labeled cRNA was performed using the GeneChip IVT labeling kit (Affymetrix, Santa  Clara, CA). The amplified cRNA was purified with an affinity resin column (RNeasy, Qiagen, Hilden, Germany) and fragmented by incubation at 94�C for 35 min. cRNA amounts were determined by UV-spectroscopy and distribution of cRNA fragment sizes of both, cRNA and fragmentation products, was checked by analyzing the samples on a LabChip (BioAnalyzer, AGILENT Technologies, Santa Clara, CA). 	Starting with amounts below 1 �g, cRNA targets were generated using the small sample protocol (Affymetrix, vers. II). Briefly, in vitro transcribed unlabeled cRNA from the first round of amplification was subjected to a second round of amplification. cRNA was transcribed into cDNA using random primers. After RNAse H mediated removal of surplus cRNA a second strand was synthesized using a T7 primer. In detail, total RNA amounts of 50-200ng were used for first strand synthesis. cDNA was synthesized starting with the annealing to 5pmol/ul of a T7- (dT)24 primer that contains a promotor for DNA dependent RNA polymerase (TIB Molbiol, Berlin, Germany) at 70�C for 6 min. Reverse transcription (RT) was performed at 42�C for 1 hr in first strand buffer containing 50mM TRIS-HCl (pH=8.3), 75mM KCl, 3mM MgCl2, 10 mM dithiothreitol, 500 �M each dATP, dCTP, dGTP, and dTTP, and 20,000 U/ml of Superscript II reverse transcriptase (Invitrogen, Karlsruhe, Germany). Second-strand synthesis was carried out in 20-�l solutions, using the complete cDNA reaction mix and the MgCl2-, dNTP and enzyme solutions of the two cycle synthesis kit (Affymetrix) The mixture was incubated at 16�C for 2 hours, followed by a further incubation at 75�C for 10 minutes. Double strand cDNA was directly subjected to the first round of amplification using the MEGAScript T7 Kit (Ambion). Incubation was carried out at 37�C for 16hrs The amplified cRNA was purified with an affinity resin column (RNeasy, Qiagen, Hilden, Germany). 50-600ng of the yielded cRNA was used for the second round. For first strand synthesis random primers (final concentration 0.2 �g/�l) were used. After incubation at 42�C for 1h RNAse H was added at 37�C for 20min.and the reaction was stopped by heating at 95�C. After addition of 5pmol/ul of a T7- (dT)24-primer, the mix was heated at 70�C for 6 min. Then the second strand reaction mix was added. The mixture was incubated at 16�C for 2 h followed by a further incubation with 2 �l of T4 DNA polymerase (5 U/�l) (Invitrogen, Karlsruhe, Germany) for 10 min. The reaction was terminated by addition of 10 �l of 0.5 M EDTA. Cleanup of double stranded cDNA was performed using the cDNA-clean-up-modul of Affymetrix. Synthesis of biotin-labeled cRNA was performed using the GeneChip IVT labeling kit (Affymetrix, Santa  Clara, CA). The amplified cRNA was purified with an affinity resin column (RNeasy, Qiagen, Hilden, Germany) and fragmented by incubation at 94�C for 35 min. cRNA amounts were determined by UV-spectroscopy and distribution of cRNA fragment sizes of both, cRNA and fragmentation products, was checked by analyzing the samples on a LabChip (BioAnalyzer, AGILENT Technologies, Santa Clara, CA). 	Starting with amounts below 1 �g, cRNA targets were generated using the small sample protocol (Affymetrix, vers. II). Briefly, in vitro transcribed unlabeled cRNA from the first round of amplification was subjected to a second round of amplification. cRNA was transcribed into cDNA using random primers. After RNAse H mediated removal of surplus cRNA a second strand was synthesized using a T7 primer. In detail, total RNA amounts of 50-200ng were used for first strand synthesis. cDNA was synthesized starting with the annealing to 5pmol/ul of a T7- (dT)24 primer that contains a promotor for DNA dependent RNA polymerase (TIB Molbiol, Berlin, Germany) at 70�C for 6 min. Reverse transcription (RT) was performed at 42�C for 1 hr in first strand buffer containing 50mM TRIS-HCl (pH=8.3), 75mM KCl, 3mM MgCl2, 10 mM dithiothreitol, 500 �M each dATP, dCTP, dGTP, and dTTP, and 20,000 U/ml of Superscript II reverse transcriptase (Invitrogen, Karlsruhe, Germany). Second-strand synthesis was carried out in 20-�l solutions, using the complete cDNA reaction mix and the MgCl2-, dNTP and enzyme solutions of the two cycle synthesis kit (Affymetrix) The mixture was incubated at 16�C for 2 hours, followed by a further incubation at 75�C for 10 minutes. Double strand cDNA was directly subjected to the first round of amplification using the MEGAScript T7 Kit (Ambion). Incubation was carried out at 37�C for 16hrs The amplified cRNA was purified with an affinity resin column (RNeasy, Qiagen, Hilden, Germany). 50-600ng of the yielded cRNA was used for the second round. For first strand synthesis random primers (final concentration 0.2 �g/�l) were used. After incubation at 42�C for 1h RNAse H was added at 37�C for 20min.and the reaction was stopped by heating at 95�C. After addition of 5pmol/ul of a T7- (dT)24-primer, the mix was heated at 70�C for 6 min. Then the second strand reaction mix was added. The mixture was incubated at 16�C for 2 h followed by a further incubation with 2 �l of T4 DNA polymerase (5 U/�l) (Invitrogen, Karlsruhe, Germany) for 10 min. The reaction was terminated by addition of 10 �l of 0.5 M EDTA. Cleanup of double stranded cDNA was performed using the cDNA-clean-up-modul of Affymetrix. Synthesis of biotin-labeled cRNA was performed using the GeneChip IVT labeling kit (Affymetrix, Santa  Clara, CA). The amplified cRNA was purified with an affinity resin column (RNeasy, Qiagen, Hilden, Germany) and fragmented by incubation at 94�C for 35 min. cRNA amounts were determined by UV-spectroscopy and distribution of cRNA fragment sizes of both, cRNA and fragmentation products, was checked by analyzing the samples on a LabChip (BioAnalyzer, AGILENT Technologies, Santa Clara, CA). 	Starting with amounts below 1 �g, cRNA targets were generated using the small sample protocol (Affymetrix, vers. II). Briefly, in vitro transcribed unlabeled cRNA from the first round of amplification was subjected to a second round of amplification. cRNA was transcribed into cDNA using random primers. After RNAse H mediated removal of surplus cRNA a second strand was synthesized using a T7 primer. In detail, total RNA amounts of 50-200ng were used for first strand synthesis. cDNA was synthesized starting with the annealing to 5pmol/ul of a T7- (dT)24 primer that contains a promotor for DNA dependent RNA polymerase (TIB Molbiol, Berlin, Germany) at 70�C for 6 min. Reverse transcription (RT) was performed at 42�C for 1 hr in first strand buffer containing 50mM TRIS-HCl (pH=8.3), 75mM KCl, 3mM MgCl2, 10 mM dithiothreitol, 500 �M each dATP, dCTP, dGTP, and dTTP, and 20,000 U/ml of Superscript II reverse transcriptase (Invitrogen, Karlsruhe, Germany). Second-strand synthesis was carried out in 20-�l solutions, using the complete cDNA reaction mix and the MgCl2-, dNTP and enzyme solutions of the two cycle synthesis kit (Affymetrix) The mixture was incubated at 16�C for 2 hours, followed by a further incubation at 75�C for 10 minutes. Double strand cDNA was directly subjected to the first round of amplification using the MEGAScript T7 Kit (Ambion). Incubation was carried out at 37�C for 16hrs The amplified cRNA was purified with an affinity resin column (RNeasy, Qiagen, Hilden, Germany). 50-600ng of the yielded cRNA was used for the second round. For first strand synthesis random primers (final concentration 0.2 �g/�l) were used. After incubation at 42�C for 1h RNAse H was added at 37�C for 20min.and the reaction was stopped by heating at 95�C. After addition of 5pmol/ul of a T7- (dT)24-primer, the mix was heated at 70�C for 6 min. Then the second strand reaction mix was added. The mixture was incubated at 16�C for 2 h followed by a further incubation with 2 �l of T4 DNA polymerase (5 U/�l) (Invitrogen, Karlsruhe, Germany) for 10 min. The reaction was terminated by addition of 10 �l of 0.5 M EDTA. Cleanup of double stranded cDNA was performed using the cDNA-clean-up-modul of Affymetrix. Synthesis of biotin-labeled cRNA was performed using the GeneChip IVT labeling kit (Affymetrix, Santa  Clara, CA). The amplified cRNA was purified with an affinity resin column (RNeasy, Qiagen, Hilden, Germany) and fragmented by incubation at 94�C for 35 min. cRNA amounts were determined by UV-spectroscopy and distribution of cRNA fragment sizes of both, cRNA and fragmentation products, was checked by analyzing the samples on a LabChip (BioAnalyzer, AGILENT Technologies, Santa Clara, CA). 	Starting with amounts below 1 �g, cRNA targets were generated using the small sample protocol (Affymetrix, vers. II). Briefly, in vitro transcribed unlabeled cRNA from the first round of amplification was subjected to a second round of amplification. cRNA was transcribed into cDNA using random primers. After RNAse H mediated removal of surplus cRNA a second strand was synthesized using a T7 primer. In detail, total RNA amounts of 50-200ng were used for first strand synthesis. cDNA was synthesized starting with the annealing to 5pmol/ul of a T7- (dT)24 primer that contains a promotor for DNA dependent RNA polymerase (TIB Molbiol, Berlin, Germany) at 70�C for 6 min. Reverse transcription (RT) was performed at 42�C for 1 hr in first strand buffer containing 50mM TRIS-HCl (pH=8.3), 75mM KCl, 3mM MgCl2, 10 mM dithiothreitol, 500 �M each dATP, dCTP, dGTP, and dTTP, and 20,000 U/ml of Superscript II reverse transcriptase (Invitrogen, Karlsruhe, Germany). Second-strand synthesis was carried out in 20-�l solutions, using the complete cDNA reaction mix and the MgCl2-, dNTP and enzyme solutions of the two cycle synthesis kit (Affymetrix) The mixture was incubated at 16�C for 2 hours, followed by a further incubation at 75�C for 10 minutes. Double strand cDNA was directly subjected to the first round of amplification using the MEGAScript T7 Kit (Ambion). Incubation was carried out at 37�C for 16hrs The amplified cRNA was purified with an affinity resin column (RNeasy, Qiagen, Hilden, Germany). 50-600ng of the yielded cRNA was used for the second round. For first strand synthesis random primers (final concentration 0.2 �g/�l) were used. After incubation at 42�C for 1h RNAse H was added at 37�C for 20min.and the reaction was stopped by heating at 95�C. After addition of 5pmol/ul of a T7- (dT)24-primer, the mix was heated at 70�C for 6 min. Then the second strand reaction mix was added. The mixture was incubated at 16�C for 2 h followed by a further incubation with 2 �l of T4 DNA polymerase (5 U/�l) (Invitrogen, Karlsruhe, Germany) for 10 min. The reaction was terminated by addition of 10 �l of 0.5 M EDTA. Cleanup of double stranded cDNA was performed using the cDNA-clean-up-modul of Affymetrix. Synthesis of biotin-labeled cRNA was performed using the GeneChip IVT labeling kit (Affymetrix, Santa  Clara, CA). The amplified cRNA was purified with an affinity resin column (RNeasy, Qiagen, Hilden, Germany) and fragmented by incubation at 94�C for 35 min. cRNA amounts were determined by UV-spectroscopy and distribution of cRNA fragment sizes of both, cRNA and fragmentation products, was checked by analyzing the samples on a LabChip (BioAnalyzer, AGILENT Technologies, Santa Clara, CA). 	Starting with amounts below 1 �g, cRNA targets were generated using the small sample protocol (Affymetrix, vers. II). Briefly, in vitro transcribed unlabeled cRNA from the first round of amplification was subjected to a second round of amplification. cRNA was transcribed into cDNA using random primers. After RNAse H mediated removal of surplus cRNA a second strand was synthesized using a T7 primer. In detail, total RNA amounts of 50-200ng were used for first strand synthesis. cDNA was synthesized starting with the annealing to 5pmol/ul of a T7- (dT)24 primer that contains a promotor for DNA dependent RNA polymerase (TIB Molbiol, Berlin, Germany) at 70�C for 6 min. Reverse transcription (RT) was performed at 42�C for 1 hr in first strand buffer containing 50mM TRIS-HCl (pH=8.3), 75mM KCl, 3mM MgCl2, 10 mM dithiothreitol, 500 �M each dATP, dCTP, dGTP, and dTTP, and 20,000 U/ml of Superscript II reverse transcriptase (Invitrogen, Karlsruhe, Germany). Second-strand synthesis was carried out in 20-�l solutions, using the complete cDNA reaction mix and the MgCl2-, dNTP and enzyme solutions of the two cycle synthesis kit (Affymetrix) The mixture was incubated at 16�C for 2 hours, followed by a further incubation at 75�C for 10 minutes. Double strand cDNA was directly subjected to the first round of amplification using the MEGAScript T7 Kit (Ambion). Incubation was carried out at 37�C for 16hrs The amplified cRNA was purified with an affinity resin column (RNeasy, Qiagen, Hilden, Germany). 50-600ng of the yielded cRNA was used for the second round. For first strand synthesis random primers (final concentration 0.2 �g/�l) were used. After incubation at 42�C for 1h RNAse H was added at 37�C for 20min.and the reaction was stopped by heating at 95�C. After addition of 5pmol/ul of a T7- (dT)24-primer, the mix was heated at 70�C for 6 min. Then the second strand reaction mix was added. The mixture was incubated at 16�C for 2 h followed by a further incubation with 2 �l of T4 DNA polymerase (5 U/�l) (Invitrogen, Karlsruhe, Germany) for 10 min. The reaction was terminated by addition of 10 �l of 0.5 M EDTA. Cleanup of double stranded cDNA was performed using the cDNA-clean-up-modul of Affymetrix. Synthesis of biotin-labeled cRNA was performed using the GeneChip IVT labeling kit (Affymetrix, Santa  Clara, CA). The amplified cRNA was purified with an affinity resin column (RNeasy, Qiagen, Hilden, Germany) and fragmented by incubation at 94�C for 35 min. cRNA amounts were determined by UV-spectroscopy and distribution of cRNA fragment sizes of both, cRNA and fragmentation products, was checked by analyzing the samples on a LabChip (BioAnalyzer, AGILENT Technologies, Santa Clara, CA). 	Starting with amounts below 1 �g, cRNA targets were generated using the small sample protocol (Affymetrix, vers. II). Briefly, in vitro transcribed unlabeled cRNA from the first round of amplification was subjected to a second round of amplification. cRNA was transcribed into cDNA using random primers. After RNAse H mediated removal of surplus cRNA a second strand was synthesized using a T7 primer. In detail, total RNA amounts of 50-200ng were used for first strand synthesis. cDNA was synthesized starting with the annealing to 5pmol/ul of a T7- (dT)24 primer that contains a promotor for DNA dependent RNA polymerase (TIB Molbiol, Berlin, Germany) at 70�C for 6 min. Reverse transcription (RT) was performed at 42�C for 1 hr in first strand buffer containing 50mM TRIS-HCl (pH=8.3), 75mM KCl, 3mM MgCl2, 10 mM dithiothreitol, 500 �M each dATP, dCTP, dGTP, and dTTP, and 20,000 U/ml of Superscript II reverse transcriptase (Invitrogen, Karlsruhe, Germany). Second-strand synthesis was carried out in 20-�l solutions, using the complete cDNA reaction mix and the MgCl2-, dNTP and enzyme solutions of the two cycle synthesis kit (Affymetrix) The mixture was incubated at 16�C for 2 hours, followed by a further incubation at 75�C for 10 minutes. Double strand cDNA was directly subjected to the first round of amplification using the MEGAScript T7 Kit (Ambion). Incubation was carried out at 37�C for 16hrs The amplified cRNA was purified with an affinity resin column (RNeasy, Qiagen, Hilden, Germany). 50-600ng of the yielded cRNA was used for the second round. For first strand synthesis random primers (final concentration 0.2 �g/�l) were used. After incubation at 42�C for 1h RNAse H was added at 37�C for 20min.and the reaction was stopped by heating at 95�C. After addition of 5pmol/ul of a T7- (dT)24-primer, the mix was heated at 70�C for 6 min. Then the second strand reaction mix was added. The mixture was incubated at 16�C for 2 h followed by a further incubation with 2 �l of T4 DNA polymerase (5 U/�l) (Invitrogen, Karlsruhe, Germany) for 10 min. The reaction was terminated by addition of 10 �l of 0.5 M EDTA. Cleanup of double stranded cDNA was performed using the cDNA-clean-up-modul of Affymetrix. Synthesis of biotin-labeled cRNA was performed using the GeneChip IVT labeling kit (Affymetrix, Santa  Clara, CA). The amplified cRNA was purified with an affinity resin column (RNeasy, Qiagen, Hilden, Germany) and fragmented by incubation at 94�C for 35 min. cRNA amounts were determined by UV-spectroscopy and distribution of cRNA fragment sizes of both, cRNA and fragmentation products, was checked by analyzing the samples on a LabChip (BioAnalyzer, AGILENT Technologies, Santa Clara, CA). 	Starting with amounts below 1 �g, cRNA targets were generated using the small sample protocol (Affymetrix, vers. II). Briefly, in vitro transcribed unlabeled cRNA from the first round of amplification was subjected to a second round of amplification. cRNA was transcribed into cDNA using random primers. After RNAse H mediated removal of surplus cRNA a second strand was synthesized using a T7 primer. In detail, total RNA amounts of 50-200ng were used for first strand synthesis. cDNA was synthesized starting with the annealing to 5pmol/ul of a T7- (dT)24 primer that contains a promotor for DNA dependent RNA polymerase (TIB Molbiol, Berlin, Germany) at 70�C for 6 min. Reverse transcription (RT) was performed at 42�C for 1 hr in first strand buffer containing 50mM TRIS-HCl (pH=8.3), 75mM KCl, 3mM MgCl2, 10 mM dithiothreitol, 500 �M each dATP, dCTP, dGTP, and dTTP, and 20,000 U/ml of Superscript II reverse transcriptase (Invitrogen, Karlsruhe, Germany). Second-strand synthesis was carried out in 20-�l solutions, using the complete cDNA reaction mix and the MgCl2-, dNTP and enzyme solutions of the two cycle synthesis kit (Affymetrix) The mixture was incubated at 16�C for 2 hours, followed by a further incubation at 75�C for 10 minutes. Double strand cDNA was directly subjected to the first round of amplification using the MEGAScript T7 Kit (Ambion). Incubation was carried out at 37�C for 16hrs The amplified cRNA was purified with an affinity resin column (RNeasy, Qiagen, Hilden, Germany). 50-600ng of the yielded cRNA was used for the second round. For first strand synthesis random primers (final concentration 0.2 �g/�l) were used. After incubation at 42�C for 1h RNAse H was added at 37�C for 20min.and the reaction was stopped by heating at 95�C. After addition of 5pmol/ul of a T7- (dT)24-primer, the mix was heated at 70�C for 6 min. Then the second strand reaction mix was added. The mixture was incubated at 16�C for 2 h followed by a further incubation with 2 �l of T4 DNA polymerase (5 U/�l) (Invitrogen, Karlsruhe, Germany) for 10 min. The reaction was terminated by addition of 10 �l of 0.5 M EDTA. Cleanup of double stranded cDNA was performed using the cDNA-clean-up-modul of Affymetrix. Synthesis of biotin-labeled cRNA was performed using the GeneChip IVT labeling kit (Affymetrix, Santa  Clara, CA). The amplified cRNA was purified with an affinity resin column (RNeasy, Qiagen, Hilden, Germany) and fragmented by incubation at 94�C for 35 min. cRNA amounts were determined by UV-spectroscopy and distribution of cRNA fragment sizes of both, cRNA and fragmentation products, was checked by analyzing the samples on a LabChip (BioAnalyzer, AGILENT Technologies, Santa Clara, CA). 	Starting with amounts below 1 �g, cRNA targets were generated using the small sample protocol (Affymetrix, vers. II). Briefly, in vitro transcribed unlabeled cRNA from the first round of amplification was subjected to a second round of amplification. cRNA was transcribed into cDNA using random primers. After RNAse H mediated removal of surplus cRNA a second strand was synthesized using a T7 primer. In detail, total RNA amounts of 50-200ng were used for first strand synthesis. cDNA was synthesized starting with the annealing to 5pmol/ul of a T7- (dT)24 primer that contains a promotor for DNA dependent RNA polymerase (TIB Molbiol, Berlin, Germany) at 70�C for 6 min. Reverse transcription (RT) was performed at 42�C for 1 hr in first strand buffer containing 50mM TRIS-HCl (pH=8.3), 75mM KCl, 3mM MgCl2, 10 mM dithiothreitol, 500 �M each dATP, dCTP, dGTP, and dTTP, and 20,000 U/ml of Superscript II reverse transcriptase (Invitrogen, Karlsruhe, Germany). Second-strand synthesis was carried out in 20-�l solutions, using the complete cDNA reaction mix and the MgCl2-, dNTP and enzyme solutions of the two cycle synthesis kit (Affymetrix) The mixture was incubated at 16�C for 2 hours, followed by a further incubation at 75�C for 10 minutes. Double strand cDNA was directly subjected to the first round of amplification using the MEGAScript T7 Kit (Ambion). Incubation was carried out at 37�C for 16hrs The amplified cRNA was purified with an affinity resin column (RNeasy, Qiagen, Hilden, Germany). 50-600ng of the yielded cRNA was used for the second round. For first strand synthesis random primers (final concentration 0.2 �g/�l) were used. After incubation at 42�C for 1h RNAse H was added at 37�C for 20min.and the reaction was stopped by heating at 95�C. After addition of 5pmol/ul of a T7- (dT)24-primer, the mix was heated at 70�C for 6 min. Then the second strand reaction mix was added. The mixture was incubated at 16�C for 2 h followed by a further incubation with 2 �l of T4 DNA polymerase (5 U/�l) (Invitrogen, Karlsruhe, Germany) for 10 min. The reaction was terminated by addition of 10 �l of 0.5 M EDTA. Cleanup of double stranded cDNA was performed using the cDNA-clean-up-modul of Affymetrix. Synthesis of biotin-labeled cRNA was performed using the GeneChip IVT labeling kit (Affymetrix, Santa  Clara, CA). The amplified cRNA was purified with an affinity resin column (RNeasy, Qiagen, Hilden, Germany) and fragmented by incubation at 94�C for 35 min. cRNA amounts were determined by UV-spectroscopy and distribution of cRNA fragment sizes of both, cRNA and fragmentation products, was checked by analyzing the samples on a LabChip (BioAnalyzer, AGILENT Technologies, Santa Clara, CA). 
!Sample_taxid_ch1	9606	9606	9606	9606	9606	9606	9606	9606	9606	9606	9606	9606
!Sample_hyb_protocol	After cleanup (Qiagen, Hilden, Germany), the biotin-labeled cRNA was fragmented by alkaline treatment (40 mmol/L Trisacetate (pH 8.2), 100 mmol//L potassium acetate, and 50 mmol//L magnesium acetate) at 94�C for 35 minutes. 15 �g of each cRNA sample was hybridized for 16 hours at 45�C to an Affymetrix Human Genome U133 Plus 2.0 GeneChip Array. Chips were washed and stained with streptavidin-phycoerythrin using a fluidics station according to protocols recommended by Affymetrix.	After cleanup (Qiagen, Hilden, Germany), the biotin-labeled cRNA was fragmented by alkaline treatment (40 mmol/L Trisacetate (pH 8.2), 100 mmol//L potassium acetate, and 50 mmol//L magnesium acetate) at 94�C for 35 minutes. 15 �g of each cRNA sample was hybridized for 16 hours at 45�C to an Affymetrix Human Genome U133 Plus 2.0 GeneChip Array. Chips were washed and stained with streptavidin-phycoerythrin using a fluidics station according to protocolsrecommended by Affymetrix.	After cleanup (Qiagen, Hilden, Germany), the biotin-labeled cRNA was fragmented by alkaline treatment (40 mmol/L Trisacetate (pH 8.2), 100 mmol//L potassium acetate, and 50 mmol//L magnesium acetate) at 94�C for 35 minutes. 15 �g of each cRNA sample was hybridized for 16 hours at 45�C to an Affymetrix Human Genome U133 Plus 2.0 GeneChip Array. Chips were washed and stained with streptavidin-phycoerythrin using a fluidics station according to protocolsrecommended by Affymetrix.	After cleanup (Qiagen, Hilden, Germany), the biotin-labeled cRNA was fragmented by alkaline treatment (40 mmol/L Trisacetate (pH 8.2), 100 mmol//L potassium acetate, and 50 mmol//L magnesium acetate) at 94�C for 35 minutes. 15 �g of each cRNA sample was hybridized for 16 hours at 45�C to an Affymetrix Human Genome U133 Plus 2.0 GeneChip Array. Chips were washed and stained with streptavidin-phycoerythrin using a fluidics station according to protocolsrecommended by Affymetrix.	After cleanup (Qiagen, Hilden, Germany), the biotin-labeled cRNA was fragmented by alkaline treatment (40 mmol/L Trisacetate (pH 8.2), 100 mmol//L potassium acetate, and 50 mmol//L magnesium acetate) at 94�C for 35 minutes. 15 �g of each cRNA sample was hybridized for 16 hours at 45�C to an Affymetrix Human Genome U133 Plus 2.0 GeneChip Array. Chips were washed and stained with streptavidin-phycoerythrin using a fluidics station according to protocolsrecommended by Affymetrix.	After cleanup (Qiagen, Hilden, Germany), the biotin-labeled cRNA was fragmented by alkaline treatment (40 mmol/L Trisacetate (pH 8.2), 100 mmol//L potassium acetate, and 50 mmol//L magnesium acetate) at 94�C for 35 minutes. 15 �g of each cRNA sample was hybridized for 16 hours at 45�C to an Affymetrix Human Genome U133 Plus 2.0 GeneChip Array. Chips were washed and stained with streptavidin-phycoerythrin using a fluidics station according to protocolsrecommended by Affymetrix.	After cleanup (Qiagen, Hilden, Germany), the biotin-labeled cRNA was fragmented by alkaline treatment (40 mmol/L Trisacetate (pH 8.2), 100 mmol//L potassium acetate, and 50 mmol//L magnesium acetate) at 94�C for 35 minutes. 15 �g of each cRNA sample was hybridized for 16 hours at 45�C to an Affymetrix Human Genome U133 Plus 2.0 GeneChip Array. Chips were washed and stained with streptavidin-phycoerythrin using a fluidics station according to protocolsrecommended by Affymetrix.	After cleanup (Qiagen, Hilden, Germany), the biotin-labeled cRNA was fragmented by alkaline treatment (40 mmol/L Trisacetate (pH 8.2), 100 mmol//L potassium acetate, and 50 mmol//L magnesium acetate) at 94�C for 35 minutes. 15 �g of each cRNA sample was hybridized for 16 hours at 45�C to an Affymetrix Human Genome U133 Plus 2.0 GeneChip Array. Chips were washed and stained with streptavidin-phycoerythrin using a fluidics station according to protocolsrecommended by Affymetrix.	After cleanup (Qiagen, Hilden, Germany), the biotin-labeled cRNA was fragmented by alkaline treatment (40 mmol/L Trisacetate (pH 8.2), 100 mmol//L potassium acetate, and 50 mmol//L magnesium acetate) at 94�C for 35 minutes. 15 �g of each cRNA sample was hybridized for 16 hours at 45�C to an Affymetrix Human Genome U133 Plus 2.0 GeneChip Array. Chips were washed and stained with streptavidin-phycoerythrin using a fluidics station according to protocolsrecommended by Affymetrix.	After cleanup (Qiagen, Hilden, Germany), the biotin-labeled cRNA was fragmented by alkaline treatment (40 mmol/L Trisacetate (pH 8.2), 100 mmol//L potassium acetate, and 50 mmol//L magnesium acetate) at 94�C for 35 minutes. 15 �g of each cRNA sample was hybridized for 16 hours at 45�C to an Affymetrix Human Genome U133 Plus 2.0 GeneChip Array. Chips were washed and stained with streptavidin-phycoerythrin using a fluidics station according to protocolsrecommended by Affymetrix.	After cleanup (Qiagen, Hilden, Germany), the biotin-labeled cRNA was fragmented by alkaline treatment (40 mmol/L Trisacetate (pH 8.2), 100 mmol//L potassium acetate, and 50 mmol//L magnesium acetate) at 94�C for 35 minutes. 15 �g of each cRNA sample was hybridized for 16 hours at 45�C to an Affymetrix Human Genome U133 Plus 2.0 GeneChip Array. Chips were washed and stained with streptavidin-phycoerythrin using a fluidics station according to protocolsrecommended by Affymetrix.	After cleanup (Qiagen, Hilden, Germany), the biotin-labeled cRNA was fragmented by alkaline treatment (40 mmol/L Trisacetate (pH 8.2), 100 mmol//L potassium acetate, and 50 mmol//L magnesium acetate) at 94�C for 35 minutes. 15 �g of each cRNA sample was hybridized for 16 hours at 45�C to an Affymetrix Human Genome U133 Plus 2.0 GeneChip Array. Chips were washed and stained with streptavidin-phycoerythrin using a fluidics station according to protocolsrecommended by Affymetrix.
!Sample_scan_protocol	Affymetrix scanner 3000 	Affymetrix scanner 3000	Affymetrix scanner 3000	Affymetrix scanner 3000	Affymetrix scanner 3000	Affymetrix scanner 3000	Affymetrix scanner 3000	Affymetrix scanner 3000	Affymetrix scanner 3000	Affymetrix scanner 3000	Affymetrix scanner 3000	Affymetrix scanner 3000
!Sample_description	healthy endomyocardial control	inflammatory cardiomyopathy	inflammatory cardiomyopathy	inflammatory cardiomyopathy	inflammatory cardiomyopathy	inflammatory cardiomyopathy	inflammatory cardiomyopathy	inflammatory cardiomyopathy	inflammatory cardiomyopathy	healthy endomyocardial control	healthy endomyocardial control	healthy endomyocardial control
!Sample_data_processing	Affymetrix GeneChip Operating Software (GCOS)	Affymetrix GeneChip Operating Software (GCOS)	Affymetrix GeneChip Operating Software (GCOS)	Affymetrix GeneChip Operating Software (GCOS)	Affymetrix GeneChip Operating Software (GCOS)	Affymetrix GeneChip Operating Software (GCOS)	Affymetrix GeneChip Operating Software (GCOS)	Affymetrix GeneChip Operating Software (GCOS)	Affymetrix GeneChip Operating Software (GCOS)	Affymetrix GeneChip Operating Software (GCOS)	Affymetrix GeneChip Operating Software (GCOS)	Affymetrix GeneChip Operating Software (GCOS)
!Sample_platform_id	GPL570	GPL570	GPL570	GPL570	GPL570	GPL570	GPL570	GPL570	GPL570	GPL570	GPL570	GPL570
!Sample_contact_name	Henning,,Witt	Henning,,Witt	Henning,,Witt	Henning,,Witt	Henning,,Witt	Henning,,Witt	Henning,,Witt	Henning,,Witt	Henning,,Witt	Henning,,Witt	Henning,,Witt	Henning,,Witt
!Sample_contact_email	witt@molgen.mpg.de	witt@molgen.mpg.de	witt@molgen.mpg.de	witt@molgen.mpg.de	witt@molgen.mpg.de	witt@molgen.mpg.de	witt@molgen.mpg.de	witt@molgen.mpg.de	witt@molgen.mpg.de	witt@molgen.mpg.de	witt@molgen.mpg.de	witt@molgen.mpg.de
!Sample_contact_phone	-450578708	-450578708	-450578708	-450578708	-450578708	-450578708	-450578708	-450578708	-450578708	-450578708	-450578708	-450578708
!Sample_contact_laboratory	Patricia Ruiz	Patricia Ruiz	Patricia Ruiz	Patricia Ruiz	Patricia Ruiz	Patricia Ruiz	Patricia Ruiz	Patricia Ruiz	Patricia Ruiz	Patricia Ruiz	Patricia Ruiz	Patricia Ruiz
!Sample_contact_department	Hans Lehrach	Hans Lehrach	Hans Lehrach	Hans Lehrach	Hans Lehrach	Hans Lehrach	Hans Lehrach	Hans Lehrach	Hans Lehrach	Hans Lehrach	Hans Lehrach	Hans Lehrach
!Sample_contact_institute	Max Planck Institute for Molecular Genetics	Max Planck Institute for Molecular Genetics	Max Planck Institute for Molecular Genetics	Max Planck Institute for Molecular Genetics	Max Planck Institute for Molecular Genetics	Max Planck Institute for Molecular Genetics	Max Planck Institute for Molecular Genetics	Max Planck Institute for Molecular Genetics	Max Planck Institute for Molecular Genetics	Max Planck Institute for Molecular Genetics	Max Planck Institute for Molecular Genetics	Max Planck Institute for Molecular Genetics
!Sample_contact_address	Ihnestrasse 65	Ihnestrasse 65	Ihnestrasse 65	Ihnestrasse 65	Ihnestrasse 65	Ihnestrasse 65	Ihnestrasse 65	Ihnestrasse 65	Ihnestrasse 65	Ihnestrasse 65	Ihnestrasse 65	Ihnestrasse 65
!Sample_contact_city	Berlin	Berlin	Berlin	Berlin	Berlin	Berlin	Berlin	Berlin	Berlin	Berlin	Berlin	Berlin
!Sample_contact_zip/postal_code	14195	14195	14195	14195	14195	14195	14195	14195	14195	14195	14195	14195
!Sample_contact_country	Germany	Germany	Germany	Germany	Germany	Germany	Germany	Germany	Germany	Germany	Germany	Germany
!Sample_supplementary_file	NONE	NONE	NONE	NONE	NONE	NONE	NONE	NONE	NONE	NONE	NONE	NONE
!Sample_data_row_count	54675	54675	54675	54675	54675	54675	54675	54675	54675	54675	54675	54675
!series_matrix_table_begin												
ID_REF	GSM94831	GSM94836	GSM94837	GSM94838	GSM94839	GSM94840	GSM94841	GSM94842	GSM94843	GSM94854	GSM94855	GSM94870
1007_s_at	39895.7	52965.7	62525.3	52597	57846.9	55439.7	52551.1	48612	59842	43810.1	49793.7	47434.5
1053_at	8569.1	13670.9	5276.5	10113.2	11782	9995.3	9834.8	13109.3	6409.4	2624.2	5879.1	945.4
117_at	5423	5335.8	4306.4	9301.9	4830.2	4881.2	8021.6	4563.9	3182.5	2098.5	5920.8	1868.2
121_at	24157.2	28663.7	34927.9	36969.8	41710.8	31887.2	32833.5	24859.9	22313.1	22904.3	30786.4	28463
1255_g_at	505.5	1010.6	582.1	2066.6	212.6	3026.5	1122.8	478.2	834.5	550.7	254	1386
1294_at	24587.5	12381.4	18853.8	20217.5	17874.1	21205.1	19088.4	22293.9	23129.9	17464	21871.9	21525.2
1316_at	5398	10012.7	10059.6	6047.3	8407.8	5102.4	4019.5	5714.3	4935.8	4977.2	8431.5	4523.5
1320_at	735.3	408.3	953.2	869.7	2551.5	1136.9	895.7	2021.6	790.1	3654.7	649.5	791
1405_i_at	6413.2	7955.2	2750	9409.4	5777.8	2677.3	2804.9	3465.5	14860.6	7046.5	653.7	1359.7
1431_at	3806.2	3508.7	4795.7	5572.1	1257.2	3170.1	3569.5	2315.1	3240.2	901.2	4326.1	1661
1438_at	1119.7	1277.4	2492.7	1954.5	1289.6	1191.2	965.6	965.8	750.1	433.9	3168.6	998.1
1487_at	99340.3	100074.2	80716.8	130495	116909.5	116796.7	122071.6	111815.1	115081.1	128827	123662	90880.3
1494_f_at	10023	11678.1	8009.7	5769.4	9618.8	9114.5	8602.7	4260.9	9165.8	7092.4	7790.3	9235.3
1552256_a_at	11974.1	10695.8	8326	10404.6	13691	6980.4	9909	10822.6	9068.2	11322.8	12282.9	15532.8
1552257_a_at	14272	19257.3	28141.4	18029.9	20906.2	17045.5	24257	14425.5	18864.3	15569.9	21851.1	11660.9
1552258_at	5790.7	1269.3	6731.7	5921.8	1691.7	6611.8	2354.9	5690.6	4443.1	8335.6	6020.7	896.4
1552261_at	3910.6	2554.7	3555.6	3012.5	984.5	4101.3	672.8	5373.4	1819.9	4772.8	1528.1	640.3
1552263_at	6333.8	9717.6	3559.9	9216.7	12068.6	7290.8	7064.8	10481.8	9667.4	8777.9	7911	9054.5
1552264_a_at	13545.1	16488.4	14880.5	17339.6	25778.1	12583.4	10245.5	19221.3	17151	5544.6	10134.5	8670.3
1552266_at	367.7	1087.4	7258.9	4774.2	2731.7	3635.7	1022.4	6429.2	2263.7	4205.4	6220.6	708.1
1552269_at	1980.4	598.3	1328.6	2084.5	1904.3	314.3	371.4	3224.1	4398.7	559	6283	689.3
1552271_at	1646.1	1556.3	721.3	775.5	1811.9	1005	1319.5	1529.2	1145.2	2348.8	4730	1566.8
1552272_a_at	3822.9	6908.2	1256.9	4034.5	1922.8	6088	4972	7650.7	608.1	13546.5	3343.5	463.3
1552274_at	3492.8	3585.5	3998.5	1685.5	2209.4	3903.4	4932.7	2513.9	3533.2	3329.3	4388.5	3887
1552275_s_at	4395.3	6540.4	2492.7	6787	7210.6	5855.2	7034.2	7257.7	9458.8	3646.3	1007.6	1642.2
1552276_a_at	1525	1451.2	4525.7	7576	989.2	6817.4	917.5	535	1464.8	467.3	2090.2	2007.5
1552277_a_at	13357.1	33029.3	21409.8	27197.3	32443.3	16890.3	25152.7	28481.6	23369.5	22332.7	15501.5	22967.7
1552278_a_at	576.6	622.5	3479.7	336.2	4326.4	422.9	458.8	3432.4	417.2	2770.2	599.6	4512.2
1552279_a_at	7800.3	3678.5	5980.9	7280.1	8139.7	13557.3	8314.3	12408.6	10954.6	10951.5	11700	20707.9
1552280_at	229.8	3634	1041.8	3214.2	1848.9	1955.6	2599.6	2428.7	1597.9	1130.6	924.3	866.3
1552281_at	11126	10578.6	7845.2	8669.8	11195	10821.8	9205.6	4024.2	5588.3	14335	12033.1	2919
1552283_s_at	48055.3	9519.5	13459.1	26471.1	20402.4	24988.2	35101.1	13525.9	24718.9	76643.7	29595.6	24319.9
1552286_at	8084.4	7712.6	11970.2	12596.7	15059.2	5024.8	9983.3	10406	7718.8	11619	19956.6	5943.4
1552287_s_at	12212.3	15595	10093.3	10767.7	12919.1	15939.7	13434.9	11480.7	17137.7	8156.2	10113.6	9088.4
1552288_at	434.5	3351	1353.9	3662.5	2560.7	1850.8	332	378.7	208.6	913.7	3493.3	572.5
1552289_a_at	1215.8	4935.6	6322.5	802.4	989.2	3996.6	3932.2	1283	4301.1	696.7	1873.7	1103.6
1552291_at	12613.4	14232.8	15196.9	11310.2	15313.4	9972	16654.9	15310.8	13679.9	20129.9	13486.2	12056.4
1552293_at	1182.4	582.1	1092.4	721.7	480.7	1156.3	1240.8	454.5	830	538.2	1290.7	365.3
1552295_a_at	9534.2	10554.3	8410.4	18760.6	19057.4	9882.8	12049.9	13473.9	18398.2	10672	11254.5	9099.7
1552296_at	405.3	355.7	371.2	842.8	351.3	291	432.5	426.1	133.2	413	699.5	173.3
1552299_at	10156.7	9155.7	6364.7	11229.5	11611	3457.2	10996.9	12432.3	11647	3379.3	8319.1	4934
1552301_a_at	82043.3	90676	64271.5	78808	80269.3	86093	111590.3	102360.7	82909.7	101963.5	63296.6	74918.2
1552302_at	3162.7	4830.5	329	5339	1992.2	4524.3	4137.5	3200.4	1921.9	4205.4	2385.8	5506.5
1552303_a_at	6626.3	3116.6	3800.3	3205.2	5611.4	3480.5	2656.4	4668	568.1	3183.2	4725.8	911.5
1552304_at	2661.4	497.2	4664.9	4460.4	1747.2	170.7	2411.7	3328.2	2760.8	200.3	162.4	580
1552306_at	2703.2	747.8	2838.6	4550.1	3106.1	1874.1	2582.1	4847.9	4705	3404.3	7303.1	2681.7
1552307_a_at	417.8	5610.7	4247.4	5253.9	5357.1	1288.2	3595.7	4649.1	5375.2	9362	5096.4	2421.8
1552309_a_at	1573133.3	1356853.4	1676950.8	1052508.5	1939783.5	1277737.1	1517201.1	1389952.6	1755982.4	1100017.3	1573259.5	1266178.1
1552310_at	26714.1	30983.9	31250	29878	37971.4	32310.1	34353.9	41368.5	26964.9	27597.7	29100.1	28922.5
1552311_a_at	4925.9	10841.3	6748.5	5455.6	10007.1	8839	11551.8	12252.4	8167.1	13884.4	7307.3	12082.7
1552312_a_at	2055.6	9277	5369.3	9382.5	6984.2	5280.9	7755.1	10666.4	9805	4722.7	7806.9	2817.3
1552314_a_at	2323	630.6	2863.9	4281.1	1691.7	3298.1	7615.3	2816.9	3550.9	3717.2	2231.7	4772.1
1552315_at	23555.6	16642	9435.3	30788	25089.3	26974.9	17707.8	25915.6	13968.5	21911.3	14331.5	14802.1
1552316_a_at	54309.8	32641.3	35126.2	46043.1	56363.2	60165.8	41335.7	76894.8	48092.9	58620.7	62759.5	32436.6
1552318_at	29007.8	23109.6	21068.1	27959.4	32378.6	35464.7	30028.6	32089.2	23369.5	32420.6	26060.6	14474.4
1552319_a_at	3179.5	3237.9	1058.7	2201.1	231.1	1171.8	1800.1	246.2	5486.2	2273.7	1657.2	2504.7
1552320_a_at	2005.4	4519.2	1488.9	7203.9	1049.2	1998.3	4417.1	1344.5	830	667.5	4226.2	169.5
1552321_a_at	288.3	278.9	620	555.9	328.2	240.6	284	1325.6	2578.9	258.7	162.4	2094.1
1552322_at	2147.5	72.8	147.6	4267.6	2519.1	271.6	1835	1107.8	111	175.2	570.4	2045.2
1552323_s_at	5832.5	4264.6	4745.1	4774.2	6850.1	6095.7	3473.4	6902.6	8353.6	7250.9	6437.1	6429.3
1552325_at	1834.1	2566.8	2750	2685.2	1798	1369.7	209.7	1993.1	57.7	4055.2	2148.5	817.3
1552326_a_at	793.8	1176.3	2699.4	1152.1	1007.6	3763.8	2905.4	3640.7	1056.4	930.4	6491.2	806
1552327_at	4182.2	881.2	2189.1	2393.8	3157	3379.6	5212.3	4776.9	8686.5	571.6	3122.8	3544.2
1552329_at	28623.5	32184.5	52124.1	34930.2	47026.3	25213.3	35655.9	64377.2	46281.9	35996	48827.7	40869.6
1552330_at	12997.8	21076.3	14112.9	16972	26013.8	17301.6	25414.8	22076.1	24878.7	9274.3	14810.3	12478.2
1552332_at	10662.3	8747.5	9764.3	5016.3	6207.6	4469.9	4443.3	4724.8	4962.4	4802	5450.3	4677.9
1552334_at	13081.3	16072	12902.4	10575	17887.9	12168.2	18420	25797.3	13502.4	8273.1	16663.1	7634.6
1552335_at	1608.5	1156.1	1130.4	721.7	1345.1	562.6	371.4	591.8	861.1	2490.7	1211.6	5393.5
1552337_s_at	1203.3	4313.1	219.3	5464.6	379	271.6	3036.5	1022.6	155.4	250.3	220.7	1050.8
1552338_at	371.8	800.4	350.1	345.2	309.7	442.3	301.5	260.4	386.2	317.1	353.9	934.1
1552340_at	706.1	1956.5	2260.8	784.5	416	737.2	703.4	1732.8	359.5	796.9	628.7	1615.8
1552343_s_at	25026.2	20381.1	25484.2	41259.9	33386.2	31836.7	37080.2	24490.6	26401.1	13575.7	29470.7	28301
1552344_s_at	5481.5	8424.1	12041.9	6065.3	13113.2	5738.8	10324.1	10576.5	8224.8	7622.2	12291.3	5491.5
1552347_at	31142.8	53612.5	54431.3	44429.3	66374.9	65799.8	54783.7	49956.5	41545.8	32032.6	17928.9	36602.2
1552348_at	831.4	13161.6	1767.3	8203.6	11874.5	3678.4	14728.1	6239.8	4230	5552.9	7644.6	5920.8
1552349_a_at	325.9	513.4	885.7	4904.2	1400.5	5071.4	3386	695.9	2237.1	2590.8	3272.7	474.6
1552354_at	1019.4	610.4	995.4	1174.5	1049.2	908	703.4	984.7	483.8	842.7	1253.3	1280.6
1552355_s_at	860.7	1026.7	556.8	2429.7	1090.8	1416.3	415.1	2192	945.4	1819	366.4	919
1552359_at	1733.9	2017.1	2357.8	1873.8	2371.2	2770.4	2237	909	4913.6	4776.9	6012.4	184.6
1552360_a_at	8410.3	9754	7398.1	7136.7	8014.9	11500.8	8899.8	6973.6	9010.5	12311.6	7036.7	11434.9
1552362_a_at	20117.1	18760.1	16951.5	16613.3	29036.7	22551.5	22719.1	24571.1	26183.7	18085.6	14789.5	18078.9
1552364_s_at	3831.2	8120.9	7381.2	8382.9	7922.5	4365.2	4242.4	6713.3	9831.6	8444.1	13607	8342.7
1552365_at	1069.6	626.6	122.3	842.8	337.4	112.5	458.8	151.5	3178.1	3721.4	1278.3	1077.2
1552367_a_at	167.1	141.5	1876.9	506.6	124.8	97	118	118.4	133.2	2115.2	149.9	158.2
1552368_at	881.6	1232.9	2720.5	2205.5	3965.9	3612.4	6387.6	402.4	3648.6	5323.5	649.5	7563
1552370_at	6471.7	3545.1	13037.4	5711.1	6993.4	4217.7	5640.5	11897.3	4394.3	3884.1	4155.4	3148.7
1552372_at	46	477	1168.3	1205.9	50.8	562.6	1035.5	1131.5	217.5	1539.5	832.7	90.4
1552373_s_at	1976.2	242.5	3479.7	1900.7	1058.5	151.3	642.3	842.7	275.2	2569.9	1986.1	470.8
1552375_at	9642.8	4199.9	3597.8	6558.4	7913.2	6250.9	4452.1	7608	4753.8	16425.1	10405.1	13058.2
1552377_s_at	18483.5	17195.8	5711	9037.4	11745	26846.8	6540.5	11291.3	12690.1	9061.6	19581.9	12075.2
1552378_s_at	881.6	250.6	371.2	2416.2	360.5	613.1	218.5	175.2	244.1	3408.5	166.5	2395.5
1552379_at	1036.1	97	4593.2	224.1	1534.6	644.1	1974.8	1406.1	1544.7	2232	2040.2	2546.1
1552381_at	4040.1	2247.5	324.8	569.3	3244.8	1055.4	445.6	402.4	257.4	742.6	533	248.6
1552383_at	12371.1	2425.4	5711	12161.9	9484.8	5828	6815.7	847.4	5690.4	7230.1	2685.6	4071.5
1552384_a_at	7562.2	7255.9	582.1	1223.8	2186.3	1854.7	4880.2	2963.7	306.3	1739.7	2190.1	1510.3
1552386_at	3630.7	5788.5	4711.3	4155.6	3707	1664.6	2354.9	2618.1	3044.9	383.8	3218.5	6839.8
1552388_at	1830	1160.1	1526.9	1196.9	975.3	2335.9	415.1	1079.4	1149.6	1990	1961.1	2549.9
1552389_at	1646.1	4947.7	3138.1	3120	3277.1	4116.9	2844.3	8242.4	4887	5365.2	3784.8	4101.6
1552390_a_at	11029.9	7393.3	12408.9	9113.6	6614.4	7675	4661.8	20840.5	8451.2	39291.8	6287.2	5845.5
1552391_at	589.1	1257.1	2459	2183.1	2999.8	5432.2	6815.7	568.1	5761.4	2640.9	2281.7	1431.2
1552393_at	167.1	1115.7	852	439.3	1761.1	85.4	2643.3	497.1	2973.9	429.7	462.2	1563.1
1552394_a_at	351	2979.1	181.4	269	1835	1416.3	432.5	236.7	142	509	1140.9	4331.4
1552395_at	722.8	1006.5	733.9	2187.6	813.5	826.5	703.4	606	1291.6	776	2315	2308.8
1552396_at	1032	3250	295.2	632.1	2214	504.4	769	695.9	896.6	333.8	349.8	907.7
1552398_a_at	3793.6	5020.5	5044.5	2438.7	4164.6	1893.5	537.4	4795.9	6103.2	4856.2	757.8	7815.4
1552399_a_at	676.8	173.8	1341.3	470.7	291.2	197.9	284	146.8	426.1	1347.6	266.5	1939.7
1552400_a_at	3756	5347.9	1978.2	3895.6	577.8	6355.7	2726.3	4819.5	4341	2357.2	1573.9	10094.1
1552401_a_at	3300.6	3876.5	2108.9	5227	1026.1	2689	2429.2	2660.7	2565.5	2657.6	2356.7	2915.2
1552402_at	3054.1	5796.6	569.4	990.7	4871.8	686.8	1765.1	823.8	2299.2	3550.4	295.6	990.6
1552405_at	355.1	3003.4	3273	2613.5	1636.3	4493.2	4277.3	4081	954.3	1001.3	757.8	1397.3
1552408_at	998.5	683.1	653.8	2048.7	795	2188.4	1284.5	563.4	2649.9	529.8	366.4	742
1552409_a_at	6872.8	1685.6	1518.4	3846.3	1765.7	1420.1	1647.1	4781.7	10226.7	1189	7132.4	4896.4
1552410_at	3693.4	2061.6	6841.3	4227.3	6803.9	5676.7	983	5382.9	705.7	6587.6	774.4	4026.3
1552411_at	1178.2	743.8	3580.9	4406.6	1072.4	1878	681.6	4156.7	670.2	1335	612.1	3585.6
1552412_a_at	906.6	274.9	501.9	372.1	2348.1	500.5	965.6	378.7	399.5	2202.8	2589.8	919
1552414_at	447	2477.9	974.3	2124.9	6175.3	2941.2	4591.9	250.9	3368.9	721.8	8827.1	4290
1552415_a_at	543.1	962.1	1429.8	399	2514.5	698.4	3224.4	6983.1	4700.5	1839.8	5500.3	1050.8
1552417_a_at	3371.6	2963	1472	3501.1	4945.8	2956.7	2992.8	5794.8	4514.1	1172.3	4067.9	576.3
1552418_at	2331.3	4414.1	1037.6	286.9	221.9	551	506.8	198.8	226.4	1030.5	874.4	485.9
1552419_s_at	16486.4	5384.3	11902.8	10592.9	11241.2	9040.8	15532	7234	11323	6625.1	6045.7	10960.3
1552421_a_at	852.3	481	3585.2	2071.1	813.5	655.7	227.2	639.1	3364.5	675.9	674.5	376.6
1552422_at	622.5	1556.3	1126.2	7123.2	3947.4	2793.7	1804.4	1884.3	1802.1	4080.2	2652.3	2956.7
1552423_at	5134.8	7805.6	4643.8	6033.9	5130.7	5005.4	7864.3	7134.6	12108.7	8231.3	6874.3	5758.9
1552424_at	676.8	169.8	2248.1	502.1	374.4	1055.4	1638.4	255.7	150.9	801	674.5	5548
1552425_a_at	580.7	949.9	2636.2	2676.2	4640.7	1517.1	3206.9	4085.7	2099.5	4076	1582.2	1713.7
1552426_a_at	442746.6	298698.8	348971.6	392556.3	461610.6	323741.2	300665.9	402175.4	411814.4	299236.3	408709.1	106560
1552427_at	3309	5303.4	6406.9	4707	5200	7376.2	5173	5032.6	4056.9	7125.8	5658.5	832.4
1552430_at	200.5	141.5	1893.8	2317.6	23.1	62.1	367	1675.9	226.4	125.2	3535	286.2
1552432_at	1069.6	662.9	767.6	623.1	896.7	830.4	450	1032.1	337.3	830.2	312.3	843.7
1552436_a_at	2093.2	3828	4635.4	3761.1	3425.1	892.4	3875.4	250.9	4363.2	392.2	4684.2	949.1
1552438_a_at	3212.9	5052.8	5365.1	1501.7	2713.2	5816.4	432.5	6178.3	3759.5	2344.7	5658.5	8316.3
1552439_s_at	288.3	173.8	253.1	130	78.6	318.2	205.3	525.5	435	191.9	187.4	1216.6
1552440_at	3856.3	3302.5	4521.5	6168.4	2875	543.2	821.4	2452.4	2627.7	5202.5	3843.1	4346.5
1552445_a_at	1692.1	570	3370.1	2425.2	1636.3	3364.1	786.4	1666.5	199.7	358.8	624.6	531.1
1552448_a_at	4671	5905.7	8650.8	5755.9	3328	11062.3	4889	5785.3	4429.8	5486.2	6466.2	1484
1552449_a_at	355.1	2918.5	3475.5	251	2403.5	407.4	445.6	151.5	381.7	600.8	345.6	2372.9
1552450_a_at	8506.4	5857.2	2446.3	3402.5	5167.6	7566.3	4950.1	1207.3	6191.9	5139.9	8006.8	5661
1552452_at	814.7	541.7	1126.2	242.1	406.8	291	318.9	142	208.6	1364.2	1045.1	369.1
1552453_a_at	246.5	772.1	493.5	390	471.5	349.2	218.5	284.1	612.5	634.1	1582.2	1212.8
1552455_at	2619.6	824.6	2273.4	5146.3	245	2157.4	633.5	1638.1	3599.8	905.3	1190.8	3928.4
1552456_a_at	484.6	723.6	674.9	883.1	1215.6	694.5	677.2	909	1029.8	2461.5	953.5	873.8
1552457_a_at	296.6	3229.8	936.4	1214.8	462.2	547.1	1205.9	307.7	612.5	233.6	578.8	184.6
1552458_at	480.5	565.9	3062.2	3882.1	1363.6	640.2	1620.9	2708	2823	2398.9	1303.2	3740.1
1552459_a_at	1441.4	299.1	1016.5	3662.5	1442.1	985.6	563.6	1046.3	1114.1	776	620.4	335.2
1552461_at	5030.3	3828	1138.8	1914.2	1867.4	1559.8	266.5	2424	1691.1	2695.1	5371.2	429.4
1552463_at	284.1	1111.6	1210.5	2873.5	374.4	2246.6	209.7	1325.6	1526.9	4747.7	2956.2	6233.5
1552466_x_at	639.2	84.9	1969.7	2972.1	688.7	271.6	231.6	961.1	173.1	771.8	258.1	1597
1552467_at	5978.7	6164.4	9878.2	8602.5	13210.3	8105.7	7091	4881.1	6702.4	2699.3	4875.7	7514
1552468_a_at	9567.6	852.9	1294.9	1551.1	5856.3	5478.8	1634	2859.5	8837.4	3721.4	3214.4	1227.9
1552470_a_at	1913.5	161.7	185.6	493.1	480.7	174.6	196.6	127.8	368.4	187.7	158.2	210.9
1552472_a_at	8635.9	4806.2	9515.5	6446.3	8384.7	6736	6348.2	5733.3	7341.5	7492.9	5004.8	8052.6
1552473_at	24625.1	58115.6	48349.1	52198	62959.1	54023.5	23003.1	26521.6	44422.1	34836.2	54265.5	36086.2
1552474_a_at	73608	65650.4	52820	52659.7	49758.1	51191	51000.1	54610.3	47342.7	69689	65815.7	60376
1552476_s_at	14836.1	10146.1	3551.4	14053.6	11541.7	3468.9	8615.8	10353.9	9223.5	10058.7	18491	4128
1552477_a_at	7570.5	7381.2	8823.7	11171.2	44530.4	19493.9	27512	8304	42198.3	9107.5	16892.1	24142.9
1552478_a_at	309.2	3241.9	1522.6	5500.4	323.6	221.2	2328.7	1552.9	892.2	1656.3	3043.7	1250.5
1552480_s_at	2744.9	2991.3	392.3	1564.5	2953.6	1963.4	1629.7	42.6	2552.2	1393.4	99.9	1838
1552481_s_at	5836.7	6528.3	2577.1	3501.1	1483.7	4147.9	2809.3	3546	5650.4	2928.7	470.5	4101.6
1552482_at	756.2	4022	3770.8	345.2	1913.6	3562	5400.2	2963.7	807.8	8473.3	5633.5	2286.2
1552484_at	1416.3	7789.4	8541.1	3895.6	9826.8	8047.5	4412.8	1822.7	2228.2	8844.6	3335.1	4723.1
1552485_at	12208.1	10012.7	15142.1	14380.9	24738.1	9122.3	17065.6	24599.5	19441.3	17247	13656.9	8493.3
1552486_s_at	7144.4	5651.1	6866.6	11435.7	13191.8	4058.6	8751.2	10903.1	10834.8	5753.2	9451.6	3676
1552487_a_at	2089	2817.5	210.9	170.3	2496	232.8	253.4	108.9	279.6	1134.8	162.4	1114.9
1552489_s_at	112.8	497.2	2712.1	345.2	268.1	155.2	144.2	151.5	3621.9	367.1	3193.6	2757
1552490_at	2210.2	13056.5	6356.3	9440.8	5537.4	8396.7	4010.8	2589.7	8073.9	5390.2	5866.7	2482.1
1552491_at	1516.6	3880.6	2463.2	3093.1	1964.4	1148.5	1000.5	4114.1	4105.8	4893.7	3285.2	1713.7
1552493_s_at	1023.6	743.8	459.7	1412.1	1982.9	1365.8	463.1	624.9	514.9	333.8	370.6	632.8
1552494_at	422	1984.7	253.1	806.9	365.2	442.3	1620.9	203.6	1087.5	7371.9	916	2568.7
1552496_a_at	1587.6	210.2	2374.6	1775.2	406.8	551	244.7	165.7	284.1	450.6	3014.5	478.3
1552497_a_at	11130.2	6111.9	9431.1	11875	6240	11423.2	5561.8	7735.9	3653	5669.7	14348.1	13167.5
1552498_at	4428.7	6386.8	2319.8	13085.4	5796.2	12637.7	9834.8	5132	10395.3	10984.9	2069.4	12719.3
1552499_a_at	2197.6	2490	2547.6	2864.5	4807.1	1292.1	4583.1	5880	2654.3	4197	7627.9	4651.5
1552501_a_at	931.7	2607.3	1855.9	1205.9	938.3	1210.6	3844.8	2059.4	727.9	1130.6	1107.5	1355.9
1552502_s_at	3601.4	363.8	189.8	1560	859.7	2207.8	362.6	2016.8	337.3	191.9	3089.5	617.7
1552503_at	1006.9	917.6	5867	5253.9	420.6	1148.5	432.5	1060.5	745.7	821.9	3114.5	768.4
1552504_a_at	2907.9	1544.1	14935.4	6724.2	1913.6	3166.2	14570.8	2040.5	1815.4	6374.8	2835.5	6376.6
1552506_at	4449.6	2243.5	206.7	4724.9	2949	558.7	4093.8	3503.4	3808.4	5945.1	2972.9	5532.9
1552507_at	998.5	1002.5	1282.2	856.2	633.2	1365.8	965.6	596.5	501.6	550.7	5004.8	1261.8
1552508_at	330.1	4001.8	4104	5760.4	4039.8	690.7	2901.1	3006.3	901	375.5	6470.4	983
1552509_a_at	264672	124125.7	157570.1	151591.1	219240.6	164643	144943.7	223729.6	101836.2	228596.1	123557.9	164751.5
1552510_at	10875.3	13169.7	11506.3	24781	24164.9	24448.9	19241.4	13133	20235.8	16721.4	21534.7	8719.3
1552511_a_at	342.6	214.2	506.1	260	263.5	108.6	515.5	2442.9	439.4	792.7	578.8	199.6
1552514_at	505.5	396.1	1657.6	847.3	513.1	345.3	270.9	250.9	1438.1	212.8	162.4	7740
1552515_at	693.5	2756.8	426	6029.4	2935.1	446.2	1546.6	340.9	1260.6	3658.8	1832	598.9
1552516_a_at	4483	658.9	4049.1	318.3	2195.5	260	1253.9	2305.6	701.3	788.5	3493.3	5977.3
1552518_s_at	183.8	5533.9	691.7	618.6	3471.3	104.8	589.8	426.1	3111.5	108.5	349.8	327.7
1552519_at	6860.3	3051.9	7621.6	3021.4	1724.1	2754.9	734	1349.3	1700	1285	4184.5	6847.4
1552520_at	9016.1	12927.1	7073.3	7060.4	9822.2	15400.4	3936.5	4473.9	12978.6	10083.7	2748	2937.8
1552521_a_at	6864.5	8913.2	4968.6	1855.9	9202.8	5917.2	3512.7	4616	6911	16350	2748	4109.2
1552522_at	6534.4	3880.6	7364.4	4760.8	3157	1730.6	6671.6	1661.7	3777.3	817.7	2119.3	6086.6
1552523_a_at	568.2	3440	404.9	3626.6	4109.1	2960.6	589.8	3579.1	1549.1	8035.3	3918	636.5
1552524_at	1061.2	1273.3	2024.6	910	1428.3	908	926.2	890.1	1762.1	1151.5	1278.3	1608.3
1552526_at	1153.1	359.8	523	273.5	3517.5	2898.5	633.5	738.6	1318.3	1635.4	632.9	896.4
1552528_at	3054.1	2692.1	6942.6	4164.5	6864	8214.3	1332.6	3257.2	6125.3	913.7	5042.2	6666.6
1552531_a_at	242.3	278.9	468.2	515.5	2015.3	2122.4	1463.6	596.5	2876.3	446.4	212.3	2361.6
1552532_a_at	731.1	513.4	818.3	228.6	180.3	232.8	436.9	643.9	270.8	613.3	2718.9	248.6
1552535_at	8176.3	7676.3	4470.9	1313.5	855.1	5397.3	3377.3	2442.9	2605.5	2015.1	5716.8	4195.8
1552536_at	6530.2	8961.7	3003.1	3658	3831.8	8392.8	5181.7	5146.2	5521.7	7075.7	4122.1	4919
1552538_a_at	559.9	2081.8	932.1	654.5	882.8	543.2	1026.7	440.3	1904.2	1026.3	449.7	610.2
1552540_s_at	6684.8	626.6	11278.5	2721.1	6582	3938.4	6789.5	2897.4	6444.9	8026.9	2477.4	5039.5
1552541_at	11957.4	6245.3	21776.7	20473.1	4502	13561.2	6671.6	8393.9	8473.4	20396.9	19219.7	9785.2
1552542_s_at	2519.3	295.1	4395	3312.8	4358.7	291	747.1	2428.7	2361.4	4192.9	3705.7	941.6
1552543_a_at	5059.6	1265.2	3796.1	3496.6	3873.4	4947.2	1695.2	6557	2352.5	7722.4	4346.9	4764.5
1552544_at	5264.3	10416.9	4816.8	8347	4146.1	5273.1	3844.8	2840.6	2006.3	3283.4	4346.9	6983
1552546_a_at	3313.2	1447.1	4129.3	784.5	3817.9	3100.2	1507.3	1576.5	776.8	1956.7	528.8	1178.9
1552548_at	2431.6	634.6	9852.9	4514.2	1391.3	1718.9	244.7	1032.1	1211.8	1560.3	362.2	421.8
1552549_a_at	2394	5360	5538	7127.7	3212.4	4376.8	1310.7	6339.2	10599.5	1126.4	1769.6	6862.4
1552552_s_at	1073.7	1633.1	2842.8	4285.6	2149.3	3868.5	3407.9	2405	843.3	3191.6	2664.8	3295.6
1552553_a_at	2356.4	5857.2	1619.7	3312.8	651.7	1940.1	2276.3	1870.1	3479.9	4176.2	570.4	6775.8
1552554_a_at	781.3	351.7	1682.9	932.4	6133.7	2374.7	2695.7	984.7	1353.8	650.8	3759.8	297.5
1552555_at	1754.8	6568.7	14952.3	1371.7	3559.1	589.8	5483.2	8086.2	7350.4	3825.7	5762.6	4952.9
1552557_a_at	12011.7	9272.9	11333.3	9933.9	18599.8	13309	21744.8	12555.4	13768.7	12169.7	13119.8	18937.6
1552558_a_at	23183.7	16977.5	3572.5	15335.7	14513.7	10817.9	17428.2	13587.5	11056.7	16809	14331.5	19758.7
1552559_a_at	1161.5	772.1	1383.5	1107.3	1137.1	1272.7	1022.4	852.2	980.9	6404	1977.8	3246.7
1552562_at	2736.6	4462.7	4783	7365.3	4386.5	4039.2	1669	2731.7	5601.6	1364.2	3339.3	4301.3
1552563_a_at	651.8	1819	544.1	475.2	208	465.6	174.8	1855.9	204.2	4693.5	1020.1	542.4
1552564_at	8055.2	6762.7	9224.4	6092.2	8112	8377.3	6553.6	8465	6302.9	5728.1	8202.5	8828.5
1552566_at	380.2	408.3	341.6	192.8	231.1	209.5	493.7	175.2	293	283.7	212.3	753.3
1552568_at	1094.6	3233.8	2281.9	2187.6	721.1	648	1708.3	1642.8	1296.1	867.8	2052.7	1710
1552569_a_at	2109.9	2752.8	2045.7	3335.2	5694.6	2079.8	4189.9	5042	10399.8	821.9	824.4	2354
1552570_at	3580.5	1815	3850.9	2456.6	3841.1	4598	1743.3	833.2	4190.1	3867.4	5625.2	4188.3
1552572_a_at	605.8	117.2	3952.1	874.2	55.5	85.4	423.8	104.2	217.5	2857.8	112.4	162
1552573_s_at	2607.1	1119.7	329	3250	2246.4	209.5	1219	1642.8	1202.9	1664.6	724.5	286.2
1552575_a_at	760.4	2461.7	4074.4	591.7	4830.2	1342.5	5339	785.9	1646.7	4005.1	528.8	2041.4
1552576_at	4750.4	2773	2577.1	3460.7	2329.6	7760.3	2555.9	5600.7	1309.4	2227.8	612.1	5408.6
1552578_a_at	1946.9	3629.9	371.2	3684.9	503.8	632.5	214.1	838	270.8	2461.5	2660.6	1728.8
1552579_a_at	2728.2	3060	6347.9	219.7	1178.7	2976.1	1760.7	2561.3	266.3	1869.1	4192.8	448.2
1552580_at	1086.3	1249.1	514.6	1869.3	5098.3	779.9	602.9	890.1	927.7	834.4	774.4	602.6
1552582_at	2251.9	3217.6	4656.5	224.1	2431.3	1296	3530.2	142	324	621.6	7049.1	4210.9
1552583_s_at	2444.1	6350.4	3378.5	3613.2	2431.3	2762.7	2001	1600.2	3528.7	3521.2	3430.9	983
1552584_at	346.8	986.3	1585.9	3173.8	864.4	4605.8	2726.3	2111.5	661.4	4989.7	1586.4	2693
1552585_s_at	2523.5	3266.1	3311	488.6	2422	694.5	1826.3	2944.7	936.6	4134.4	641.2	3468.9
1552586_at	2912.1	10190.5	11362.9	2783.8	6475.7	2848	6706.5	2201.5	8238.2	8256.4	3997.2	6312.5
1552587_at	2235.2	6334.2	3526.1	3016.9	2112.3	4291.5	1328.2	681.7	1882	2394.7	4084.6	4636.5
1552588_a_at	1077.9	861	383.8	179.3	744.2	671.3	419.4	596.5	1580.2	521.5	995.1	4595.1
1552590_a_at	309.2	1127.8	586.3	2734.5	1155.6	2894.6	2132.1	2087.8	4505.2	229.5	216.5	568.7
1552592_at	87.7	452.7	286.8	2353.5	406.8	1241.7	450	331.4	2170.5	179.4	2839.6	165.7
1552594_at	1303.5	4369.7	2429.5	2021.8	1044.6	1008.8	3932.2	658.1	1478.1	1214.1	2589.8	1329.6
1552596_at	2711.5	974.2	8060.3	6527	2648.5	2176.8	7069.1	1065.2	1837.6	8439.9	4746.6	5239.1
1552598_at	685.2	359.8	3062.2	757.6	1848.9	2079.8	4404	1084.2	4194.5	617.5	1956.9	4406.7
1552599_at	2640.5	3795.7	2686.8	860.7	1534.6	2432.9	563.6	2154.1	3244.7	358.8	828.6	5148.7
1552602_at	7700.1	6758.7	10101.7	7889.8	3651.5	8641.1	3093.3	1600.2	5583.8	6837.9	8015.1	6621.4
1552604_at	3108.4	2680	4365.5	4895.2	5588.2	4784.2	6754.6	3323.5	2712	9282.7	2843.8	975.5
1552605_s_at	2853.6	2566.8	189.8	506.6	3633.1	194	3237.5	4696.4	4620.6	4092.7	3339.3	1194
1552607_at	3237.9	2239.4	1493.1	910	2084.6	4450.5	1214.6	336.1	1988.5	1489.4	1619.7	3419.9
1552608_at	894.1	1006.5	767.6	488.6	758	543.2	423.8	1642.8	488.3	479.8	632.9	708.1
1552609_s_at	1278.5	149.6	316.3	4424.5	1534.6	4101.3	830.1	1960	1695.6	3621.3	953.5	4233.5
1552610_a_at	23070.9	19665.6	12358.3	32043.2	28593	16816.6	21273	34939.3	22339.8	10121.3	15972	16896.2
1552611_a_at	6083.2	1277.4	8068.7	596.2	9919.3	6673.9	1450.5	8152.5	9361.1	3842.4	9118.5	5280.5
1552612_at	8527.3	9353.8	9106.3	5957.7	12845.1	13355.5	6562.3	3967.4	11837.9	6600.1	6632.8	7431.2
1552613_s_at	605.8	452.7	4213.6	3034.9	6494.2	2623	4316.6	4047.8	3404.5	3892.5	5063.1	1288.1
1552615_at	65423.3	71770.3	66928.7	57366.7	56377.1	55133.2	61153.8	50808.7	62594	73823.4	66956.5	77547.2
1552616_a_at	2561.1	10368.4	6525	10678.1	11010.1	13522.4	10900.8	9213	11771.3	16813.1	7890.2	18214.5
1552617_a_at	17568.5	10881.8	10198.7	29438.7	17166.9	9378.3	16650.5	18923.1	13320.4	7826.7	11346.1	11958.4
1552618_at	6237.8	10594.8	9410	10409.1	13302.7	7259.8	9048.3	7802.2	7696.6	9545.5	11075.5	1355.9
1552619_a_at	434.5	3658.2	763.4	1932.1	5713	419.1	821.4	795.4	3448.8	3554.5	208.2	493.4
1552620_at	23697.6	26505.1	14108.7	24579.3	20189.8	25174.5	22815.3	18719.5	10936.9	19508.2	19948.3	26598.6
1552621_at	26313	34282.4	18216.9	25287.6	51186.3	43294.8	27367.8	42642	56428.7	12236.5	18199.5	14067.6
1552622_s_at	9693	12098.5	7710.2	4760.8	21072.6	27370.7	10678	9298.2	27044.7	1439.3	12045.6	10289.9
1552623_at	735.3	525.5	1143	1685.5	993.8	2386.3	1101	331.4	892.2	425.5	328.9	538.6
1552625_a_at	4211.4	6075.5	4829.4	5984.6	6609.8	5211.1	4757.9	8152.5	3395.6	7146.6	2814.7	968
1552626_a_at	6229.4	3387.4	1079.8	5688.7	7899.4	8291.9	5955	9819	3759.5	1877.4	3468.4	8692.9
1552627_a_at	3964.9	3148.9	2686.8	2434.2	4409.6	2708.4	3508.4	4317.7	3320.1	3008	5229.6	839.9
1552628_a_at	7612.3	10231	5601.3	9023.9	12595.5	7927.2	11315.9	16967.8	16809.2	12207.3	10946.4	10282.4
1552629_a_at	501.4	780.2	590.5	479.7	208	298.8	305.8	355.1	683.6	3871.6	453.8	1163.8
1552630_a_at	1408	986.3	3412.2	1882.8	2537.6	3007.1	5159.9	1178.8	767.9	1673	657.9	1050.8
1552631_a_at	292.5	7870.3	2771.1	2115.9	374.4	5090.8	3224.4	3782.7	918.8	3692.2	4909	5005.6
1552632_a_at	2490.1	7162.9	4842.1	4030.1	6836.2	4923.9	6741.5	8706.4	2130.6	2791.1	3984.7	4809.7
1552633_at	7094.2	4026.1	3994.3	5917.3	5449.6	7124	8427.9	3725.9	2840.7	7931	5733.4	7935.9
1552634_a_at	802.2	4094.8	6622	6244.6	3859.5	3616.3	1721.4	5581.8	2760.8	2440.6	3093.6	753.3
1552637_at	229.8	905.5	189.8	5025.2	3688.5	3437.8	2909.8	568.1	421.7	3174.9	4072.1	2832.4
1552639_at	2210.2	1184.4	6845.6	2317.6	5671.4	1105.8	3364.2	3011	1358.2	4689.3	832.7	3129.9
1552641_s_at	869	937.8	2075.2	2340	1224.9	814.8	1096.6	828.5	688	951.2	3347.6	960.4
1552643_at	21612.8	20239.6	25387.2	26000.4	23984.6	22213.9	24772.6	23718.9	26813.9	29245.7	23512.4	22210.7
1552644_a_at	4574.9	2178.8	2290.3	5500.4	5320.2	3736.6	5269.1	6244.6	7905.3	6875.4	6004.1	4674.1
1552646_at	14267.9	19483.7	13248.2	17155.8	12040.9	14701.9	15934	12711.6	12082	10459.2	18224.5	14655.2
1552648_a_at	5076.3	5626.8	725.5	2550.7	5689.9	2929.5	1000.5	710.1	4474.2	275.4	916	534.8
1552649_a_at	275.7	400.2	3226.6	3900.1	143.3	2378.5	1170.9	767	324	413	4001.3	647.8
1552651_a_at	1073.7	351.7	3897.3	8781.8	5537.4	830.4	2005.4	1107.8	2374.7	4681	5063.1	4516
1552652_at	8510.6	9406.3	16310.4	5424.2	8135.1	8683.8	9812.9	5278.8	8948.3	5515.4	12453.6	8297.5
1552656_s_at	3893.9	7207.4	6415.3	1053.5	4580.6	4361.3	1323.8	4937.9	4500.8	5273.4	10896.4	6994.3
1552657_a_at	1508.3	1612.9	413.3	5630.4	4668.4	4376.8	5679.8	4166.2	1877.6	3179.1	5321.2	4161.9
1552658_a_at	3141.9	2647.7	1126.2	3411.4	6008.9	5715.5	4155	5411.3	683.6	4731	5999.9	4934
1552660_a_at	8982.7	10420.9	7334.8	10023.6	10612.6	8338.5	13526.6	9407.1	12126.4	5615.5	6874.3	7047
1552661_at	355.1	169.8	67.5	116.6	2306.5	582	305.8	80.5	426.1	1193.2	287.3	410.5
1552662_a_at	4896.6	545.7	295.2	995.2	827.4	648	2341.8	1174.1	763.4	233.6	999.3	433.1
1552663_a_at	572.4	9693.3	5247	8158.7	10312.1	7298.6	3412.2	9979.9	4088	9349.4	5387.8	8700.5
1552664_at	41738.2	26925.5	37618.9	18523	22366.9	34766.2	28280.9	26086.1	30857.6	101538	24669.9	48948.6
1552665_at	7315.7	6455.5	3277.3	3792.5	3730.1	779.9	2756.9	5013.6	6742.3	8827.9	2573.2	2380.4
1552666_a_at	367.7	400.2	2788	3106.6	152.5	3185.6	991.8	127.8	66.6	3842.4	1057.6	565
1552667_a_at	8339.3	13198	3496.6	22221.4	7455.6	438.5	9284.3	7262.4	9401.1	7292.6	14152.4	7465.1
1552669_at	706.1	1705.8	5095.2	1138.6	3198.6	496.7	3709.3	3437.1	643.6	1209.9	4388.5	1148.8
1552670_a_at	7779.4	10643.3	4500.4	20630	14028.4	10880	10791.6	16196.1	12557	7017.3	8248.3	13849.2
1552671_a_at	2139.1	1988.8	236.2	977.3	443.7	3135.2	817	572.9	754.6	3371	2152.6	813.6
1552672_a_at	2368.9	1127.8	797.2	1107.3	1728.7	880.8	1267	1529.2	1265	2031.8	599.6	1231.6
1552673_at	1938.6	76.8	105.4	2904.9	55.5	2106.9	3132.6	255.7	461.6	3116.5	262.3	606.4
1552674_at	1875.9	1928.2	6466	1268.6	314.3	1237.8	227.2	1330.3	2427.9	2240.4	2385.8	1378.5
1552675_at	1779.8	177.9	991.2	139	138.7	2269.9	209.7	175.2	355.1	141.8	2198.4	113
1552676_at	1997.1	1406.7	4639.6	1968	568.5	892.4	3486.5	478.2	4110.2	5857.5	3347.6	7148.7
1552677_a_at	1240.9	1600.7	9819.1	3209.7	1733.3	1241.7	3469	2296.1	630.3	1189	1065.9	1009.4
1552678_a_at	39603.2	45907.9	28023.3	55856	38267.3	40078.2	43271.2	51201.6	43867.3	27122.1	30095.2	43227.4
1552680_a_at	2256.1	181.9	324.8	439.3	790.4	636.3	1498.6	279.3	2916.2	2369.7	5883.3	414.3
1552682_a_at	3505.3	4729.4	784.5	2402.8	5505	5172.3	2660.8	1462.9	3155.9	1564.5	4879.9	3694.9
1552684_a_at	2874.5	5360	6073.7	10987.4	6267.7	1889.6	4788.5	8857.9	4381	7818.3	7478	1152.5
1552685_a_at	990.2	594.2	8684.5	618.6	4982.7	7337.4	1437.4	5236.2	5987.8	6888	1328.2	6380.3
1552686_at	1583.5	1156.1	653.8	3501.1	633.2	3915.1	6833.2	497.1	386.2	684.2	907.7	764.6
1552687_a_at	589.1	578	624.2	4657.7	3337.2	624.7	1026.7	904.3	554.8	1247.4	287.3	1216.6
1552689_at	5874.3	1418.8	1375	6365.6	1238.8	1839.2	2066.6	970.5	6387.2	3617.1	7927.7	5438.7
1552690_a_at	4679.4	3423.8	7267.3	6513.5	1751.8	4229.4	4937	7324	6342.8	6178.7	1944.4	1943.5
1552691_at	371.8	687.2	350.1	3774.5	1673.2	131.9	214.1	1571.8	1078.6	271.2	141.6	188.3
1552693_at	351	274.9	3682.2	636.6	480.7	368.6	205.3	606	111	534	312.3	4041.4
1552694_at	208.9	161.7	269.9	322.8	3711.6	2716.1	78.6	137.3	173.1	634.1	3210.2	1374.7
1552695_a_at	5456.5	5056.9	4475.1	919	5052.1	2017.7	3451.6	2608.6	4971.3	3024.7	5766.7	5574.3
1552696_at	3141.9	4183.7	3568.3	3698.3	4432.7	3903.4	2459.8	2883.2	2641	3279.2	1636.3	670.4
1552698_at	2870.3	8953.6	8237.4	2205.5	7058.1	4303.1	4015.2	3991	5197.7	5882.5	5758.4	1581.9
1552701_a_at	17827.5	13016.1	21380.2	16214.4	24308.2	11904.3	15518.9	13142.5	37471.2	26371.2	15210	26805.7
1552703_s_at	20409.5	14774.5	15947.7	10987.4	23614.9	12855	14487.8	12626.4	15455.4	18986.7	10022	18681.5
1552705_at	1871.7	8573.6	7803	5280.8	7769.9	5110.2	8087.1	10978.9	9139.2	10379.9	5671	5306.9
1552708_a_at	1270.1	5069	2623.5	5186.6	4317.1	5723.2	7514.8	4734.3	7275	3379.3	5808.4	4482.1
1552711_a_at	38349.8	31723.7	32696.7	44093	34846.8	30595.1	40378.9	25011.4	52433.9	24318.6	43390	22037.4
1552712_a_at	6747.5	9547.8	2302.9	2192.1	1576.2	1005	3180.7	4294	7772.1	909.5	1207.5	8320.1
1552713_a_at	3267.2	3415.7	5744.7	5159.7	2985.9	5591.3	930.6	3768.5	3812.8	3592.1	3439.2	5559.3
1552714_at	539	283	202.5	1008.6	577.8	434.6	1511.7	2376.6	257.4	3078.9	1186.7	821.1
1552715_a_at	142.1	970.1	160.3	2591.1	554.7	1594.7	157.3	383.5	1455.9	129.3	1403.2	267.4
1552716_at	1721.3	4482.9	396.5	721.7	698	3232.2	2665.1	3920	4935.8	767.6	1070.1	497.2
1552717_s_at	1291	610.4	1417.2	161.4	4723.9	1249.4	633.5	639.1	6054.3	1097.2	957.7	576.3
1552718_at	4190.5	2199	8182.6	8378.4	2935.1	9944.9	4286.1	6864.8	6018.8	7042.3	5571	5129.9
1552719_at	4633.4	1241	3631.6	2761.4	6891.7	7729.3	5111.8	5558.1	3391.1	5557.1	5554.4	2033.9
1552721_a_at	18592.1	19233.1	8676.1	21248.6	45440.9	15873.7	27498.9	48583.6	32655.2	14614.5	19498.6	11408.5
1552722_at	137.9	129.4	2383.1	1506.2	1317.3	368.6	48.1	1292.5	2334.7	2440.6	716.2	2290
1552724_at	10069	11609.4	2733.2	8221.5	4589.9	3189.5	7217.7	4393.4	5859	4380.6	5283.7	6410.5
1552725_s_at	3058.3	4046.3	4104	1026.6	8518.7	4621.3	5828.3	582.3	6342.8	6287.2	1324.1	4779.6
1552726_at	802.2	226.4	3011.5	273.5	845.9	1222.3	397.6	1093.6	688	3362.6	1415.7	787.2
1552727_s_at	3705.9	5683.4	940.6	4854.9	3475.9	554.9	1655.9	8928.9	3488.8	6449.9	3684.9	2546.1
1552729_at	11034.1	7102.3	8714.1	6921.5	10584.9	12016.9	7925.5	12261.9	5748.1	8948.9	12437	2531
1552730_at	6141.7	2663.8	3125.4	914.5	4016.7	2848	965.6	369.3	1318.3	5260.9	4688.3	1868.2
1552731_at	6108.2	13881.1	29082	19419.6	33192.1	5288.7	7501.7	65352.5	36463.6	20922.6	12920	12075.2
1552732_at	50365.8	106444.8	354395.7	73823.1	208651.1	38964.6	67624.4	537023	200272.3	313976	102851.8	99652.4
1552733_at	60179.9	67849.3	85837.3	52175.6	64808	71111.7	69813.3	81856.3	57045.6	83665.2	60482	70778.9
1552734_at	9408.9	8129	6643.1	4424.5	9318.4	4101.3	6330.8	11144.6	6573.7	11844.3	2823	7235.3
1552735_at	126710.3	106521.6	100473.2	67085.4	107965.5	96813.9	155377	110636.2	99146.3	152962	104921.2	81799.5
1552736_a_at	284.1	707.4	3197.1	3595.2	245	283.3	222.8	880.6	124.3	821.9	3639.1	2312.6
1552737_s_at	259	481	523	430.4	245	236.7	445.6	1713.8	435	200.3	666.2	346.5
1552738_a_at	7633.2	3565.3	6276.1	8203.6	5565.1	8994.2	7956.1	6320.3	11229.8	8118.7	7353.1	5811.6
1552739_s_at	7741.8	9588.2	11611.7	9019.4	14352	9506.4	8655.1	12531.7	12881	3012.2	4713.3	10406.7
1552740_at	430.3	4575.8	291	381	360.5	391.9	275.3	326.7	403.9	458.9	2710.6	651.6
1552742_at	4783.8	1713.9	4652.3	905.5	2861.1	1947.8	2145.2	3564.9	3027.2	5294.3	4896.5	3822.9
1552743_at	1174	1184.4	2429.5	5872.5	665.6	3922.8	1262.7	2059.4	1149.6	771.8	337.3	1796.6
1552745_at	693.5	2853.8	645.3	605.2	1354.3	2436.7	1634	785.9	3386.7	8068.6	5058.9	3600.7
1552747_a_at	1683.7	448.7	3222.4	1775.2	1197.2	942.9	2446.7	1126.8	368.4	1022.1	237.3	312.6
1552749_a_at	14643.9	5404.5	5344	4572.5	3291	5994.8	8541.5	3991	8216	1535.3	8023.5	6802.2
1552750_at	246.5	1055	2104.7	3151.4	198.8	318.2	755.8	454.5	1762.1	972.1	795.3	2934.1
1552751_a_at	2297.9	2247.5	7592.1	4962.5	8592.7	1909	2612.7	2371.9	2010.7	1564.5	4105.4	1966.1
1552752_a_at	5774	4935.6	5306	4290.1	3235.5	3562	3193.8	4384	2725.3	6137	2394.1	4271.1
1552754_a_at	5627.8	266.8	14412.4	4805.6	147.9	3659	2084	2599.1	3488.8	7405.3	3393.4	3826.7
1552755_at	325.9	1026.7	493.5	479.7	263.5	543.2	388.8	591.8	266.3	846.9	612.1	508.5
1552757_s_at	522.2	618.5	248.9	313.8	2075.4	283.3	301.5	1917.4	173.1	246.1	728.6	4613.9
1552758_at	1871.7	6261.5	299.5	376.6	614.8	2394.1	4211.8	847.4	5850.2	5945.1	1507.3	1024.5
1552760_at	2786.7	1544.1	636.9	2703.1	4992	500.5	3460.3	4260.9	2228.2	488.1	695.3	1009.4
1552761_at	6505.1	3888.7	1383.5	10023.6	4659.2	7383.9	5260.4	5079.9	4913.6	1464.4	1328.2	5431.2
1552763_at	1215.8	2627.5	1050.2	273.5	2334.2	2991.6	2359.3	1496	1993	509	1269.9	455.7
1552765_x_at	7482.8	7979.4	7237.8	5603.5	3813.3	7337.4	4286.1	10898.4	5397.4	1214.1	7648.7	4158.1
1552766_at	1073.7	2514.3	1227.4	174.8	231.1	648	432.5	307.7	248.6	1798.1	2206.8	3683.6
1552767_a_at	2540.2	3512.7	9194.9	892.1	6156.8	7065.8	3630.7	2513.9	1797.7	5915.9	245.7	3058.3
1552768_at	1370.4	1228.8	1193.6	981.7	1123.2	442.3	777.7	658.1	656.9	1026.3	670.4	956.7
1552769_at	3764.4	1067.2	8726.7	5581.1	3799.5	1458.9	3215.6	4478.7	5987.8	1881.6	258.1	3419.9
1552770_s_at	8460.4	5760.2	9013.5	4675.6	7317	7197.7	11674.1	6945.2	12996.4	11264.4	14260.7	8459.4
1552771_a_at	275.7	472.9	261.5	219.7	286.6	624.7	1188.4	1344.5	173.1	905.3	395.6	715.6
1552772_at	639.2	339.5	194	3644.5	2361.9	2386.3	769	2499.7	568.1	801	570.4	4011.3
1552773_at	5828.3	4458.6	3939.5	3940.4	2898.1	1827.6	4176.8	4251.4	3808.4	7321.9	549.6	6414.2
1552774_a_at	2711.5	3933.1	2686.8	5993.5	10658.8	8385	6741.5	6656.4	8282.5	650.8	5188	5483.9
1552775_at	2239.4	1346.1	3277.3	1326.9	2144.7	8555.8	397.6	331.4	1407.1	529.8	1565.6	1258
1552777_a_at	2260.3	586.1	2720.5	4317	698	1001.1	773.3	232	834.5	5169.1	1207.5	485.9
1552779_a_at	5494.1	4389.9	2678.3	1981.4	1825.8	485	2001	1543.4	1966.3	2607.5	612.1	2934.1
1552782_at	330.1	1406.7	523	497.6	818.1	1230	214.1	662.8	4962.4	467.3	512.1	625.2
1552783_at	2310.4	703.4	3209.8	309.3	3841.1	3007.1	318.9	312.5	1242.8	492.3	441.4	391.7
1552785_at	4666.8	8165.4	1417.2	5993.5	4959.6	3174	5850.2	7489.7	3080.4	1789.8	6707.7	8734.4
1552787_at	117	3605.7	906.8	130	1659.4	2669.6	3019	4630.2	2840.7	2315.5	420.5	3412.4
1552788_a_at	1466.5	743.8	2758.5	5173.2	582.4	1020.5	6894.4	4810.1	763.4	926.2	5354.5	6331.4
1552789_at	1838.3	4042.3	2834.4	4993.9	1266.5	4237.1	3137	9175.1	3626.4	3905	2685.6	926.5
1552790_a_at	43726.9	40737.9	62689.8	53260.4	49249.6	42844.7	45324.7	55519.3	36854.2	69355.2	44676.5	54579.4
1552791_a_at	2260.3	2017.1	514.6	5258.4	3522.1	1164	1904.9	6779.5	3568.7	2686.8	2506.5	3344.6
1552792_at	3187.8	323.4	1640.7	1959	1257.2	3073.1	2136.5	2319.8	275.2	805.2	341.4	3860.6
1552793_at	1399.6	1406.7	982.8	1264.2	379	426.8	7230.8	961.1	1025.3	363	183.2	1114.9
1552794_a_at	1888.5	5982.5	7684.9	5155.2	5417.2	5176.1	6396.3	7148.8	7665.6	7213.4	8448.2	4064
1552796_a_at	4462.1	1738.2	2104.7	3438.3	901.3	1125.2	5937.6	918.5	3000.5	567.4	2223.4	2760.8
1552797_s_at	4600	3512.7	3728.6	4442.5	3841.1	6278.1	4006.4	5269.3	5801.3	4405.6	2573.2	2877.6
1552798_a_at	2828.5	909.5	417.6	676.9	942.9	2343.6	637.9	2196.7	1957.4	1606.2	1361.5	3160
1552799_at	1044.5	2049.4	1046	986.2	1174	411.3	729.6	587.1	1438.1	738.4	366.4	1016.9
1552800_at	2059.8	2219.2	2543.4	12883.6	6041.2	2312.6	4351.6	1912.7	5907.9	7655.6	1811.2	12041.3
1552801_at	338.4	1851.4	1100.9	627.6	6577.4	2502.7	227.2	1197.8	941	4180.3	6770.2	4508.4
1552803_a_at	493	751.9	354.3	623.1	388.3	752.8	747.1	402.4	417.2	1047.2	199.9	1126.2
1552804_a_at	952.6	594.2	2703.6	6253.5	952.2	1462.8	1105.4	321.9	2361.4	2745.2	666.2	934.1
1552806_a_at	3601.4	1059.1	286.8	4169	1654.8	3876.3	441.3	3825.3	3373.4	275.4	241.5	3807.9
1552807_a_at	1646.1	9754	4521.5	7602.9	4395.7	5595.2	4923.9	2911.6	7696.6	4313.8	4018	8207.1
1552808_at	2406.5	392.1	286.8	85.2	490	205.6	476.2	1079.4	266.3	592.4	2585.7	2256.1
1552809_at	4562.4	5869.4	3091.7	766.6	3831.8	4613.5	450	265.1	3169.2	2490.7	2094.3	877.6
1552811_at	4457.9	5679.4	1349.7	2416.2	3808.7	1261.1	4561.3	2050	7119.6	6374.8	5966.6	1789.1
1552812_a_at	3279.7	4284.8	485.1	1264.2	3078.4	329.8	1323.8	3030	4700.5	383.8	1074.2	4708
1552813_at	6521.9	1435	1645	2904.9	443.7	1404.6	1472.4	1420.3	1584.6	1364.2	2198.4	1472.7
1552814_a_at	551.5	549.7	1155.7	1125.2	485.3	523.8	410.7	397.7	656.9	588.3	1615.5	1487.7
1552816_at	2122.4	489.1	1843.2	1770.7	1982.9	993.3	1721.4	374	2641	175.2	2631.5	1898.3
1552818_a_at	154.6	505.3	337.4	1815.5	2953.6	1455.1	227.2	421.4	221.9	258.7	270.6	5589.4
1552819_at	3789.4	3189.3	2256.5	5912.8	4793.2	5389.5	4473.9	4966.3	3120.4	3804.9	2981.2	3789
1552822_at	3973.3	1443.1	164.5	2245.9	2121.6	302.7	2031.6	3602.8	2334.7	250.3	6083.2	1242.9
1552825_at	4762.9	367.8	5563.3	2622.5	2227.9	2588.1	3407.9	904.3	1691.1	1059.7	4205.3	659.1
1552826_at	672.7	327.4	1100.9	269	240.4	1598.6	777.7	757.5	767.9	1748.1	1090.9	719.4
1552827_s_at	493	3165.1	2606.6	744.1	5426.5	3053.7	4473.9	3536.5	3693	1990	3901.4	5378.5
1552828_at	509.7	1079.3	1024.9	609.7	429.9	446.2	799.5	506.6	772.3	2611.7	1523.9	723.2
1552829_at	3776.9	2005	4137.7	1537.6	3161.6	2623	2241.3	2106.8	710.2	3225	4559.3	5054.6
1552830_at	3551.3	2138.4	2880.8	1053.5	711.8	3139.1	2512.2	2409.8	3271.3	3500.3	4713.3	6022.5
1552833_at	768.8	1289.5	345.9	3788	795	1082.6	1004.9	1079.4	1744.4	325.4	1457.3	1235.4
1552834_at	7232.1	949.9	3167.6	923.5	4576	4019.8	9681.8	3872.7	5583.8	1652.1	5845.8	7276.8
1552835_at	3334	4426.3	8144.7	659	4474.3	3201.1	3250.6	6879	5659.3	4685.1	3505.8	2610.1
1552836_at	12120.4	12179.3	12826.5	7383.2	14462.9	10949.8	13264.5	16925.2	8269.2	6166.2	7348.9	10056.4
1552837_at	66.8	202.1	206.7	1205.9	480.7	527.7	1572.9	1093.6	1415.9	367.1	928.5	3777.7
1552839_at	501.4	1964.5	4314.9	1667.6	3707	3787	4072	326.7	1558	3187.4	1294.9	3352.1
1552841_s_at	1291	4523.3	4479.3	3268	2560.7	954.5	572.3	2793.2	1145.2	325.4	3181.1	1073.4
1552842_at	4111.2	974.2	818.3	264.5	1553.1	1862.5	3010.3	303	599.2	1468.5	607.9	372.9
1552843_at	768.8	1091.4	329	345.2	1719.5	1536.5	3521.5	535	4554.1	2824.4	691.2	354
1552845_at	8757.1	549.7	636.9	3290.4	1451.4	1191.2	2271.9	795.4	2032.9	11852.6	2993.7	3054.6
1552846_s_at	2185.1	12074.2	2168	2568.7	6984.2	1878	7340	13781.6	15881.5	12524.3	13690.3	2301.3
1552848_a_at	4562.4	3908.9	3180.3	4267.6	494.6	1167.9	4268.6	2887.9	7314.9	4852	3335.1	5657.2
1552849_at	334.2	3666.3	552.5	277.9	152.5	155.2	2826.8	392.9	279.6	1222.4	158.2	436.9
1552851_at	300.8	735.7	501.9	125.5	397.5	2064.2	825.8	161	1433.7	171.1	3893.1	452
1552852_a_at	384.4	820.6	3340.5	1187.9	1345.1	477.3	506.8	738.6	3768.4	200.3	549.6	1081
1552853_at	518.1	715.5	2016.1	726.2	1238.8	422.9	594.2	2106.8	399.5	3496.1	1332.4	7401
1552854_a_at	772.9	367.8	814	694.8	448.4	205.6	266.5	473.4	1229.5	917.8	403.9	346.5
1552856_at	3772.7	4923.5	1193.6	3460.7	3757.9	3433.9	4351.6	4379.2	3160.3	3095.6	4067.9	5657.2
1552857_a_at	5920.2	3763.3	3032.6	2734.5	550	1854.7	1048.6	695.9	1336	271.2	478.8	3201.5
1552858_at	142.1	101.1	143.4	188.3	217.2	2215.6	873.8	918.5	954.3	125.2	1411.5	180.8
1552860_at	789.6	396.1	472.4	529	656.4	353.1	441.3	2035.8	2689.8	867.8	449.7	384.2
1552862_at	4144.6	2490	873.1	712.8	1511.5	3736.6	1367.5	5278.8	1287.2	396.3	4247	4222.2
1552863_a_at	22615.5	35709.3	28879.6	27681.4	25274.2	30758	39374	25527.4	29179.7	35411.9	37927.2	43095.6
1552865_a_at	2991.4	2255.6	4837.9	10256.7	3198.6	791.6	3062.7	2192	4212.3	5077.3	6849.3	7122.3
1552867_at	5406.3	6916.3	4534.2	9306.3	8338.5	10565.7	12194.1	7778.5	9299	6245.5	7894.4	7043.2
1552868_at	1445.6	6297.8	2581.3	7656.7	1386.7	8105.7	1655.9	1122	963.2	6842.1	1632.2	1924.6
1552870_s_at	1341.1	129.4	885.7	98.6	87.8	329.8	1472.4	2192	2512.3	196.1	1619.7	1540.5
1552872_at	4984.4	857	2256.5	1291.1	3152.3	2207.8	7392.5	4033.6	5805.8	1810.6	5999.9	7231.6
1552873_s_at	11878	12680.6	14754	5711.1	10668.1	1424	4718.6	3394.5	11012.3	2807.8	8419	6606.3
1552875_a_at	267.4	489.1	1754.6	215.2	734.9	275.5	1520.4	246.2	1371.5	584.1	266.5	421.8
1552876_at	1988.7	497.2	4264.2	1654.2	2274.1	686.8	3075.8	3778	395	1756.4	6699.4	873.8
1552877_s_at	2072.3	658.9	3623.1	6544.9	693.3	7271.4	1874.3	5591.2	870	5669.7	2331.7	3145
1552878_at	158.8	1378.4	3011.5	313.8	924.4	391.9	1131.6	142	1216.2	826.1	5175.5	312.6
1552879_a_at	2089	2154.5	303.7	466.2	2329.6	935.1	668.5	530.2	1438.1	275.4	1865.3	659.1
1552880_at	371.8	634.6	1526.9	2532.8	2223.3	1812	2424.8	2234.6	4980.2	150.2	5113	1890.8
1552882_a_at	2402.3	7595.4	3526.1	3523.5	5611.4	1039.9	3110.8	1832.2	4474.2	4222.1	4076.3	4101.6
1552884_at	5648.7	5259	5803.8	5083.5	6179.9	2983.8	5138	4952.1	5499.5	1118.1	1836.2	2662.9
1552885_a_at	7127.7	4624.3	7537.3	4209.4	19750.7	10507.5	9065.8	2405	4238.9	13246.1	10346.8	2994.3
1552887_at	16369.4	13145.4	9806.5	19733.4	7700.6	14119.9	10005.2	8199.8	8437.9	3938.4	11991.5	7111
1552889_a_at	21913.6	25171.2	13855.6	25435.5	13321.2	26047.5	7077.9	15675.3	21767.2	22925.1	19894.2	24097.7
1552890_a_at	743.7	351.7	3260.4	2631.4	1104.7	411.3	4495.8	2016.8	6018.8	5886.7	799.4	1713.7
1552892_at	6785.1	3003.4	3049.5	2344.5	11953	2782.1	6230.3	861.6	7026.4	1869.1	12857.5	1096
1552893_at	10633	8876.8	13104.8	11229.5	4696.2	9017.5	3407.9	5458.7	13586.7	7242.6	15551.4	10500.8
1552895_a_at	4324.2	2332.4	1362.4	6361.1	1955.2	931.2	3233.1	1259.3	2849.6	2628.4	3676.6	4218.4
1552897_a_at	288.3	258.7	704.4	1179	2403.5	151.3	1647.1	113.6	1096.3	579.9	2327.5	188.3
1552898_a_at	1190.7	1863.5	3117	3232.1	2010.7	1695.6	489.3	762.2	936.6	1013.8	212.3	474.6
1552899_at	5042.8	4604.1	6917.3	8947.7	4261.7	4085.8	7641.5	2779	7283.8	6020.2	5646	9653.4
1552900_a_at	1403.8	2510.2	6368.9	3554.9	1446.8	2448.4	2586.5	1808.5	2960.6	3721.4	2656.4	2640.3
1552902_a_at	2648.9	4915.4	1096.6	1084.8	6198.4	1140.8	1184	3948.4	4838.1	2887	3505.8	1186.4
1552903_at	4537.3	2376.8	6301.5	4003.2	2962.8	4442.8	3919.1	1448.7	2241.5	3792.3	216.5	5065.9
1552904_at	873.2	1042.9	2910.3	609.7	64.7	1276.6	52.4	615.5	630.3	1556.2	1328.2	2564.9
1552906_at	1621.1	416.4	2336.7	277.9	189.5	1156.3	279.6	2102	683.6	3471.1	170.7	1156.3
1552908_at	2034.7	485.1	2159.5	560.4	3064.5	395.8	856.3	2121	2019.6	3846.6	2215.1	192.1
1552910_at	681	4875	4787.3	793.5	3369.6	3984.9	821.4	2490.3	386.2	2257	1195	3834.2
1552911_at	2782.5	2829.6	2653	2120.4	3004.4	1866.4	4098.2	3593.3	253	3325.1	274.8	3310.7
1552912_a_at	1357.8	2720.4	3690.6	659	1539.2	1272.7	2027.2	3924.7	483.8	3462.8	304	685.5
1552913_at	179.7	105.1	160.3	1049	698	69.8	524.3	1297.2	93.2	2194.5	62.5	3291.9
1552914_a_at	1462.3	2174.7	7077.5	717.3	1465.2	473.4	1310.7	752.8	1109.7	2791.1	1124.2	482.1
1552915_at	1579.3	6014.9	5428.4	3048.3	3230.9	3255.5	4622.5	2523.4	4256.7	880.3	6491.2	1510.3
1552917_at	2853.6	6734.4	4226.3	9064.3	6887.1	7515.9	2315.6	5198.3	4944.7	4338.9	9797.2	5163.8
1552919_at	660.1	2275.8	160.3	1040	3628.4	155.2	244.7	3692.8	2885.1	2920.4	978.5	2154.4
1552921_a_at	4111.2	2623.4	1240	4922.1	5523.5	4908.4	2534.1	4781.7	4332.1	5728.1	566.3	6320.1
1552922_at	1771.5	464.9	746.6	336.2	254.2	337.6	471.9	123.1	301.8	1919.1	911.9	1001.9
1552923_a_at	1441.4	3294.4	5382	5352.5	3674.7	1439.5	4120	2698.6	1828.7	4968.8	2285.9	2278.7
1552924_a_at	1842.5	711.4	1391.9	1013.1	4682.3	1400.7	6391.9	1150.4	3400	2207	1349	2184.5
1552925_at	864.8	885.3	274.2	358.6	1164.8	457.9	1669	4123.6	896.6	225.3	6978.4	2022.6
1552927_at	4859	3104.5	5238.6	2810.7	4927.3	4780.4	2888	4270.4	2436.8	2357.2	4263.6	3612
1552928_s_at	1111.3	2389	1400.3	2864.5	2246.4	624.7	2861.7	246.2	1331.6	4076	133.2	5664.7
1552929_at	697.7	3537	632.7	390	157.2	1959.5	231.6	572.9	2641	1764.8	1911.1	983
1552930_at	13628.6	7049.7	6052.6	12269.5	9997.8	14251.8	11966.9	10633.3	10896.9	6888	6928.4	7325.7
1552931_a_at	4867.4	8614.1	5436.8	9593.2	6572.8	4912.3	10450.8	9108.8	8273.7	5849.1	12295.4	4369.1
1552932_at	480.5	3969.5	746.6	2532.8	1895.1	2219.5	4932.7	3882.1	914.4	4130.3	212.3	3032
1552933_at	4324.2	3836.1	683.3	5240.4	1520.7	5773.7	1577.2	913.7	3746.2	350.4	562.1	903.9
1552935_at	10043.9	11742.8	9072.6	8625	10372.2	7155	9515.8	9440.2	14554.4	6545.9	4763.3	8881.3
1552937_s_at	3630.7	3642.1	7887.4	2443.1	5495.8	4780.4	7340	3631.2	8007.3	4918.8	6624.5	4832.3
1552938_at	1032	844.8	1472	2626.9	3221.7	900.2	2770	1051	2592.2	4347.2	7107.4	6628.9
1552939_at	275.7	2526.4	383.8	358.6	508.4	2432.9	2018.5	364.5	1802.1	2728.5	1428.2	177
1552940_at	5239.2	549.7	4922.2	632.1	5218.5	182.4	2586.5	3451.3	510.4	3558.7	1794.6	2452
1552942_at	9316.9	10833.3	11202.6	13027.1	6156.8	13906.5	8602.7	11793.2	10972.4	11214.3	14847.8	8708
1552943_at	2828.5	2194.9	122.3	986.2	101.7	1707.3	35	232	213.1	304.6	4609.2	1868.2
1552944_a_at	2719.9	2110.1	4597.4	4088.3	2375.8	2964.4	5369.6	2267.7	2197.1	2515.7	3147.8	11156.2
1552946_at	1817.4	4802.2	5297.6	2864.5	5042.8	6029.8	4591.9	5685.9	4784.9	4501.6	5250.4	546.1
1552947_x_at	7691.7	3371.2	5449.5	4841.4	4298.7	8070.7	7728.9	4937.9	5415.2	3195.7	4301.1	4214.6
1552948_at	355.1	315.3	1805.2	313.8	1077	4070.3	1293.2	321.9	2268.2	717.6	324.8	493.4
1552950_at	647.6	1528	388	448.3	1400.5	477.3	1891.8	918.5	2441.3	471.4	1586.4	1725
1552952_at	518.1	3581.4	771.9	1439	2833.4	5956	2180.2	3209.9	1242.8	3512.8	5129.7	3242.9
1552953_a_at	2586.2	5473.2	771.9	627.6	245	2246.6	3871	2769.6	3031.6	6804.5	5158.8	1227.9
1552954_at	839.8	3055.9	4694.5	842.8	2135.5	2685.1	297.1	752.8	2281.5	4610.1	678.7	4512.2
1552955_at	5560.9	5590.4	1990.8	4845.9	4030.6	5765.9	3268.1	4133.1	4989.1	5406.9	9072.7	7939.6
1552957_at	125.3	6297.8	1434.1	564.8	453	1936.2	1961.7	3101	1717.8	1009.6	3189.4	3299.4
1552960_at	856.5	1127.8	1881.2	6352.2	3568.3	2809.2	629.1	2414.5	1162.9	721.8	1482.3	4640.2
1552961_at	4269.9	11281.9	7052.2	5939.7	4372.6	4477.7	2796.2	5013.6	4851.5	6045.2	6441.2	3585.6
1552964_at	1011.1	869.1	577.8	950.4	906	1784.9	930.6	1316.1	896.6	1076.4	5704.3	945.4
1552965_a_at	960.9	622.5	4496.2	493.1	1294.2	399.7	2984.1	317.2	1482.5	3558.7	570.4	1073.4
1552967_at	2707.3	5711.7	4964.4	2089	2944.3	5117.9	4622.5	5293	2969.5	3717.2	6437.1	3841.8
1552969_a_at	192.2	1204.6	5786.9	309.3	3841.1	1482.2	2573.4	5240.9	923.2	3016.4	3064.5	2742
1552970_s_at	2774.2	1750.3	3138.1	672.4	328.2	609.2	3097.7	2173.1	519.3	713.4	545.4	2161.9
1552971_at	2101.5	695.3	523	165.9	480.7	1125.2	415.1	918.5	585.9	458.9	183.2	2079.1
1552972_at	1896.8	315.3	329	103.1	124.8	252.2	1773.8	189.4	97.7	258.7	295.6	399.2
1552973_at	948.4	2502.2	1995	3626.6	2130.8	1327	1647.1	1699.6	2614.4	1589.5	1382.3	734.5
1552974_at	2118.2	307.2	151.8	322.8	50.8	1885.8	1039.8	2139.9	346.2	304.6	41.6	855
1552975_x_at	1763.1	497.2	1278	1896.2	166.4	73.7	262.1	388.2	2445.7	1134.8	2285.9	1352.2
1552976_at	8447.9	10631.1	9793.8	11112.9	4881.1	8257	8021.6	8128.8	11274.2	6349.8	7719.5	5924.6
1552977_a_at	5264.3	5869.4	7938	9176.3	10192	9052.4	7737.6	6126.2	6125.3	7689	2814.7	4885.1
1552978_a_at	3847.9	7057.8	4622.8	8136.3	13348.9	4477.7	7742	6959.4	9174.7	5644.7	5171.3	6335.1
1552979_at	3484.5	1673.5	2163.8	596.2	503.8	589.8	2857.4	1202.5	679.1	1522.8	920.2	5642.1
1552980_at	2953.8	3961.4	2437.9	3142.5	2685.5	2991.6	1039.8	1325.6	4940.2	546.5	6054	4007.5
1552982_a_at	601.6	1224.8	2412.6	336.2	896.7	977.8	773.3	3266.7	803.4	696.7	662	3661
1552985_at	2013.8	3908.9	2003.5	4106.3	790.4	4656.2	699.1	823.8	5148.8	446.4	249.8	6881.3
1552986_at	2402.3	1285.4	662.2	744.1	305.1	1144.6	262.1	3219.3	1566.8	692.6	1032.6	1235.4
1552987_a_at	2013.8	392.1	84.4	318.3	933.7	900.2	144.2	459.2	617	458.9	328.9	169.5
1552988_at	1733.9	2861.9	164.5	3904.5	2801.1	3530.9	3731.2	1685.4	2538.9	2811.9	1220	429.4
1552990_at	543.1	715.5	700.2	192.8	554.7	228.9	332	553.9	741.3	579.9	170.7	274.9
1552991_at	5134.8	650.8	3694.8	4527.7	4645.3	1133	1577.2	2215.7	1935.3	959.6	6632.8	5615.8
1552993_at	87.7	412.3	105.4	2151.8	101.7	89.2	275.3	340.9	372.8	396.3	179	629
1552995_at	463.8	505.3	1957.1	6957.3	5458.8	388	568	321.9	1260.6	388	387.2	557.4
1552997_a_at	685.2	1301.6	1159.9	726.2	836.6	636.3	1131.6	1552.9	1859.8	1072.2	953.5	5947.2
1552998_at	1800.7	299.1	417.6	210.7	462.2	3414.5	1219	482.9	426.1	809.4	445.5	651.6
1552999_a_at	493	2599.2	5196.4	452.8	3235.5	679	1061.7	3707	554.8	1702.2	4284.5	775.9
1553002_at	2978.9	3557.2	6124.3	192.8	2514.5	4140.1	3364.2	2608.6	2627.7	4121.9	1261.6	689.3
1553003_at	5122.2	5614.7	3863.5	726.2	3734.7	648	3040.9	3801.7	6631.4	780.2	9297.5	5062.1
1553004_at	2552.8	796.3	3648.4	1667.6	1252.6	2983.8	860.7	1690.2	5481.7	504.8	3701.5	7472.6
1553006_at	860.7	586.1	3159.2	560.4	656.4	2739.4	554.9	1638.1	763.4	4952.2	574.6	3879.4
1553007_a_at	330.1	1394.6	860.4	443.8	993.8	1129.1	2944.7	2821.7	217.5	400.5	391.4	828.6
1553009_s_at	221.4	278.9	286.8	331.7	295.8	228.9	218.5	213	257.4	221.1	378.9	244.8
1553011_at	1462.3	869.1	2627.7	1546.6	3711.6	1420.1	6081.7	1595.5	403.9	2098.5	3909.7	1039.5
1553013_at	259	675.1	3661.1	1636.2	628.6	4039.2	3359.8	2078.4	1185.1	2511.5	4151.2	613.9
1553015_a_at	2536	1673.5	3720.1	1116.2	10769.7	6483.7	8908.5	5378.2	11691.4	1084.7	3335.1	2606.4
1553016_at	8051	9010.2	6474.4	4106.3	4127.6	6185	402	4156.7	3954.8	7805.8	5154.7	10075.2
1553019_at	2502.6	6471.7	7309.5	5684.2	4918	1369.7	2363.7	1879.5	4429.8	2995.5	1553.1	2625.2
1553020_at	3718.4	3678.5	5942.9	2564.2	2791.8	7178.3	3512.7	3030	3240.2	2094.3	3684.9	5585.6
1553021_s_at	2285.4	1701.8	847.8	210.7	878.2	446.2	799.5	303	2880.7	2290.4	2789.7	3529.2
1553022_at	142.1	246.6	185.6	291.4	221.9	2153.5	205.3	2495	754.6	346.3	141.6	1612
1553023_a_at	4320.1	671	5255.4	4599.4	559.3	1299.9	699.1	3768.5	3555.4	2807.8	3218.5	3841.8
1553024_at	2168.4	214.2	2117.4	340.7	1534.6	473.4	96.1	1903.2	714.6	3070.6	1357.4	760.8
1553025_at	221.4	1750.3	1320.2	5083.5	3295.6	2231.1	843.2	2793.2	1451.4	233.6	3593.3	3096
1553027_a_at	530.6	412.3	1168.3	999.7	508.4	772.2	1153.4	2968.4	483.8	438.1	562.1	252.4
1553028_at	1658.7	1536.1	2104.7	2510.4	522.3	1005	969.9	459.2	510.4	267	1007.6	7868.1
1553030_a_at	11995	14329.8	12708.4	19634.8	11869.8	11058.5	8069.7	16153.5	13182.8	11794.2	16850.5	9687.3
1553031_at	2385.6	2542.6	2897.7	3519	568.5	551	969.9	241.5	3990.4	3925.8	857.7	949.1
1553032_at	3325.7	994.4	1446.7	1344.8	758	585.9	1179.6	383.5	954.3	592.4	570.4	892.6
1553033_at	488.8	2635.6	911.1	2824.2	610.1	1167.9	170.4	544.4	1296.1	1902.4	1932	4806
1553034_at	3237.9	2069.6	1020.7	2819.7	5787	628.6	3054	3787.5	2343.6	3045.6	2235.9	3167.6
1553036_at	3058.3	784.2	143.4	1237.3	873.6	508.3	375.7	956.3	293	3733.9	4471.8	791
1553037_a_at	1487.4	4272.7	4960.2	421.4	4451.2	4272.1	1039.8	738.6	2139.4	2766	5138	745.8
1553039_a_at	2135	1681.6	1244.3	2371.4	1890.5	2374.7	1725.8	2305.6	1131.9	2720.1	12370.4	2655.3
1553041_at	384.4	1398.6	1143	524.5	790.4	562.6	485	615.5	430.5	463.1	1594.7	523.5
1553042_a_at	559.9	319.3	4736.6	609.7	5967.3	488.9	410.7	672.3	1717.8	851.1	466.3	489.6
1553043_a_at	3029	452.7	793	8208	3568.3	442.3	563.6	2210.9	293	2202.8	5954.1	421.8
1553044_at	5030.3	8278.5	1611.2	4039	1349.7	8357.9	2162.7	4488.1	1154.1	3229.1	6424.6	1280.6
1553045_at	384.4	1366.3	953.2	1237.3	582.4	1377.5	467.5	2480.8	941	1497.7	1049.3	1303.2
1553046_s_at	1784	1091.4	1467.8	2017.3	1252.6	2475.5	1870	1230.9	2902.9	1159.8	749.5	3054.6
1553047_at	12429.5	7110.3	2062.5	12094.7	8860.8	8854.5	3792.3	11068.8	8633.2	7534.6	9684.8	12553.5
1553048_a_at	2657.2	8525.1	2227	6715.3	7608.2	4407.9	8943.5	5884.8	3115.9	6283	2748	7182.6
1553051_s_at	2101.5	4062.5	5698.3	3891.1	1442.1	2824.8	1660.2	1051	1895.3	984.6	1611.4	1303.2
1553052_at	154.6	646.8	552.5	295.9	420.6	613.1	2542.8	222.5	914.4	830.2	828.6	523.5
1553053_at	689.4	1920.1	2450.6	1864.9	3337.2	291	3054	1107.8	381.7	4147	1099.2	1344.6
1553055_a_at	3112.6	582.1	1029.2	322.8	434.5	314.3	895.7	2831.1	2503.4	4493.2	1777.9	994.3
1553057_at	463.8	3484.4	5457.9	1595.9	2140.1	2751	2931.6	1098.4	4292.2	1080.5	7952.7	1574.4
1553058_at	1190.7	3985.7	873.1	797.9	4275.5	6848.5	4889	4298.8	2485.6	1476.9	316.4	670.4
1553059_at	2063.9	893.3	447.1	735.2	952.2	624.7	707.8	743.3	3266.9	1677.1	5146.3	429.4
1553060_at	4061	1798.8	4281.1	4097.3	3688.5	6146.2	878.2	2570.7	1322.7	688.4	4821.6	5894.5
1553061_at	388.6	537.6	421.8	1824.5	540.8	411.3	2901.1	378.7	381.7	400.5	845.2	700.6
1553062_at	10578.7	1738.2	729.7	1600.4	998.4	4345.8	9764.9	1377.7	399.5	1310	3855.6	3371
1553063_at	8381.1	2498.1	552.5	2765.9	3850.3	6553.6	4749.2	3650.2	4478.6	1535.3	1561.4	3491.5
1553064_at	2151.7	2287.9	1779.9	1945.5	5981.1	803.2	546.1	4388.7	2095	296.2	2464.9	335.2
1553066_at	480.5	626.6	2716.3	614.1	674.8	1590.9	240.3	378.7	896.6	484	2265.1	708.1
1553067_a_at	2912.1	1184.4	510.4	1430	4247.8	2238.9	742.7	2670.2	1038.6	1289.1	1357.4	5664.7
1553069_at	2836.9	784.2	746.6	358.6	513.1	1944	297.1	568.1	568.1	283.7	595.4	1717.5
1553070_a_at	5243.4	1346.1	2332.5	1116.2	1201.8	3399	4338.5	1472.4	1495.8	7213.4	599.6	4263.6
1553071_a_at	5464.8	2352.6	632.7	927.9	397.5	415.2	664.1	1197.8	656.9	3646.3	1165.8	1273.1
1553072_at	614.2	1091.4	704.4	739.7	582.4	500.5	873.8	785.9	5357.5	1526.9	607.9	662.9
1553074_at	3221.2	4175.7	1965.5	1111.7	4931.9	6538.1	4198.7	7522.8	4114.6	4672.6	4792.4	6161.9
1553075_a_at	87.7	1847.3	2227	2591.1	2408.2	1257.2	498.1	312.5	2246	262.8	1165.8	339
1553076_at	221.4	3524.9	5221.7	165.9	3609.9	364.7	161.7	355.1	759	513.2	183.2	2357.8
1553077_at	689.4	287	814	5608	1465.2	745	1695.2	411.9	3440	700.9	1748.8	858.7
1553078_at	4888.3	1224.8	2269.2	6769.1	4626.8	4074.2	926.2	2769.6	466.1	3170.7	4084.6	1495.3
1553079_at	1065.4	169.8	6499.7	2362.4	1881.2	4865.7	699.1	1458.2	648	1944.1	2123.5	4079.1
1553080_at	434.5	9689.3	5808	264.5	674.8	6223.8	2735	1941.1	341.8	3033	2156.8	6101.6
1553081_at	894.1	885.3	624.2	2779.4	633.2	787.7	454.4	440.3	679.1	454.7	528.8	4640.2
1553082_at	5164	848.9	1303.3	1542.1	679.5	2494.9	4902.1	970.5	870	3733.9	766.1	2806
1553083_at	484.6	2967	641.1	1219.3	2657.8	267.7	480.6	596.5	4243.4	2423.9	1124.2	824.8
1553084_at	459.6	1119.7	2889.2	618.6	827.4	2704.5	1271.4	3976.8	1686.7	183.6	129.1	4666.6
1553086_at	125.3	517.4	1252.7	2748	268.1	2211.7	2088.4	492.4	2423.5	242	516.3	576.3
1553087_at	543.1	3031.7	4728.2	6921.5	832	3422.3	5548.7	686.5	359.5	567.4	1207.5	1291.9
1553088_a_at	5214.1	13634.5	19279.8	14833.7	11985.4	11205.9	13644.6	9279.3	7581.2	15161	10838.1	15352
1553089_a_at	305	735.7	371.2	381	300.4	1016.6	231.6	227.2	279.6	700.9	670.4	738.2
1553093_a_at	772.9	331.5	3884.6	551.4	1816.5	539.3	1354.4	108.9	3222.5	254.5	824.4	139.4
1553094_at	802.2	1289.5	987	632.1	1303.5	1641.3	480.6	1832.2	1149.6	584.1	199.9	361.6
1553096_s_at	19477.8	17474.7	12742.1	2801.8	13778.8	16510.1	4701.1	12148.3	19845.2	13308.7	21726.2	3958.5
1553099_at	6555.3	10348.2	6778.1	15873.7	8417	8730.4	13369.3	12285.6	9574.2	9875.1	8273.3	4150.6
1553101_a_at	30365.7	42686.3	31330.1	56376	39815.7	46387.3	38827.9	54970.1	36969.6	19954.6	25173.7	35020.3
1553102_a_at	19377.6	10720.1	11388.2	21351.7	25121.7	21965.6	27979.5	16461.2	23209.7	10530.1	19419.5	9615.7
1553103_at	79615.9	54465.4	94796	51884.2	82756	68861.2	64924.3	64041.1	47564.7	157855.8	80634.3	105569.5
1553105_s_at	4169.6	8100.7	2906.1	14076.1	7982.6	6631.2	7147.8	10193	11247.6	6612.6	5133.8	5246.6
1553106_at	2197.6	2797.2	3433.3	3828.3	3924.3	3321.4	3320.5	3939	5126.7	575.7	170.7	1555.5
1553107_s_at	2916.2	9475.1	4622.8	3070.7	8010.3	8307.4	2704.5	3508.1	7008.6	10363.2	5762.6	2798.5
1553108_at	2611.2	2465.8	1522.6	3931.4	2620.8	822.6	3110.8	3044.2	5011.2	2006.7	1998.6	7563
1553111_a_at	6697.3	4879	6415.3	5388.4	6452.6	5416.7	5876.4	3778	5521.7	3817.4	4097.1	6870
1553112_s_at	9759.8	4495	6368.9	13973	13691	5176.1	9607.6	19278.1	12681.2	4935.5	3014.5	8406.7
1553113_s_at	9291.9	10509.9	7579.5	14389.9	23323.7	8264.7	12097.9	26251.8	11616	7822.5	8777.1	4146.8
1553114_a_at	7307.3	4127.1	1944.4	1829	4622.2	4501	1380.6	2263	6311.8	2144.4	3851.4	2455.7
1553115_at	1558.4	1030.8	2606.6	1595.9	869	1947.8	1411.2	1363.5	4283.3	3938.4	2723.1	2448.2
1553117_a_at	7378.3	9923.7	7043.8	10274.6	10811.3	8237.6	1939.9	12773.2	9889.3	3809	7856.9	4165.7
1553118_at	27152.8	12231.9	15681.9	14878.5	10802.1	17356	14387.3	9321.9	15633	15165.2	16846.3	9329.5
1553120_at	693.5	2724.5	628.5	3743.2	684.1	3003.2	1039.8	2513.9	1833.2	3717.2	2377.5	1371
1553122_s_at	4107	278.9	1720.9	3079.7	2731.7	228.9	214.1	923.2	2157.2	3270.8	108.3	1789.1
1553123_at	4495.5	2316.2	4019.6	6298.4	4002.8	6313	751.5	2864.3	4443.1	4055.2	7507.2	2033.9
1553125_x_at	3873	6976.9	1872.7	3501.1	3106.1	3375.7	2403	2097.3	3639.7	7054.8	3351.8	1894.5
1553126_a_at	923.3	574	544.1	5872.5	328.2	1742.2	1437.4	1150.4	97.7	187.7	308.1	384.2
1553127_a_at	200.5	1346.1	139.2	309.3	2218.7	698.4	340.8	194.1	838.9	680	899.4	1337.1
1553129_at	655.9	2958.9	5213.3	3079.7	2704	3744.4	2551.5	2954.2	3795.1	4701.8	154.1	4975.5
1553130_at	4399.4	7995.6	10763.9	8696.7	7598.9	2506.6	2643.3	4933.2	6769	1389.3	3689	4595.1
1553131_a_at	4863.2	2045.4	2087.8	10229.8	8352.3	2161.2	8694.4	9459.2	8828.5	1906.6	1349	1578.1
1553132_a_at	2147.5	1746.3	3602	923.5	952.2	3616.3	1323.8	2338.8	3386.7	3154	3043.7	738.2
1553133_at	20781.4	19059.3	19642.5	4433.5	11555.5	9521.9	10752.3	15883.6	9054.9	9662.3	17154.5	18304.9
1553134_s_at	2314.6	4260.5	2522.3	2900.4	4770.1	2463.9	1848.1	3498.7	430.5	2115.2	483	734.5
1553136_at	5753.1	3516.8	6773.9	1461.4	6369.4	9642.2	2389.9	2286.7	1842	5698.9	2514.9	5691.1
1553137_s_at	5009.4	3617.8	949	1277.6	1030.8	1427.9	152.9	6074.1	1682.3	7876.7	799.4	2888.9
1553138_a_at	710.3	254.7	345.9	286.9	152.5	1614.1	397.6	194.1	275.2	171.1	279	1555.5
1553139_s_at	380.2	4001.8	662.2	4895.2	711.8	663.5	380.1	544.4	621.4	1134.8	229	2090.4
1553140_at	1140.6	3019.6	485.1	1049	1479.1	2654	2809.3	1950.5	4017	4138.6	2069.4	4489.6
1553141_at	2928.8	2469.8	6031.5	1165.5	702.6	2623	4216.1	894.8	488.3	4101.1	2864.6	7099.7
1553142_at	2703.2	578	4036.5	2963.1	1516.1	131.9	3049.6	5004.2	204.2	892.8	1236.6	3359.7
1553145_at	13850.1	15643.5	7140.8	13466.4	19602.8	22504.9	22142.4	19704.2	18202.9	7693.2	10713.2	7058.3
1553146_at	4261.6	586.1	6276.1	1434.5	453	5036.4	5574.9	161	2849.6	7288.5	4192.8	9016.8
1553147_at	618.3	173.8	1763.1	466.2	582.4	2832.5	310.2	1784.8	386.2	141.8	1132.5	3446.3
1553148_a_at	8239	9572.1	4977.1	9817.4	6720.7	8808	9349.8	12919.9	6325.1	10271.5	6841	4629
1553150_at	2707.3	4018	776.1	367.6	1617.8	2056.5	100.5	1515	1602.4	1969.2	3926.4	764.6
1553151_at	1274.3	169.8	303.7	4366.3	1904.3	1563.7	126.7	170.4	119.8	146	1665.5	305.1
1553153_at	8869.9	6035.1	13492.9	8669.8	6905.6	15931.9	8541.5	6656.4	9658.5	11026.6	12961.6	10218.3
1553155_x_at	5657	9208.3	5158.4	9068.8	4649.9	3228.3	4181.2	2461.8	5801.3	9003.2	12578.5	8500.8
1553156_at	497.2	1277.4	2277.6	1479.3	309.7	376.4	428.2	293.5	732.4	1339.2	337.3	384.2
1553157_at	898.3	4511.2	5002.4	3805.9	2588.4	3340.8	5020.1	4275.1	3653	2415.6	5629.3	7039.5
1553158_at	7875.5	2671.9	826.7	11090.5	3415.8	962.3	983	3351.9	4722.7	454.7	1344.9	2798.5
1553159_at	2164.2	1002.5	3015.8	1152.1	1423.6	1051.5	3980.2	303	590.3	1193.2	1099.2	1310.7
1553162_x_at	5560.9	14042.8	7415	8311.2	5602.1	10460.9	5767.2	5387.7	5264.2	3612.9	7823.6	5548
1553163_at	48636.1	39925.4	45190	65364	41401.1	40031.6	49256.8	40109.1	41417.1	25670.3	38868.2	30549.6
1553165_at	4182.2	2736.6	4517.3	892.1	3365	7643.9	5387.1	2906.9	3138.1	6174.6	2260.9	1374.7
1553166_at	5272.6	1305.7	2345.1	4572.5	3600.7	6534.2	6745.8	1017.9	4878.1	7221.7	1715.4	6274.9
1553167_a_at	4345.1	5465.1	7275.8	5038.7	5939.5	8443.2	4683.6	8805.8	11877.9	2561.6	5287.9	9883.1
1553168_at	576.6	9050.6	1121.9	7073.9	1178.7	1594.7	948.1	4559.1	7581.2	1539.5	1449	1408.6
1553169_at	806.4	513.4	489.3	950.4	554.7	616.9	1087.9	459.2	550.4	751	728.6	768.4
1553171_x_at	2640.5	1063.1	4513.1	484.1	453	3228.3	5845.8	2954.2	217.5	7079.9	4067.9	5065.9
1553172_at	11564.7	10522	10662.7	6459.7	5130.7	13378.8	7213.3	9440.2	11505	13730	7049.1	5013.1
1553174_at	960.9	1135.9	919.5	824.8	1123.2	1323.1	1188.4	956.3	790.1	1330.9	3784.8	1081
1553175_s_at	2210.2	1528	2923	2761.4	175.6	605.3	476.2	350.3	355.1	1426.8	545.4	3269.3
1553176_at	4449.6	2441.5	2657.2	3321.8	2620.8	3573.6	4329.7	3749.6	4167.9	4564.2	3909.7	4323.9
1553177_at	4161.3	768	3315.2	820.4	295.8	4733.8	1577.2	1519.7	506	300.4	279	1408.6
1553178_a_at	7599.8	7870.3	2075.2	6325.3	3850.3	4493.2	7558.5	4942.6	5100	7401.1	5654.3	3924.6
1553179_at	1215.8	812.5	341.6	466.2	3101.5	488.9	602.9	236.7	253	379.7	707.8	474.6
1553180_at	104.4	141.5	957.5	322.8	332.8	139.7	432.5	1349.3	217.5	1139	591.2	1860.6
1553181_at	5949.5	11843.8	10827.2	5383.9	9812.9	7434.4	7396.8	5719.1	11052.3	5803.2	6462.1	7574.3
1553183_at	422	185.9	185.6	165.9	226.5	799.3	235.9	213	142	392.2	204	1288.1
1553185_at	57326.3	35058.5	45371.3	23189.6	36325.9	46837.4	46307.7	26938.3	49886.1	26638.2	53607.7	40014.6
1553186_x_at	70817.1	33793.3	21806.2	19616.8	36862.1	28790.8	60494.1	23553.2	65869.7	35941.7	44335.1	24350
1553188_s_at	438.7	618.5	750.8	959.3	245	217.3	419.4	184.6	355.1	233.6	899.4	534.8
1553190_s_at	10436.6	15401	9814.9	7257.7	10381.5	11764.6	8235.7	10126.7	7275	10613.6	13827.7	16372.7
1553191_at	2414.9	2097.9	210.9	1367.3	2459	353.1	895.7	2244.1	1060.8	963.7	1965.3	1664.8
1553192_at	321.7	3472.3	223.5	174.8	4261.7	1024.4	1101	1775.4	4065.8	187.7	2710.6	2877.6
1553193_at	5138.9	5101.3	4002.7	4572.5	2967.5	6161.7	2101.5	2523.4	4398.7	4255.4	5113	4323.9
1553194_at	1863.4	1249.1	3209.8	3169.4	651.7	2467.8	1935.5	3361.4	430.5	4472.4	3460	2354
1553196_a_at	1048.7	885.3	750.8	363.1	346.7	473.4	384.5	653.3	301.8	488.1	595.4	753.3
1553197_at	1704.6	2114.1	556.8	1053.5	1664	481.1	620.4	137.3	230.8	237.8	266.5	678
1553199_at	2891.2	1095.5	236.2	569.3	115.6	989.4	2512.2	170.4	532.6	1898.3	179	6700.5
1553202_at	2164.2	355.7	927.9	1658.6	323.6	384.1	240.3	123.1	843.3	363	2335.8	154.4
1553204_at	13453.2	18485.3	16917.8	15169.9	13704.8	24922.3	23706.5	14311.8	24039.8	8185.5	12824.2	14960.3
1553205_at	18011.4	19123.9	24020.6	15685.4	10279.8	19125.3	14728.1	12650.1	18056.5	20021.4	12520.3	22244.6
1553207_at	6450.8	4446.5	3559.9	6128	5528.2	5005.4	7798.8	5051.5	4336.6	7413.6	4501	3604.5
1553208_s_at	5005.2	7421.6	3884.6	7809.1	624	5308.1	1249.6	4232.5	2956.1	1226.6	628.7	2930.3
1553209_at	4579.1	6152.3	5289.2	9006	3808.7	5327.5	6064.3	4573.3	1975.2	2311.3	7111.6	4998.1
1553211_at	2552.8	400.2	1535.3	901	596.3	1672.3	270.9	250.9	1123	262.8	516.3	1043.3
1553212_at	1362	5796.6	2362	5823.2	4649.9	4264.3	2289.4	4275.1	2259.3	6383.2	624.6	4693
1553213_a_at	296.6	723.6	464	165.9	392.9	403.5	533	345.6	1265	2795.2	358.1	301.3
1553214_a_at	2289.5	80.8	46.4	116.6	69.3	54.3	2158.3	3219.3	417.2	2148.6	258.1	2037.6
1553215_s_at	1545.9	10764.5	2425.3	2465.6	1511.5	1804.3	2363.7	951.6	8171.6	5999.3	2061	497.2
1553216_at	998.5	1285.4	577.8	4577	5371	1292.1	2167.1	5274	750.1	125.2	1140.9	5163.8
1553217_s_at	7186.2	8363.4	4825.2	394.5	3952	3903.4	5684.2	4511.8	5654.9	3638	6974.2	839.9
1553218_a_at	21863.5	34169.2	19583.4	48531	37583.2	31642.7	37608.9	43588.9	33560.7	13250.3	30982.1	31216.2
1553219_a_at	973.5	501.2	274.2	300.3	161.8	745	616	359.8	182	354.6	732.8	519.8
1553220_at	4717	727.6	3762.3	793.5	457.6	5137.3	1795.7	4128.3	5535	2440.6	4134.6	4640.2
1553221_at	10348.9	17110.9	12138.9	12368.1	12766.5	11919.9	12430	8043.6	11780.2	14873.2	6403.8	8320.1
1553222_at	3179.5	8104.7	12383.6	2698.7	5112.2	3344.7	16598.1	7253	2419.1	2486.5	5358.7	3883.2
1553224_at	3651.6	2647.7	1328.6	1425.5	2653.1	3639.6	4198.7	6410.3	2348.1	563.2	2306.7	2745.7
1553225_s_at	246.5	711.4	489.3	192.8	2408.2	1237.8	2350.6	397.7	4651.7	621.6	208.2	335.2
1553226_at	238.1	654.8	4378.1	1331.4	3240.2	3433.9	222.8	421.4	3226.9	304.6	3884.7	572.5
1553227_s_at	13553.4	19483.7	14112.9	30442.8	16071.4	14108.3	17205.4	20764.7	13742.1	7613.9	10958.9	7389.7
1553228_at	4232.3	1030.8	5356.7	941.4	1035.4	3104.1	1953	3314	3835	4418.1	5296.2	395.5
1553229_at	351	788.2	6879.3	6199.7	4881.1	5067.5	445.6	2504.5	2481.2	6199.6	1511.4	293.8
1553232_at	5736.4	2142.4	6647.3	7992.9	3938.1	5750.4	983	4223	8007.3	634.1	4525.9	7521.6
1553234_at	3668.3	2623.4	4302.2	936.9	2232.5	426.8	3228.7	350.3	1620.1	3183.2	4117.9	6564.9
1553235_at	288.3	456.8	350.1	269	998.4	306.5	1184	388.2	750.1	5164.9	295.6	361.6
1553237_x_at	835.6	517.4	8401.9	3850.7	2093.9	516.1	4404	374	2743.1	8494.2	2594	497.2
1553238_a_at	6730.8	12729.1	11202.6	5141.8	5703.8	8831.2	9371.6	4478.7	6928.7	5640.5	11229.5	6700.5
1553239_at	10215.2	10954.5	7208.3	4083.9	8347.7	12878.3	6260.9	5946.3	4713.9	9503.8	2435.8	2734.4
1553241_at	8230.7	8201.7	2353.6	4854.9	3605.3	807.1	1144.7	3441.8	2197.1	8102	861.9	979.3
1553243_at	6079	8941.5	5900.8	8786.3	10668.1	8629.5	4120	8744.3	10941.3	5932.6	9901.3	4184.5
1553244_at	522.2	1414.8	472.4	233.1	346.7	236.7	498.1	445	3466.6	383.8	2331.7	5563
1553246_a_at	3873	2874	3378.5	2671.8	8019.5	3585.3	10267.3	2139.9	4110.2	3846.6	2477.4	3694.9
1553247_a_at	3630.7	1325.9	3728.6	1851.4	6332.4	601.4	1821.9	3517.6	2228.2	1610.4	762	3751.4
1553248_at	3004	7373.1	8427.2	6038.4	5916.4	3418.4	5330.3	4559.1	4434.2	7659.8	9385	1506.6
1553249_at	6170.9	1127.8	611.6	4402.1	2533	1121.4	1048.6	1538.7	1673.4	1710.5	662	1766.5
1553252_a_at	267.4	4369.7	4205.2	1990.4	637.9	3061.4	2888	4256.2	2214.9	271.2	2131.8	3894.5
1553253_at	11715.1	12543.1	18938.1	12672.9	4552.9	15493.5	15492.7	5491.8	13329.3	12203.1	12528.6	14489.5
1553254_at	3263	2498.1	1282.2	1546.6	1987.5	3589.1	3399.1	1595.5	497.1	3012.2	2452.4	6474.5
1553255_at	1692.1	4337.3	1328.6	3398	3942.7	636.3	1891.8	1524.4	767.9	8477.5	1911.1	4553.6
1553257_at	2327.1	1350.1	1206.3	1878.3	1141.7	931.2	1127.2	714.9	1220.6	3133.2	1832	3484
1553258_at	518.1	1204.6	1219	448.3	1016.9	1105.8	388.8	227.2	3577.6	1147.3	3035.3	1446.3
1553260_s_at	2573.6	13929.6	4310.6	6473.2	2190.9	5975.4	4203	10874.7	2681	1335	9701.4	1457.6
1553261_x_at	91.9	1564.4	3538.8	2393.8	3928.9	1210.6	1284.5	2267.7	1704.4	2106.9	541.3	4045.2
1553262_a_at	17238.4	21359.3	15040.8	20603.1	20379.3	25143.4	17498.1	15187.7	16192.2	19353.9	25069.7	18542.2
1553263_at	1115.5	7526.7	1834.8	1994.9	1345.1	3872.4	1555.4	1567.1	6507.1	604.9	4188.7	13231.5
1553264_a_at	1178.2	11184.9	5639.3	2447.6	3568.3	2231.1	6776.4	2291.4	3861.6	1072.2	1611.4	7340.8
1553265_at	2770	873.1	2859.7	376.6	166.4	1800.4	1778.2	1093.6	372.8	2165.3	5442	1698.7
1553266_at	923.3	177.9	135	116.6	1127.8	1912.9	118	23.7	115.4	2357.2	662	146.9
1553267_a_at	1520.8	715.5	1008.1	192.8	1234.1	1889.6	646.6	1912.7	119.8	287.9	120.7	418.1
1553268_at	213.1	2716.4	5348.2	4792.1	6018.1	4132.4	5360.8	2457.1	3076	4217.9	5296.2	2165.7
1553269_at	818.9	2724.5	4196.8	4361.8	2935.1	3775.4	6142.9	6235.1	4705	5619.7	5945.8	5370.9
1553271_at	4679.4	11152.6	4040.7	5433.2	8546.5	9095.1	14230	11258.2	12051	6474.9	3172.7	565
1553272_at	4462.1	5000.3	4508.9	806.9	637.9	3166.2	3294.3	1325.6	3164.8	1310	3460	1054.6
1553274_a_at	26125	26658.7	27656.4	27425.9	36178	22854.1	24820.7	30829.9	28549.5	41411.2	28546.3	23694.7
1553275_s_at	2544.4	7134.6	9667.3	8548.7	14000.7	4590.2	10494.5	8640.1	16294.3	4180.3	2081.9	7683.5
1553276_at	162.9	169.8	236.2	210.7	582.4	178.5	100.5	71	199.7	116.8	1190.8	263.7
1553277_at	330.1	3415.7	2281.9	121	1677.9	163	83	1420.3	66.6	108.5	2914.6	4971.7
1553279_at	8042.6	6261.5	7039.6	5433.2	1243.4	5428.3	3049.6	8337.1	6564.8	884.5	15355.7	1209
1553280_at	2293.7	4976	8520	3393.5	1460.6	5568	5928.8	1164.6	4447.5	5298.4	8664.7	809.8
1553281_at	3087.5	699.3	649.5	385.5	688.7	1067	716.5	738.6	6018.8	1030.5	3360.1	1510.3
1553282_at	4386.9	2631.5	295.2	2129.3	2472.9	1043.8	4845.3	2854.8	714.6	3329.3	3102	2598.8
1553284_s_at	288.3	832.7	1893.8	3079.7	309.7	2304.8	2001	2566	177.5	992.9	624.6	681.7
1553285_s_at	5314.4	3108.5	7292.6	2981.1	2810.3	1226.1	3075.8	1283	2188.3	5123.2	4417.7	1563.1
1553286_at	24917.6	18182.1	22181.6	16223.3	24506.9	27739.3	28394.5	20125.6	18917.6	14672.9	19810.9	24365.1
1553288_a_at	4859	11613.4	5833.3	9127	3531.4	9995.3	7746.4	4095.2	656.9	12244.8	1369.9	12730.6
1553292_s_at	12295.8	14321.7	12923.5	9149.4	14888.1	11248.6	22256	11329.2	21891.5	25770.4	13969.2	12907.6
1553293_at	3400.9	3892.7	1332.8	3259	1645.5	2106.9	3215.6	255.7	1753.3	3020.5	1003.5	1073.4
1553295_at	889.9	210.2	476.6	1860.4	568.5	108.6	148.5	1945.8	79.9	1827.3	1790.4	783.4
1553296_at	242.3	3375.3	1307.5	537.9	365.2	353.1	1944.2	1283	2179.4	3137.3	23162.7	700.6
1553297_a_at	41454.1	36635	14328	48746.2	26841.2	20246.7	18966.1	13142.5	35726.8	43326.2	24020.4	36157.8
1553298_at	171.3	861	1235.8	2819.7	2449.8	2180.7	1572.9	1226.2	723.5	504.8	2560.7	3374.7
1553299_at	371.8	452.7	793	1640.7	277.3	225	3875.4	1770.6	261.9	3070.6	670.4	3751.4
1553300_a_at	3413.4	6398.9	2733.2	2228	425.2	1067	1354.4	2353	3577.6	1764.8	4272	2154.4
1553301_a_at	45444.1	46421.3	40221.3	78736.3	68658.3	50186	61381	104543.2	52269.6	41369.5	35008.4	32945
1553303_at	7186.2	784.2	2691	488.6	7894.7	1299.9	4377.8	1278.3	723.5	813.5	7199	979.3
1553304_at	2527.7	2987.2	7621.6	600.7	420.6	3472.7	2066.6	3754.3	1877.6	7872.6	1386.5	7386
1553306_at	1955.3	3605.7	3408	5957.7	503.8	7655.6	3394.8	1964.7	532.6	1314.2	3056.2	4538.6
1553310_at	208.9	1730.1	3981.6	2783.8	2343.5	539.3	5373.9	2196.7	2876.3	554.9	4259.5	7216.5
1553311_at	10641.4	12037.9	4500.4	6764.6	4756.3	4889	4591.9	10358.7	9738.4	39337.7	3156.1	5250.4
1553313_s_at	1220	7421.6	4728.2	6921.5	2426.7	648	4744.8	4668	1123	3471.1	2369.1	2531
1553314_a_at	935.9	1269.3	400.7	1694.5	5297.1	4644.6	4425.9	1529.2	870	767.6	795.3	557.4
1553315_at	2966.4	541.7	2248.1	3268	1312.7	1540.4	3722.4	2206.2	2206	267	2681.4	3329.5
1553316_at	2038.9	2360.7	3694.8	4895.2	4035.2	3841.4	3005.9	3138.9	1571.3	1489.4	2044.4	6523.5
1553317_s_at	267.4	2344.5	291	1017.6	1548.4	2308.7	1826.3	1647.5	572.6	108.5	2439.9	1224.1
1553318_at	885.7	3763.3	2201.7	7553.6	841.2	372.5	349.5	4450.3	3564.2	5861.7	433	1525.4
1553319_at	1600.2	1588.6	472.4	466.2	1590	516.1	3416.6	146.8	563.7	1547.8	474.7	2534.8
1553320_s_at	66.8	145.5	164.5	237.6	300.4	225	397.6	785.9	164.2	2061	341.4	1423.7
1553321_a_at	2761.7	4870.9	5196.4	4603.9	5237	3810.3	3744.3	5274	3000.5	3604.6	2040.2	5860.6
1553322_s_at	1570.9	1228.8	4167.2	4491.8	3360.3	2720	2376.8	2050	3546.5	2707.6	2031.9	1209
1553323_a_at	2368.9	1321.8	1282.2	676.9	231.1	2440.6	624.8	4417.1	2552.2	1034.7	3547.5	960.4
1553325_at	5339.5	1855.4	1320.2	4729.4	3499	2002.2	4827.8	3830.1	2907.3	4263.8	3639.1	3416.2
1553326_at	2719.9	2785.1	358.5	4016.6	2533	2483.3	1594.7	1907.9	3803.9	404.7	2315	745.8
1553327_a_at	864.8	893.3	1560.6	990.7	443.7	527.7	410.7	989.5	714.6	1151.5	553.8	975.5
1553328_a_at	4691.9	1261.2	2682.5	3846.3	799.6	609.2	830.1	383.5	2476.8	613.3	283.1	1585.7
1553329_at	1211.6	258.7	291	1851.4	3120	2584.2	2420.5	3839.5	3049.4	3341.8	2577.3	4738.2
1553330_at	1036.1	715.5	793	403.5	614.8	2254.4	537.4	161	1939.7	392.2	3784.8	2990.6
1553333_at	605.8	481	240.4	2671.8	198.8	194	738.4	430.8	1012	563.2	145.7	862.5
1553335_x_at	2059.8	1418.8	4837.9	3635.6	3374.2	776	1979.2	1155.2	1207.3	367.1	2485.7	753.3
1553336_a_at	447	355.7	923.7	291.4	231.1	892.4	288.4	563.4	497.1	242	720.3	3529.2
1553338_at	4641.8	2203	6786.5	7943.6	6059.7	1808.2	1385	5794.8	4212.3	392.2	2652.3	4934
1553340_s_at	3735.1	489.1	1455.2	5043.2	5153.8	2925.6	1131.6	4900	812.3	5202.5	2115.2	485.9
1553341_at	3467.7	578	729.7	739.7	559.3	1746.1	3442.8	411.9	399.5	1272.5	445.5	1310.7
1553344_at	823.1	287	143.4	1075.9	175.6	69.8	1546.6	800.1	523.8	166.9	274.8	203.4
1553346_a_at	263.2	2514.3	1290.7	8342.5	651.7	2665.7	616	2343.5	736.8	1147.3	624.6	5514.1
1553347_s_at	1157.3	3949.3	8077.2	1102.8	979.9	896.3	519.9	856.9	670.2	513.2	903.5	768.4
1553348_a_at	5339.5	9806.5	5643.5	5912.8	4210.8	7527.5	5885.1	6557	2787.5	8686.1	7707	5969.8
1553349_at	12266.6	7898.6	2669.9	8526.3	7492.6	10907.1	9559.5	13369.7	13333.7	10843	7627.9	8805.9
1553350_at	3200.3	6827.4	1522.6	1586.9	758	3662.9	3220	648.6	696.9	1172.3	10159.4	964.2
1553351_at	3551.3	2684.1	3606.3	3362.1	901.3	2599.7	6134.2	3981.6	2663.2	246.1	6045.7	4632.7
1553352_x_at	3873	954	1881.2	3182.8	7811.5	2952.8	8026	5946.3	6183.1	559	2910.4	6361.5
1553354_a_at	7917.3	15554.6	12130.5	16452	5408	14050.1	10678	6452.9	6471.6	9991.9	9285.1	12380.3
1553355_at	1316.1	901.4	552.5	1582.4	873.6	415.2	406.3	350.3	723.5	3375.1	782.8	753.3
1553356_at	2047.2	1697.7	223.5	192.8	221.9	166.8	546.1	1155.2	346.2	2344.7	99.9	222.2
1553357_at	3024.9	404.2	2636.2	578.3	531.6	139.7	2459.8	1704.4	439.4	3441.9	4471.8	644.1
1553359_at	1779.8	2174.7	1931.8	1721.4	1844.3	2138	2075.3	1803.8	1473.6	2023.4	1661.3	2305.1
1553361_x_at	1470.7	1673.5	1860.1	878.6	966	1649.1	1350	615.5	1921.9	1159.8	1640.5	1062.1
1553362_at	50.1	367.8	219.3	623.1	27.7	256.1	729.6	1515	88.8	100.1	262.3	2165.7
1553363_at	4056.8	1055	2104.7	6468.7	3998.2	3073.1	6903.1	2603.9	528.2	6570.9	6699.4	1939.7
1553364_at	192.2	3282.3	818.3	3545.9	2010.7	1540.4	1616.6	1510.2	3191.4	492.3	391.4	361.6
1553365_at	2130.8	634.6	2045.7	452.8	790.4	1924.6	6348.2	3314	2379.1	1944.1	716.2	7966
1553366_s_at	1094.6	12058.1	4361.2	8293.2	9184.3	12051.8	9083.3	13275	12632.4	2106.9	12478.6	1461.4
1553367_a_at	1082.1	3900.8	421.8	5518.4	1909	5878.4	1970.4	1335.1	1611.2	6449.9	7469.7	7950.9
1553369_at	1224.2	711.4	729.7	1681.1	832	1179.6	2630.2	307.7	554.8	3992.6	4213.7	561.2
1553371_at	5916	2473.9	1037.6	6643.5	776.5	1726.7	3630.7	643.9	2720.9	2569.9	1507.3	6188.3
1553372_at	1220	1188.4	974.3	726.2	4636.1	1718.9	1485.5	1718.6	2996.1	4960.5	3759.8	1254.2
1553373_at	4382.7	2138.4	5251.2	5594.6	1451.4	4310.9	3027.8	1415.6	2885.1	6270.5	1453.1	410.5
1553374_at	739.5	307.2	826.7	2048.7	1955.2	2529.9	323.3	819	1273.9	709.2	524.6	323.9
1553375_at	154.6	2550.7	156.1	183.8	674.8	291	179.1	937.4	186.4	571.6	204	433.1
1553376_a_at	551.5	234.5	1763.1	2335.6	295.8	3026.5	1572.9	255.7	994.3	4585	1523.9	534.8
1553378_a_at	568.2	6075.5	2678.3	412.4	952.2	5478.8	4120	397.7	4358.8	617.5	1040.9	3062.1
1553380_at	1424.7	109.1	244.6	703.8	337.4	174.6	131.1	1718.6	208.6	1798.1	478.8	3175.1
1553383_at	100.3	1823.1	269.9	2743.5	263.5	2289.3	131.1	781.2	390.6	2753.5	99.9	365.3
1553385_at	1717.2	6774.8	797.2	3115.6	3545.2	3069.2	3421	2689.1	2454.6	3721.4	778.6	979.3
1553386_at	6881.2	4426.3	7296.9	5070.1	3586.8	5645.6	3748.7	1822.7	945.4	4163.7	5454.5	3220.3
1553387_at	5297.7	4018	5879.7	6168.4	3656.2	4504.9	1577.2	3214.6	2356.9	3496.1	2664.8	5016.9
1553388_at	2440	3496.6	1817.9	5330.1	596.3	1012.7	345.2	392.9	3133.7	4597.5	4413.5	617.7
1553389_at	2820.1	4377.8	6166.5	3935.9	3536	6429.4	5540	2618.1	1336	751	2752.2	843.7
1553390_at	325.9	1588.6	2446.3	2272.8	2200.2	1090.3	515.5	1122	2907.3	1084.7	2061	1969.8
1553391_at	5184.9	5052.8	590.5	780	1063.1	706.2	2713.2	1718.6	3395.6	204.4	2223.4	4022.6
1553392_at	284.1	1673.5	430.2	596.2	208	551	227.2	378.7	142	425.5	724.5	418.1
1553394_a_at	5949.5	3747.2	404.9	5020.8	3175.5	166.8	602.9	2092.6	2237.1	5448.6	670.4	252.4
1553395_a_at	4027.6	3908.9	9313	6899.1	2958.2	7434.4	4897.7	2864.3	2050.7	3888.3	7844.4	13736.2
1553396_a_at	14694	12789.7	6592.5	4612.8	15197.8	12839.5	17004.4	8090.9	21554.1	26880.2	13931.8	4274.9
1553397_at	15888.9	16116.5	18769.4	24664.5	18877.1	26202.7	17576.7	10936.3	14363.5	18256.6	13973.4	15250.3
1553398_at	229.8	578	594.7	452.8	258.8	721.7	1664.6	511.3	381.7	358.8	291.5	399.2
1553399_a_at	7950.7	15154.4	5141.5	9405	3975.1	11295.1	6514.3	6585.4	3524.3	2807.8	891	6866.2
1553400_a_at	4717	5570.2	7077.5	4603.9	5722.3	5579.7	4434.6	7934.7	5699.2	8673.6	1844.5	2877.6
1553401_at	509.7	1802.8	573.6	443.8	2126.2	345.3	729.6	236.7	2463.5	809.4	2539.9	527.3
1553402_a_at	1194.9	804.4	2703.6	1582.4	406.8	613.1	3495.3	2267.7	2219.3	484	1927.8	3815.4
1553403_at	572.4	501.2	573.6	439.3	568.5	640.2	1136	956.3	221.9	1276.6	478.8	922.8
1553405_a_at	2703.2	2397.1	2281.9	2577.6	2426.7	4404	1931.1	4937.9	4815.9	4877.1	6449.6	546.1
1553407_at	6154.2	8832.3	2944.1	5729	9748.2	8986.5	8633.3	7745.3	6733.4	9649.8	5883.3	9306.9
1553409_at	539	6180.6	9971	3483.2	2361.9	4147.9	104.9	236.7	213.1	3154	279	3548
1553410_a_at	292.5	1443.1	755	542.4	217.2	613.1	397.6	397.7	639.2	287.9	262.3	361.6
1553411_s_at	3121	978.2	2058.3	5563.2	2292.6	1703.4	3718.1	1671.2	1540.2	1443.5	199.9	1054.6
1553412_at	305	452.7	4179.9	3577.3	494.6	1008.8	1909.3	1368.2	2401.3	2182	2885.4	753.3
1553413_at	367.7	990.4	2092	3263.5	360.5	733.4	681.6	3167.3	1003.1	567.4	324.8	662.9
1553415_at	5661.2	3209.6	3142.3	824.8	411.4	349.2	244.7	156.2	293	96	1765.4	632.8
1553417_at	5293.5	4802.2	5913.4	2851.1	3508.3	5723.2	2481.6	2627.5	4176.8	4518.3	2648.1	5495.2
1553418_a_at	1253.4	1051	392.3	555.9	758	349.2	485	1477.1	665.8	634.1	2606.5	2113
1553420_at	313.3	2773	2901.9	2904.9	3406.6	977.8	201	1870.1	1846.5	158.5	220.7	3559.3
1553422_s_at	155484.2	105733.4	136923.8	173202.8	98892.1	128639	111502.9	164512.7	100486.8	98363.1	115871.7	115678.6
1553423_a_at	388.6	153.6	2311.4	609.7	175.6	2056.5	323.3	1264.1	217.5	1948.3	782.8	1502.8
1553424_at	676.8	832.7	3724.4	1214.8	1308.1	1998.3	3228.7	3939	599.2	2887	3301.8	2896.4
1553425_at	1550	12300.6	5335.6	11538.8	6337	6914.4	4233.6	871.1	5850.2	2728.5	820.2	1928.4
1553426_at	3384.2	4410.1	291	3595.2	3623.8	6460.5	3897.2	3006.3	3710.7	7784.9	1186.7	704.3
1553427_at	1153.1	646.8	510.4	667.9	1280.4	628.6	616	374	1402.6	897	387.2	598.9
1553428_at	4495.5	933.8	544.1	2564.2	2297.2	3220.5	1013.6	899.5	3076	3379.3	991	3822.9
1553429_at	4516.4	6164.4	822.5	546.9	864.4	3503.8	2555.9	591.8	5029	5849.1	1361.5	5864.3
1553430_a_at	3756	4725.4	248.9	5675.3	2556.1	648	978.7	3143.6	2490.1	7559.7	1498.9	474.6
1553432_s_at	948.4	1055	1353.9	3070.7	850.5	725.6	1778.2	1325.6	1447	1531.1	811.9	3310.7
1553433_at	605.8	169.8	151.8	5415.3	189.5	4225.5	148.5	942.1	1615.7	1985.9	674.5	3766.4
1553434_at	3091.7	165.7	135	403.5	1673.2	508.3	3871	1065.2	3684.1	191.9	483	1404.9
1553435_at	1909.3	1184.4	949	2012.8	2616.2	663.5	1109.7	284.1	918.8	6291.4	1315.7	1630.9
1553436_at	6333.8	4402	5441	1187.9	2117	5238.2	1546.6	1822.7	430.5	671.7	2639.8	9536.6
1553437_at	5105.5	1055	4580.6	5357	2671.6	228.9	428.2	1349.3	3497.7	801	3376.8	4361.5
1553438_at	3701.7	6067.4	8203.7	10929.1	2990.6	6945.5	4945.8	9743.2	10311	7768.3	2456.6	8308.8
1553439_at	3572.2	5420.7	1649.2	5442.1	1229.5	438.5	2123.4	1159.9	887.7	471.4	1290.7	708.1
1553440_at	2586.2	388.1	2079.4	1972.4	416	2774.3	1782.6	1387.2	2592.2	901.2	2077.7	210.9
1553441_at	66.8	60.6	97	94.1	92.4	104.8	87.4	823.8	346.2	271.2	424.7	192.1
1553442_a_at	2155.8	1653.3	135	2124.9	457.6	368.6	485	445	608.1	433.9	774.4	1382.3
1553443_at	1608.5	561.9	2509.6	1084.8	850.5	4644.6	3753	658.1	2024	2878.7	5250.4	1465.1
1553444_a_at	965.1	2061.6	1400.3	1708	1077	2576.4	1725.8	1126.8	1535.8	1047.2	2206.8	2124.3
1553446_at	3818.7	4361.6	278.4	730.7	1026.1	337.6	1214.6	1226.2	816.7	267	4571.7	2542.3
1553447_at	2435.8	1629	1003.8	623.1	1825.8	4493.2	428.2	658.1	1708.9	458.9	391.4	493.4
1553448_at	7733.5	2296	9418.4	233.1	3022.9	4400.1	1642.8	392.9	1127.4	1973.4	3855.6	542.4
1553449_at	325.9	266.8	438.7	2644.9	4354.1	1672.3	3320.5	3318.8	3755.1	400.5	849.4	305.1
1553450_s_at	3342.4	4022	1041.8	2649.3	573.2	1656.8	5050.6	4294	3519.9	888.6	1261.6	1009.4
1553451_at	643.4	958	324.8	349.7	591.6	892.4	1197.1	269.9	927.7	383.8	1203.3	587.6
1553452_at	2878.6	238.5	4825.2	2882.5	2791.8	2347.5	2577.7	2414.5	3315.7	3934.2	1990.3	5122.4
1553453_at	9091.3	11003	5588.6	7150.1	7927.1	8936	11490.6	6202	6950.9	7309.3	3426.7	10685.4
1553454_at	2962.2	2623.4	1054.5	793.5	522.3	4586.4	519.9	980	350.7	2478.2	291.5	2154.4
1553456_at	630.9	998.4	1299.1	3779	3697.8	1292.1	524.3	2556.5	3790.6	2198.6	899.4	354
1553457_at	948.4	1160.1	1206.3	829.3	753.4	772.2	1271.4	1936.3	1726.6	458.9	966	1502.8
1553458_at	10424.1	3888.7	3424.9	8929.8	7705.2	7217.1	9196.9	9629.6	11016.8	3183.2	9143.5	6357.7
1553459_at	367.7	869.1	603.2	1586.9	369.8	640.2	616	1079.4	661.4	801	737	952.9
1553460_at	747.9	1148	582.1	968.3	369.8	671.3	528.7	255.7	812.3	300.4	233.2	1220.3
1553461_at	388.6	1192.5	4470.9	874.2	600.9	2335.9	1350	1855.9	546	1118.1	1061.7	3879.4
1553462_at	2260.3	877.2	2281.9	130	2130.8	263.9	218.5	1586	128.7	1443.5	3301.8	2327.7
1553464_at	2043	6002.8	1117.7	2268.3	1460.6	1874.1	738.4	7920.5	1646.7	1731.4	2248.4	1954.8
1553465_a_at	919.2	1261.2	1088.2	1057.9	2694.7	551	493.7	932.7	554.8	638.3	753.6	1672.3
1553466_at	4198.9	2659.8	7022.7	349.7	3434.3	4213.9	4884.6	2476	3724	5698.9	5237.9	8395.4
1553467_at	129.5	206.2	476.6	2035.2	2454.4	950.6	463.1	222.5	102.1	196.1	158.2	256.1
1553468_at	2402.3	848.9	835.1	1802.1	1539.2	403.5	1411.2	1874.8	390.6	659.2	3393.4	3664.7
1553470_at	3204.5	1111.6	248.9	2716.6	2181.7	2103	2167.1	989.5	3129.3	855.3	3780.6	497.2
1553471_at	2715.7	5885.5	4428.7	6607.7	2477.5	2774.3	7283.2	6235.1	4407.6	11130.9	716.2	6376.6
1553472_at	3593.1	2841.7	1687.1	1044.5	4266.3	1202.8	6977.4	2490.3	741.3	1159.8	1070.1	12851.1
1553474_at	501.4	1439	177.1	121	92.4	1998.3	148.5	1462.9	128.7	171.1	1265.8	1578.1
1553475_at	2022.2	440.6	1062.9	551.4	859.7	376.4	1686.5	961.1	399.5	1189	728.6	4391.7
1553478_at	388.6	1273.3	932.1	376.6	600.9	3146.8	485	1264.1	2254.8	567.4	1657.2	1269.3
1553479_at	3392.5	561.9	1864.3	8024.3	4363.4	3084.7	5841.4	3456.1	5259.8	7380.3	1286.6	6354
1553482_at	422	278.9	506.1	663.5	272.7	178.5	415.1	388.2	412.8	554.9	212.3	1314.5
1553483_at	1642	3233.8	1948.6	475.2	4747	329.8	1778.2	3190.9	337.3	1814.8	557.9	2625.2
1553484_at	1838.3	3997.8	320.6	1797.6	360.5	519.9	2796.2	2272.5	377.3	742.6	1432.3	1845.6
1553485_at	3012.3	1552.2	5926.1	2012.8	1742.6	1020.5	528.7	3740.1	3382.3	2928.7	258.1	1209
1553486_a_at	576.6	1107.6	856.2	3380	351.3	547.1	441.3	3654.9	2840.7	371.3	678.7	8542.3
1553488_at	655.9	2954.9	329	461.7	295.8	620.8	624.8	426.1	772.3	542.4	229	2489.6
1553489_a_at	576.6	662.9	1885.4	322.8	166.4	267.7	537.4	506.6	275.2	738.4	441.4	568.7
1553491_at	610	2368.8	8887	654.5	453	644.1	3171.9	1017.9	1660.1	1472.7	308.1	5694.9
1553492_a_at	2063.9	1758.4	2935.6	2398.3	2394.3	2417.3	3442.8	2703.3	510.4	4134.4	1024.3	6734.4
1553493_a_at	4399.4	1042.9	236.2	3644.5	1086.2	3049.8	1201.5	899.5	5432.9	1043	5421.1	704.3
1553494_at	154.6	545.7	248.9	439.3	129.4	139.7	131.1	213	976.5	379.7	549.6	2700.5
1553497_at	3108.4	1511.8	3530.3	291.4	651.7	554.9	533	435.6	989.8	450.6	1228.3	1197.7
1553498_at	3137.7	5889.6	674.9	1219.3	476.1	391.9	1524.8	369.3	6116.5	6508.3	4917.3	331.4
1553499_s_at	12183	9806.5	4234.7	10772.2	12877.5	3713.3	11197.9	8682.7	7252.8	14631.2	3126.9	3762.7
1553500_at	351	363.8	295.2	609.7	2126.2	368.6	183.5	956.3	426.1	826.1	378.9	395.5
1553502_a_at	3990	2134.3	961.7	430.4	369.8	764.4	1109.7	2883.2	452.7	4347.2	2439.9	3107.3
1553504_at	4224	541.7	2669.9	2075.5	3753.2	2945	4775.4	961.1	2849.6	4101.1	2952.1	4109.2
1553505_at	2648.9	2878.1	4310.6	5168.7	476.1	1222.3	2726.3	681.7	1868.7	2578.3	1128.4	6335.1
1553506_at	4717	901.4	2876.6	3384.5	896.7	636.3	4220.5	241.5	1744.4	5290.1	5675.1	1107.3
1553507_a_at	6668.1	9394.2	9549.2	10328.4	9152	3682.3	9498.3	5766.4	6924.3	9328.6	12324.6	13129.8
1553508_at	1136.4	1168.2	1185.2	3792.5	785.8	201.8	3857.9	3399.2	3293.5	1422.7	4005.5	3239.1
1553510_s_at	28874.1	44347.6	43410	41753	43342.4	32003.6	41829.4	52910.7	44040.4	38198.8	34796.1	34383.8
1553511_at	2636.3	7785.4	12067.2	13721.9	7090.5	3030.4	8642	5534.4	3426.6	5327.6	11146.2	12350.1
1553512_at	2632.1	2045.4	3104.3	4698	600.9	1687.9	939.3	757.5	3213.6	350.4	1369.9	922.8
1553513_at	2026.3	5250.9	2066.7	1533.1	457.6	822.6	1778.2	1571.8	1487	4489.1	4767.4	2595.1
1553514_a_at	4959.3	4685	6406.9	708.3	5061.3	2297.1	5579.3	3773.2	412.8	4159.5	903.5	4045.2
1553515_at	6187.6	1802.8	4470.9	4142.1	1710.2	4093.6	3019	2334	3613.1	650.8	1857	5871.9
1553517_at	426.2	525.5	548.3	385.5	268.1	931.2	1083.5	307.7	736.8	3137.3	483	1951
1553518_at	814.7	428.5	683.3	614.1	2787.2	1043.8	904.4	1704.4	4416.5	663.3	791.1	1190.2
1553519_at	179.7	2102	2243.9	2089	1479.1	1257.2	3578.3	255.7	62.1	3116.5	1453.1	1996.2
1553521_at	2485.9	638.7	1995	542.4	1035.4	4582.5	402	1311.4	2032.9	563.2	682.8	7084.7
1553523_at	422	1463.3	354.3	7378.7	1603.9	644.1	270.9	1941.1	1020.9	796.9	2206.8	5570.6
1553524_at	1391.3	2150.5	6010.4	3290.4	929.1	3014.9	1170.9	738.6	639.2	438.1	1036.8	1721.3
1553525_at	4069.4	1394.6	1138.8	3196.3	1992.2	3119.6	1284.5	392.9	355.1	6145.3	391.4	1318.3
1553526_at	5782.3	8238.1	4141.9	9942.9	1123.2	9743.1	3818.6	1221.5	2734.2	1226.6	10271.9	9551.7
1553527_at	430.3	2271.8	341.6	3563.8	2667	221.2	533	222.5	901	392.2	5412.8	4591.3
1553528_a_at	8865.7	7817.7	4209.4	8831.2	7030.4	10891.6	6352.6	10051	9831.6	8790.4	7823.6	3653.4
1553529_at	1608.5	533.6	5808	5365.9	457.6	3298.1	550.5	511.3	466.1	408.9	466.3	1205.3
1553530_a_at	69229.4	107483.7	65060.2	180913.3	167250	60367.5	88556.6	208996.4	99599.1	34719.3	45342.7	46353.5
1553531_at	3079.2	4652.6	615.8	2582.1	4631.5	1718.9	991.8	1652.3	1695.6	6116.1	1869.5	1386
1553532_a_at	1324.4	2223.2	725.5	699.3	2685.5	958.4	2656.4	1306.7	350.7	417.2	1598.9	4888.8
1553533_at	2602.9	6738.4	6951	7562.5	3799.5	7085.2	4915.2	6628	2481.2	4497.4	10659.1	10753.2
1553534_at	3714.2	2979.1	4513.1	784.5	5837.8	3437.8	2232.6	3550.7	6937.6	4426.5	716.2	7804.1
1553535_a_at	4679.4	6014.9	8233.2	3756.6	7686.7	3077	2403	6429.2	3377.8	959.6	2548.2	403
1553536_at	3572.2	2554.7	261.5	3420.4	2509.9	430.7	1808.8	5051.5	519.3	204.4	3068.6	350.3
1553537_at	405.3	719.5	358.5	381	342	776	262.1	402.4	408.4	617.5	320.6	421.8
1553538_s_at	3646661.2	3627847.9	5053928.2	3821288.1	3268709.8	3329896.1	3139534.8	2863707.4	4123447.6	4821457.4	5037981	4573456.2
1553539_at	4282.4	481	662.2	2492.4	1132.4	2044.8	1179.6	1486.6	1189.6	671.7	7224	764.6
1553540_a_at	3309	4939.6	6187.6	1421.1	1405.2	2397.9	4408.4	1472.4	1522.5	6779.5	1636.3	3122.4
1553541_at	668.5	226.4	337.4	2748	208	500.5	3499.6	4644.4	244.1	246.1	212.3	331.4
1553542_at	2343.9	1180.3	1661.8	860.7	4686.9	3189.5	3587	970.5	1575.7	350.4	3759.8	1197.7
1553544_at	543.1	1907.9	3872	6414.9	1303.5	1012.7	1214.6	1055.8	896.6	3270.8	437.2	3634.6
1553545_at	873.2	865	843.6	430.4	295.8	411.3	214.1	198.8	257.4	229.5	274.8	474.6
1553546_at	789.6	517.4	1155.7	112.1	180.3	69.8	991.8	241.5	150.9	158.5	74.9	704.3
1553547_at	2335.5	4147.4	472.4	1093.8	476.1	450.1	917.5	1306.7	4128	2599.2	1498.9	5770.2
1553549_at	4073.5	2429.4	7634.3	5312.1	198.8	3154.6	3744.3	1264.1	5832.4	976.2	1011.8	2598.8
1553550_at	768.8	3282.3	316.3	4178	637.9	609.2	1594.7	416.6	612.5	1497.7	1927.8	478.3
1553551_s_at	3353399	3126162.9	3795189	3323291.3	2980529	2723601.5	2796113.4	2560005.7	3255325.6	4079159.2	3916237.8	3611301.1
1553552_at	3726.8	4858.8	5225.9	847.3	4723.9	667.4	2276.3	2225.1	2450.1	3070.6	7103.3	5047
1553553_at	472.1	1798.8	3104.3	4729.4	1049.2	4314.7	327.7	757.5	164.2	2816.1	795.3	241.1
1553555_at	9275.2	4381.8	1598.6	10332.9	5514.3	2219.5	8585.2	1055.8	3564.2	1372.6	4763.3	6327.6
1553556_at	279.9	1855.4	1210.5	2631.4	1160.2	419.1	1891.8	3167.3	470.5	221.1	3505.8	3416.2
1553558_at	1382.9	966.1	4470.9	1304.5	1992.2	527.7	284	118.4	2281.5	2257	370.6	734.5
1553559_at	3948.2	4636.5	3935.2	963.8	1474.5	1183.4	2328.7	4677.5	2925.1	3162.4	616.2	678
1553560_at	1545.9	1228.8	4015.4	748.6	1215.6	1967.2	1983.6	222.5	1300.5	1902.4	612.1	1386
1553561_at	217.3	2938.7	5622.4	1474.8	3711.6	3546.5	1227.7	402.4	772.3	233.6	6049.9	3623.3
1553562_at	2836.9	5541.9	5259.6	2098	4280.2	6029.8	3678.8	5018.4	1158.5	2457.3	5716.8	3935.9
1553564_at	3016.5	5703.6	2606.6	5670.8	5389.5	1633.5	5483.2	5193.5	5464	1973.4	6029	6851.1
1553565_s_at	434.5	242.5	337.4	399	439.1	430.7	367	700.7	332.9	1823.2	545.4	3506.6
1553566_at	6851.9	776.1	2020.3	1546.6	3952	4726	2896.7	4384	4381	3809	1294.9	1284.4
1553567_s_at	2298204	2598118.3	2895839.6	2608895.3	2411530.6	2282687.1	2429265	2193347.1	2671451.3	3225348.1	3139448.8	3002027.2
1553568_a_at	5222.5	1188.4	3488.2	6231.1	698	2615.2	3504	2944.7	3151.4	7388.6	749.5	1284.4
1553569_at	3800328	3495665.9	4641984.1	3995620.5	3455225.2	3193710.3	3013155.5	2829426.2	3860270.5	4496951.2	4714902.7	4676867.5
1553570_x_at	3835456.4	3317564	4790675.9	4103450.6	3277432	3160798.7	3074706.8	2917385.2	3816563.2	4408046	4676026.1	4508767.6
1553572_a_at	1629.4	800.4	1598.6	1322.4	610.1	896.3	1354.4	3659.6	705.7	1785.6	1453.1	7563
1553573_s_at	1240.9	351.7	582.1	1385.2	836.6	1365.8	314.6	2272.5	248.6	292	4401	975.5
1553574_at	234	1249.1	565.2	2963.1	1053.9	2929.5	1826.3	213	2942.8	1155.6	2602.3	636.5
1553575_at	53373.9	42435.7	34375.4	42698.9	49064.7	54442.5	47736.4	73239.9	51044.6	68366.5	71665.7	35340.5
1553579_a_at	188	2433.4	118.1	1040	2246.4	166.8	257.8	2083.1	2423.5	2440.6	3818.1	2086.6
1553581_s_at	34226.2	23178.3	30461.3	16079.9	21313	21403	23466.2	14676.4	18908.7	57198	32343.6	28270.9
1553582_a_at	5306.1	6981	5706.7	7060.4	3919.6	616.9	2826.8	2234.6	3879.4	901.2	503.8	738.2
1553583_a_at	5982.9	3569.3	1864.3	10893.3	7737.6	4970.5	5181.7	4412.4	2818.5	5590.5	5991.6	7201.4
1553584_at	660.1	1374.4	1855.9	3191.8	1123.2	873	1192.8	5453.9	443.9	976.2	316.4	1043.3
1553585_a_at	3718.4	3411.7	544.1	407.9	2107.7	217.3	965.6	4166.2	559.3	433.9	345.6	2708.1
1553586_at	1980.4	2958.9	1898	4402.1	1779.5	1951.7	843.2	459.2	2064	759.3	3235.2	1216.6
1553587_a_at	41057.2	17329.2	17845.7	26780.4	20735.2	15904.8	18900.6	15826.8	28309.8	51958	20427.1	15073.3
1553588_at	3757737.5	3807304	4407202.2	3746375.5	3829836.4	3506032.1	3769575.7	3351682.8	4318349.1	4849288.5	5002918.4	4010358.9
1553589_a_at	3764.4	4551.6	2923	762.1	2431.3	3721.1	1511.7	2324.5	861.1	1685.5	6358	7506.5
1553590_at	2607.1	6463.6	5369.3	2313.1	6448	7096.8	1494.2	3067.8	856.7	771.8	11654.2	2033.9
1553591_at	756.2	1827.1	953.2	1452.4	1312.7	1191.2	1795.7	989.5	994.3	1047.2	2365	2790.9
1553592_x_at	1675.4	1709.9	1079.8	5262.8	1155.6	7589.6	2992.8	430.8	2126.1	1322.5	670.4	2384.2
1553593_a_at	2193.4	3302.5	4407.6	5495.9	4534.4	1711.2	279.6	2774.3	1682.3	3888.3	12158	6210.9
1553594_a_at	14435	23299.6	19790.1	14228.5	20601.2	28119.5	14894.1	13568.6	11908.9	17639.2	17012.9	19894.3
1553599_a_at	6028.9	4689	3188.7	4370.8	4377.2	3402.9	6003.1	6888.4	3528.7	4568.3	6641.1	5992.4
1553600_at	1470.7	2506.2	3306.8	1645.2	2121.6	6033.7	5784.6	2783.8	1660.1	3955.1	678.7	809.8
1553601_a_at	1023.6	521.5	438.7	515.5	286.6	2343.6	4342.8	686.5	435	2532.4	3214.4	723.2
1553602_at	4875.7	1952.4	2885	2734.5	2828.8	3305.9	3836	473.4	2379.1	6237.1	2773	1691.1
1553603_s_at	2903.7	3537	4749.3	5316.6	2523.7	5560.3	3132.6	4426.6	3528.7	2035.9	2677.3	3683.6
1553604_at	1207.4	824.6	506.1	147.9	60.1	1129.1	1551	1051	705.7	350.4	1165.8	3378.5
1553605_a_at	71	1483.5	253.1	170.3	1137.1	27.2	135.4	80.5	199.7	112.6	295.6	877.6
1553607_at	1190.7	1798.8	392.3	1344.8	1164.8	970	126.7	66.3	1327.2	2611.7	166.5	3148.7
1553608_a_at	1600.2	3306.6	2049.9	3025.9	2819.5	1750	3268.1	3962.6	3546.5	3963.4	4284.5	2097.9
1553611_s_at	3547.1	796.3	7056.5	981.7	3448.2	1474.5	3241.8	6220.9	1855.4	3884.1	3389.3	2881.3
1553612_at	9772.3	12826.1	17984.9	8602.5	10307.5	24057	8969.7	5373.4	10426.4	13838.5	11983.1	6169.4
1553613_s_at	20869.1	8553.4	29929.8	14528.8	15858.8	21146.9	15872.8	17966.7	12752.3	23997.3	22180	13736.2
1553614_a_at	685.2	230.4	4141.9	596.2	245	547.1	493.7	1268.8	137.6	2766	5783.4	926.5
1553618_at	756.2	525.5	4314.9	322.8	3212.4	2809.2	3866.6	2362.4	297.4	2674.2	3697.4	4896.4
1553619_a_at	6216.9	848.9	1421.4	4021.1	2519.1	1567.6	445.6	2121	3271.3	2766	3826.4	5054.6
1553620_at	555.7	242.5	274.2	340.7	360.5	213.4	336.4	137.3	150.9	171.1	374.7	565
1553622_a_at	175.5	363.8	3437.5	188.3	2190.9	163	1616.6	303	1358.2	308.7	324.8	659.1
1553623_at	509.7	384	2340.9	1084.8	332.8	519.9	305.8	1354	341.8	1009.6	553.8	843.7
1553625_at	2084.8	2170.7	3066.4	3837.3	2528.3	2394.1	1677.7	1330.3	461.6	3521.2	566.3	354
1553626_a_at	3405.1	1649.2	544.1	5065.6	1446.8	3880.2	3386	355.1	2090.6	400.5	599.6	500.9
1553627_s_at	2481.7	2894.3	1750.4	493.1	1650.1	3077	353.9	3318.8	1740	2419.8	524.6	2783.4
1553629_a_at	530.6	489.1	826.7	564.8	397.5	523.8	445.6	752.8	537.1	337.9	1732.1	1065.9
1553630_at	384.4	250.6	911.1	694.8	2944.3	434.6	249	288.8	261.9	429.7	1332.4	3209
1553633_s_at	2628	2587	2421	1340.4	5089.1	4431.1	2341.8	2499.7	816.7	2795.2	5691.8	2757
1553634_a_at	4884.1	5335.8	2707.9	8427.7	2708.6	7127.9	5356.5	4090.4	3102.6	4172	649.5	862.5
1553635_s_at	6275.4	3953.3	5377.7	4048	12586.3	333.7	8729.4	2911.6	6365	2766	5412.8	4425.6
1553636_at	225.6	549.7	759.2	273.5	337.4	124.2	384.5	113.6	1291.6	237.8	2918.8	606.4
1553637_s_at	6425.8	7801.6	4905.4	9974.3	1848.9	8167.7	3399.1	4625.4	4758.2	6358.1	5558.5	5431.2
1553639_a_at	14372.3	18865.2	18381.4	10167	17300.9	17681.9	17139.8	14240.8	17337.4	17280.4	16904.6	18892.4
1553640_at	2728.2	7813.7	4091.3	1501.7	5375.6	4272.1	5146.8	804.8	4314.4	3041.4	5591.9	10500.8
1553641_a_at	2080.6	3775.5	5812.2	573.8	4719.3	4338	3805.5	4194.6	927.7	4276.3	3705.7	1563.1
1553642_at	6872.8	10477.5	1438.3	5657.3	15368.8	12276.8	3975.8	5600.7	4088	7993.5	5362.8	6659.1
1553644_at	1725.5	6002.8	4707.1	6414.9	7890.1	5599.1	5924.5	5198.3	2365.8	5327.6	3664.1	3887
1553645_at	20656	18533.8	26226.5	8239.4	22385.4	6041.4	19472.9	14908.4	30427	22987.7	11287.8	12979.1
1553646_at	4253.2	4482.9	3893.1	4074.9	3323.4	2006	2315.6	1889	2689.8	3191.6	3597.4	3619.5
1553647_at	9926.9	8440.2	8393.5	6706.3	8320	13766.8	7654.6	9828.4	9955.9	8172.9	14664.6	7642.1
1553651_at	1625.2	2223.2	147.6	1407.6	138.7	190.1	2826.8	255.7	199.7	200.3	4563.4	259.9
1553652_a_at	3254.7	165.7	2336.7	354.1	864.4	329.8	2092.8	1183.6	230.8	121	345.6	1868.2
1553654_at	910.8	101.1	594.7	156.9	129.4	1202.8	720.9	1093.6	84.3	196.1	1844.5	1035.8
1553655_at	1474.8	295.1	645.3	3133.5	3115.4	1482.2	1262.7	411.9	1189.6	3041.4	295.6	218.5
1553656_at	6095.7	8472.6	2319.8	1618.3	4594.5	1959.5	6470.6	3531.8	3497.7	7351.1	4950.6	4030.1
1553657_at	11067.5	7797.5	8895.4	7907.7	614.8	5983.2	3058.3	3451.3	1558	5477.8	2464.9	8391.6
1553658_at	4788	6799.1	4492	4505.2	5893.3	7120.1	3141.4	3148.3	5206.5	3633.8	8427.3	2274.9
1553660_at	990.2	707.4	3960.6	8728.1	2662.4	3794.8	3163.2	3205.1	617	4234.6	7153.2	3265.5
1553661_a_at	2962.2	4009.9	2239.7	1685.5	4788.6	830.4	436.9	2693.8	2649.9	859.4	4667.5	986.8
1553663_a_at	1633.6	3472.3	11615.9	1909.7	744.2	1722.8	1992.3	1765.9	6369.5	11464.6	7723.7	7333.3
1553666_at	1445.6	3157	3994.3	313.8	924.4	419.1	275.3	3683.3	2064	5690.6	811.9	5352.1
1553668_at	5022	11633.6	1480.5	4841.4	5648.3	7170.5	4587.5	8024.7	8207.1	3087.3	6907.6	866.3
1553670_at	5460.6	3165.1	10721.8	6015.9	4673.1	7473.2	3005.9	4876.3	4185.7	817.7	803.6	3619.5
1553672_at	781.3	3755.3	497.7	3483.2	3355.7	3732.7	6378.8	3512.9	3630.8	4681	8119.2	3864.4
1553673_at	722.8	836.7	451.3	587.2	476.1	713.9	537.4	407.2	355.1	367.1	2194.3	873.8
1553674_at	2945.5	513.4	4019.6	569.3	1945.9	263.9	122.3	1623.9	1686.7	2866.2	6120.6	3679.8
1553675_at	213.1	307.2	4888.5	390	305.1	496.7	524.3	577.6	741.3	479.8	1711.3	866.3
1553677_a_at	30553.7	35757.8	32397.2	71084.1	51944.4	38844.3	33541.3	60547.2	54693.2	26066.6	29087.6	38719
1553678_a_at	190575.2	320947.4	246359.9	366367.7	406578.6	170847.4	269942.6	461439.6	249128.6	132185.5	212061.6	156762.9
1553679_s_at	3952.4	2223.2	2804.9	2985.6	614.8	2762.7	747.1	2968.4	2277	2782.7	291.5	986.8
1553681_a_at	11978.3	14806.8	15061.9	18971.3	8740.6	15097.7	11184.8	10557.5	14709.7	13667.5	13236.4	6342.7
1553682_at	2836.9	1511.8	1944.4	5504.9	753.4	5688.3	4364.7	2570.7	3426.6	2382.2	4030.5	508.5
1553683_s_at	10081.5	4883.1	5985.1	4738.3	5662.2	7837.9	5111.8	8015.2	8988.3	6462.4	10538.3	11890.6
1553684_at	7662.4	6172.5	23493.4	6800.4	12151.8	7306.3	12840.7	8138.3	10972.4	15227.8	9718.1	7770.2
1553685_s_at	3012.3	412.3	1353.9	336.2	1215.6	2751	4797.2	1230.9	3049.4	1080.5	449.7	576.3
1553686_at	3789.4	7316.5	556.8	3729.7	3817.9	4753.2	5907	4161.5	10457.5	1038.8	4197	5465.1
1553688_at	1395.5	1390.5	3585.2	9660.5	1687.1	4144	3220	596.5	1078.6	2707.6	7802.8	4493.4
1553689_s_at	5535.8	9648.9	5293.4	6827.3	10233.6	14880.4	7794.4	10462.8	9303.4	6091.1	6865.9	5536.7
1553690_at	10131.6	7955.2	5508.5	2290.7	4525.1	6150.1	5168.6	1444	4829.3	6091.1	5625.2	5811.6
1553691_at	3497	448.7	1868.5	2774.9	3591.5	519.9	2555.9	1860.6	1731.1	296.2	445.5	1581.9
1553693_s_at	14547.8	8650.4	7933.8	10395.7	11171.9	11233.1	14693.2	13365	13679.9	11973.6	10346.8	5668.5
1553694_a_at	4742	4236.3	4070.2	6051.8	5269.3	3484.4	4434.6	5558.1	918.8	2207	1015.9	1171.4
1553695_a_at	4587.4	4717.3	1240	8257.4	7298.5	1509.4	2901.1	6438.7	4860.3	575.7	1465.6	2760.8
1553696_s_at	3154.4	6415.1	9878.2	6128	13348.9	13196.4	9314.8	11868.9	7816.5	9654	6874.3	10760.7
1553697_at	3233.8	226.4	3079	766.6	1992.2	2463.9	3001.5	411.9	683.6	3170.7	953.5	350.3
1553698_a_at	3371.6	125.3	248.9	1349.3	351.3	38.8	144.2	2125.7	150.9	546.5	1703	1160.1
1553701_a_at	1767.3	1346.1	2281.9	2133.8	1234.1	1703.4	1883.1	998.9	1384.9	1193.2	1195	632.8
1553702_at	1951.1	5028.6	6837.1	5016.3	5810.1	6002.6	764.6	2854.8	2752	5223.3	1636.3	7898.2
1553703_at	36194	23291.5	27399.1	36584.3	32022.7	43240.5	30116	24561.6	27342.1	29083	26676.8	17562.9
1553704_x_at	28527.4	18206.3	19672	29895.9	28884.2	32205.3	29425.6	24386.5	21469.8	21711.1	13802.7	18798.3
1553705_a_at	208.9	3270.2	1138.8	4787.7	416	6891.2	6330.8	629.7	3013.8	204.4	528.8	1269.3
1553706_at	167.1	347.6	3707.5	923.5	208	403.5	1127.2	497.1	2516.7	175.2	2548.2	470.8
1553708_at	467.9	157.6	4521.5	2990	161.8	306.5	279.6	3560.2	159.8	4042.7	3689	678
1553709_a_at	29162.4	38037.7	23767.5	36880.2	33289.1	30459.3	32117	30739.9	28465.1	24431.2	33975.8	23856.6
1553710_at	4696.1	6423.2	1181	2671.8	2075.4	5467.1	6343.9	4511.8	3914.9	3612.9	2227.6	5502.8
1553711_a_at	5565.1	5788.5	4795.7	4258.7	4987.4	3581.4	2529.7	6325	6107.6	3617.1	5741.7	6184.5
1553713_a_at	5531.7	3031.7	5698.3	6284.9	3674.7	818.7	1192.8	3209.9	785.6	2811.9	3659.9	952.9
1553715_s_at	246744.2	125455.6	150585.4	161803	135250.4	134121.7	175867.9	141664.9	181385.8	312424	212336.4	185135.4
1553717_at	338.4	715.5	506.1	1259.7	832	376.4	803.9	501.8	426.1	1034.7	520.5	937.8
1553718_at	82615.7	87256.2	87220.8	102096.3	71126.5	70952.6	100073.4	104590.5	91010.3	51682.7	76050	154823.2
1553719_s_at	14769.2	13480.9	17609.5	18339.2	13418.3	16933	15885.9	17351.3	18420.4	16341.7	11579.3	16203.2
1553720_a_at	1199.1	1046.9	852	1071.4	540.8	477.3	773.3	288.8	328.5	688.4	387.2	681.7
1553721_at	154.6	3775.5	957.5	1223.8	3864.2	1730.6	3075.8	1533.9	1300.5	1948.3	2768.9	361.6
1553722_s_at	2924.6	1156.1	5976.7	2384.9	3767.1	5005.4	4089.4	3981.6	1846.5	4051	3797.3	2907.7
1553723_at	2318.8	1354.2	1337.1	461.7	5893.3	516.1	415.1	265.1	5246.5	287.9	3139.4	561.2
1553725_s_at	3597.3	2777	7537.3	3245.6	6785.4	3014.9	4574.4	6883.7	2272.6	4560	3489.2	3698.6
1553726_s_at	1633.6	101.1	2028.8	479.7	1553.1	4609.6	3962.7	3110.4	3808.4	1568.7	1619.7	124.3
1553727_at	10006.3	1390.5	2108.9	9723.2	8167.4	2060.4	4058.9	653.3	4003.7	6804.5	2619	1804.1
1553728_at	4691.9	4042.3	3779.2	5182.1	4405	5874.6	3652.5	3418.2	3506.5	3708.9	14606.3	9261.7
1553729_s_at	555.7	541.7	771.9	493.1	3143.1	1292.1	987.4	4047.8	1158.5	1819	328.9	527.3
1553730_x_at	1725.5	8949.6	1455.2	10803.6	5847.1	2789.8	8275	5823.2	4420.9	1360.1	3714	3465.1
1553732_s_at	5402.2	885.3	5651.9	802.4	3175.5	2595.8	5286.6	5643.3	3524.3	3796.5	2677.3	1182.7
1553734_at	2431.6	671	691.7	421.4	702.6	4427.3	515.5	208.3	559.3	1226.6	2006.9	1431.2
1553736_at	1357.8	1487.6	4044.9	1994.9	4760.9	2696.7	2971	113.6	4092.4	375.5	4076.3	1721.3
1553739_at	229.8	452.7	320.6	313.8	124.8	124.2	196.6	90	199.7	1698	249.8	320.1
1553740_a_at	513.9	323.4	501.9	717.3	365.2	795.4	5247.2	861.6	776.8	1885.7	1536.4	2120.5
1553741_at	342.6	481	274.2	425.9	245	388	524.3	250.9	1526.9	408.9	774.4	708.1
1553743_at	42845.4	57024.2	32380.4	37978.5	79862.5	46290.3	57693.5	65773.9	38061.5	47544	33788.5	51457.1
1553746_a_at	5164	2093.9	447.1	1708	2643.9	454	4155	1107.8	1136.3	4330.5	1752.9	5024.4
1553747_at	2226.9	1386.5	1379.2	470.7	707.2	325.9	620.4	1851.1	221.9	375.5	79.1	1220.3
1553749_at	7787.8	1661.4	2176.4	5070.1	4802.5	4419.5	3643.8	5932.1	4647.3	5398.6	4484.3	2711.8
1553750_a_at	3375.8	153.6	3074.8	1515.2	439.1	3224.4	1647.1	2712.8	1420.4	609.1	358.1	3092.2
1553752_at	380.2	464.9	455.5	470.7	453	391.9	384.5	691.2	510.4	529.8	291.5	674.2
1553755_at	756.2	1503.7	10629	1936.6	2214	962.3	9511.5	1581.3	1997.4	2515.7	1336.5	8451.9
1553756_at	409.4	1960.5	894.2	1317.9	1322	1649.1	345.2	303	2760.8	901.2	287.3	2734.4
1553757_at	3760.2	1103.5	1674.5	9230.1	1308.1	4873.5	2901.1	4800.6	656.9	5544.6	3468.4	2222.2
1553759_at	1253.4	4191.8	3306.8	645.5	1751.8	1513.3	983	236.7	2996.1	3679.7	1636.3	2030.1
1553761_at	635.1	1099.5	679.1	1802.1	577.8	2006	769	1287.7	892.2	3408.5	2235.9	1024.5
1553764_a_at	11514.6	17123	18731.4	15134	20060.4	21891.9	13474.2	20012	16063.5	14326.6	18353.6	15280.4
1553765_a_at	1299.4	222.3	1771.5	3173.8	2089.2	2184.5	2547.2	1552.9	1806.5	2661.7	2335.8	3291.9
1553768_a_at	455.4	1507.8	1024.9	2071.1	536.2	632.5	1983.6	1765.9	2703.1	513.2	2885.4	1932.2
1553769_at	618.3	1200.6	2362	2945.2	1395.9	1431.8	764.6	331.4	479.4	438.1	1161.7	7126.1
1553770_a_at	4608.3	5570.2	11936.5	1344.8	4418.8	10775.2	651	4218.3	4616.2	4046.8	1120	1280.6
1553772_at	986	525.5	2239.7	1268.6	1872	329.8	2800.6	2210.9	1646.7	1506.1	474.7	2802.2
1553775_at	8439.6	14269.2	16382.1	13331.9	25080.1	19951.8	19429.2	15287.1	29135.4	3154	12062.2	13133.6
1553776_at	1366.2	141.5	2307.2	304.8	180.3	104.8	1485.5	634.4	1398.2	1556.2	2019.4	308.8
1553778_at	6513.5	5683.4	9321.4	4101.8	6318.6	756.6	790.8	1889	1651.2	3721.4	1644.7	2030.1
1553780_at	1591.8	3993.8	2016.1	1008.6	1622.4	946.8	1061.7	648.6	812.3	5857.5	2273.4	2387.9
1553781_at	188	1051	160.3	40.3	83.2	1001.1	170.4	71	905.5	133.5	154.1	2519.7
1553785_at	593.3	974.2	801.4	1031	804.3	733.4	327.7	1292.5	412.8	5064.8	7711.2	3725
1553787_at	9433.9	8019.8	6550.3	8611.5	7219.9	8365.6	10996.9	10188.2	6320.7	8389.9	5633.5	10941.5
1553789_a_at	689.4	424.4	185.6	251	231.1	341.5	349.5	274.6	1131.9	237.8	3160.3	4497.1
1553792_at	66.8	72.8	1050.2	748.6	1391.3	128	1843.7	956.3	2143.9	1364.2	195.7	726.9
1553793_a_at	2398.2	2853.8	2923	1250.7	120.2	481.1	1813.2	4440.8	812.3	2987.1	4592.6	775.9
1553794_at	4679.4	865	7157.7	5088	2482.1	1750	4666.2	4133.1	648	1226.6	2889.6	3080.9
1553796_at	1458.1	1192.5	7225.2	5070.1	4099.9	5059.7	4823.4	464	1424.8	342.1	358.1	1386
1553797_a_at	5569.3	5267.1	5744.7	9436.3	2921.2	5548.6	2490.4	3650.2	1358.2	4701.8	7157.4	8440.6
1553798_a_at	2109.9	303.2	1632.3	3608.7	305.1	3205	135.4	620.2	1908.6	3145.7	732.8	2659.1
1553799_at	125.3	198.1	4635.4	125.5	2884.3	426.8	244.7	421.4	1074.2	417.2	4934	369.1
1553801_a_at	3839.6	1059.1	1645	555.9	1687.1	601.4	1786.9	714.9	1198.4	2031.8	395.6	2308.8
1553802_a_at	660.1	549.7	1480.5	1062.4	1289.6	322.1	227.2	307.7	4181.2	655	836.9	497.2
1553803_at	14071.5	38316.6	26171.7	26659.3	18414.9	26687.7	26795.5	27880.4	61817.2	35582.9	18899	40470.4
1553804_a_at	2523.5	1216.7	970.1	3577.3	540.8	2180.7	3814.2	2125.7	1762.1	2536.6	5671	3725
1553805_at	5247.6	9058.7	5643.5	1613.8	5384.9	1354.2	4954.5	2935.3	6462.7	8556.8	5354.5	3947.2
1553808_a_at	3087.5	553.8	582.1	269	217.2	1140.8	148.5	303	270.8	550.7	370.6	286.2
1553809_a_at	1161.5	5816.8	5314.5	2999	8310.7	5560.3	2604	10264	1819.9	4305.5	5429.5	4644
1553810_a_at	2632.1	1616.9	949	1138.6	4613	318.2	4443.3	2840.6	2037.3	479.8	3206.1	128.1
1553811_at	1529.1	1127.8	3450.2	573.8	3383.5	1191.2	1782.6	208.3	412.8	2716	3039.5	5114.8
1553812_at	681	816.5	2648.8	506.6	309.7	364.7	450	875.8	506	963.7	670.4	2896.4
1553813_s_at	1324.4	5016.4	4070.2	3900.1	661	3756	4443.3	2528.1	3249.1	1247.4	595.4	5329.5
1553815_a_at	13503.3	12017.6	9253.9	9167.4	13654	14581.6	11481.9	10335	11061.1	12257.3	10838.1	3171.3
1553817_at	530.6	1875.6	459.7	2949.7	554.7	357	808.3	530.2	1970.8	2745.2	412.2	512.2
1553818_x_at	3409.2	889.3	392.3	6428.4	471.5	888.6	380.1	293.5	670.2	1581.2	462.2	821.1
1553821_at	2352.2	214.2	1522.6	2797.3	494.6	2083.6	375.7	1870.1	319.6	5953.4	1195	2440.7
1553822_at	363.5	149.6	1834.8	358.6	78.6	69.8	135.4	151.5	66.6	1869.1	95.8	305.1
1553823_a_at	2218.5	3852.3	4327.5	5339	1201.8	3783.2	4128.8	1363.5	1562.4	4827	2223.4	433.1
1553826_a_at	2648.9	1770.5	1438.3	2443.1	1414.4	7298.6	1747.6	2064.2	16094.6	809.4	4009.6	2075.3
1553828_at	5418.9	5424.7	514.6	2102.4	5144.5	6984.3	1074.8	4251.4	7408.1	1456	5050.6	10022.5
1553829_at	894.1	319.3	409.1	363.1	383.6	178.5	205.3	161	133.2	534	449.7	5269.2
1553830_s_at	133.7	149.6	198.2	327.2	462.2	151.3	126.7	113.6	115.4	4359.7	1061.7	226
1553831_at	9993.8	7652	7769.3	9292.9	6919.4	7616.8	8283.7	7215.1	9321.2	21264.7	11979	5016.9
1553832_at	4955.1	11435.6	8262.8	4245.2	6688.3	6623.4	8607.1	6315.6	3115.9	8431.6	5233.8	8331.4
1553834_at	593.3	327.4	2716.3	264.5	661	1098.1	1205.9	606	1291.6	3174.9	258.1	1612
1553835_a_at	1136.4	525.5	2024.6	3402.5	2311.1	236.7	707.8	1278.3	590.3	1347.6	279	3344.6
1553837_at	685.2	958	763.4	1120.7	753.4	314.3	598.6	350.3	443.9	625.8	603.7	704.3
1553838_at	188	1815	860.4	3725.2	2084.6	508.3	423.8	402.4	1447	150.2	1586.4	749.5
1553839_at	5531.7	1932.2	1210.5	1331.4	1322	1047.6	969.9	1491.3	1247.3	554.9	678.7	1630.9
1553840_a_at	8911.7	2199	4719.8	4617.3	1275.7	10282.4	4321	4701.2	7545.7	5423.6	6237.2	3175.1
1553842_at	5264.3	5307.5	3154.9	5276.3	3609.9	2277.7	2507.8	3063.1	332.9	4893.7	3251.9	4184.5
1553843_at	1086.3	630.6	9093.7	7374.2	661	3069.2	1476.7	781.2	8269.2	8527.6	7890.2	1992.4
1553844_a_at	1111.3	501.2	1965.5	421.4	3401.9	1493.9	3202.5	3924.7	399.5	1981.7	2581.5	4527.3
1553845_x_at	9446.5	4976	6238.2	16156.1	762.7	8082.4	12543.6	5098.9	6675.7	9712.4	6466.2	13905.7
1553846_at	2594.5	1046.9	927.9	506.6	365.2	845.9	642.3	970.5	674.7	1681.3	437.2	1431.2
1553847_a_at	2222.7	3435.9	3142.3	6096.6	4118.4	2510.5	5159.9	1893.7	2583.3	655	1902.8	2719.4
1553849_at	4420.3	1350.1	451.3	1779.7	434.5	1567.6	2407.4	1983.7	1424.8	166.9	466.3	2870
1553850_at	614.2	2320.3	721.3	7194.9	1086.2	1501.6	965.6	3569.7	1478.1	1435.2	2056.9	983
1553851_at	1366.2	2514.3	1164.1	1448	508.4	430.7	218.5	2248.8	874.4	133.5	170.7	2297.5
1553852_at	923.3	226.4	2421	2730	1012.3	473.4	1468	918.5	652.5	2248.7	437.2	1122.4
1553856_s_at	5786.5	2542.6	1733.5	1434.5	2214	4714.4	3023.4	2272.5	4780.4	5023.1	4971.5	5612
1553857_at	11765.2	2773	7368.6	869.7	4247.8	1676.2	3849.1	1699.6	2894	9149.2	2335.8	8485.8
1553858_at	16620.1	14434.9	11607.5	10391.2	14902	14581.6	17646.6	15296.6	9405.5	15119.3	12208	15272.9
1553859_at	727	3593.6	1493.1	703.8	1174	2196.2	3185	643.9	2024	3304.2	324.8	1325.8
1553860_at	459.6	485.1	396.5	632.1	383.6	450.1	873.8	454.5	532.6	413	483	538.6
1553861_at	2778.4	4216.1	1172.6	914.5	4700.8	1117.5	672.8	5619.6	2849.6	1906.6	7694.5	651.6
1553863_at	7645.7	7918.8	5765.8	9557.4	5486.6	9192.1	6658.5	4360.3	7532.4	7284.3	11017.2	11175
1553864_at	1704.6	4292.9	2353.6	3841.8	5505	6398.4	4028.3	1060.5	2876.3	3408.5	3464.2	1254.2
1553865_a_at	271.6	4486.9	3884.6	13103.3	2560.7	9964.3	1136	2973.2	12876.5	5006.4	5566.9	8647.7
1553868_a_at	37.6	1596.7	219.3	399	1594.7	1893.5	1551	1723.3	767.9	663.3	2735.6	828.6
1553869_at	188	1750.3	236.2	1398.6	1802.7	2591.9	1385	951.6	412.8	2269.6	4709.1	3570.6
1553871_at	17514.2	9733.8	12025.1	11431.2	10113.4	11718.1	2752.5	6694.3	8162.7	5444.5	8881.2	4613.9
1553872_at	14234.4	11843.8	3947.9	4343.9	10945.4	14026.8	10044.5	7537	3062.7	4814.5	11887.4	1751.4
1553873_at	5936.9	18731.8	19747.9	15299.9	42145.3	15093.8	26135.7	21422.8	22011.3	15720.1	9484.9	12768.2
1553874_a_at	3008.2	3921	5799.5	488.6	4067.5	287.1	458.8	1079.4	1935.3	2645	724.5	3450.1
1553875_s_at	2866.1	4765.8	2155.3	3232.1	961.4	3756	6946.8	8853.2	3067.1	3024.7	2960.4	7103.5
1553876_at	1320.2	190	1062.9	161.4	106.3	686.8	257.8	1278.3	208.6	162.7	1045.1	237.3
1553878_at	3204.5	1956.5	3289.9	4057	2361.9	3690	1529.2	146.8	2831.9	3404.3	487.2	3544.2
1553879_a_at	8163.8	2449.6	801.4	2420.7	942.9	3212.8	1136	1164.6	2174.9	588.3	1065.9	2154.4
1553880_at	981.8	836.7	468.2	2891.4	466.8	1214.5	616	468.7	199.7	4973	395.6	1642.2
1553881_at	2728.2	3314.7	4804.1	5101.5	5463.4	3562	5540	4578.1	5157.7	1526.9	2252.6	2188.3
1553882_at	543.1	4296.9	3420.7	4738.3	2052.3	2879.1	3250.6	265.1	1185.1	479.8	191.5	2278.7
1553883_at	183.8	68.7	316.3	139	2588.4	197.9	310.2	2760.1	2681	2319.6	395.6	2244.8
1553885_x_at	351	169.8	307.9	1524.2	2269.5	1218.4	1599.1	2068.9	696.9	2924.6	557.9	2056.5
1553886_at	137.9	226.4	105.4	130	97.1	159.1	493.7	321.9	97.7	283.7	2835.5	1442.5
1553887_at	342.6	1523.9	852	3519	1363.6	504.4	222.8	1728	648	3254.2	4301.1	1683.6
1553888_at	551.5	2967	1105.1	3801.4	240.4	4237.1	1004.9	653.3	1549.1	3233.3	687	9781.4
1553889_at	848.1	598.3	717	860.7	1081.6	1350.3	471.9	672.3	461.6	1218.2	549.6	644.1
1553890_s_at	2243.6	7720.7	8503.2	1932.1	12724.9	13122.7	10271.7	8540.7	11713.6	10638.6	8006.8	9167.5
1553891_at	860.7	5093.2	679.1	2425.2	878.2	2320.3	1319.5	4152	1495.8	1059.7	8015.1	4064
1553893_at	3580.5	6043.2	7549.9	1510.7	2315.7	6332.4	2110.3	5600.7	2250.4	4547.5	1224.1	4768.3
1553894_at	221.4	2053.5	392.3	632.1	1733.3	2549.3	297.1	3456.1	4820.4	463.1	412.2	3453.8
1553895_at	5548.4	3706.8	7199.9	739.7	3346.5	3325.3	5347.7	1041.5	710.2	6404	4929.8	1807.9
1553898_a_at	1215.8	315.3	3952.1	139	1885.9	822.6	948.1	2485.5	448.3	4635.1	237.3	806
1553900_s_at	4683.5	2409.2	679.1	1963.5	3120	2789.8	4211.8	4421.9	1664.5	1789.8	3689	4203.3
1553901_x_at	6994	2918.5	5516.9	2228	4502	6883.4	4408.4	4625.4	5690.4	3971.7	6961.7	5224
1553905_at	4512.2	3492.5	1952.9	3613.2	1234.1	2638.5	3294.3	378.7	1957.4	2232	820.2	1111.1
1553906_s_at	34472.7	14281.3	23531.3	33181.9	18257.7	16463.5	21063.3	12370.8	3741.8	31198.2	33030.7	38116.3
1553907_a_at	413.6	1208.6	438.7	188.3	392.9	570.4	353.9	459.2	248.6	801	1199.1	218.5
1553909_x_at	17209.2	20304.3	12122.1	2017.3	18886.3	27428.9	18983.6	15414.9	21882.6	17071.8	16571.5	17826.5
1553910_at	4984.4	7324.6	1181	757.6	11684.9	6441.1	3888.5	6273	5752.5	6333.1	4055.4	7257.9
1553911_at	998.5	1253.1	839.4	4366.3	443.7	2483.3	716.5	525.5	736.8	467.3	1444.8	1171.4
1553912_at	242.3	319.3	480.8	425.9	245	915.7	485	804.8	2734.2	3028.9	2036.1	4542.3
1553914_at	910.8	1333.9	1058.7	1403.1	1317.3	939	4168.1	312.5	661.4	388	1057.6	1084.7
1553915_at	196.4	283	164.5	618.6	272.7	911.8	135.4	113.6	195.3	50.1	2673.1	587.6
1553917_at	1190.7	5461.1	949	416.9	961.4	1117.5	795.2	3134.1	3493.2	559	1082.6	1442.5
1553918_at	869	3650.2	1235.8	4164.5	1053.9	4085.8	3482.1	2816.9	5073.4	3771.5	5566.9	3698.6
1553919_at	601.6	4988.1	776.1	3967.3	993.8	1226.1	1839.4	1950.5	377.3	5227.5	6012.4	1028.2
1553920_at	1103	2215.2	1459.4	228.6	3166.2	2056.5	2188.9	1723.3	572.6	83.4	762	1461.4
1553923_at	810.5	6120	514.6	3541.4	1285	2335.9	4526.3	6708.5	3906	992.9	412.2	1242.9
1553924_at	735.3	238.5	168.7	479.7	600.9	236.7	284	667.5	248.6	179.4	2023.6	485.9
1553927_at	1240.9	1006.5	1020.7	354.1	1016.9	1385.2	799.5	738.6	1043.1	942.9	1307.4	1284.4
1553928_at	18508.5	17309	23628.4	22068.9	30862.5	9409.4	29679	21053.5	32943.7	21064.4	17858.1	11303.1
1553929_at	722.8	371.9	4002.7	977.3	642.5	648	349.5	800.1	2951.7	3162.4	762	2983
1553930_at	789.6	1616.9	4053.3	2129.3	1493	1901.3	340.8	184.6	159.8	187.7	2606.5	1197.7
1553931_at	5786.5	2619.4	2855.5	1116.2	2500.6	4365.2	1079.2	1836.9	3768.4	4318	703.7	414.3
1553934_at	229.8	1718	565.2	286.9	1409.8	256.1	1987.9	118.4	244.1	417.2	3951.4	497.2
1553935_at	351	359.8	396.5	470.7	309.7	329.8	371.4	203.6	106.5	817.7	274.8	433.1
1553936_a_at	6379.8	3298.5	3184.5	2528.3	7552.7	919.6	432.5	407.2	692.4	776	2431.6	4045.2
1553938_a_at	2097.4	481	1358.1	632.1	171	260	939.3	606	585.9	246.1	266.5	851.2
1553940_a_at	3133.5	2882.1	3817.1	5433.2	3942.7	3550.3	4522	4814.8	2538.9	1339.2	5995.7	1224.1
1553943_at	7177.8	764	8790	5182.1	1252.6	7399.5	3477.8	4881.1	2170.5	2682.6	1890.3	1141.2
1553944_at	1307.7	177.9	746.6	336.2	365.2	197.9	244.7	402.4	1602.4	425.5	2148.5	610.2
1553945_at	6313	9155.7	10266.2	2927.3	1747.2	1555.9	2354.9	2319.8	5583.8	9508	6990.9	7114.8
1553946_at	910.8	1827.1	843.6	869.7	924.4	1920.7	2127.7	2580.2	537.1	1376.8	961.8	745.8
1553947_at	1165.7	1762.4	1341.3	1492.8	1742.6	492.8	956.8	1505.5	5637.1	1835.7	1215.8	742
1553949_at	259	388.1	354.3	703.8	379	636.3	349.5	336.1	501.6	725.9	341.4	621.5
1553952_at	2101.5	3718.9	1113.5	2286.2	8546.5	6545.8	8008.5	6779.5	6067.6	5190	1823.7	794.7
1553954_at	33002	27948.2	30710.1	40798.2	37661.7	35301.7	32475.3	29509	23511.6	21314.7	31015.4	27555.3
1553955_at	33490.8	34415.8	33852.4	25991.4	47497.8	31988	40409.5	45066	34972.2	60293.7	23616.5	26225.7
1553956_at	18036.4	19204.8	21089.2	18590.3	28625.3	16828.3	23636.6	38144.4	29912.1	13550.6	11179.5	12726.8
1553957_at	19899.8	19803	12514.3	18926.5	24553.2	24487.7	20508.4	19713.7	20657.5	8097.8	18307.8	11917
1553959_a_at	43288.2	27075.1	49665.1	18904.1	38114.7	30684.3	25161.4	24400.7	22459.6	51353.1	62722	56764
1553960_at	27645.8	34060.1	28145.7	20334.1	27959.7	25127.9	30046.1	26763.1	38079.3	34473.2	39738.4	22952.7
1553961_s_at	22093.3	15215.1	24674.4	22710	19686	19272.8	18315.1	14463.3	18922	21014.3	25885.7	21593
1553962_s_at	392.7	598.3	2480.1	3882.1	785.8	745	926.2	3905.8	776.8	1151.5	911.9	678
1553963_at	125.3	218.3	316.3	80.7	106.3	190.1	249	269.9	102.1	121	70.8	180.8
1553965_x_at	225.6	327.4	970.1	690.4	379	228.9	620.4	530.2	275.2	254.5	520.5	290
1553967_at	6546.9	8646.4	911.1	2783.8	4710	5075.3	5356.5	5813.7	6884.4	6871.3	9863.8	3412.4
1553968_a_at	9609.4	10000.6	10532	12807.4	14698.6	10724.8	18450.6	13980.4	12827.7	16037.1	23445.8	9062
1553970_s_at	9358.7	1026.7	1117.7	5262.8	651.7	737.2	1000.5	961.1	310.7	4693.5	9518.2	6983
1553971_a_at	10975.6	8707	1872.7	21450.3	5038.2	5160.6	4701.1	5794.8	10097.9	2123.5	6208.1	11193.9
1553972_a_at	9266.8	14786.6	35771.5	15658.5	11731.2	28100.1	43253.7	12162.5	9223.5	8444.1	9951.3	6301.2
1553973_a_at	722.8	2235.4	4217.8	1309	337.4	4066.4	1424.3	724.4	412.8	1101.4	3176.9	1084.7
1553974_at	26563.7	23186.4	17883.7	28483.9	28551.4	31483.6	32042.7	37079.2	31270.4	16337.5	24324.4	21947
1553976_a_at	55187.2	41679.7	40234	40860.9	60074.8	49216	48531.6	59197.9	51848	61899.9	50405.8	47528.7
1553977_a_at	37505.9	27354	33253.5	44877.5	21363.8	29764.7	32012.1	56030.6	22575	18477.8	21239.1	17374.6
1553978_at	31030	22980.3	23012.5	27071.8	36483.1	27440.5	27940.2	33405.3	35021	47076.8	30024.5	31382
1553979_at	64270.1	77845.9	96057.1	85227.4	80278.5	74095.6	112787.4	87537.5	92084.4	75413	68401.3	49393.1
1553982_a_at	396.9	1200.6	7520.4	4922.1	5999.6	4105.2	533	5165.1	1194	688.4	6395.4	753.3
1553983_at	13265.1	5335.8	10620.5	8970.1	10085.7	10045.7	7825	5851.6	7430.3	13079.2	7024.2	9563
1553984_s_at	28882.5	19507.9	20739.1	20948.2	29905.7	25228.8	23890	22360.2	24772.2	30839.4	28966.9	26677.7
1553986_at	5477.4	816.5	4243.1	5531.8	2422	4361.3	3364.2	1141	5401.8	6658.5	2789.7	6926.5
1553987_at	21587.7	22636.7	19735.3	30017	28722.4	25717.7	22815.3	24850.4	22401.9	27518.5	11920.7	25521.4
1553989_a_at	7127.7	5808.7	7604.8	3205.2	5417.2	9397.8	1638.4	1088.9	4820.4	7655.6	4575.9	3355.9
1553990_at	15926.5	9184	10780.8	11843.6	4460.4	9952.6	10874.6	8673.3	15677.3	16950.8	17649.9	24218.2
1553991_s_at	7457.7	2409.2	6212.9	4303.5	1571.6	3073.1	5269.1	6187.8	3528.7	2098.5	7648.7	5807.8
1553992_s_at	10286.2	14079.2	12164.3	13484.3	12304.3	19299.9	10870.2	17763.2	7838.7	8127	10113.6	764.6
1553993_s_at	82841.3	37787	47750.2	70653.8	40236.3	40182.9	41134.7	36776.2	55856.1	119218.9	110005	68876.8
1553994_at	6033	2829.6	3737	5908.4	7145.9	6282	7501.7	2362.4	5486.2	6575.1	6466.2	4207.1
1553995_a_at	3689.2	723.6	995.4	910	2126.2	5168.4	1935.5	2149.4	3297.9	1147.3	3077	418.1
1553997_a_at	4696.1	6487.8	2408.4	5061.1	2255.6	8179.4	1931.1	3101	7164	6971.4	1536.4	3348.4
1553998_at	3864.6	4515.2	5382	6764.6	2163.2	1059.3	6440	4033.6	2645.4	1764.8	3097.8	4007.5
1554001_at	1483.2	4729.4	5356.7	5764.9	2597.7	5145.1	4827.8	2495	4012.5	10425.8	5521.1	546.1
1554003_at	11552.2	10845.4	24202	15582.3	11490.8	16770.1	8441	9714.8	16547.3	10505.1	7906.9	10097.8
1554004_a_at	5180.7	3270.2	5124.7	3967.3	3540.6	5036.4	5334.6	4109.4	759	8369	453.8	508.5
1554006_a_at	5189.1	3876.5	7014.3	1143.1	1627	3014.9	5164.2	710.1	2077.3	10663.6	3206.1	342.7
1554007_at	67971.9	85012.8	110760.5	43613.4	51038.4	65780.4	70542.9	109708.3	70925.3	90031.6	75100.7	108661.7
1554008_at	5794.9	2599.2	4192.5	1636.2	4552.9	291	1922.4	3361.4	7394.8	2707.6	4767.4	459.5
1554010_at	13010.3	15122.1	13037.4	8127.4	13131.7	7418.9	21823.5	13847.9	8646.5	23588.5	17754	16553.5
1554012_at	1658.7	210.2	1843.2	452.8	605.5	128	122.3	1799	204.2	137.7	1078.4	357.8
1554014_at	23877.3	21440.2	27985.4	19881.3	43384	23944.5	28355.2	28287.5	39548.5	20672.2	18420.2	23355.7
1554015_a_at	15228.8	14366.2	9178	8181.2	17675.3	4225.5	14155.8	15519.1	19814.2	13617.4	6853.5	4350.2
1554016_a_at	15383.4	11019.2	7149.2	1851.4	5819.4	3593	5216.7	8322.9	7452.5	14672.9	9439.1	13498.9
1554017_at	12625.9	14499.6	8663.4	6612.2	7973.3	12172.1	6579.8	7219.8	11624.8	8723.6	9643.1	7672.2
1554018_at	11832.1	96339.2	64212.4	28627.3	67858.6	86512.1	111572.8	88351.8	148686.2	146933.5	101323.7	107030.8
1554019_s_at	5143.1	4228.2	5875.5	5962.2	4751.6	2227.2	5928.8	3527.1	4252.2	734.3	1748.8	3163.8
1554020_at	4608.3	2243.5	4104	3675.9	633.2	3961.6	4399.6	2121	4540.7	2161.1	4255.3	12402.9
1554021_a_at	25418.9	29540.8	32393	20374.4	35558.6	19226.2	29106.7	22265.5	31279.2	23183.8	17420.9	23472.4
1554022_at	288.3	202.1	316.3	192.8	235.7	554.9	371.4	170.4	261.9	204.4	149.9	421.8
1554023_s_at	11301.5	6742.5	10751.3	8871.5	9013.3	9308.5	9808.5	8360.8	6049.9	6908.8	7702.9	4161.9
1554026_a_at	2774.2	3286.4	8254.3	2358	406.8	869.2	4076.3	2580.2	4287.7	4393.1	4413.5	1141.2
1554027_a_at	4357.7	7777.3	2631.9	2752.5	2861.1	3457.2	4766.6	7134.6	5202.1	6520.8	2677.3	2813.5
1554029_a_at	254.9	1839.2	932.1	4666.6	2010.7	205.6	1459.3	2476	111	187.7	3726.5	2327.7
1554030_at	3923.1	7781.4	5289.2	3138	4617.6	5812.5	5129.3	3527.1	5703.7	2136.1	3709.9	6553.6
1554032_at	171.3	598.3	611.6	358.6	402.1	694.5	227.2	440.3	488.3	863.6	712	1231.6
1554033_at	1027.8	606.3	1353.9	421.4	466.8	954.5	1253.9	942.1	745.7	905.3	982.6	674.2
1554034_a_at	292.5	5626.8	396.5	2281.8	180.3	566.5	152.9	2135.2	670.2	2607.5	653.7	1638.4
1554036_at	547.3	4365.6	1168.3	479.7	157.2	337.6	4067.6	288.8	2543.4	1877.4	2252.6	357.8
1554037_a_at	3095.9	731.6	194	1282.1	1895.1	3686.2	1634	2002.6	2920.6	592.4	2052.7	1988.7
1554038_at	1199.1	8290.7	3475.5	3523.5	5292.4	4997.6	1332.6	3351.9	2871.8	7576.3	4913.2	4866.2
1554039_at	25368.8	22151.6	30579.4	28918.7	13912.8	19125.3	20102.1	17374.9	21625.1	17872.8	23916.3	44289.5
1554041_at	1892.6	970.1	324.8	3008	5824	3212.8	2660.8	3882.1	608.1	2386.4	2185.9	500.9
1554042_s_at	6409	2170.7	2045.7	2694.2	2579.2	1039.9	2228.2	2845.3	8562.2	563.2	5142.2	12508.3
1554043_a_at	11259.7	6099.8	5436.8	9929.5	4381.9	4826.9	5146.8	7030.5	4527.4	7993.5	11491.8	4323.9
1554044_a_at	4946.7	2207.1	6563	6199.7	10349.1	4376.8	8427.9	6391.3	5512.8	8281.4	3614.1	10105.3
1554045_at	11581.4	6346.3	5276.5	9499.1	14361.2	16665.3	9376	5733.3	6808.9	7359.4	9435	3683.6
1554047_at	4286.6	1325.9	4842.1	591.7	4067.5	2448.4	4338.5	4047.8	3226.9	504.8	5949.9	293.8
1554049_s_at	626.7	2809.4	1176.8	856.2	4284.8	496.7	1293.2	355.1	617	421.4	699.5	2572.5
1554050_at	10549.4	14992.7	4281.1	17980.6	11652.6	14678.6	12674.7	10221.4	16156.7	13896.9	25960.7	19344.4
1554052_at	2978.9	9523.6	8596	3761.1	8842.3	9479.2	7750.7	5004.2	7856.4	8331.5	9147.7	5698.6
1554053_at	4746.2	6010.8	2733.2	3568.3	7515.7	7197.7	6627.9	3588.6	5938.9	2474	4501	444.4
1554057_at	20058.6	15021	17487.2	11516.4	14402.8	16273.4	21919.6	18440.2	13595.6	15094.3	17554.2	20048.7
1554059_at	6409	2526.4	721.3	932.4	873.6	4815.3	6287.1	5719.1	6879.9	3654.7	6745.2	6485.8
1554060_s_at	593.3	2700.2	1522.6	1165.5	3942.7	915.7	935	3721.2	523.8	567.4	591.2	606.4
1554062_at	3647.4	3892.7	409.1	4007.6	3027.5	3911.2	1507.3	1742.2	6498.2	3362.6	8310.8	813.6
1554063_at	3952.4	2207.1	5694.1	3783.5	5500.4	7092.9	7248.3	6386.6	6360.6	5315.1	7082.5	2666.6
1554065_at	1625.2	2166.7	2530.7	9535	6813.1	7651.7	4701.1	1533.9	9312.3	1802.3	1752.9	5875.6
1554067_at	6279.5	3068.1	6293	3523.5	6142.9	3752.1	3866.6	5103.6	2037.3	14602	7119.9	8105.4
1554068_s_at	217.3	230.4	232	3483.2	171	2863.6	2542.8	525.5	510.4	262.8	1186.7	670.4
1554069_at	714.4	699.3	995.4	542.4	744.2	830.4	1079.2	624.9	1180.7	1380.9	832.7	3725
1554071_at	133.7	145.5	223.5	98.6	355.9	66	118	899.5	1571.3	225.3	2219.3	436.9
1554072_s_at	622.5	1475.4	307.9	188.3	226.5	248.3	1743.3	2400.3	173.1	150.2	54.1	1540.5
1554074_s_at	2030.5	1940.3	2222.8	6863.2	7085.8	7578	11678.5	980	3817.2	8323.1	9205.9	4836.1
1554076_s_at	10173.4	16953.2	12763.2	15945.4	12507.7	14294.5	16305.3	15102.5	15775	20209.1	16833.9	10169.4
1554077_a_at	17781.6	10319.9	16200.7	21387.5	10594.1	17010.6	19477.3	15268.2	15757.2	20885	20672.8	23464.9
1554078_s_at	167216	193094.7	186373.8	227879.8	180238.4	189076.4	198726.9	180789.3	206624	176400.3	194153.5	188107.1
1554079_at	20271.6	22220.3	29697.8	33818.4	50839.7	29865.6	43974.6	25394.9	52873.3	29471	44422.6	33472.3
1554080_at	61909.6	84075	81611	79449.1	102432.8	68213.2	100536.5	104713.6	98254.2	112977.6	97185	95008.4
1554082_a_at	12295.8	5873.4	9017.7	7208.4	12466.1	6115.1	6990.5	9231.9	11549.4	5974.3	11833.2	1548
1554084_a_at	14982.3	14261.1	5533.8	13322.9	19838.5	14938.6	16602.4	11589.6	11997.7	5273.4	15114.2	15920.7
1554085_at	9726.4	8015.8	8701.4	14779.9	10811.3	8466.5	8607.1	10543.3	8735.3	9257.7	8614.7	11257.9
1554086_at	3200.3	2320.3	3682.2	3362.1	4331	4578.6	1537.9	2518.7	2578.9	271.2	5900	2372.9
1554089_s_at	40025.2	44719.5	72424.6	77826.3	110882.1	57814.4	74134.3	104547.9	66411.2	41177.6	50205.9	38459.1
1554091_a_at	11456.1	14774.5	9460.6	13009.2	16316.4	11593.9	7977.9	8242.4	6027.7	17397.2	13802.7	17457.4
1554093_a_at	87374.5	82308.5	90607.7	105274.6	82414	74510.7	85485.1	79366.1	60947.2	93135.6	80580.2	70492.6
1554094_at	626.7	776.1	350.1	5374.9	443.7	4830.8	1227.7	2428.7	248.6	776	3934.7	3325.8
1554095_at	3271.4	8432.2	9372	8010.8	19981.8	7263.7	7484.2	10079.4	8224.8	9028.2	2365	4519.7
1554096_a_at	685.2	739.7	1096.6	3057.3	2944.3	62.1	135.4	1448.7	1926.4	1335	391.4	2463.2
1554097_a_at	3584.7	6225.1	7128.2	6276	7381.7	6060.8	4478.3	7631.7	3857.2	1134.8	5804.2	2998.1
1554098_at	2022.2	1980.7	679.1	7432.5	2620.8	2231.1	3814.2	3479.7	4452	3187.4	6820.1	7920.8
1554099_a_at	10984	12155.1	12438.4	8181.2	9258.3	8582.9	14474.7	11925.7	15020.4	9612.3	8727.1	8659
1554101_a_at	2193.4	4846.7	480.8	3294.9	369.8	1012.7	1336.9	3124.6	732.4	379.7	562.1	779.7
1554102_a_at	442.9	6641.4	2598.2	6419.4	2625.4	3670.6	2756.9	7049.4	3617.5	10592.7	3505.8	2802.2
1554103_at	426.2	937.8	2640.4	2667.3	670.2	2782.1	3591.4	1008.4	972.1	2569.9	2431.6	6158.1
1554105_at	20104.5	29201.3	23299.4	32307.7	26069.3	28829.6	26183.8	23278.6	24971.9	13967.8	15493.1	17856.7
1554106_at	10474.2	5586.4	11080.3	6240.1	9609.6	5692.2	11722.2	10543.3	10288.8	5098.2	13494.6	8101.6
1554108_at	4570.7	4786	5234.3	2694.2	5227.7	1831.4	5736.6	2741.2	4296.6	2745.2	3963.8	4519.7
1554110_at	338.4	699.3	978.5	748.6	5745.4	3379.6	755.8	695.9	750.1	346.3	886.9	1148.8
1554112_a_at	4963.5	8088.6	5449.5	6195.3	5352.5	5125.7	2429.2	2717.5	5233.2	4923	2539.9	998.1
1554113_a_at	1086.3	1487.6	7187.2	775.5	2288	3818.1	2040.4	2007.4	825.6	8661.1	466.3	4436.9
1554114_s_at	1729.7	4491	4968.6	4285.6	4049.1	5498.2	2555.9	2835.9	3147	4810.3	1040.9	3092.2
1554115_at	5703	5651.1	6061	3106.6	3059.9	5117.9	2975.3	4691.7	5885.7	6579.2	1848.7	5638.4
1554116_s_at	4478.8	3743.1	3154.9	1506.2	3656.2	2572.5	3748.7	1832.2	2916.2	2035.9	1973.6	3325.8
1554117_at	2285.4	1620.9	8802.6	4079.4	7201.4	2052.6	2726.3	2078.4	3253.5	7630.6	1507.3	7966
1554119_at	3187.8	1722	6799.2	8320.1	4446.6	8257	3464.7	3598.1	5907.9	3475.3	5995.7	5129.9
1554121_at	1754.8	335.5	1003.8	179.3	2371.2	159.1	388.8	326.7	617	187.7	304	1371
1554122_a_at	5995.4	5752.1	2990.5	2106.9	6485	3794.8	808.3	497.1	3444.4	1218.2	6890.9	6760.8
1554125_a_at	785.5	1515.8	227.8	488.6	1881.2	496.7	113.6	1297.2	958.8	371.3	174.9	2335.2
1554126_at	21224.2	22256.7	18103	27506.6	35748.2	18384.2	28053.8	24528.5	26401.1	19983.9	14160.8	21943.3
1554127_s_at	30069.1	22543.7	31823.6	37324	52748.6	28903.3	33239.8	34271.7	32353.4	27785.5	23587.4	28086.3
1554128_at	994.4	1071.2	518.8	448.3	365.2	1098.1	7147.8	639.1	381.7	11460.5	2585.7	553.7
1554129_a_at	2251.9	7797.5	3311	2779.4	5371	1420.1	5107.4	3801.7	1575.7	625.8	3081.1	1137.5
1554131_at	935.9	2506.2	122.3	663.5	286.6	170.7	109.2	241.5	293	75.1	533	369.1
1554132_a_at	2477.6	1891.8	3294.1	4940.1	5163	3631.8	2971	4526	3266.9	2102.7	1848.7	4640.2
1554133_at	1140.6	133.4	2838.6	1694.5	711.8	1769.4	113.6	1084.2	137.6	33.4	3010.4	308.8
1554140_at	4524.8	3666.3	6107.4	3976.3	6558.9	4869.6	4958.9	4010	341.8	5194.1	2806.3	2365.3
1554141_s_at	2861.9	242.5	358.5	636.6	526.9	636.3	808.3	331.4	563.7	396.3	445.5	542.4
1554142_at	902.4	335.5	3914.2	609.7	27.7	671.3	52.4	1216.7	2507.8	150.2	70.8	2339
1554143_a_at	4449.6	3500.6	5314.5	2156.2	2366.6	3938.4	3517.1	3475	1668.9	3700.6	2140.1	4482.1
1554145_a_at	4788	9361.9	6976.3	10158.1	7608.2	10282.4	1996.7	8166.7	6986.4	9424.5	2331.7	5363.4
1554147_s_at	1182.4	634.6	1712.4	5092.5	1922.8	4151.8	2346.2	2547.1	901	3880	4879.9	241.1
1554148_a_at	7528.8	16520.7	6778.1	16192	11809.7	12241.9	12801.4	15736.9	10244.4	6900.5	8469	6971.7
1554149_at	195852	211082.8	203135.5	175063.2	183913	154667.1	178686	214346.2	199757.4	167643.3	214093.5	169135.6
1554151_at	7904.8	11273.9	15656.6	6181.8	8306.1	5575.8	8432.3	4052.6	12321.7	8619.3	9081	10900.1
1554152_a_at	4721.1	3484.4	2838.6	5482.5	5283.2	4423.4	3866.6	5420.8	5668.2	212.8	4043	3600.7
1554153_a_at	12183	3731	11143.5	18388.5	16612.2	11628.8	11704.7	7120.4	9720.7	8819.6	16592.4	11657.1
1554154_at	5728	8852.6	12392	4904.2	10168.9	8990.3	7759.5	5785.3	7803.2	11239.4	11479.3	9269.2
1554155_at	5552.6	7429.7	8056.1	8858.1	9064.1	6580.8	8926	7712.2	10124.6	6241.3	7919.4	5992.4
1554156_a_at	447	266.8	215.1	2591.1	208	368.6	310.2	198.8	159.8	3450.2	478.8	323.9
1554157_a_at	977.7	5982.5	4791.5	4845.9	1594.7	2987.7	1529.2	2087.8	4727.2	871.9	1915.3	4090.4
1554158_at	5189.1	1224.8	1843.2	520	3919.6	426.8	2341.8	691.2	639.2	2098.5	1149.2	380.4
1554159_a_at	894.1	1342	1100.9	5944.2	1003	1032.1	550.5	1638.1	1162.9	671.7	4217.8	2779.6
1554160_a_at	559.9	7466.1	7596.3	954.8	11809.7	9448.2	8248.8	7054.1	1589	5719.8	2602.3	7751.3
1554161_at	8456.3	5833	7765	6827.3	15133.1	10158.3	13600.9	15992.5	19379.2	7075.7	7590.4	3337.1
1554163_at	655.9	7466.1	805.6	2671.8	1848.9	5079.1	2813.7	2471.3	2325.9	4284.6	645.4	806
1554165_at	5418.9	1026.7	586.3	1403.1	226.5	1878	257.8	255.7	2277	250.3	304	395.5
1554167_a_at	18425	22373.9	16352.6	33984.3	27455.9	13650.4	15802.9	28779.9	18731.1	9282.7	13174	19687.2
1554168_a_at	252367.8	114060.5	118264.1	175650.4	98698	145502.2	200540	188250.6	151220.7	110937.5	184298	156510.5
1554170_a_at	8013.4	10934.3	12704.1	9185.3	7284.6	15970.7	9044	3546	9734	2707.6	7040.8	11005.5
1554171_at	9835	7922.8	14851	10996.4	10959.3	8986.5	9716.8	10865.3	5526.1	20588.8	9205.9	14440.5
1554172_a_at	9367.1	3322.7	11392.4	3501.1	3055.3	1001.1	5719.1	4639.6	2516.7	3391.8	2469.1	1871.9
1554173_at	9342	6192.7	20199.2	12964.3	12655.6	10744.2	27752.3	13156.7	11869	14668.7	5092.2	4112.9
1554175_at	3459.4	7478.2	7883.1	10610.8	1724.1	2770.4	5810.9	3413.4	896.6	1435.2	1165.8	1841.8
1554176_a_at	2799.3	6532.3	3467.1	3994.2	3716.3	4089.7	4972	9009.4	4975.7	6366.5	2094.3	3830.5
1554177_a_at	5510.8	12405.7	9144.3	9853.2	10631.1	9937.1	7134.7	21205	13515.7	9508	9459.9	13344.5
1554178_a_at	6250.3	8278.5	5474.8	5056.6	9313.7	9207.6	11870.7	5065.7	13058.5	3158.2	18432.7	12915.1
1554179_s_at	12020.1	7074	20937.4	11485	14393.6	13219.7	4500.1	16963.1	12481.5	11806.7	9734.7	5736.3
1554181_at	2089	2971.1	1037.6	2393.8	559.3	1074.8	1918	3470.3	443.9	1159.8	2619	1404.9
1554182_at	2933	3605.7	2193.3	5061.1	3882.7	2258.3	2796.2	312.5	5322	2340.5	1636.3	2549.9
1554183_s_at	3187.8	5485.3	8216.4	16295.1	1969.1	12486.4	4019.5	4919	3870.5	7693.2	2423.3	1973.6
1554185_at	2352.2	3541	4770.4	5742.5	1885.9	5211.1	6121.1	3290.3	3599.8	3108.1	174.9	4610.1
1554187_at	3568	3387.4	944.8	4810.1	3004.4	5610.7	5387.1	2769.6	5282	2857.8	5658.5	2794.7
1554188_at	1980.4	764	4918	632.1	563.9	1059.3	1131.6	923.2	1029.8	851.1	1415.7	2429.4
1554190_s_at	898.3	509.3	6061	833.8	642.5	2972.2	1594.7	123.1	93.2	296.2	374.7	926.5
1554192_s_at	3998.3	3120.6	1366.6	995.2	1945.9	10848.9	2066.6	4985.2	4634	1184.8	4688.3	7536.6
1554193_s_at	4612.5	428.5	2024.6	2550.7	3471.3	6681.6	1926.8	1813.2	2516.7	646.7	1694.6	5318.2
1554194_at	455.4	1346.1	2526.5	690.4	1442.1	543.2	332	677	874.4	4005.1	1428.2	350.3
1554195_a_at	1403.8	7789.4	10127	690.4	11148.8	2626.9	11888.2	7702.7	15158	17693.4	8177.5	11826.6
1554196_at	162.9	226.4	181.4	300.3	245	570.4	345.2	137.3	492.7	292	149.9	380.4
1554198_at	1387.1	1313.7	1113.5	3577.3	503.8	5552.5	3683.1	1410.8	1455.9	2632.5	999.3	4798.4
1554199_at	413.6	509.3	607.4	2541.8	235.7	368.6	1114.1	383.5	466.1	371.3	378.9	4327.6
1554201_at	8911.7	2845.8	2960.9	2689.7	6138.3	11985.8	2796.2	2641.7	1318.3	2853.6	7952.7	3054.6
1554202_x_at	3446.8	20126.4	12961.4	10633.3	7876.2	15404.2	13308.2	6329.8	8872.9	13458.9	9901.3	14391.6
1554203_at	5698.8	5275.1	2442.1	4742.8	1469.9	2130.2	2040.4	2168.3	1180.7	5006.4	6965.9	3890.7
1554205_s_at	5398	8064.3	11949.1	10920.2	8172.1	6763.1	8978.4	8318.2	7301.6	5961.8	5417	4297.5
1554206_at	3108.4	925.7	9114.8	3312.8	4197	686.8	3421	6149.9	6360.6	3967.6	3651.6	297.5
1554208_at	12788.9	11403.2	21030.2	10198.4	12304.3	17930.2	13024.2	14065.7	14110.5	6504.1	14223.2	9250.4
1554210_at	2155.8	1523.9	5521.2	936.9	2667	3123.5	2084	232	692.4	492.3	312.3	542.4
1554212_s_at	2293.7	3205.5	4255.8	13600.9	4885.7	9506.4	2822.4	5633.8	2392.4	3729.8	241.5	8858.7
1554213_at	7863	5610.7	2526.5	1026.6	7825.4	2859.7	5343.4	10117.2	10488.6	2177.8	10117.8	7205.2
1554214_at	2987.3	1063.1	1269.6	1129.7	3905.8	3057.6	589.8	1941.1	3120.4	584.1	1074.2	813.6
1554216_at	2373.1	238.5	210.9	116.6	300.4	228.9	336.4	156.2	253	141.8	3630.7	143.1
1554217_a_at	2323	307.2	337.4	448.3	1382	415.2	1144.7	151.5	1806.5	3813.2	3039.5	414.3
1554219_at	10286.2	8226	6575.6	8871.5	1825.8	2103	7051.7	7655.4	1531.3	7705.7	9522.4	4259.8
1554220_a_at	3939.9	5178.1	1383.5	4940.1	3369.6	4326.4	2188.9	4161.5	3950.4	3295.9	1444.8	6406.7
1554222_at	6212.7	14382.4	6069.5	7549.1	7150.6	10732.5	10975.1	9411.8	7883.1	3984.3	2868.8	3431.2
1554224_at	2891.2	755.9	877.3	1340.4	1594.7	407.4	1782.6	1126.8	617	500.6	2365	4986.8
1554225_a_at	3204.5	2853.8	1413	2694.2	563.9	329.8	222.8	1657	350.7	667.5	1719.6	297.5
1554228_a_at	793.8	4252.5	1657.6	1008.6	3933.5	620.8	3901.6	269.9	3431.1	776	408	772.1
1554229_at	8577.4	5812.8	6626.2	8822.2	5782.4	8066.9	7436.1	3072.6	4252.2	5657.2	2781.4	11103.5
1554231_a_at	459.6	1038.9	607.4	1403.1	2019.9	977.8	712.2	591.8	355.1	738.4	953.5	907.7
1554232_a_at	3133.5	517.4	4357	1860.4	480.7	496.7	402	610.7	3044.9	801	5188	6026.3
1554233_at	12287.5	15413.1	11890.1	18038.9	13293.5	11745.2	7195.8	25257.6	20342.4	17697.6	22763	11668.4
1554234_at	259	836.7	898.4	390	3147.7	1296	2320	1093.6	3178.1	312.9	262.3	866.3
1554235_at	2891.2	3682.5	4281.1	2142.8	3952	2130.2	4159.3	4985.2	2916.2	3667.2	820.2	2911.5
1554237_at	1779.8	2570.9	383.8	515.5	3762.5	1179.6	1537.9	317.2	355.1	2065.1	5196.3	372.9
1554239_s_at	47257.3	37027.1	40676.9	75795.6	57449.4	44455	55220.6	46462.6	57525	40218	38039.6	31099.5
1554240_a_at	6785.1	3330.8	856.2	6473.2	3480.5	6324.7	2940.4	2087.8	1771	8097.8	2756.4	1318.3
1554241_at	427684.9	173784.9	300968.3	114849.9	189533.6	148734.3	126449.4	136253.6	89088.3	701391.6	211778.4	465821.6
1554242_a_at	5916	121.3	1657.6	4657.7	698	442.3	3163.2	340.9	3218	751	595.4	824.8
1554245_x_at	944.2	1382.5	10380.1	10077.4	3277.1	12983	8703.2	6268.2	5432.9	11264.4	13536.2	12184.4
1554246_at	869	699.3	1273.8	936.9	2985.9	1230	1315.1	194.1	719.1	1230.7	5412.8	3450.1
1554248_at	11740.2	9503.4	8444.1	7562.5	13242.6	7927.2	8607.1	10799	17803.5	12353.3	11150.4	14161.8
1554249_a_at	2122.4	2987.2	4264.2	6365.6	4978.1	333.7	834.5	4052.6	6844.4	5365.2	179	2090.4
1554250_s_at	10804.3	7445.8	9009.3	11673.3	18225.4	11411.6	17764.6	16196.1	9876	19270.4	20073.2	5698.6
1554251_at	16143.8	25664.3	16652	21535.5	22376.1	17969	18380.7	24519	26995.9	13158.5	19769.3	16598.7
1554252_a_at	1086.3	654.8	2893.4	2062.1	2907.4	2650.2	1516.1	1373	497.1	1668.8	5646	3517.9
1554253_a_at	9576	14548.1	9840.2	3178.3	7192.2	8160	4115.7	5870.6	1029.8	9808.4	14277.3	8131.7
1554256_a_at	2774.2	1980.7	932.1	1187.9	587	582	585.5	582.3	732.4	1105.6	1140.9	1145
1554258_a_at	1057	6455.5	10751.3	627.6	6757.7	4861.8	5631.7	3224.1	5282	4868.7	1869.5	1325.8
1554259_at	467.9	832.7	1535.3	847.3	480.7	1133	624.8	672.3	1136.3	575.7	691.2	730.7
1554260_a_at	2694.8	4911.3	6183.4	6751.1	4534.4	9448.2	3866.6	10841.6	443.9	4242.9	3718.2	4523.5
1554261_at	576.6	1338	1286.4	887.6	2708.6	613.1	441.3	492.4	182	383.8	1665.5	2433.1
1554262_s_at	848.1	804.4	695.9	1111.7	1520.7	523.8	183.5	459.2	2476.8	3930	412.2	1284.4
1554264_at	1566.7	3185.3	1421.4	1739.3	1224.9	776	926.2	1666.5	1957.4	421.4	1024.3	436.9
1554266_at	2912.1	7623.7	3062.2	3061.8	4474.3	7849.6	11464.4	3962.6	5246.5	1322.5	3268.5	3337.1
1554268_at	4579.1	4393.9	4454	3169.4	896.7	2898.5	6719.6	426.1	5228.7	3600.4	4771.6	1495.3
1554271_a_at	3413.4	2231.3	3024.2	479.7	2408.2	3740.5	2455.4	2977.9	2894	3003.8	5725.1	2007.5
1554272_at	1165.7	1309.7	2944.1	112.1	189.5	1047.6	1533.5	369.3	173.1	963.7	395.6	794.7
1554273_a_at	204.7	565.9	1113.5	977.3	402.1	1067	729.6	1373	221.9	471.4	412.2	546.1
1554274_a_at	5260.1	1321.8	6508.1	8459.1	7802.3	4695	1813.2	3418.2	5020.1	9733.3	857.7	6086.6
1554276_at	396.9	299.1	261.5	4639.7	4016.7	469.5	196.6	2154.1	341.8	496.5	266.5	1743.9
1554277_s_at	284.1	262.7	227.8	407.9	305.1	159.1	214.1	113.6	119.8	175.2	195.7	1389.8
1554279_a_at	2473.4	2995.3	944.8	12215.7	5269.3	2475.5	2009.8	904.3	6436.1	329.6	3838.9	5585.6
1554280_a_at	5485.7	6031.1	4234.7	4751.8	2167.8	6472.1	6059.9	1548.1	2019.6	1176.5	6920.1	452
1554281_at	1119.7	76.8	139.2	4420.1	97.1	1493.9	192.2	899.5	75.5	267	2494.1	248.6
1554283_at	4825.6	2558.8	3589.4	5146.3	4566.7	4737.7	1472.4	3389.8	4212.3	2924.6	1882	3352.1
1554285_at	2669.7	7021.4	2712.1	8221.5	6327.8	5428.3	7851.2	6713.3	4056.9	8807.1	4309.4	6342.7
1554286_at	1483.2	2481.9	3694.8	1075.9	4113.8	1920.7	5614.2	653.3	1211.8	5323.5	587.1	749.5
1554287_at	3492.8	4491	3665.3	2183.1	3609.9	3391.3	2861.7	3754.3	1052	4326.4	3060.3	5495.2
1554288_at	4842.3	472.9	236.2	4187	3822.6	2673.4	4744.8	511.3	643.6	830.2	4134.6	2282.5
1554290_at	3568	8755.5	4032.3	3384.5	8232.2	3150.7	7444.9	5340.3	6112	4347.2	6416.3	5397.3
1554291_at	2047.2	4393.9	1434.1	4308	1303.5	2708.4	1669	4379.2	3697.4	3971.7	2810.5	1661
1554292_a_at	334.2	416.4	2218.6	331.7	776.5	217.3	266.5	2367.2	279.6	191.9	3168.6	365.3
1554293_at	547.3	2671.9	316.3	466.2	402.1	159.1	2184.5	118.4	62.1	1280.8	145.7	2531
1554294_s_at	208.9	165.7	2121.6	1456.9	1673.2	236.7	2027.2	359.8	1007.6	1410.1	2048.5	497.2
1554295_x_at	200.5	2134.3	253.1	170.3	4673.1	585.9	1507.3	880.6	128.7	154.4	353.9	1205.3
1554296_at	2719.9	1204.6	164.5	2940.7	4016.7	2056.5	939.3	871.1	1597.9	3537.9	2668.9	2583.8
1554298_a_at	3446.8	76.8	261.5	3572.8	83.2	108.6	1039.8	2073.6	1123	1497.7	237.3	1450.1
1554299_at	1487.4	2724.5	826.7	954.8	443.7	232.8	1149.1	643.9	688	187.7	936.8	429.4
1554300_a_at	931.7	1471.4	4664.9	170.3	970.7	1602.5	642.3	464	1211.8	3421	2706.4	3295.6
1554301_at	246.5	1903.9	3867.8	219.7	161.8	1715	240.3	340.9	2902.9	579.9	2594	1035.8
1554302_s_at	2640.5	1960.5	1687.1	708.3	3651.5	4446.7	873.8	374	2272.6	3279.2	3568.3	1337.1
1554303_at	380.2	1540.1	1370.8	3124.5	855.1	3123.5	2053.5	4208.8	537.1	680	4463.5	542.4
1554305_at	10411.6	9159.8	6512.3	10781.2	3235.5	1431.8	7152.2	6746.4	5370.8	7363.6	6224.7	8015
1554306_at	3831.2	3435.9	5905	3581.8	3291	927.4	458.8	236.7	2126.1	575.7	737	6056.4
1554307_at	747.9	602.3	801.4	2483.5	1959.8	686.8	388.8	497.1	506	5302.6	1174.2	263.7
1554308_s_at	388.6	428.5	2125.8	416.9	3184.7	450.1	1642.8	767	199.7	1681.3	129.1	192.1
1554309_at	1533.3	2401.1	1096.6	1600.4	633.2	1932.3	292.7	1060.5	177.5	1806.5	3114.5	354
1554310_a_at	1069.6	3787.6	885.7	2452.1	1206.4	1870.2	1481.1	1619.1	648	4222.1	437.2	2734.4
1554311_a_at	346.8	3557.2	2281.9	847.3	2662.4	2184.5	2966.6	2760.1	288.5	221.1	4734.1	195.9
1554312_at	7202.9	6447.4	1223.2	8055.6	8907	10243.6	7995.4	5269.3	6653.5	7559.7	7182.4	9510.3
1554314_at	2920.4	2797.2	598.9	2196.6	2306.5	950.6	3097.7	1789.6	3448.8	4055.2	1823.7	4516
1554316_at	7695.9	6144.2	7280	10046	6179.9	5769.8	7313.8	6779.5	6365	6070.3	5983.2	8504.6
1554317_s_at	1316.1	11892.3	8819.5	5500.4	10104.1	4431.1	5199.2	2869	4163.5	9320.2	6316.3	1250.5
1554318_at	5895.2	2526.4	3260.4	9624.6	1927.5	11760.8	5330.3	2031	4855.9	5377.7	2752.2	1973.6
1554319_at	125.3	113.2	232	130	268.1	178.5	113.6	847.4	155.4	104.3	1074.2	384.2
1554321_a_at	3835.4	2659.8	8148.9	7078.4	6623.6	3919	6606	4010	2694.3	2081.8	1940.3	3160
1554322_a_at	426.2	2073.7	430.2	381	531.6	357	948.1	331.4	634.7	713.4	370.6	783.4
1554324_s_at	158.8	1293.5	6385.8	1232.8	2246.4	2813.1	2669.5	1628.6	6666.9	450.6	2985.4	4067.8
1554325_at	1742.2	270.8	236.2	210.7	212.6	337.6	201	213	168.7	229.5	216.5	308.8
1554327_a_at	3233.8	1734.1	476.6	694.8	550	1230	235.9	918.5	470.5	1080.5	920.2	651.6
1554328_at	2164.2	1879.7	4222.1	304.8	1428.3	1241.7	2241.3	3176.7	2596.6	529.8	299.8	1111.1
1554329_x_at	472.1	3112.5	2324	215.2	2865.8	2436.7	1773.8	4218.3	2312.5	4672.6	3006.2	4519.7
1554331_a_at	7019	1455.2	6546.1	6338.7	1081.6	1299.9	5491.9	1197.8	5375.2	8377.4	1286.6	5706.2
1554332_a_at	635.1	2162.6	5238.6	6840.8	5421.8	3042	6523	5416.1	3937.1	897	15243.3	1600.7
1554333_at	6317.1	4887.1	3880.4	8840.1	14795.7	4861.8	7868.7	10330.3	9623	1268.3	262.3	210.9
1554334_a_at	26931.4	47872.5	41499.3	61970.5	106463.3	37288.3	53700.2	50287.9	72736.3	28494.7	47253.9	27510.1
1554335_at	798	2441.5	307.9	1389.7	1086.2	4423.4	1944.2	321.9	479.4	1013.8	262.3	4779.6
1554337_at	309.2	1653.3	4104	1950	2056.9	415.2	327.7	378.7	1602.4	258.7	1744.6	403
1554339_a_at	1804.9	1815	3007.3	2927.3	1858.1	779.9	1703.9	2381.4	2192.7	1047.2	724.5	2610.1
1554340_a_at	121.2	966.1	485.1	874.2	342	597.5	485	3228.8	372.8	863.6	2252.6	613.9
1554341_a_at	18646.4	15502.1	9722.1	6267	12253.5	7321.9	15636.9	16035.1	10417.5	8619.3	4022.1	6806
1554342_s_at	30674.9	23174.3	33097.4	24041.4	17504.3	30323.5	21814.7	27094.5	38700.7	39312.7	21755.3	20301.1
1554343_a_at	1144.8	1507.8	565.2	2990	841.2	353.1	2084	1249.9	3271.3	3517	1136.7	2293.8
1554344_s_at	21245.1	19390.7	16626.7	18119.6	11837.5	18931.3	22990	11802.7	25762	21248	18911.5	14685.3
1554345_a_at	18897.1	21694.8	32789.5	32491.5	22972.4	15842.7	21312.3	20423.8	20173.7	26012.4	20335.5	32380.1
1554346_at	1675.4	2025.2	2357.8	1111.7	462.2	1408.5	856.3	1387.2	1491.4	680	1095.1	1133.7
1554348_s_at	4742	1119.7	5770	1192.4	4562.1	737.2	4543.8	3446.6	5601.6	2728.5	1332.4	5521.6
1554349_at	493	367.8	337.4	322.8	610.1	318.2	214.1	326.7	293	283.7	2294.2	2610.1
1554351_a_at	7812.9	14887.6	11552.7	21907.6	13104	8823.5	16471.4	15888.4	20076.1	12899.8	3251.9	7804.1
1554352_s_at	935.9	3969.5	548.3	7235.3	9101.1	2370.8	5588	7712.2	8007.3	8444.1	5483.6	6082.8
1554354_at	137.9	1301.6	219.3	1694.5	2015.3	69.8	2105.9	2466.6	2188.3	1869.1	512.1	192.1
1554355_a_at	2335.5	8399.8	2526.5	1098.3	5181.5	5358.5	9175	6718	12610.2	5786.6	6291.4	6591.3
1554356_at	288.3	2607.3	2066.7	3586.3	2810.3	5424.5	3246.2	516	621.4	396.3	1349	1020.7
1554360_at	7194.5	7874.3	6537.7	6580.8	6226.1	9036.9	6470.6	7200.9	10475.2	4593.4	5650.1	1099.8
1554362_at	2644.7	3541	1176.8	1685.5	3101.5	2258.3	2127.7	2745.9	3302.4	2799.4	533	1291.9
1554364_at	4675.2	4240.3	8136.2	4742.8	6008.9	3864.6	6413.8	4308.2	4771.6	11164.3	1736.3	7412.3
1554365_a_at	9705.5	31444.7	20131.8	24848.3	30261.6	14985.2	28455.7	29726.8	22384.2	13442.2	10592.5	20779.4
1554367_at	6889.5	6516.1	628.5	6356.6	7848.5	11791.8	6116.7	7082.5	5583.8	8523.4	5150.5	10372.8
1554368_at	142.1	2655.8	240.4	210.7	332.8	2149.6	65.5	3778	195.3	137.7	345.6	199.6
1554371_at	2786.7	6843.5	995.4	8728.1	6471.1	5595.2	2765.6	4185.1	7781	3462.8	5616.8	7374.7
1554372_at	8318.4	9050.6	12134.7	16958.5	5921	2397.9	6911.9	7541.8	6129.8	3383.5	4072.1	12116.6
1554374_at	1111.3	396.1	3918.4	479.7	2533	1125.2	904.4	1112.6	439.4	1973.4	3318.5	1062.1
1554375_a_at	2089	3205.5	232	255.5	545.4	1047.6	2512.2	525.5	2854.1	517.3	4763.3	320.1
1554376_s_at	5059.6	7599.4	5833.3	9593.2	10057.9	9071.8	9463.4	4687	9418.8	10813.8	8035.9	5453.8
1554377_a_at	309.2	832.7	392.3	1179	647.1	543.2	524.3	2466.6	794.5	450.6	420.5	1092.3
1554378_a_at	1015.3	3945.2	3914.2	4173.5	3730.1	1788.8	655.4	426.1	2485.6	216.9	4459.3	3306.9
1554379_a_at	614.2	1887.7	565.2	1057.9	1201.8	1893.5	1131.6	1041.5	1189.6	2194.5	437.2	4632.7
1554380_at	4215.6	444.6	691.7	4487.3	522.3	869.2	240.3	430.8	759	6395.7	724.5	380.4
1554382_at	346.8	1208.6	2037.2	1403.1	2981.3	834.2	3665.6	4355.6	998.7	9457.9	4442.7	2595.1
1554383_a_at	12571.6	7910.7	8878.6	15389.5	8874.6	9847.8	12727.1	4691.7	12184.1	5628	13632	5359.6
1554384_at	2861.9	1059.1	442.9	2582.1	2214	915.7	1520.4	1155.2	759	2152.7	1861.2	723.2
1554385_a_at	5088.8	9159.8	5158.4	2241.4	1238.8	5672.8	2403	3957.9	736.8	913.7	6403.8	6591.3
1554386_at	1483.2	594.2	603.2	1367.3	693.3	395.8	633.5	449.8	230.8	1118.1	1440.6	512.2
1554388_at	8088.6	5444.9	1231.6	3173.8	6998	7038.6	12001.8	12493.9	4762.7	5135.7	6041.5	990.6
1554390_s_at	8138.7	5643	9764.3	7324.9	9258.3	11252.5	9590.1	5865.8	5672.6	8506.7	7931.9	4606.4
1554391_at	593.3	755.9	670.6	3783.5	915.2	745	646.6	374	874.4	3487.8	4501	3141.2
1554393_a_at	1140.6	1370.3	4260	3989.7	3887.3	1676.2	436.9	392.9	3954.8	1956.7	5117.2	7683.5
1554394_at	1813.3	1633.1	4104	2358	1890.5	3437.8	179.1	2693.8	1540.2	563.2	2569	282.5
1554396_at	4867.4	8840.4	4386.6	6688.4	7340.1	7201.6	4487	2130.4	5748.1	7129.9	603.7	4595.1
1554397_s_at	3037.4	4163.5	4268.5	5796.3	7085.8	3686.2	5762.8	5089.4	3932.7	4968.8	1915.3	5137.4
1554398_at	6446.7	1204.6	274.2	578.3	3420.4	512.2	2311.2	269.9	235.2	3341.8	470.5	1634.6
1554400_at	11163.6	1701.8	2404.2	2187.6	3891.9	5754.3	10232.3	7977.3	4354.3	4088.6	18120.4	4568.7
1554401_a_at	217.3	570	771.9	475.2	314.3	368.6	594.2	194.1	204.2	450.6	470.5	482.1
1554403_a_at	284.1	3241.9	442.9	654.5	2320.3	1105.8	467.5	232	816.7	1305.8	2011.1	3804.1
1554404_a_at	359.3	327.4	548.3	430.4	314.3	477.3	349.5	383.5	319.6	450.6	458	436.9
1554405_a_at	3054.1	2069.6	1067.1	1838	3794.8	764.4	4674.9	2764.8	4256.7	667.5	553.8	1581.9
1554406_a_at	5189.1	2591.1	2830.2	1098.3	1442.1	7787.5	506.8	3048.9	5845.7	1109.8	961.8	7069.6
1554408_a_at	1591.8	695.3	1459.4	309.3	4261.7	1113.6	1122.8	2111.5	1167.4	796.9	2069.4	922.8
1554409_at	1428.9	2239.4	3610.5	632.1	4599.1	779.9	576.7	591.8	2725.3	1727.2	1436.5	2015
1554410_a_at	7278.1	15170.6	4023.8	18294.4	18322.4	11221.4	12281.4	16309.7	15033.7	9649.8	10480	7977.3
1554411_at	2958	3868.4	2577.1	7750.8	7067.4	3631.8	3272.4	5345	6409.4	133.5	870.2	4109.2
1554413_s_at	2398.2	412.3	1763.1	2165.2	2056.9	1028.2	262.1	1472.4	2419.1	187.7	216.5	2365.3
1554414_a_at	5962	9539.7	6309.9	9929.5	9313.7	6937.7	7667.7	6538.1	9481	2294.6	8452.3	7676
1554415_at	4470.5	2821.5	4466.7	3241.1	6064.3	6526.4	4491.4	5605.4	2064	3600.4	5167.2	1371
1554417_s_at	3192	1216.7	535.7	7974.9	360.5	818.7	786.4	1358.7	355.1	675.9	420.5	952.9
1554418_s_at	764.6	1903.9	535.7	1994.9	1848.9	2394.1	1157.8	1737.5	2179.4	538.2	3680.7	5781.5
1554419_x_at	4875.7	4741.6	2750	4119.7	1645.5	791.6	6632.2	2902.1	519.3	2257	3639.1	745.8
1554420_at	4395.3	7365	6693.7	12269.5	1469.9	9176.6	712.2	6433.9	4602.9	1347.6	3264.3	7314.4
1554423_a_at	42791.1	47298.5	24092.3	60060.9	52332.6	32383.8	35004.9	54170	39708.2	18703.1	39088.8	23958.3
1554424_at	3058.3	3310.6	261.5	4500.8	4603.7	1167.9	4412.8	4990	3098.2	1627.1	391.4	591.3
1554428_s_at	12500.6	14814.9	18992.9	21221.7	9785.2	16339.4	13714.5	15812.6	13640	13638.2	19731.8	17363.3
1554429_a_at	16569.9	13921.5	15644	14564.7	17356.4	13704.7	17288.4	11845.3	14638.7	15378	12824.2	15476.3
1554430_at	6145.8	10178.4	2146.9	1618.3	7081.2	2894.6	6160.4	2357.7	5335.3	3909.2	599.6	13408.5
1554432_x_at	17459.9	20179	12316.1	14891.9	13057.7	9324	21342.9	19032	2987.2	8598.5	14747.8	12632.6
1554433_a_at	10156.7	14859.3	1649.2	17442.7	12553.9	8520.8	8773.1	9407.1	9023.8	997.1	6836.8	5664.7
1554436_a_at	5314.4	2732.6	3184.5	2156.2	2403.5	3123.5	1874.3	4137.8	3910.5	3775.7	4392.7	3092.2
1554438_at	434.5	3015.5	2771.1	685.9	448.4	399.7	1773.8	241.5	918.8	187.7	2111	512.2
1554440_at	2565.3	5974.5	797.2	600.7	129.4	690.7	764.6	4218.3	2729.8	246.1	4800.7	4647.8
1554441_a_at	23137.8	20583.2	19946.2	31438	24137.2	14798.9	24693.9	21844.1	25402.4	9266	19844.2	13532.8
1554442_at	19147.8	23990.8	10439.2	10776.7	6554.3	5323.6	14837.3	9208.2	20129.3	13809.3	22026	47332.8
1554443_s_at	1048.7	4232.2	1813.7	3442.8	845.9	702.3	1105.4	246.2	5828	3925.8	387.2	606.4
1554444_s_at	10507.7	25409.6	16226	18249.6	19117.5	16742.9	12849.4	19017.7	14452.3	13921.9	11791.6	14312.5
1554445_at	472.1	691.2	839.4	309.3	323.6	496.7	463.1	653.3	372.8	1493.6	287.3	357.8
1554447_at	4169.6	428.5	2674.1	4115.2	3281.8	2976.1	3862.3	4052.6	3315.7	4363.9	2356.7	2745.7
1554448_at	4115.3	3997.8	9203.3	1936.6	6230.7	1998.3	5570.6	4611.2	4425.3	10229.7	4875.7	5096
1554449_at	75.2	109.1	358.5	1829	1368.2	159.1	1328.2	1429.8	1282.8	363	2002.7	3246.7
1554450_s_at	4700.2	9252.7	8056.1	22889.3	11181.1	5866.8	7112.8	12593.3	9609.7	8373.2	7956.8	8067.7
1554451_s_at	5210	7110.3	1100.9	1999.3	9165.8	6056.9	7715.8	4412.4	2689.8	6228.8	3605.8	5145
1554452_a_at	16778.8	2910.4	7280	699.3	10427.7	7186.1	10503.2	10846.3	11762.4	9987.8	11525.1	9491.4
1554453_at	2744.9	3128.7	2513.8	2873.5	3069.1	752.8	2188.9	440.3	661.4	3404.3	2302.5	655.4
1554455_at	28636	17850.6	9625.1	16550.6	8717.5	10565.7	17524.3	14586.4	15957	21056.1	17987.2	12184.4
1554456_a_at	13139.8	8141.1	8827.9	11731.5	7270.7	10375.6	11036.3	8659.1	10271.1	7171.7	12899.2	6301.2
1554459_s_at	497.2	291	1037.6	439.3	221.9	803.2	454.4	639.1	199.7	588.3	145.7	2964.2
1554460_at	142.1	48.5	151.8	53.8	2773.3	116.4	1673.4	85.2	297.4	204.4	183.2	828.6
1554462_a_at	72810	84790.5	44979.1	154043.2	109190.4	42794.3	108824.6	134819.1	51182.2	50072.3	52021.3	35498.7
1554464_a_at	11602.3	17345.3	691.7	24202.8	28158.5	14162.6	17135.5	30479.5	20342.4	9445.4	12466.1	10451.9
1554465_s_at	4737.8	2009	1961.3	4662.1	5320.2	3468.9	2844.3	4866.9	2561.1	5377.7	4401	873.8
1554466_a_at	1011.1	1948.4	687.5	4877.3	605.5	2246.6	1708.3	1354	2139.4	21022.7	7956.8	9566.7
1554468_s_at	944.2	2942.8	455.5	3200.7	795	1036	3193.8	3214.6	1513.6	596.6	857.7	587.6
1554469_at	2172.6	2825.5	1172.6	3178.3	4529.8	3651.2	3648.2	3129.4	3497.7	8339.8	2677.3	5604.5
1554470_s_at	9588.5	7753.1	6525	9431.9	9073.4	9560.7	11634.8	12929.4	10652.8	8606.8	5175.5	4568.7
1554471_a_at	11840.4	12280.4	14728.7	17303.7	15151.6	13894.9	10127.5	16461.2	10124.6	9558	13232.2	12579.9
1554472_a_at	4800.5	8804	13054.2	7437	8685.1	6309.1	8786.2	10377.6	8872.9	4480.7	4700.8	5280.5
1554473_at	2243.6	1891.8	3969	210.7	1918.2	407.4	1524.8	388.2	430.5	1585.4	3131.1	2203.4
1554474_a_at	2368.9	2215.2	6352.1	6356.6	9313.7	2976.1	6737.1	5188.8	9822.8	8465	3659.9	6745.7
1554475_a_at	9204.1	13800.3	13227.2	15353.7	10344.5	12870.5	8580.8	6471.8	8300.3	7467.9	6716.1	17016.8
1554476_x_at	5598.5	5521.7	4551.1	4648.7	7025.8	4737.7	5714.7	5643.3	7164	8377.4	7007.5	5845.5
1554478_a_at	2628	5525.8	7073.3	8562.2	12239.6	5218.8	6164.7	5392.4	4287.7	2215.3	6353.8	5201.4
1554479_a_at	54898.9	65343.1	59800.6	69057.9	62686.4	45991.6	60100.8	108723.6	73300	69380.3	70791.3	62809.1
1554480_a_at	26020.6	18343.8	18461.5	31290.1	22801.4	20751.1	19787.5	22658.4	12295.1	20630.5	11608.4	11193.9
1554481_a_at	2001.3	493.2	1214.7	3873.2	4580.6	419.1	878.2	1226.2	1886.4	805.2	487.2	602.6
1554482_a_at	28535.7	34884.7	27213.5	55188	43892.5	35716.9	41645.9	49459.4	34017.9	32796	30549.1	23562.8
1554483_at	2477.6	10526	6073.7	5213.5	2916.6	11508.6	9319.2	6547.6	5375.2	11197.6	9905.4	12579.9
1554485_s_at	284.1	303.2	721.3	331.7	439.1	690.7	144.2	445	372.8	659.2	254	629
1554486_a_at	8698.6	6730.4	15369.8	8660.8	10067.2	6328.5	11879.5	11864.2	12188.6	10897.3	12349.5	7864.3
1554487_a_at	5427.2	1406.7	6984.7	7405.6	7571.2	5102.4	3587	2547.1	3977	8152.1	6495.4	5521.6
1554488_at	4224	3565.3	4323.3	2393.8	11088.7	6088	4753.5	2457.1	3559.8	3037.2	5537.7	2949.1
1554489_a_at	5606.9	2211.1	5740.5	8113.9	15600	7496.5	5063.7	4204.1	5779.1	6950.5	5175.5	5966
1554491_a_at	564	6221	4120.8	990.7	1086.2	446.2	3233.1	369.3	4261.1	400.5	582.9	1491.5
1554492_at	87.7	242.5	337.4	569.3	32.4	807.1	174.8	179.9	195.3	2061	162.4	2832.4
1554493_s_at	3513.7	2914.5	873.1	2528.3	2075.4	3100.2	5382.7	468.7	2898.4	5786.6	3056.2	1883.2
1554494_at	129.5	2700.2	742.3	3442.8	4945.8	496.7	3739.9	932.7	2361.4	2382.2	533	1574.4
1554495_s_at	1345.3	7146.7	10312.6	4325.9	2962.8	3651.2	1773.8	1808.5	3422.2	283.7	2781.4	7028.2
1554496_at	3016.5	1333.9	1594.3	923.5	4187.7	4050.9	2280.7	5846.9	5659.3	1777.3	5550.2	7028.2
1554499_s_at	2264.5	6649.5	227.8	847.3	619.4	562.6	1717	3815.9	2676.5	4472.4	4430.2	1491.5
1554500_a_at	572.4	4102.9	202.5	430.4	208	4241	397.6	241.5	150.9	988.8	308.1	489.6
1554501_at	7904.8	3953.3	1919.1	6697.3	5805.5	3383.5	10070.7	7939.4	13981.8	5957.6	9834.7	9713.6
1554503_a_at	2502.6	1507.8	1931.8	224.1	2486.7	939	4019.5	232	3009.4	1948.3	266.5	1325.8
1554504_at	2394	1758.4	590.5	2219	1340.4	174.6	257.8	1387.2	430.5	75.1	737	1224.1
1554506_x_at	2849.4	537.6	2450.6	4173.5	490	104.8	1013.6	634.4	1038.6	2628.4	420.5	3484
1554507_at	1654.5	2878.1	2982	71.7	1557.7	166.8	231.6	2769.6	119.8	158.5	137.4	828.6
1554508_at	2335.5	3504.6	3087.5	246.6	2514.5	694.5	1891.8	3456.1	2791.9	479.8	378.9	557.4
1554509_a_at	731.1	1855.4	409.1	1448	573.2	551	222.8	7589.1	3400	1093.1	441.4	873.8
1554510_s_at	330926.7	424586.9	314199.7	504788.3	522101.5	346358.7	374284.6	524406	519713.7	189475.3	289464.8	293853.6
1554511_at	2895.4	574	556.8	475.2	688.7	353.1	769	298.3	452.7	934.5	341.4	1291.9
1554512_a_at	313.3	355.7	358.5	515.5	184.9	97	96.1	1685.4	230.8	521.5	54.1	474.6
1554513_s_at	555.7	966.1	2939.8	282.4	2306.5	190.1	668.5	2428.7	1518	246.1	5962.4	361.6
1554514_at	756.2	1677.5	5095.2	524.5	2976.7	4512.6	8589.6	6093.1	1686.7	5448.6	4738.3	5698.6
1554516_at	21537.6	10101.6	15981.4	14690.2	16769.4	16902	19503.5	9795.3	10954.6	3725.6	16954.6	26357.5
1554517_x_at	24211.5	19342.2	16896.7	15335.7	10913	28216.5	14614.5	6164.1	21811.6	21323.1	22900.4	20384
1554518_at	8322.6	4980.1	6917.3	1156.6	5181.5	6347.9	4246.7	4616	3422.2	9103.3	8140	4824.8
1554519_at	1938.6	5513.6	3964.8	3684.9	360.5	3069.2	480.6	1193	4074.7	7104.9	1195	1898.3
1554520_at	6872.8	6677.8	5567.6	9606.7	2181.7	10748	10651.8	14823.1	9228	6817	9868	4738.2
1554522_at	204.7	3233.8	147.6	623.1	268.1	1986.6	943.7	3162.5	2405.8	233.6	1636.3	2229.7
1554523_a_at	7006.5	10623.1	4622.8	3559.4	3420.4	5835.8	10455.2	6770.1	8961.7	6341.4	4122.1	11325.7
1554524_a_at	2657.2	1988.8	392.3	2470	2015.3	457.9	1572.9	2954.2	359.5	367.1	2648.1	3890.7
1554526_at	873.2	885.3	168.7	1636.2	203.4	139.7	611.7	213	1970.8	4017.6	487.2	452
1554528_at	213.1	533.6	210.9	394.5	332.8	605.3	3582.6	303	364	851.1	803.6	4451.9
1554530_at	593.3	545.7	793	170.3	494.6	942.9	930.6	213	372.8	713.4	304	956.7
1554531_at	1265.9	1006.5	1969.7	1851.4	2717.9	3057.6	1406.8	2627.5	2041.8	1418.5	1145	1352.2
1554533_at	2402.3	262.7	1037.6	641	2043	182.4	126.7	1387.2	1651.2	321.2	124.9	301.3
1554534_at	384.4	901.4	2222.8	425.9	480.7	5451.6	5688.5	4459.7	4527.4	4013.5	370.6	5721.2
1554536_at	334.2	759.9	232	282.4	323.6	2254.4	725.3	1216.7	519.3	2995.5	328.9	455.7
1554537_at	2452.5	6875.9	3652.7	6616.6	5542	6646.7	5408.9	2807.4	4625.1	9996.1	5258.8	2598.8
1554538_at	2210.2	7959.2	10894.7	5442.1	4936.5	5311.9	7034.2	3948.4	2365.8	9441.2	8847.9	8146.8
1554539_a_at	844	5117.5	3644.2	3675.9	4113.8	5948.3	2123.4	265.1	6680.2	6704.4	6645.3	2033.9
1554540_at	2114.1	2348.6	2146.9	1703.5	1377.4	201.8	235.9	814.3	390.6	383.8	95.8	2033.9
1554541_a_at	610	4026.1	2260.8	708.3	300.4	869.2	655.4	3503.4	714.6	1501.9	587.1	1291.9
1554542_at	3927.3	3888.7	7128.2	7141.1	5301.7	9017.5	7361.9	5439.7	6018.8	5794.9	8256.6	10674.1
1554543_at	3505.3	5303.4	4538.4	6661.5	6004.2	4206.1	4321	4885.8	4523	4923	7444.7	5065.9
1554544_a_at	10311.3	2926.6	17175.1	7831.5	10700.4	9184.3	12735.8	8621.2	10377.6	5248.4	7328.1	10934
1554545_at	4265.7	2870	3095.9	6195.3	1784.2	5133.5	2647.7	3053.6	1926.4	4301.3	5146.3	5257.9
1554547_at	31614.9	35725.5	47395.9	30873.2	48648.7	33431.5	33034.5	44606.7	49229.2	58153.4	41129.1	39329.1
1554549_a_at	4562.4	5679.4	594.7	1721.4	6471.1	4671.7	5422	5567.6	6884.4	5252.5	3376.8	1065.9
1554550_at	2536	101.1	1455.2	67.2	355.9	597.5	74.3	71	115.4	375.5	183.2	2173.2
1554553_s_at	25038.7	22640.7	14446.1	9799.5	20129.7	21926.8	14466	15916.8	25766.4	24472.9	21209.9	15367.1
1554554_at	960.9	1600.7	539.9	1107.3	1872	966.2	1406.8	284.1	2467.9	826.1	591.2	2346.5
1554555_a_at	17418.1	16169	18579.6	20343	22533.3	17014.5	21312.3	14136.7	16813.6	5986.8	15584.7	14146.7
1554556_a_at	3555.5	10825.2	9178	1008.6	11962.3	8683.8	6475	1070	7128.5	9549.7	1757.1	20448
1554557_at	401.1	2878.1	3045.3	1873.8	2791.8	1420.1	266.5	624.9	3493.2	3917.5	2323.3	1710
1554558_at	2573.6	3609.7	2235.5	103.1	3711.6	3418.4	1987.9	558.6	4105.8	2711.8	3322.6	2809.8
1554559_at	5448.1	8302.8	3205.6	10857.4	7353.9	2425.1	6138.5	5079.9	4789.3	6696.1	8098.4	14116.6
1554560_at	948.4	258.7	2277.6	506.6	87.8	2952.8	301.5	3186.2	2232.6	2928.7	1990.3	693
1554564_a_at	8464.6	5667.2	5770	2913.8	2103.1	5032.6	3307.4	6576	1589	5102.3	3222.7	4075.3
1554565_x_at	3384.2	925.7	510.4	573.8	1779.5	1012.7	1918	975.3	1442.6	554.9	7103.3	873.8
1554566_at	6626.3	2603.2	9422.7	7302.5	5851.7	5405.1	3849.1	4402.9	847.8	5640.5	728.6	2429.4
1554568_at	279.9	384	1560.6	2434.2	526.9	811	620.4	1770.6	230.8	312.9	328.9	760.8
1554569_a_at	8063.5	3367.2	4859	7741.8	3055.3	5610.7	6129.8	6822.1	6777.8	7851.7	1207.5	9988.6
1554571_at	3288.1	937.8	4095.5	609.7	3110.7	5738.8	869.4	269.9	1682.3	563.2	695.3	3830.5
1554572_a_at	20935.9	26185.8	24155.6	15021.9	30025.9	20568.7	16908.3	26602.1	23458.3	23663.6	27147.3	30282.2
1554574_a_at	32350.2	29346.8	20920.5	36091.2	26207.9	19381.4	19853	22256	26037.2	24911	29112.6	24105.2
1554575_a_at	4620.9	8080.5	6495.5	8073.6	9082.6	6864	8934.7	12536.5	9880.5	709.2	7444.7	583.8
1554576_a_at	1178.2	861	987	3702.8	2288	2300.9	2542.8	942.1	2370.2	1981.7	3555.8	478.3
1554577_a_at	17555.9	31679.2	22966.2	27071.8	26097	20335.9	21631.2	26479	23897.7	16984.2	19136.4	22188.1
1554578_at	5941.1	3258.1	742.3	4003.2	5981.1	6724.3	2547.2	3209.9	5131.1	12228.1	4392.7	6527.2
1554579_a_at	90520.5	104346.9	55021.8	82161.2	121901.5	73886	93659.6	89246.6	96389.9	84971	112445	78914.4
1554580_a_at	5769.8	8957.6	4736.6	5738	2177.1	8955.4	996.1	3001.6	1091.9	1201.5	882.7	3570.6
1554582_a_at	4474.6	9070.8	13041.6	19737.9	15683.2	4997.6	11709.1	16475.4	12885.4	7505.4	7232.4	13913.2
1554583_a_at	559.9	553.8	3576.7	3232.1	3365	1199	2132.1	345.6	4048.1	1076.4	7423.9	1416.2
1554584_at	743.7	4414.1	3513.5	345.2	1354.3	671.3	589.8	3886.9	439.4	1184.8	541.3	960.4
1554586_a_at	4788	8238.1	1421.4	2398.3	8042.6	4524.3	1236.4	2419.2	998.7	8152.1	911.9	3069.6
1554588_a_at	3814.5	5938.1	6293	3765.6	5005.9	4477.7	4006.4	5884.8	6715.7	8385.7	7786.1	2711.8
1554589_at	384.4	683.1	5141.5	1882.8	2690.1	1532.7	2005.4	1988.4	217.5	8152.1	328.9	1220.3
1554591_at	8314.2	7263.9	6575.6	5599	3771.7	4450.5	6024.9	7911	7585.7	9232.6	5725.1	9514
1554592_a_at	3977.5	1422.9	1316	1228.3	416	1827.6	699.1	156.2	2055.1	308.7	162.4	2274.9
1554593_s_at	944.2	141.5	3998.5	632.1	74	605.3	122.3	284.1	3044.9	1752.2	2806.3	282.5
1554594_at	1738	157.6	2851.3	1129.7	2366.6	1222.3	353.9	875.8	954.3	6053.6	2527.4	177
1554595_at	41892.8	49930	34759.2	44568.2	36099.4	48533.1	38364.7	41647.8	50782.7	45170.2	40279.7	47607.8
1554597_at	14079.9	12789.7	4576.4	17599.6	8736	6844.6	17576.7	11930.5	7878.6	9211.8	10850.6	8561.1
1554599_x_at	7382.5	14418.7	12497.5	14990.6	13071.6	8967.1	14448.5	16811.6	14243.7	4293	10138.6	7947.2
1554600_s_at	28882.5	37043.3	20747.6	62490.5	69564.2	21961.7	42563.4	44010.2	37617.6	37043.1	44010.3	31073.1
1554601_at	555.7	4086.7	1775.7	390	1728.7	679	1725.8	435.6	341.8	3980.1	770.3	659.1
1554602_at	802.2	2348.6	2594	7002.2	3605.3	3581.4	1057.3	3768.5	4722.7	425.5	978.5	561.2
1554604_at	3388.4	4102.9	2927.2	1896.2	254.2	2487.2	1092.3	653.3	2978.3	6412.4	5608.5	3408.6
1554606_at	476.3	3274.2	1893.8	5989.1	3744	1881.9	847.6	4104.7	3444.4	2837	462.2	6628.9
1554607_at	3889.7	258.7	4745.1	1264.2	4349.5	1036	1634	1013.1	537.1	2194.5	183.2	6271.1
1554608_at	7173.6	9272.9	4420.3	10234.3	5306.3	6219.9	7676.4	5761.7	4341	7522.1	8922.8	2372.9
1554609_at	14485.1	7736.9	22295.5	14793.3	18160.7	14050.1	19062.2	13170.9	15348.9	14197.3	12636.8	13713.6
1554610_at	3012.3	3407.6	6318.3	995.2	420.6	1361.9	3862.3	3834.8	541.5	1222.4	4301.1	1691.1
1554612_at	1717.2	1236.9	3125.4	618.6	1761.1	2401.8	2529.7	601.3	727.9	700.9	3260.2	621.5
1554613_a_at	3956.6	1863.5	6187.6	1860.4	1072.4	950.6	830.1	3030	1318.3	1093.1	3256	2538.6
1554614_a_at	6622.1	5303.4	2079.4	6338.7	4973.5	547.1	1170.9	4327.2	2259.3	2874.5	1998.6	6241
1554615_at	355.1	339.5	624.2	255.5	342	1707.3	568	411.9	350.7	337.9	570.4	357.8
1554616_at	5385.4	9349.7	11143.5	9543.9	8172.1	11384.4	9083.3	4341.4	8828.5	8460.8	3926.4	4531
1554618_at	4044.3	4026.1	6018.9	3129	4178.5	4043.1	4351.6	506.6	617	325.4	4280.3	4885.1
1554619_at	1629.4	315.3	1510	116.6	540.8	822.6	2014.1	1529.2	994.3	187.7	3818.1	75.3
1554621_at	317.5	3140.8	223.5	712.8	901.3	512.2	712.2	2158.8	3027.2	379.7	1773.7	3668.5
1554623_x_at	5022	3068.1	2433.7	2228	4645.3	7791.4	3932.2	2106.8	1913.1	2741	4513.5	2357.8
1554624_a_at	856.5	6241.2	5474.8	3819.4	698	3697.8	720.9	4010	1744.4	5519.5	499.6	1559.3
1554625_at	11355.8	5663.2	2847	11991.6	4469.7	11865.5	6732.7	7508.6	11500.6	5636.4	6074.8	11404.8
1554627_a_at	42005.6	57153.5	33122.7	71335.2	62446	33838.9	58943	87409.7	68879.1	33321.7	31306.9	29156
1554628_at	13018.6	18772.3	12695.7	19235.8	13145.6	12820.1	17187.9	6623.3	11172.1	11639.9	11612.6	16579.9
1554629_at	693.5	1815	1088.2	551.4	3623.8	3150.7	3206.9	6173.5	4789.3	1677.1	3568.3	1001.9
1554631_at	3881.4	4652.6	4981.3	6652.5	3258.7	3608.5	3115.1	473.4	568.1	7038.2	4267.8	3371
1554633_a_at	267.4	472.9	2526.5	1246.2	2773.3	2223.3	1197.1	194.1	2028.5	2486.5	2452.4	1401.1
1554634_at	1600.2	1180.3	3243.5	277.9	2089.2	500.5	755.8	203.6	2135	3934.2	133.2	3062.1
1554635_a_at	1240.9	2219.2	1514.2	3671.4	711.8	1070.9	1315.1	866.4	1047.5	813.5	1415.7	1815.4
1554636_at	6434.1	3419.8	1851.6	3626.6	3984.3	2029.3	5740.9	6997.3	3484.3	8406.6	5845.8	4979.2
1554637_a_at	6020.5	11310.2	6609.4	10888.8	7113.6	6472.1	7375	8299.3	4807.1	942.9	2760.5	5050.8
1554638_at	10039.7	6120	8515.8	8154.3	10104.1	4524.3	7584.7	9757.4	5317.5	9616.4	4854.9	5751.3
1554640_at	15086.8	12741.2	10401.2	11381.9	16348.7	15210.2	13998.5	10349.2	23449.4	9608.1	5875	8109.1
1554641_a_at	6070.6	2558.8	8832.2	1976.9	2237.1	5571.9	3700.6	4199.3	470.5	2615.8	4655	1442.5
1554642_at	2774.2	5966.4	3277.3	6513.5	4321.8	2460	1179.6	3659.6	3076	7638.9	3626.6	3340.8
1554643_at	2406.5	2502.2	1033.4	865.2	795	4675.6	4277.3	4402.9	2210.5	3212.4	2527.4	3133.7
1554646_at	2803.4	1608.8	2906.1	3362.1	776.5	3725	450	662.8	2916.2	7250.9	1807	5920.8
1554648_a_at	5205.8	2384.9	7330.6	4451.4	4021.3	5172.3	633.5	610.7	4403.1	4693.5	1573.9	12561.1
1554649_at	3325.7	5347.9	5926.1	354.1	3915	6153.9	3206.9	2277.2	3874.9	250.3	924.3	3175.1
1554650_a_at	1228.3	921.6	1067.1	5249.4	1211	1334.8	978.7	3939	954.3	1881.6	1469.8	1322
1554652_s_at	9768.2	7765.2	11725.6	3922.5	8042.6	5129.6	5081.2	12451.3	5162.2	9599.8	8098.4	5894.5
1554655_a_at	2966.4	1851.4	1299.1	3196.3	5639.1	5432.2	4963.3	894.8	1500.3	1414.3	4971.5	3273
1554657_a_at	5473.2	7550.9	1088.2	5285.2	14361.2	8974.8	10088.2	7295.6	2068.4	1681.3	1490.6	855
1554659_at	6826.8	5909.8	5601.3	2331.1	1100.1	2463.9	3036.5	3110.4	4292.2	2532.4	2997.9	1209
1554660_a_at	296.6	836.7	426	1672.1	577.8	201.8	664.1	213	594.8	191.9	3222.7	252.4
1554661_s_at	3655.7	6993.1	2965.1	8096	6850.1	10693.7	5522.5	5524.9	5743.6	4167.8	9772.2	11299.3
1554662_at	844	954	847.8	1053.5	485.3	593.7	2381.1	1145.7	1344.9	759.3	857.7	832.4
1554663_a_at	551.5	715.5	852	224.1	2560.7	1199	2280.7	838	115.4	596.6	774.4	1393.6
1554664_at	4140.4	4050.3	3382.7	5410.8	1936.7	737.2	506.8	2996.8	2934	1330.9	687	1378.5
1554665_at	5615.2	3815.9	6411.1	3438.3	3905.8	2277.7	3027.8	4123.6	5273.1	5794.9	4867.4	6617.6
1554666_at	1616.9	1022.7	1075.5	506.6	2301.9	3360.2	340.8	1230.9	390.6	1155.6	4963.1	369.1
1554667_s_at	19030.8	16023.5	16483.3	18029.9	15854.2	15047.3	15383.5	17517	15220.2	12803.9	14768.7	13627
1554668_a_at	1190.7	941.8	497.7	551.4	1932.1	985.6	664.1	326.7	319.6	450.6	1528.1	290
1554670_at	3576.4	2445.6	4968.6	2219	5098.3	3643.5	3333.6	3304.6	3826.1	4192.9	2943.7	2564.9
1554671_a_at	17071.3	8678.7	9072.6	7226.3	8509.5	9851.7	9607.6	11556.5	10151.2	12461.7	10796.5	17973.4
1554672_at	1679.6	2312.2	185.6	260	2366.6	725.6	2057.8	2367.2	3235.8	3759	391.4	888.9
1554675_a_at	539	4705.2	3640	5285.2	2348.1	663.5	790.8	2745.9	1336	421.4	820.2	4693
1554676_at	2410.7	3904.8	4369.7	5554.2	1996.8	1067	183.5	2163.6	1069.7	713.4	3947.2	154.4
1554677_s_at	1395.5	3690.6	628.5	874.2	670.2	384.1	677.2	3664.4	776.8	621.6	2040.2	580
1554678_s_at	60572.6	53842.9	36969.4	74908	89633.9	45335.8	64692.7	94378.6	67520.9	32491.5	40762.7	39449.7
1554679_a_at	42523.7	65674.6	25834.3	127289.8	113415.1	58986.2	75235.3	99155.5	47333.9	30747.6	35370.7	56131.2
1554680_s_at	4278.3	3933.1	2024.6	2833.1	3226.3	3934.5	917.5	2793.2	1091.9	809.4	1603	3035.7
1554681_a_at	568.2	477	527.2	533.5	471.5	562.6	423.8	464	443.9	559	449.7	621.5
1554683_a_at	2226.9	1034.8	814	945.9	1996.8	950.6	1118.5	904.3	2592.2	7409.5	9330.9	678
1554685_a_at	789.6	570	826.7	874.2	434.5	745	467.5	397.7	674.7	446.4	470.5	410.5
1554686_at	2669.7	2320.3	3243.5	591.7	4834.8	2425.1	3464.7	776.4	199.7	1731.4	108.3	2293.8
1554689_a_at	3288.1	929.7	442.9	5706.6	1423.6	3628	5387.1	714.9	2645.4	3496.1	3876.4	429.4
1554690_a_at	8435.4	1600.7	3201.3	2609	5768.5	4955	3329.2	369.3	1824.3	1189	5521.1	4775.8
1554691_a_at	14326.4	16132.7	10110.2	20038.2	15040.7	17771.1	15706.8	18217.6	12219.6	17897.9	12849.2	13822.8
1554692_at	175.5	4875	868.9	6482.2	332.8	5548.6	148.5	2206.2	4341	3041.4	2198.4	4350.2
1554694_at	1257.6	1034.8	388	3622.1	439.1	2704.5	716.5	1169.4	958.8	3279.2	3289.3	832.4
1554696_s_at	935.9	404.2	1615.4	1291.1	5713	523.8	2879.2	1122	2059.5	3938.4	2993.7	606.4
1554697_at	1395.5	1055	198.2	3684.9	360.5	345.3	305.8	525.5	1029.8	3233.3	1440.6	1242.9
1554699_at	430.3	4155.4	493.5	2837.6	2255.6	1199	1236.4	5501.3	2552.2	738.4	1036.8	2915.2
1554700_at	125.3	1625	573.6	1317.9	87.8	240.6	1144.7	151.5	62.1	346.3	2802.2	354
1554701_a_at	1194.9	5509.6	1353.9	771	4173.9	5389.5	5457	3939	4531.9	3517	3401.7	4248.5
1554702_at	6513.5	7999.6	1944.4	2662.8	7215.3	4210	5457	4275.1	8881.8	997.1	6978.4	4738.2
1554703_at	13123.1	7045.7	7752.4	8916.3	14439.8	8090.1	6811.4	8578.6	8904	11564.8	13144.8	5525.4
1554704_at	6363.1	7061.8	3559.9	3604.2	1603.9	4594.1	2333.1	3617	2077.3	4042.7	1236.6	760.8
1554705_at	894.1	529.5	1037.6	1035.5	1428.3	2153.5	716.5	2452.4	1083	980.4	932.7	587.6
1554706_at	1905.2	72.8	371.2	1057.9	910.6	163	183.5	1737.5	173.1	1230.7	324.8	2199.6
1554707_at	4524.8	2279.8	5015	2730	4391.1	6119	3945.3	3991	3759.5	4464	5117.2	4376.6
1554708_s_at	1052.9	7684.3	6048.4	1201.4	5874.8	2735.5	1551	2911.6	6240.8	588.3	2835.5	10316.3
1554710_at	2394	2777	1742	4070.4	3466.7	5273.1	3355.4	1571.8	3027.2	5632.2	757.8	753.3
1554711_at	1002.7	2785.1	826.7	3761.1	1104.7	741.1	642.3	795.4	1029.8	563.2	370.6	1322
1554712_a_at	2519.3	283	7638.5	1685.5	4576	1963.4	2455.4	1439.2	3155.9	1614.6	2885.4	3668.5
1554714_at	405.3	299.1	776.1	605.2	180.3	244.5	594.2	175.2	182	755.1	395.6	678
1554715_at	3455.2	893.3	1244.3	1075.9	596.3	558.7	2263.2	587.1	279.6	830.2	1115.9	1250.5
1554716_s_at	1203.3	691.2	1067.1	1017.6	157.2	3763.8	926.2	700.7	2969.5	5356.8	387.2	5013.1
1554717_a_at	9158.2	4357.6	3087.5	721.7	3554.5	1443.4	5465.7	4843.2	4039.2	12808	316.4	1032
1554719_at	3492.8	5837	5268.1	6267	3180.1	624.7	3241.8	3607.5	4545.2	2307.1	7707	3969.8
1554721_a_at	747.9	6948.6	5251.2	4025.6	8944	9293	3499.6	3295.1	10302.1	3633.8	1773.7	8534.7
1554722_at	722.8	472.9	2927.2	237.6	383.6	3752.1	214.1	549.2	381.7	267	1095.1	516
1554723_x_at	259	113.2	733.9	793.5	1044.6	628.6	52.4	90	261.9	154.4	116.6	120.5
1554724_at	380.2	153.6	759.2	1658.6	166.4	679	56.8	856.9	346.2	121	4201.2	1156.3
1554725_at	3985.8	1443.1	1054.5	3043.8	462.2	2817	157.3	918.5	3741.8	171.1	1274.1	433.1
1554726_at	5652.8	2146.4	1235.8	3102.1	1691.7	2006	2228.2	5311.9	4953.5	2907.9	162.4	2625.2
1554728_at	392.7	194	544.1	452.8	596.3	128	367	568.1	3386.7	1635.4	5425.3	2124.3
1554730_at	6446.7	4260.5	7963.3	4473.9	3845.7	3073.1	4439	842.7	5277.6	5457	3306	11208.9
1554732_at	4136.2	5453	835.1	1932.1	6554.3	7426.6	4744.8	4549.7	337.3	5477.8	7515.5	3062.1
1554733_at	225.6	335.5	527.2	753.1	115.6	112.5	135.4	113.6	257.4	1852.4	295.6	301.3
1554735_a_at	2849.4	1431	2370.4	5383.9	4622.2	900.2	782.1	1529.2	1344.9	709.2	2152.6	1201.5
1554736_at	931.7	582.1	371.2	1927.6	346.7	2188.4	1703.9	1174.1	1948.6	354.6	607.9	3193.9
1554737_at	4228.1	2203	662.2	260	2579.2	4008.2	1537.9	814.3	4398.7	3754.8	1769.6	2655.3
1554739_at	2402.3	1790.7	3821.4	2017.3	1969.1	4780.4	3954	2433.4	5410.7	567.4	3085.3	531.1
1554740_a_at	12103.7	8731.3	7706	6764.6	13982.2	14958	6265.2	6869.5	10240	8394.1	9451.6	9284.3
1554741_s_at	64103	28882	41921.1	48513.1	41632.2	37761.7	53154	41373.2	37098.3	89556	57030.2	25679.6
1554742_at	288.3	2542.6	164.5	2819.7	1044.6	3628	349.5	2897.4	4070.3	258.7	374.7	651.6
1554743_x_at	3630.7	3492.5	4209.4	1524.2	268.1	7201.6	3914.7	6211.4	6249.6	1848.2	2922.9	610.2
1554744_at	2719.9	4563.7	1172.6	3254.5	97.1	3573.6	1074.8	2068.9	1411.5	1839.8	3418.4	1871.9
1554745_at	618.3	3148.9	624.2	5034.2	5676.1	2638.5	707.8	724.4	2934	630	383.1	5050.8
1554747_a_at	70833.8	82543	88406	134731.2	143843.1	111364.5	122464.9	142540.8	126666	55036.9	68950.9	55381.7
1554748_at	6638.8	5453	2547.6	3478.7	536.2	3713.3	1341.3	5378.2	3928.2	1047.2	8269.1	9073.3
1554749_s_at	3354.9	5550	1564.8	5043.2	7668.2	1866.4	1140.3	2840.6	6054.3	7009	5329.5	662.9
1554751_at	146.2	117.2	544.1	143.5	771.9	182.4	1157.8	104.2	483.8	1814.8	258.1	195.9
1554752_a_at	668.5	1123.7	1611.2	842.8	596.3	1039.9	672.8	629.7	767.9	617.5	703.7	1932.2
1554755_a_at	122294.2	102321.7	95770.3	99482.8	77204.7	82038.2	99907.4	133862.8	98400.6	102247.2	124011.7	101207.9
1554757_a_at	4566.6	12009.6	10806.1	17604	15600	8621.7	9987.7	15779.5	8926.1	4101.1	10026.2	5069.6
1554758_a_at	781.3	719.5	523	3191.8	332.8	985.6	463.1	473.4	3253.5	738.4	391.4	1340.9
1554759_at	1061.2	982.3	653.8	2223.5	716.4	1850.8	485	2693.8	825.6	763.5	732.8	1329.6
1554761_a_at	2803.4	4927.5	358.5	1022.1	1516.1	1152.4	3984.6	3030	6396.1	3350.1	1586.4	1216.6
1554762_a_at	10908.8	5097.3	7689.1	9440.8	9711.3	14147.1	3473.4	3456.1	6693.5	9599.8	9493.2	11359.6
1554763_at	1901	590.2	864.7	2062.1	4095.3	3123.5	690.3	454.5	426.1	1981.7	337.3	500.9
1554764_a_at	1174	250.6	1400.3	161.4	1100.1	853.6	74.3	80.5	1194	1209.9	95.8	587.6
1554765_a_at	3601.4	1819	2750	390	184.9	2739.4	659.7	2731.7	3870.5	3283.4	266.5	5197.7
1554766_s_at	2795.1	343.6	1446.7	1887.3	3841.1	508.3	3071.5	3607.5	3147	1802.3	391.4	226
1554767_s_at	5377.1	2781.1	4513.1	7710.5	8038	2452.3	5675.4	5018.4	5033.4	6716.9	4480.1	7397.3
1554768_a_at	948.4	1863.5	1788.4	8517.4	7594.3	4419.5	3399.1	8114.6	4323.3	7004.8	5462.8	5623.3
1554769_at	2368.9	1782.6	2581.3	2609	2015.3	5975.4	1669	2192	3107.1	6629.3	5916.6	5028.2
1554770_x_at	3141.9	2740.7	3990.1	3622.1	2200.2	2696.7	3220	3096.2	3985.9	4927.1	4197	1182.7
1554771_at	16641	1835.2	5112	6522.5	7090.5	9836.2	7602.2	14733.2	5890.1	13275.3	20302.2	6056.4
1554772_at	3568	2089.8	3850.9	2178.7	337.4	935.1	1747.6	3986.3	1544.7	559	716.2	2832.4
1554773_at	376	214.2	307.9	385.5	318.9	644.1	882.6	392.9	306.3	2811.9	828.6	452
1554774_at	605.8	2591.1	1058.7	1326.9	2514.5	799.3	4399.6	3517.6	1273.9	642.5	3201.9	3638.4
1554776_at	3137.7	614.4	324.8	963.8	480.7	426.8	384.5	303	701.3	3183.2	1507.3	4290
1554777_at	3133.5	3795.7	4546.8	1685.5	2278.7	2580.3	2604	3096.2	4736	4472.4	3959.7	101.7
1554778_at	785.5	36.4	3635.8	2761.4	198.8	31	148.5	1510.2	3360.1	1018	349.8	873.8
1554779_s_at	5987.1	1689.7	5550.7	1093.8	5518.9	2634.6	3224.4	2319.8	5051.2	7054.8	491.3	1254.2
1554780_a_at	2991.4	5869.4	4774.6	7540.1	5856.3	1105.8	4810.3	2281.9	5246.5	9028.2	4563.4	4497.1
1554781_at	1683.7	185.9	3450.2	242.1	2528.3	1594.7	2577.7	1491.3	337.3	137.7	3185.2	4052.7
1554782_at	3705.9	3480.4	2459	1537.6	1802.7	2898.5	3233.1	6074.1	4767.1	9019.9	1582.2	3016.9
1554783_s_at	1888.5	299.1	4023.8	448.3	4294	3492.1	1406.8	165.7	1784.3	321.2	1099.2	3235.4
1554784_at	3735.1	4357.6	4213.6	3725.2	2861.1	3612.4	340.8	2518.7	1828.7	4501.6	2552.4	1634.6
1554785_at	351	2667.9	354.3	233.1	2181.7	318.2	367	1207.3	386.2	66.8	378.9	1781.5
1554786_at	2310.4	4660.7	7545.7	5473.5	2893.5	3550.3	1083.5	2755.4	2965	3583.7	5579.4	2207.1
1554787_at	346.8	3884.6	2176.4	2044.2	2995.2	465.6	956.8	2968.4	399.5	4067.7	2052.7	715.6
1554789_a_at	292.5	1673.5	1526.9	4420.1	2676.3	267.7	1415.6	6026.8	10137.9	571.6	4617.5	534.8
1554790_at	359.3	1406.7	3083.2	3935.9	4201.6	2153.5	4194.3	3252.5	448.3	204.4	595.4	1446.3
1554791_a_at	5957.8	7033.5	6495.5	11776.4	7945.6	5804.7	11088.7	6400.8	3297.9	6512.5	9014.4	9499
1554793_at	1023.6	1281.4	1598.6	1084.8	1081.6	1431.8	56.8	118.4	830	3195.7	1253.3	380.4
1554794_a_at	3112.6	1552.2	3117	4334.9	2089.2	4508.7	1315.1	4521.3	3107.1	3930	1981.9	6180.7
1554795_a_at	12145.4	12284.4	4049.1	8324.6	7779.2	9840.1	9065.8	4582.8	11473.9	7555.5	10646.6	7318.2
1554796_at	7365.8	7680.3	5529.6	4689	1488.4	6856.2	4312.3	1022.6	5601.6	4247.1	1915.3	922.8
1554797_at	2026.3	367.8	501.9	1474.8	1825.8	2064.2	2459.8	274.6	488.3	4793.6	2044.4	1585.7
1554798_at	1332.8	1544.1	2020.3	1551.1	1261.9	1377.5	720.9	1297.2	585.9	8999	3168.6	4425.6
1554800_at	681	5449	3707.5	2958.7	6101.3	7686.6	7073.5	3143.6	736.8	2294.6	5421.1	1450.1
1554801_at	1044.5	5958.3	5500.1	4146.6	6665.2	4947.2	1817.5	7186.7	5401.8	5089.8	9264.2	6116.7
1554803_s_at	1048.7	9487.2	1058.7	3554.9	1137.1	1167.9	5443.9	856.9	2272.6	988.8	312.3	704.3
1554804_a_at	11297.3	13812.4	11046.5	11027.7	6203	5323.6	13596.5	5506	15925.9	14990	10505	12158.1
1554805_at	3843.8	1899.9	9650.4	1882.8	3979.7	4411.7	2525.3	3934.2	989.8	5415.2	1732.1	5141.2
1554806_a_at	134468.9	157284.4	158493.9	160686.8	236305.7	126202.2	162192.8	220969.5	193942.8	91892.4	110529.7	110224.8
1554807_a_at	6960.5	7296.3	6170.7	11422.2	16926.5	9223.1	8921.6	9459.2	8992.7	7213.4	8090.1	6210.9
1554808_at	2699	327.4	1560.6	354.1	212.6	609.2	109.2	516	1260.6	4480.7	216.5	372.9
1554809_at	21416.4	15328.3	12716.8	22714.5	14375.1	11586.2	8593.9	16016.2	17275.3	15678.4	6120.6	5943.4
1554810_at	434.5	1693.7	750.8	121	184.9	349.2	192.2	3209.9	3954.8	3329.3	516.3	632.8
1554812_at	5251.7	3718.9	4053.3	5460.1	309.7	5952.2	2381.1	1387.2	3648.6	5924.2	878.5	6150.6
1554813_at	1545.9	489.1	2631.9	2891.4	2662.4	1319.3	3093.3	1912.7	412.8	2140.2	1519.8	2990.6
1554814_at	956.8	1730.1	2619.3	690.4	1654.8	1583.1	1131.6	1505.5	856.7	600.8	1536.4	821.1
1554816_at	117	1519.9	2594	2734.5	124.8	1055.4	192.2	525.5	84.3	3416.9	3614.1	331.4
1554818_s_at	848.1	1269.3	852	1371.7	790.4	2983.8	786.4	653.3	1020.9	3913.3	1374	749.5
1554819_a_at	2782.5	1091.4	978.5	4917.7	1322	2335.9	1620.9	1799	4647.3	1209.9	1353.2	6090.3
1554820_at	1299.4	1228.8	223.5	412.4	674.8	1338.7	279.6	1737.5	2405.8	4501.6	3164.4	629
1554821_a_at	7002.3	5889.6	4420.3	6137	6240	6627.3	7392.5	4634.9	5947.8	1351.7	4267.8	4154.4
1554822_at	4253.2	4171.6	3926.8	578.3	6679.1	3515.4	6811.4	8218.8	4341	1556.2	4550.9	5841.7
1554824_at	4792.2	5246.9	5618.2	3994.2	568.5	3542.6	6313.3	3015.8	7692.2	3179.1	2877.1	2591.3
1554825_at	275.7	412.3	1058.7	2855.6	355.9	547.1	415.1	1164.6	612.5	271.2	2019.4	613.9
1554826_at	2949.7	784.2	2880.8	520	3027.5	5381.8	4648.7	1008.4	3821.7	984.6	6495.4	2184.5
1554827_a_at	1061.2	1006.5	1033.4	2748	702.6	721.7	581.1	1055.8	723.5	734.3	1536.4	357.8
1554828_at	2013.8	4717.3	3614.7	4070.4	443.7	2689	2621.4	473.4	364	1526.9	961.8	3306.9
1554830_a_at	4194.7	5125.6	919.5	3604.2	1982.9	7155	799.5	1780.1	4136.8	4543.3	3968	1423.7
1554831_x_at	5544.2	13064.6	3673.7	4931.1	4247.8	7418.9	6566.7	5619.6	4154.6	3258.3	9872.1	2406.8
1554833_at	2686.5	420.4	611.6	1367.3	3646.9	1746.1	428.2	2845.3	1704.4	2015.1	6870.1	1205.3
1554834_a_at	1136.4	5469.2	3036.8	1035.5	2935.1	1039.9	1651.5	340.9	5637.1	963.7	5783.4	429.4
1554835_a_at	6212.7	1026.7	11219.5	1793.1	212.6	2941.2	563.6	3285.6	3502.1	383.8	4376.1	1254.2
1554836_at	576.6	630.6	628.5	945.9	1594.7	360.9	2407.4	582.3	1327.2	3638	270.6	764.6
1554837_a_at	960.9	278.9	6191.8	2582.1	975.3	1412.4	1398.1	672.3	3302.4	5306.8	1723.8	6836.1
1554839_at	5861.7	7324.6	6938.4	3671.4	6494.2	3449.5	7086.6	3574.4	5242.1	8248	4613.4	5047
1554840_at	2983.1	6253.4	3374.3	542.4	5278.6	6045.3	4076.3	1699.6	3160.3	2478.2	1519.8	3005.6
1554841_at	2126.6	2542.6	3365.8	286.9	1816.5	721.7	2372.4	1685.4	2343.6	5265.1	857.7	342.7
1554842_at	501.4	5606.6	5432.6	1976.9	1391.3	4136.3	6553.6	1623.9	4989.1	1076.4	6120.6	2391.7
1554844_at	1687.9	246.6	645.3	107.6	3212.4	1160.2	332	61.5	2339.2	2628.4	3618.3	1679.8
1554846_at	288.3	2550.7	577.8	2174.2	1825.8	1687.9	2691.3	274.6	430.5	354.6	116.6	2380.4
1554847_at	1274.3	1071.2	2302.9	2420.7	637.9	5971.6	327.7	2277.2	3568.7	1047.2	2294.2	1013.2
1554849_at	346.8	214.2	1316	797.9	397.5	690.7	1057.3	1661.7	195.3	1397.6	187.4	3054.6
1554850_at	6801.8	2093.9	2741.6	1165.5	2782.6	8718.7	6086.1	4081	2849.6	2866.2	6591.1	4433.1
1554852_a_at	5372.9	8767.7	5377.7	4003.2	6623.6	7857.3	5762.8	4890.5	5672.6	4409.8	6208.1	7122.3
1554853_at	208.9	287	451.3	2523.8	143.3	531.6	227.2	137.3	213.1	1531.1	170.7	357.8
1554855_at	889.9	380	658	367.6	633.2	197.9	139.8	506.6	479.4	780.2	508	1054.6
1554857_at	2151.7	4478.8	860.4	4563.5	6041.2	1125.2	3442.8	1552.9	10572.9	3104	5412.8	8862.4
1554860_at	5991.2	7053.7	8853.3	1187.9	5486.6	3045.9	7969.2	4710.6	5077.8	7284.3	10667.4	3016.9
1554862_at	334.2	489.1	510.4	515.5	323.6	2017.7	209.7	194.1	608.1	826.1	616.2	621.5
1554863_s_at	11606.5	16120.5	15116.7	11081.5	21548.7	8881.7	16104.4	20930.4	21207.9	9028.2	13427.9	6448.1
1554864_a_at	10069	8294.7	7132.4	1286.6	3286.4	8280.3	3613.2	4090.4	4381	984.6	778.6	7374.7
1554865_at	1621.1	1903.9	244.6	1367.3	526.9	481.1	367	151.5	266.3	91.8	129.1	847.4
1554866_at	4733.7	5323.7	864.7	2573.1	1945.9	3290.4	183.5	3522.3	661.4	1389.3	1723.8	3849.3
1554867_a_at	12437.9	13153.5	24412.9	16048.5	11684.9	11361.1	10048.8	20499.6	13604.5	23909.7	13665.3	17208.8
1554868_s_at	53904.5	59445.5	63718.9	99514.2	77801	32442	55321.1	113775.1	82483.6	38895.5	50001.9	50560.6
1554869_at	9525.8	12543.1	11249	10050.5	5158.4	9758.6	10975.1	8791.6	4873.6	8360.7	10700.7	17310.5
1554871_at	271.6	1709.9	3327.9	179.3	1243.4	2654	1730.1	662.8	235.2	191.9	2310.9	350.3
1554872_a_at	3137.7	1798.8	4032.3	5047.7	1178.7	6320.8	3613.2	4734.3	4429.8	784.3	6874.3	2798.5
1554873_at	2953.8	5550	1012.3	407.9	286.6	5199.4	1883.1	213	2064	2937.1	391.4	357.8
1554874_at	568.2	691.2	788.7	1891.8	2227.9	2068.1	257.8	127.8	1371.5	383.8	2306.7	2048.9
1554875_at	735.3	2134.3	248.9	2891.4	1331.2	170.7	685.9	1358.7	164.2	375.5	233.2	162
1554876_a_at	3793.6	2324.3	2610.8	1147.6	2403.5	5238.2	445.6	3867.9	261.9	725.9	4421.9	4338.9
1554878_a_at	3981.6	2154.5	1286.4	3814.9	6632.9	2145.7	3578.3	3853.7	2339.2	279.5	2510.7	4135.5
1554880_at	4700.2	5347.9	5723.6	3057.3	2459	12536.8	1629.7	1032.1	2214.9	1647.9	1628	1894.5
1554882_at	3919	392.1	755	2555.2	92.4	73.7	2604	293.5	44.4	229.5	1907	158.2
1554883_a_at	1704.6	3553.1	1881.2	4016.6	3836.4	4722.2	2092.8	1368.2	3732.9	1343.4	3589.1	1001.9
1554884_at	242.3	986.3	189.8	3631.1	50.8	147.4	104.9	42.6	217.5	162.7	274.8	278.7
1554885_a_at	564	2801.3	244.6	1846.9	1243.4	166.8	1306.4	222.5	261.9	1093.1	3997.2	3325.8
1554886_a_at	4382.7	3157	2783.8	1604.9	702.6	1047.6	624.8	1439.2	2206	1272.5	762	6086.6
1554887_at	802.2	80.8	906.8	2546.2	318.9	2650.2	2848.6	3110.4	386.2	742.6	120.7	233.5
1554889_at	2018	3367.2	3260.4	1533.1	2842.7	663.5	952.5	3366.1	4105.8	1130.6	191.5	5235.3
1554890_a_at	5845	1111.6	2459	3164.9	3217.1	725.6	3517.1	2760.1	2419.1	1013.8	1257.4	2542.3
1554891_at	392.7	727.6	1581.7	1985.9	1308.1	830.4	1393.7	1884.3	776.8	492.3	861.9	1103.6
1554892_a_at	1692.1	5707.7	3353.2	2882.5	2385.1	3950	4076.3	1638.1	1384.9	4543.3	1673.8	2290
1554894_a_at	20288.4	17450.4	19368.3	21983.8	18844.7	16420.8	14872.3	15509.6	18673.4	31519.4	16163.5	18139.2
1554895_a_at	1107.2	1014.6	729.7	277.9	332.8	702.3	2232.6	250.9	634.7	1977.5	574.6	738.2
1554897_s_at	2076.5	4385.9	316.3	3581.8	1613.2	1361.9	2962.2	3645.4	3297.9	1088.9	628.7	2745.7
1554899_s_at	6764.2	5408.5	822.5	4025.6	3337.2	1761.6	659.7	1444	230.8	6016	391.4	3864.4
1554901_at	572.4	3516.8	299.5	2371.4	3212.4	6099.6	2407.4	2457.1	2246	1723	3343.5	463.3
1554903_at	727	727.6	7271.6	1237.3	1030.8	1164	2315.6	3153.1	2263.7	4568.3	1802.9	813.6
1554905_x_at	1976.2	8856.6	1438.3	3949.4	4183.1	4943.3	2791.8	4317.7	1606.8	7367.7	8110.9	1495.3
1554906_a_at	3835.4	1261.2	2568.7	515.5	1261.9	1695.6	572.3	2745.9	843.3	5924.2	399.7	4572.5
1554907_a_at	1337	4583.9	683.3	5061.1	2717.9	4427.3	5356.5	577.6	2991.7	4401.5	1332.4	6128
1554908_at	380.2	1192.5	303.7	2635.9	471.5	221.2	3281.2	217.8	168.7	4334.7	545.4	1363.5
1554909_at	9814.1	4022	2863.9	425.9	6230.7	1237.8	6191	3304.6	2570	254.5	1311.6	6097.9
1554910_at	363.5	1665.4	202.5	295.9	328.2	3049.8	122.3	179.9	150.9	154.4	1628	436.9
1554911_at	1119.7	974.2	5673	2317.6	3087.6	2273.8	4574.4	2807.4	1779.9	1781.4	8448.2	5875.6
1554912_at	714.4	1976.7	881.5	439.3	2782.6	2514.3	476.2	1448.7	3000.5	1931.6	366.4	900.2
1554914_at	3087.5	2320.3	4530	1582.4	318.9	3492.1	777.7	2149.4	3999.2	776	1165.8	583.8
1554915_a_at	4107	3605.7	5892.3	3971.8	7053.5	2297.1	6274	8621.2	5628.2	8051.9	6104	3951
1554916_a_at	501.4	5380.2	3981.6	2044.2	7367.8	5412.8	1813.2	4398.2	6298.5	4397.3	4330.3	6060.2
1554918_a_at	288.3	570	2471.7	2537.3	480.7	481.1	349.5	198.8	474.9	504.8	295.6	4591.3
1554919_s_at	5489.9	852.9	468.2	5249.4	4848.7	4846.3	2905.4	3920	4540.7	4693.5	6761.9	5585.6
1554920_at	150.4	731.6	257.3	1663.1	517.7	34.9	43.7	653.3	812.3	692.6	79.1	900.2
1554921_a_at	1525	2866	4150.4	1430	240.4	3073.1	1795.7	392.9	301.8	467.3	1178.3	2926.5
1554922_at	463.8	117.2	636.9	905.5	120.2	116.4	61.2	1590.7	1313.8	83.4	3368.4	226
1554923_at	171.3	513.4	367	183.8	466.8	349.2	349.5	620.2	168.7	141.8	316.4	636.5
1554927_at	714.4	452.7	2087.8	1268.6	1090.8	725.6	769	1770.6	408.4	1310	424.7	1322
1554929_at	1316.1	4276.7	662.2	6168.4	3864.2	6324.7	3770.5	2054.7	6440.5	2766	1723.8	1148.8
1554930_a_at	7612.3	9721.6	5719.4	8602.5	10594.1	5746.5	8327.4	8341.9	9205.8	4589.2	6545.3	10485.8
1554931_at	5619.4	2292	472.4	2142.8	1710.2	2921.8	3543.3	1586	3200.3	4159.5	3422.6	4173.2
1554932_at	300.8	658.9	118.1	233.1	254.2	228.9	257.8	66.3	124.3	467.3	174.9	210.9
1554933_at	635.1	3383.4	3602	2976.6	2833.4	2196.2	2957.9	3105.7	1957.4	6132.8	1553.1	7009.3
1554934_at	5306.1	2732.6	5512.7	4837	1839.6	4081.9	7982.3	1988.4	3005	354.6	1811.2	3830.5
1554937_x_at	4779.6	703.4	894.2	641	513.1	2890.7	568	454.5	1593.5	801	674.5	3491.5
1554938_a_at	1378.7	5986.6	1206.3	4375.2	3480.5	523.8	3547.7	2996.8	5282	404.7	4034.6	2293.8
1554940_a_at	806.4	380	4154.6	1609.3	1534.6	1206.7	524.3	639.1	2538.9	1635.4	2331.7	5988.6
1554941_at	192.2	1608.8	531.4	103.1	628.6	205.6	1987.9	232	128.7	1877.4	216.5	387.9
1554942_a_at	8117.9	6095.7	3467.1	7177	5417.2	7566.3	4771	4384	4092.4	10525.9	2002.7	3156.3
1554943_at	8715.3	6552.5	4627	9194.3	8056.5	4431.1	4124.4	7735.9	5579.4	5402.7	6457.9	7570.5
1554945_x_at	5381.3	1483.5	6069.5	6639.1	1622.4	5952.2	3289.9	2400.3	6014.4	3137.3	3405.9	4934
1554946_at	2552.8	3427.8	3125.4	3944.9	2260.3	3406.8	2949.1	1448.7	1899.7	1940	4501	1574.4
1554947_at	355.1	1131.8	307.9	475.2	1285	267.7	4797.2	4587.6	2507.8	1151.5	1299.1	527.3
1554948_at	4925.9	4442.4	1438.3	2080	5518.9	4144	3281.2	5364	3302.4	6024.4	4476	2026.3
1554949_at	5460.6	2890.2	755	954.8	2519.1	2619.1	7794.4	909	3337.9	4121.9	6620.3	2026.3
1554950_at	4654.3	2627.5	6267.7	6217.7	1363.6	1509.4	1782.6	6486	1327.2	3375.1	233.2	11367.1
1554951_at	969.3	1172.3	3475.5	5016.3	1927.5	2316.5	2149.6	3148.3	4762.7	542.4	441.4	1830.5
1554952_s_at	405.3	764	1370.8	838.3	938.3	450.1	891.3	378.7	1584.6	1234.9	674.5	723.2
1554953_a_at	3517.9	1107.6	5276.5	1389.7	600.9	2025.4	5212.3	3347.2	954.3	2052.6	849.4	2075.3
1554954_at	5606.9	7223.5	1176.8	4187	4811.7	5389.5	4176.8	4776.9	4194.5	7459.5	795.3	256.1
1554957_at	1875.9	7332.7	3133.9	6020.4	3739.4	1121.4	2153.9	1964.7	6440.5	1693.8	6995	9785.2
1554958_at	476.3	1156.1	1539.5	1111.7	2611.5	748.9	1245.2	2504.5	408.4	509	3085.3	391.7
1554960_at	3267.2	662.9	5238.6	8571.2	2038.4	3426.2	4421.5	2244.1	4314.4	3842.4	4675.8	4489.6
1554961_at	1349.5	521.5	269.9	260	346.7	477.3	1249.6	383.5	395	1259.9	3189.4	429.4
1554962_a_at	2866.1	982.3	915.3	4778.7	5514.3	8031.9	3683.1	4502.3	2565.5	2899.5	1498.9	2079.1
1554963_at	3856.3	3468.3	4846.3	2174.2	2468.3	473.4	4814.7	2040.5	2170.5	8765.4	4226.2	7389.7
1554964_x_at	3914.8	4879	2302.9	4012.1	3503.6	566.5	1564.1	501.8	1806.5	1627.1	2065.2	2572.5
1554965_at	4591.6	4830.5	518.8	3456.3	5523.5	6898.9	3145.7	2816.9	5091.1	7705.7	5845.8	3702.4
1554966_a_at	29007.8	29164.9	35767.3	51175.9	43171.4	32608.9	23309	44578.3	55230.2	11101.7	51338.5	28553.4
1554967_at	2189.3	485.1	2345.1	3155.9	822.8	1307.6	1013.6	3096.2	594.8	1439.3	208.2	734.5
1554969_x_at	5761.5	3743.1	4500.4	497.6	1516.1	3822	987.4	1070	3750.7	4760.2	5616.8	452
1554970_at	430.3	917.6	746.6	488.6	249.6	2029.3	367	653.3	390.6	4918.8	279	4146.8
1554971_at	4077.7	5234.7	4614.3	4334.9	2773.3	1889.6	4050.1	4417.1	3923.8	6370.6	5958.3	5171.3
1554972_at	5235	3326.8	3994.3	6105.6	5306.3	5288.7	2940.4	3493.9	7270.5	2357.2	4392.7	1736.3
1554973_a_at	2373.1	4907.3	2218.6	1317.9	2838	3441.7	2320	2135.2	5947.8	4405.6	4209.5	3988.7
1554974_at	923.3	380	577.8	502.1	799.6	950.6	1127.2	5103.6	204.2	325.4	578.8	372.9
1554976_a_at	250.7	711.4	489.3	143.5	392.9	1218.4	314.6	161	150.9	258.7	387.2	3962.3
1554977_at	2231.1	6766.7	6170.7	1618.3	855.1	6778.6	5352.1	1742.2	7825.4	2907.9	916	3352.1
1554978_at	3651.6	1342	7571	11682.2	1358.9	1505.5	2258.8	6462.3	8153.8	1602	1328.2	738.2
1554980_a_at	6760	9438.7	5082.5	8055.6	1044.6	9824.6	1424.3	7144.1	6165.3	8289.8	4521.8	6779.6
1554981_at	438.7	194	982.8	156.9	60.1	232.8	56.8	194.1	523.8	2590.8	3526.7	429.4
1554982_a_at	501.4	303.2	122.3	614.1	379	403.5	135.4	99.4	204.2	2515.7	199.9	226
1554983_at	493	3690.6	991.2	739.7	1437.5	1202.8	1721.4	303	6604.7	450.6	1990.3	9698.6
1554984_a_at	1738	747.8	1164.1	753.1	559.3	1230	1389.4	771.7	3812.8	1819	4505.1	2354
1554985_at	4662.6	4826.5	6381.6	1555.5	3845.7	1847	3381.7	705.4	3653	1426.8	3022.8	5080.9
1554986_a_at	7821.2	5873.4	4892.7	2631.4	5033.6	2840.3	5234.1	4937.9	5947.8	3725.6	3347.6	7163.8
1554987_at	2051.4	3670.4	6803.4	3608.7	5200	4761	4377.8	1997.9	2885.1	5736.5	2631.5	4165.7
1554988_at	234	525.5	535.7	381	767.3	1016.6	192.2	842.7	142	121	649.5	1129.9
1554989_at	643.4	675.1	324.8	309.3	309.7	535.5	965.6	2835.9	847.8	496.5	441.4	557.4
1554992_at	1579.3	5792.6	1990.8	6065.3	2366.6	7221	5050.6	5586.5	1371.5	5098.2	2027.7	5122.4
1554994_at	1554.2	610.4	2720.5	1340.4	175.6	2871.3	825.8	222.5	572.6	6095.3	308.1	214.7
1554996_at	509.7	246.6	480.8	403.5	2865.8	465.6	371.4	179.9	270.8	1151.5	1199.1	421.8
1554997_a_at	576.6	291	2062.5	10610.8	411.4	923.5	161.7	99.4	705.7	738.4	158.2	1841.8
1554999_at	944.2	545.7	430.2	712.8	2939.7	640.2	1743.3	3432.4	1056.4	3291.7	5208.8	357.8
1555000_at	2277	1487.6	489.3	851.7	628.6	4881.2	4434.6	1519.7	3293.5	6178.7	2885.4	4745.7
1555001_at	200.5	1507.8	2741.6	174.8	1858.1	3639.6	2472.9	2442.9	332.9	3492	4313.6	3506.6
1555002_at	87.7	3573.4	3066.4	793.5	1733.3	73.7	725.3	1761.2	1091.9	75.1	1482.3	1152.5
1555003_at	1316.1	982.3	624.2	152.4	1835	814.8	1236.4	790.6	2214.9	2386.4	358.1	5868.1
1555004_a_at	3731	865	5538	6168.4	5616	3488.3	166	1576.5	3164.8	3950.9	3151.9	3890.7
1555006_at	3192	1277.4	404.9	1317.9	841.2	764.4	235.9	643.9	1069.7	734.3	1053.4	4410.5
1555007_s_at	2155.8	3864.4	4829.4	6527	3739.4	4105.2	5640.5	3460.8	3857.2	3880	4222	1544.2
1555009_a_at	4570.7	3338.9	1501.6	10283.6	2810.3	4788.1	3814.2	4492.9	3178.1	3767.3	1307.4	2945.4
1555011_at	3283.9	711.4	2935.6	3227.6	305.1	1389.1	6431.3	1344.5	2623.2	2741	2069.4	2101.7
1555014_x_at	6300.4	5744.1	2324	6943.9	3267.9	7073.5	948.1	127.8	1424.8	10517.6	4288.6	1363.5
1555015_a_at	5527.5	8169.4	3589.4	1291.1	10829.8	3798.7	8834.2	8701.7	2143.9	1193.2	3331	9186.3
1555016_at	9726.4	12975.7	4335.9	10144.6	7645.1	10367.8	6029.3	6765.3	8495.6	7430.3	9484.9	5306.9
1555018_at	2364.7	1079.3	4686	3030.4	3018.3	783.8	664.1	85.2	918.8	3800.7	4205.3	2651.6
1555019_at	5205.8	3448	3264.6	3779	1590	1113.6	2293.8	3631.2	4123.5	3412.7	874.4	3702.4
1555020_a_at	7094.2	5469.2	6343.6	6589.7	5837.8	8695.4	4189.9	6059.9	4673.9	529.8	832.7	433.1
1555021_a_at	4549.8	11734.7	8579.1	15636.1	12664.8	11054.6	11931.9	14321.3	9667.4	8840.5	10788.2	13288
1555022_at	3421.8	1131.8	274.2	1013.1	87.8	2436.7	3718.1	677	3821.7	367.1	3422.6	836.1
1555024_at	2206	4082.7	1843.2	1210.4	1784.2	399.7	2001	1103.1	2645.4	1172.3	849.4	3819.2
1555025_at	179.7	816.5	6234	623.1	494.6	357	1568.5	1614.4	412.8	1885.7	83.3	188.3
1555027_at	3618.1	3205.5	1303.3	2770.4	845.9	2075.9	471.9	2641.7	248.6	1205.7	441.4	873.8
1555028_at	338.4	4951.8	261.5	1259.7	443.7	430.7	362.6	2764.8	665.8	450.6	499.6	1224.1
1555031_at	284.1	553.8	4150.4	730.7	1363.6	252.2	270.9	317.2	1713.3	834.4	199.9	4406.7
1555032_at	881.6	380	413.3	1165.5	1127.8	2215.6	1647.1	492.4	2800.8	2761.9	1324.1	704.3
1555033_a_at	158.8	1188.4	307.9	139	771.9	679	546.1	146.8	177.5	2661.7	262.3	327.7
1555034_at	818.9	606.3	172.9	2434.2	1289.6	1307.6	423.8	3252.5	408.4	763.5	3676.6	3947.2
1555035_a_at	2749.1	545.7	906.8	497.6	392.9	1028.2	882.6	511.3	665.8	759.3	1003.5	3171.3
1555037_a_at	86350.9	94734.4	60108.5	109770.9	78337.2	76788.4	102655.5	84313.4	75754.6	53443.3	80109.7	59984.3
1555038_at	142.1	133.4	3306.8	143.5	2070.7	465.6	91.8	1548.1	213.1	1343.4	516.3	421.8
1555039_a_at	1107.2	2037.3	341.6	5885.9	1081.6	2207.8	3338	2850.1	386.2	413	732.8	1890.8
1555040_at	2502.6	743.8	269.9	2851.1	291.2	1319.3	340.8	800.1	1961.9	1864.9	1578	681.7
1555041_a_at	16473.8	19014.8	17609.5	15479.2	22718.2	27106.8	22186.1	26337	23813.4	12791.3	17704.1	13969.7
1555042_at	3793.6	3682.5	4740.9	5764.9	6082.8	2429	362.6	980	7417	2607.5	1615.5	6749.5
1555043_at	3016.5	3783.6	1522.6	5787.3	2925.9	1171.8	3495.3	5510.7	1651.2	413	945.2	5303.1
1555044_a_at	1098.8	1709.9	1758.8	1116.2	1405.2	896.3	528.7	2196.7	1220.6	367.1	324.8	3035.7
1555046_at	756.2	319.3	628.5	1187.9	2713.2	1202.8	170.4	336.1	2370.2	154.4	337.3	613.9
1555048_a_at	1646.1	614.4	358.5	327.2	282	194	4460.8	2007.4	1859.8	546.5	3930.5	361.6
1555049_at	4115.3	6002.8	7718.7	3326.3	5366.4	6037.5	1830.6	3943.7	2170.5	4155.3	7819.4	5495.2
1555051_at	5143.1	5554.1	4335.9	3339.7	4844.1	4392.3	3971.5	2750.6	763.4	1201.5	3547.5	5129.9
1555052_a_at	4395.3	3775.5	6385.8	4124.2	559.3	7030.9	1926.8	2272.5	2982.8	3754.8	4709.1	5510.3
1555053_at	777.1	2122.2	6778.1	5518.4	1460.6	4516.5	3486.5	3366.1	679.1	3688	2502.4	7860.6
1555055_at	2247.8	4317.1	2547.6	183.8	1187.9	721.7	74.3	1159.9	1837.6	58.4	470.5	990.6
1555056_at	6070.6	541.7	2636.2	3532.5	1978.3	6817.4	3967.1	478.2	3710.7	3571.2	3447.5	7529.1
1555057_at	5911.9	4127.1	2020.3	5675.3	5167.6	2235	4565.7	6192.5	3901.6	6295.5	2115.2	1050.8
1555058_a_at	3944	5101.3	11008.6	4339.4	11162.6	7174.4	6094.8	3607.5	13546.8	4839.5	6645.3	3536.7
1555059_at	309.2	1944.3	847.8	945.9	550	566.5	415.1	733.8	470.5	442.2	549.6	399.2
1555060_a_at	1107.2	925.7	1573.3	2420.7	1335.8	5478.8	1586	714.9	3049.4	2736.8	4051.3	1581.9
1555062_s_at	785.5	3359.1	383.8	3797	5491.2	1327	292.7	516	2476.8	287.9	3139.4	2538.6
1555063_at	9738.9	12122.7	10434.9	12941.9	9244.4	7857.3	12989.2	7248.2	7665.6	9620.6	3926.4	10534.7
1555065_x_at	7679.2	4058.4	2923	9669.4	11204.2	2626.9	4875.9	317.2	3466.6	7826.7	853.6	8515.9
1555068_at	3221.2	1673.5	1855.9	2990	4206.2	2673.4	4967.6	3939	3244.7	7225.9	3285.2	1849.3
1555071_at	1136.4	303.2	3133.9	2156.2	1599.3	1261.1	1551	1387.2	3830.6	3325.1	424.7	2241
1555073_at	2360.6	3904.8	3117	3021.4	1511.5	2483.3	629.1	686.5	2374.7	250.3	3501.7	1770.2
1555074_a_at	376	3258.1	2353.6	506.6	1150.9	3014.9	174.8	2367.2	541.5	296.2	3222.7	1672.3
1555076_at	1303.5	5833	8528.5	4568	3887.3	2479.4	3206.9	4066.8	1278.3	6483.3	607.9	10651.5
1555078_at	10800.1	1333.9	6959.4	5738	4233.9	16599.3	6505.5	6230.4	2148.3	12382.5	8789.6	6937.8
1555079_at	513.9	347.6	717	2568.7	906	298.8	397.6	189.4	412.8	955.4	387.2	482.1
1555082_a_at	14117.5	4212	4584.8	4231.8	3850.3	4151.8	4312.3	4630.2	972.1	3875.8	3247.7	10561.1
1555083_at	2038.9	3132.8	2007.7	7226.3	2537.6	2735.5	2953.5	5027.8	2592.2	7380.3	9397.5	2263.6
1555084_at	1683.7	12793.8	4829.4	963.8	1747.2	2227.2	672.8	1657	6280.7	542.4	1115.9	2124.3
1555085_at	2577.8	4458.6	6006.2	4088.3	2985.9	7345.1	3377.3	3124.6	1673.4	5210.8	8714.6	5600.7
1555086_at	8038.5	792.3	1623.9	5796.3	3027.5	1288.2	1245.2	4843.2	5211	5327.6	820.2	1412.4
1555088_x_at	11209.6	691.2	670.6	910	1941.3	884.7	3543.3	4450.3	10404.2	6470.8	1407.3	5216.5
1555090_x_at	46049.9	49170.1	44671.2	172306.3	83250.6	76877.6	79914.5	183554.2	53712.2	31106.4	75554.6	27382
1555091_at	3630.7	3371.2	4264.2	2438.7	4576	3845.2	755.8	445	2010.7	3625.5	4430.2	3499
1555092_at	6296.2	7983.5	1442.5	4554.5	3087.6	9832.3	2555.9	2973.2	4132.4	5344.3	8052.6	9969.8
1555095_at	2632.1	893.3	3606.3	1062.4	3822.6	5063.6	2936	4204.1	1442.6	880.3	5854.2	1762.7
1555096_at	8502.2	6787	3838.2	2232.4	4072.2	4299.2	2455.4	3588.6	585.9	3437.7	774.4	2952.9
1555097_a_at	96.1	1148	1383.5	1322.4	2297.2	1524.9	318.9	1444	248.6	1268.3	108.3	2263.6
1555098_a_at	6918.8	8068.4	2378.9	8746	5528.2	7306.3	5941.9	4010	3648.6	1589.5	5695.9	4772.1
1555099_at	3045.8	2231.3	257.3	2344.5	3656.2	993.3	873.8	2092.6	4030.3	663.3	233.2	1702.4
1555100_at	3054.1	4398	3846.7	4025.6	3096.9	8637.2	275.3	1903.2	4558.5	2924.6	5104.7	3532.9
1555102_at	137.9	1750.3	63.3	26.9	1761.1	294.9	1205.9	1159.9	79.9	250.3	112.4	150.7
1555103_s_at	1562.6	1980.7	2387.3	1649.7	1114	108.6	869.4	359.8	213.1	3070.6	1107.5	248.6
1555105_a_at	2285.4	3088.3	3855.1	1716.9	4918	4438.9	6453.1	5851.6	3892.7	1543.6	5633.5	4451.9
1555106_a_at	2093.2	1285.4	949	4814.6	1557.7	2867.4	2228.2	2087.8	133.2	1743.9	2356.7	5062.1
1555107_a_at	254.9	1758.4	1358.1	430.4	1021.5	1408.5	1271.4	2007.4	790.1	1076.4	1244.9	696.8
1555108_at	3108.4	2033.3	2307.2	990.7	3480.5	710.1	4556.9	4791.1	5211	2165.3	1449	1732.6
1555110_a_at	451.2	594.2	607.4	2456.6	476.1	2696.7	878.2	2982.6	497.1	659.2	191.5	1804.1
1555111_at	363.5	477	160.3	161.4	397.5	104.8	100.5	568.1	319.6	216.9	328.9	158.2
1555112_a_at	6070.6	3597.6	1117.7	5729	4853.3	5599.1	6863.8	5700.1	4305.5	4476.6	5983.2	4994.3
1555113_at	4173.8	2975.1	2505.4	2537.3	1793.4	2634.6	699.1	1084.2	2703.1	475.6	3730.7	5408.6
1555114_at	4027.6	274.9	2370.4	407.9	1987.5	1726.7	1393.7	464	3755.1	4893.7	5629.3	1054.6
1555116_s_at	2001.3	307.2	873.1	1241.7	508.4	702.3	537.4	714.9	137.6	1877.4	695.3	775.9
1555117_at	3659.9	1067.2	704.4	2438.7	1945.9	543.2	4570	3934.2	572.6	2023.4	3410.1	3043.3
1555118_at	977.7	2089.8	514.6	116.6	970.7	252.2	109.2	516	1890.9	212.8	3938.9	158.2
1555120_at	710.3	537.6	388	2945.2	184.9	1032.1	681.6	1145.7	1868.7	3262.5	5096.4	2418.1
1555122_at	2256.1	1819	2189.1	2694.2	1788.8	3822	1332.6	3404	2290.3	805.2	2410.8	478.3
1555123_at	1307.7	4915.4	2581.3	461.7	3207.8	2467.8	2398.6	3034.7	3249.1	1276.6	2831.3	5819.1
1555124_at	7294.8	4175.7	1282.2	5034.2	6059.7	5180	4133.1	3886.9	4407.6	2486.5	6970	3137.4
1555125_at	655.9	3419.8	611.6	1492.8	4904.2	725.6	5129.3	5936.8	7936.3	1910.8	2327.5	1156.3
1555127_at	5753.1	1673.5	5643.5	5361.5	1770.3	4854.1	2324.3	1003.7	2552.2	625.8	1265.8	3235.4
1555129_at	3254.7	4268.6	4753.5	6414.9	3378.8	5486.5	4915.2	4923.7	2299.2	2670.1	3880.6	4790.9
1555130_at	305	2110.1	354.3	887.6	661	686.8	1629.7	402.4	266.3	5669.7	224.8	583.8
1555131_a_at	1721.3	5157.9	6508.1	6087.7	9641.9	3965.5	5496.3	7802.2	7186.2	3854.9	4159.5	10165.6
1555132_at	3835.4	7344.8	1602.8	1595.9	698	4815.3	1546.6	1145.7	2352.5	846.9	1457.3	3374.7
1555133_at	2615.4	2114.1	6765.4	1896.2	2121.6	488.9	541.8	951.6	3577.6	1310	2086	6459.4
1555135_at	3964.9	893.3	1619.7	1542.1	563.9	694.5	402	984.7	514.9	363	324.8	482.1
1555136_at	1784	1176.3	3817.1	4644.2	4095.3	3325.3	4963.3	2575.5	2370.2	333.8	2352.5	2169.5
1555137_a_at	3981.6	4984.1	11506.3	4953.5	5865.6	4559.2	4845.3	14051.4	10950.2	7246.8	1236.6	3465.1
1555139_a_at	2293.7	1164.2	3914.2	1282.1	388.3	1016.6	790.8	1022.6	417.2	250.3	770.3	606.4
1555140_a_at	839.8	2647.7	3429.1	986.2	3138.5	6045.3	5736.6	1538.7	2805.2	6107.8	2410.8	5103.5
1555141_a_at	117	2336.4	97	134.5	268.1	1373.6	664.1	1581.3	2867.4	1923.3	116.6	131.8
1555142_at	171.3	137.4	135	210.7	97.1	488.9	1393.7	2736.4	266.3	191.9	266.5	369.1
1555144_at	5895.2	2017.1	1067.1	228.6	3406.6	1187.3	3324.9	1907.9	1833.2	3621.3	3264.3	3080.9
1555145_at	1090.5	5352	3715.9	4944.6	4548.3	6522.6	5347.7	3707	2578.9	6124.5	3918	3054.6
1555146_at	158.8	428.5	198.2	165.9	240.4	562.6	174.8	1254.6	417.2	283.7	341.4	350.3
1555148_a_at	196.4	4305	135	1681.1	272.7	2731.6	266.5	293.5	177.5	1176.5	270.6	1544.2
1555151_s_at	162.9	181.9	991.2	183.8	295.8	174.6	183.5	369.3	124.3	262.8	674.5	549.9
1555153_s_at	305	1459.3	316.3	331.7	115.6	3080.8	183.5	440.3	909.9	467.3	324.8	595.1
1555154_a_at	17898.5	20866.1	13530.8	36024	31121.3	16564.4	20320.5	46855.5	28558.3	7522.1	24703.3	24753
1555155_at	11013.2	10902	7461.4	6114.6	1603.9	11403.8	12919.3	13402.8	6564.8	11810.9	10858.9	13574.2
1555157_at	1516.6	5449	7132.4	3671.4	4275.5	2832.5	3438.5	790.6	2823	1264.1	966	3073.4
1555158_at	597.5	861	5251.2	255.5	545.4	1528.8	891.3	2353	355.1	1047.2	2864.6	1355.9
1555159_at	5460.6	2603.2	6862.4	3595.2	3790.2	4621.3	8677	5274	4682.8	5724	5529.4	3687.3
1555162_at	1207.4	3092.3	278.4	264.5	536.2	644.1	436.9	752.8	2991.7	354.6	270.6	2757
1555163_at	5285.2	4155.4	4099.7	367.6	2070.7	2266	340.8	388.2	4309.9	2649.2	6074.8	3013.1
1555164_at	3651.6	1067.2	299.5	7177	1613.2	799.3	445.6	615.5	1016.5	1113.9	795.3	1472.7
1555165_a_at	522.2	1212.7	793	694.8	619.4	713.9	795.2	596.5	1726.6	1401.8	4592.6	1450.1
1555166_a_at	91.9	181.9	501.9	103.1	157.2	194	1472.4	184.6	448.3	404.7	70.8	1830.5
1555167_s_at	3246.3	1471.4	3627.3	14407.8	3952	500.5	266.5	6022.1	585.9	221.1	1453.1	813.6
1555168_a_at	5226.7	6847.6	7769.3	3442.8	5029	8854.5	2761.2	6467.1	9037.1	7276	4829.9	5457.6
1555169_at	3810.3	3334.9	712.8	3021.4	614.8	2343.6	935	3986.3	1979.6	2035.9	3068.6	2470.8
1555171_at	5473.2	4911.3	5040.3	2703.1	240.4	2491.1	1918	672.3	1975.2	2544.9	766.1	433.1
1555173_at	1504.1	1467.3	679.1	4343.9	3083	3593	891.3	2087.8	2427.9	1143.1	2406.6	7386
1555174_at	823.1	687.2	750.8	699.3	633.2	787.7	878.2	634.4	253	1205.7	591.2	3427.5
1555175_a_at	3789.4	2417.3	9047.3	3505.6	4312.5	4873.5	3534.6	3309.3	173.1	4155.3	5204.6	760.8
1555176_at	3622.3	1879.7	750.8	6961.8	3845.7	5979.3	3582.6	1633.3	3737.4	838.6	5371.2	5028.2
1555177_at	710.3	1564.4	2260.8	3384.5	235.7	225	2088.4	615.5	2068.4	196.1	666.2	798.5
1555179_at	5072.1	897.4	1476.2	327.2	869	2669.6	227.2	577.6	630.3	200.3	412.2	470.8
1555180_at	785.5	759.9	653.8	430.4	388.3	2114.7	878.2	2845.3	257.4	805.2	1977.8	674.2
1555181_a_at	14522.7	15776.9	13611	30658	16376.5	19625.9	9633.8	9785.8	25242.7	9078.3	8410.7	18380.2
1555183_at	188	485.1	358.5	901	490	628.6	480.6	435.6	368.4	442.2	304	591.3
1555185_x_at	1608.5	1059.1	721.3	1470.4	1040	939	821.4	4156.7	8935	1518.6	1195	1039.5
1555186_at	2419.1	3508.7	721.3	3680.4	767.3	776	1336.9	2513.9	257.4	905.3	3035.3	5822.9
1555187_at	6559.5	2696.2	4989.7	4796.6	864.4	1889.6	3573.9	4668	3209.2	3312.6	10784	1423.7
1555188_at	3618.1	2991.3	12290.8	6639.1	3180.1	5420.6	1122.8	5804.3	4931.4	4989.7	2943.7	5822.9
1555189_a_at	267.4	4527.3	3909.9	183.8	762.7	294.9	2092.8	213	421.7	250.3	3297.7	5344.6
1555191_a_at	3547.1	598.3	3791.8	8530.8	1058.5	2786	3831.7	2944.7	4456.4	6616.8	7590.4	3205.2
1555192_at	3814.5	1722	4745.1	3272.5	3406.6	1874.1	2730.7	871.1	2064	4551.6	333.1	1864.4
1555193_a_at	2945.5	4398	5462.1	10247.7	9170.5	4745.4	6890	6741.7	7523.5	3033	2111	421.8
1555194_at	2034.7	2801.3	2990.5	381	1132.4	4109.1	4600.6	3247.7	2246	2353	1170	2274.9
1555195_at	196.4	266.8	198.2	358.6	166.4	3984.9	305.8	411.9	790.1	212.8	2981.2	290
1555196_at	3459.4	10231	7334.8	8598.1	2177.1	7869	3626.3	4985.2	5472.9	9036.5	4638.4	9574.3
1555197_a_at	3125.1	258.7	527.2	286.9	730.3	628.6	152.9	274.6	594.8	262.8	287.3	199.6
1555198_x_at	564	7284.2	8655	3613.2	3480.5	1455.1	1642.8	4672.8	4447.5	7213.4	1007.6	4651.5
1555199_at	359.3	1863.5	1223.2	2676.2	1747.2	783.8	1537.9	1439.2	306.3	3008	2585.7	2188.3
1555201_a_at	9605.2	10740.3	1467.8	10924.6	9138.1	9847.8	5225.4	10941	5526.1	2390.6	9559.9	8983
1555202_a_at	856.5	978.2	3365.8	6867.7	3133.9	1195.1	5378.3	1600.2	2268.2	2077.7	4101.2	7619.5
1555203_s_at	3593.1	764	2391.5	2819.7	647.1	3410.7	616	402.4	2698.7	1139	478.8	1246.7
1555204_at	605.8	428.5	793	407.9	1511.5	632.5	397.6	331.4	568.1	746.8	470.5	817.3
1555205_at	3701.7	2401.1	9334.1	7571.5	6651.4	360.9	6090.5	3119.9	6622.5	5206.6	6399.6	9781.4
1555206_at	1784	3981.6	544.1	5173.2	785.8	787.7	3879.7	2779	3311.2	2920.4	6120.6	8180.7
1555209_at	605.8	4001.8	2121.6	1380.7	3337.2	1032.1	1433.1	1784.8	989.8	4021.8	8668.8	3419.9
1555210_at	2640.5	3270.2	3095.9	10019.1	1867.4	2180.7	3617.6	3574.4	958.8	5302.6	2806.3	3992.4
1555212_at	6421.6	7837.9	10342.1	3182.8	6614.4	4396.2	7130.3	6126.2	9028.2	7826.7	1678	4937.8
1555213_a_at	4554	3383.4	3475.5	824.8	309.7	970	620.4	748	883.3	3049.7	1049.3	877.6
1555214_a_at	1161.5	291	2716.3	1891.8	577.8	228.9	222.8	189.4	284.1	550.7	299.8	474.6
1555215_a_at	7002.3	9774.2	2568.7	2084.5	6794.6	8171.6	3578.3	9094.6	7896.4	1481.1	8190	8466.9
1555216_a_at	16102	3270.2	9574.5	11709.1	14388.9	7267.5	14107.7	15855.2	9494.3	22286.8	15285	11265.4
1555217_at	1646.1	905.5	700.2	4447	1613.2	1517.1	2804.9	1316.1	253	1460.2	549.6	5386
1555219_at	501.4	2781.1	4580.6	789	4261.7	4559.2	3228.7	2850.1	2410.2	655	716.2	2248.6
1555220_a_at	722.8	477	265.7	282.4	254.2	1067	537.4	241.5	492.7	509	229	670.4
1555221_at	559.9	1281.4	738.1	237.6	1853.5	2650.2	428.2	307.7	381.7	834.4	2181.8	3340.8
1555222_a_at	10536.9	646.8	1902.2	2142.8	6568.2	8451	8707.5	1936.3	10266.6	9624.8	2419.1	1781.5
1555224_at	254.9	1297.6	261.5	286.9	453	500.5	323.3	2599.1	230.8	204.4	229	549.9
1555225_at	11443.5	11625.5	7938	12749.1	11171.9	11597.8	10542.6	10917.3	11283.1	6366.5	8706.3	2998.1
1555226_s_at	116908.7	127573.7	87039.4	163268.9	155495.7	125895.7	126462.6	158500.2	124411.2	59012.9	89557.1	106914.1
1555227_a_at	1403.8	173.8	202.5	1259.7	147.9	2297.1	270.9	113.6	1673.4	233.6	224.8	583.8
1555229_a_at	2013.8	153.6	379.6	5554.2	3046	632.5	2966.6	2831.1	186.4	1330.9	416.4	2414.3
1555230_a_at	208.9	214.2	442.9	233.1	1400.5	314.3	196.6	151.5	164.2	200.3	341.4	162
1555231_a_at	309.2	622.5	4407.6	4949	1086.2	364.7	406.3	250.9	182	3412.7	287.3	1465.1
1555233_at	9316.9	11678.1	6457.5	12327.8	12359.8	8257	6129.8	11433.4	12534.8	7442.8	3930.5	7314.4
1555234_a_at	668.5	1030.8	1273.8	3227.6	1382	1070.9	1891.8	847.4	6533.7	1702.2	2098.5	1694.9
1555235_s_at	1048.7	2942.8	472.4	3380	392.9	6157.8	353.9	2045.2	2956.1	984.6	1040.9	3653.4
1555236_a_at	9492.4	10041	10709.1	7692.5	8957.8	9009.7	5535.6	1391.9	8921.7	3688	8768.8	7024.4
1555237_at	4746.2	521.5	3235.1	923.5	2967.5	939	1184	1732.8	3213.6	2094.3	3893.1	4632.7
1555238_at	17660.4	12256.1	17491.4	13296.1	16427.3	11019.7	13784.4	14160.3	14328	17368	10217.7	12105.3
1555240_s_at	367.7	945.9	3450.2	672.4	2172.4	1687.9	537.4	1510.2	4354.3	463.1	333.1	527.3
1555241_at	9325.3	5679.4	10591	7221.8	8139.7	9894.4	8917.3	9217.7	6027.7	38611.8	10788.2	19596.8
1555243_x_at	15324.9	6710.2	8304.9	9463.2	11324.4	8028.1	7471.1	7953.7	8815.2	33317.5	28450.6	13547.9
1555244_at	208.9	861	350.1	188.3	416	613.1	113.6	411.9	1393.7	3942.5	524.6	1642.2
1555245_s_at	1115.5	388.1	784.5	981.7	249.6	275.5	367	440.3	1136.3	1093.1	258.1	636.5
1555246_a_at	2569.5	468.9	1952.9	941.4	966	3457.2	406.3	861.6	2618.8	871.9	3160.3	779.7
1555247_a_at	3960.7	3015.5	2028.8	10700.5	7062.7	7484.8	2949.1	7953.7	3475.5	2937.1	653.7	512.2
1555248_a_at	8986.9	11508.3	6622	6217.7	5449.6	7783.6	5448.2	1912.7	5153.3	2690.9	5820.9	9928.3
1555250_a_at	9450.6	7114.4	3095.9	5572.1	5283.2	3371.9	4238	6448.1	9782.8	15236.1	9168.5	1687.4
1555251_a_at	488.8	1160.1	1058.7	367.6	249.6	558.7	769	392.9	275.2	942.9	445.5	1227.9
1555252_a_at	693.5	375.9	1105.1	927.9	563.9	667.4	620.4	331.4	2831.9	275.4	674.5	640.3
1555253_at	1834.1	117.2	303.7	139	184.9	849.8	209.7	1107.8	186.4	108.5	208.2	493.4
1555255_a_at	6317.1	4325.2	3133.9	3120	707.2	4788.1	5623	6083.6	1194	4113.6	3934.7	715.6
1555256_at	313.3	3334.9	3922.6	2510.4	3466.7	1641.3	192.2	2239.3	1260.6	4860.4	4026.3	3860.6
1555257_a_at	2552.8	1572.4	434.4	4810.1	577.8	1509.4	1481.1	189.4	1318.3	1568.7	179	497.2
1555259_at	14652.2	12341	11223.7	14909.9	15151.6	12769.6	18087.9	16333.4	11593.8	10713.7	7869.4	8979.2
1555261_at	6994	460.8	2788	1649.7	3457.4	3263.2	2979.7	4772.2	4283.3	2403.1	8581.4	5295.6
1555262_a_at	597.5	1883.7	501.9	1071.4	568.5	523.8	1079.2	771.7	825.6	1756.4	724.5	448.2
1555263_at	1545.9	420.4	215.1	1802.1	175.6	1656.8	288.4	161	4798.2	4806.1	345.6	964.2
1555264_a_at	1153.1	885.3	864.7	999.7	4696.2	1431.8	965.6	3901.1	994.3	1743.9	4767.4	1001.9
1555265_at	1098.8	949.9	164.5	1479.3	184.9	508.3	485	700.7	603.7	559	2931.2	1118.6
1555266_a_at	7725.1	8371.5	5390.4	3877.6	3087.6	7034.7	4325.4	5236.2	2965	4681	3018.7	5344.6
1555267_at	5698.8	8517	4993.9	6132.5	4437.3	8625.6	5841.4	6050.5	9685.2	2595	14110.8	7246.6
1555268_a_at	12517.3	7643.9	11797.3	14932.3	961.4	8718.7	3381.7	4985.2	5508.4	4789.4	13086.5	15389.7
1555269_a_at	4349.3	5008.4	4584.8	6222.2	587	8175.5	7331.3	3858.5	3537.6	2035.9	6695.2	2704.3
1555270_a_at	15249.7	10752.4	14155.1	29497	12956	10860.6	11368.3	18795.2	14731.9	14009.6	16217.6	17792.6
1555271_a_at	3062.5	3524.9	1978.2	3559.4	3822.6	2165.1	6916.2	2296.1	852.2	6262.2	1965.3	4286.2
1555272_at	11560.5	7660.1	18335	3631.1	11148.8	5579.7	5308.4	7854.2	14252.5	12249	6532.9	8787.1
1555273_at	3125.1	1123.7	1678.7	511	4774.7	9168.8	3665.6	3115.2	5725.9	1251.6	2993.7	3638.4
1555274_a_at	7127.7	3153	6419.6	4245.2	11051.7	2580.3	6225.9	10282.9	5916.7	4418.1	4550.9	5118.6
1555275_a_at	1562.6	533.6	244.6	300.3	3845.7	632.5	135.4	407.2	1189.6	4222.1	233.2	806
1555277_a_at	4203.1	2393	3243.5	3707.3	1192.5	1800.4	3954	4464.5	466.1	7326	279	3261.7
1555278_a_at	31978.4	32034.9	22253.3	37938.1	50631.7	26462.7	35599.1	49956.5	36667.8	18452.7	27651.2	19690.9
1555279_at	3902.3	2853.8	5133.1	2120.4	3448.2	2405.7	2595.2	3441.8	3160.3	4013.5	757.8	4271.1
1555281_x_at	2214.3	278.9	531.4	2662.8	3143.1	764.4	3521.5	568.1	3586.4	4647.6	4259.5	2301.3
1555282_a_at	5088.8	468.9	932.1	878.6	2163.2	1730.6	5360.8	1107.8	1260.6	1401.8	820.2	1645.9
1555284_at	2272.8	2049.4	2400	3285.9	355.9	3771.5	4919.6	3645.4	1953	1485.2	1653	2960.4
1555286_at	1562.6	489.1	2155.3	331.7	771.9	194	353.9	132.6	763.4	454.7	420.5	851.2
1555288_s_at	12158	6722.3	10633.2	13143.6	10150.4	10736.4	9258	8957.3	9645.2	9996.1	13494.6	13182.5
1555289_at	7967.4	6233.2	1969.7	3030.4	7173.7	4757.1	3753	5425.5	8411.3	4618.4	4321.9	11619.5
1555291_at	2853.6	1208.6	4715.5	6854.2	5005.9	4171.2	2420.5	3181.5	1970.8	1068	3006.2	3389.8
1555292_at	20835.7	13812.4	22603.4	30864.2	32748.3	28007	31649.5	32794.6	26747.4	41690.7	23616.5	40470.4
1555294_a_at	1098.8	1257.1	3256.2	15376.1	1483.7	3313.7	5955	369.3	3839.4	650.8	5562.7	6538.5
1555298_a_at	4934.2	4802.2	5327.1	3164.9	3272.5	186.2	742.7	2859.5	1651.2	4130.3	1528.1	2937.8
1555299_s_at	5527.5	6386.8	274.2	972.8	4904.2	6654.5	1052.9	5600.7	1948.6	4288.8	5292.1	1856.9
1555300_a_at	4144.6	2671.9	3543	6056.3	4594.5	7950.4	5706	1960	6298.5	4067.7	3888.9	5902
1555301_a_at	5205.8	1677.5	421.8	5065.6	7806.9	6421.7	3892.8	5965.2	5943.4	4981.4	3830.6	4561.2
1555303_at	3024.9	751.9	8811.1	1385.2	2879.6	2463.9	2634.5	3285.6	3240.2	3725.6	1199.1	2252.3
1555304_a_at	1291	6200.8	1383.5	954.8	1095.5	2083.6	506.8	1879.5	2618.8	509	3156.1	1856.9
1555305_at	2740.8	3492.5	2467.4	1443.5	1423.6	1652.9	2018.5	1799	1367.1	7013.1	3343.5	1514.1
1555306_a_at	13712.2	10388.6	11658.1	10633.3	10903.8	11004.1	7541	5993.6	9414.4	17664.2	8939.5	11434.9
1555307_at	292.5	658.9	210.9	762.1	684.1	2242.7	1175.3	2244.1	1282.8	901.2	45.8	4651.5
1555308_at	4900.8	5044.7	2471.7	5451.1	3198.6	911.8	4255.5	1770.6	639.2	1973.4	5887.5	6320.1
1555309_a_at	1863.4	4195.9	632.7	2752.5	360.5	764.4	476.2	440.3	874.4	1606.2	1040.9	4222.2
1555310_a_at	16331.8	19002.7	12619.8	26372.4	19870.9	14992.9	15973.3	17715.8	17088.8	15077.6	21443.1	25886.7
1555311_at	12701.1	11330.5	10852.5	13600.9	12794.3	20467.9	21950.2	18549.1	11682.6	6349.8	20464.6	13242.8
1555313_a_at	727	986.3	4736.6	3577.3	2704	2902.4	1323.8	2665.4	1074.2	5515.4	1274.1	3020.7
1555314_at	1863.4	3488.5	404.9	309.3	808.9	1699.5	353.9	364.5	3613.1	1005.5	4638.4	531.1
1555315_a_at	651.8	3642.1	725.5	246.6	152.5	636.3	384.5	241.5	648	513.2	1294.9	523.5
1555316_a_at	275.7	5525.8	3252	5088	2496	3953.9	3512.7	2192	3764	396.3	603.7	3868.1
1555317_at	3100.1	1798.8	3808.7	309.3	5736.2	2851.9	2652	1316.1	1247.3	1827.3	495.5	4489.6
1555318_at	16064.4	7995.6	7676.5	4984.9	11888.3	7279.2	24213.4	10505.4	13418.1	14464.3	11608.4	11529.1
1555319_at	1153.1	1119.7	4373.9	2295.2	3374.2	3562	1900.5	1136.2	1069.7	1043	1586.4	2154.4
1555320_a_at	7867.2	9422.5	4028	4984.9	1086.2	5932.8	3019	7508.6	4882.5	1159.8	4667.5	3563
1555321_at	6425.8	8537.3	2568.7	6818.4	2264.9	11481.4	10590.6	7054.1	8482.3	4514.1	11575.1	4523.5
1555322_at	2498.4	2894.3	965.9	927.9	573.2	1136.9	550.5	2059.4	226.4	388	5616.8	1077.2
1555323_at	3776.9	2009	679.1	3823.8	8976.3	6068.6	10420.2	7148.8	3244.7	6320.6	7324	2960.4
1555324_at	2933	5440.9	430.2	663.5	2620.8	4287.6	371.4	1136.2	532.6	3512.8	574.6	662.9
1555325_s_at	351	4798.2	1417.2	260	3998.2	2436.7	332	445	177.5	242	1265.8	1830.5
1555326_a_at	16214.8	21698.9	13729.1	37364.3	25690.2	14228.6	13308.2	30796.7	15313.4	1230.7	9784.7	10930.2
1555330_at	727	925.7	615.8	3357.6	776.5	329.8	4137.5	3058.4	2388	2102.7	3089.5	470.8
1555332_at	1140.6	428.5	177.1	757.6	110.9	465.6	1708.3	473.4	643.6	1026.3	949.3	1427.5
1555334_s_at	8364.4	13258.6	9523.9	22866.9	18479.6	10220.3	12775.1	17270.8	14980.5	4547.5	12341.2	6888.8
1555335_at	288.3	2130.3	5968.2	358.6	462.2	1307.6	419.4	3200.4	719.1	838.6	408	1107.3
1555336_a_at	1951.1	796.3	2349.3	654.5	277.3	830.4	2914.2	662.8	532.6	1097.2	824.4	470.8
1555337_a_at	689.4	3274.2	894.2	1205.9	531.6	760.5	3949.6	752.8	2689.8	3208.3	920.2	968
1555338_s_at	5799.1	2546.6	1556.4	3841.8	3933.5	2075.9	2647.7	3295.1	5144.4	11773.4	674.5	862.5
1555339_at	388.6	1564.4	4956	363.1	328.2	2242.7	292.7	3598.1	293	725.9	1740.4	1261.8
1555340_x_at	363.5	327.4	1041.8	663.5	3323.4	729.5	760.2	1150.4	883.3	292	2598.2	3152.5
1555341_at	183.8	133.4	92.8	156.9	235.7	799.3	83	198.8	2032.9	972.1	249.8	154.4
1555342_a_at	681	1099.5	392.3	537.9	545.4	364.7	585.5	426.1	537.1	317.1	337.3	467
1555343_at	1537.5	1362.2	1733.5	1255.2	1862.7	748.9	2411.7	842.7	1504.7	2332.1	907.7	881.3
1555344_at	539	545.7	712.8	1380.7	1650.1	4640.7	2049.1	823.8	1788.8	363	2935.4	723.2
1555345_at	2653	582.1	476.6	174.8	443.7	147.4	1660.2	1813.2	332.9	183.6	1036.8	3510.3
1555346_at	1566.7	4167.6	1670.3	3483.2	3212.4	2223.3	895.7	1628.6	301.8	4764.4	2252.6	222.2
1555347_at	3676.6	169.8	4677.6	291.4	1747.2	888.6	2372.4	1728	3462.2	805.2	1707.1	3604.5
1555348_at	3960.7	5380.2	5820.6	6302.8	4534.4	7578	6475	4630.2	3870.5	6767	6841	3615.8
1555349_a_at	6939.7	17583.8	14986	17326.1	15821.8	11966.4	11110.5	14297.6	9929.3	10334	3551.6	11958.4
1555350_at	1036.1	3892.7	3260.4	5755.9	1201.8	4691.1	4198.7	5165.1	816.7	1652.1	974.3	1374.7
1555351_s_at	2598.7	1172.3	1046	1734.9	2278.7	5397.3	1572.9	3659.6	5064.5	6933.9	4217.8	881.3
1555352_at	4779.6	921.6	3623.1	963.8	3831.8	4826.9	4609.4	5979.4	6298.5	2340.5	2972.9	6282.4
1555353_at	3977.5	1762.4	1708.2	484.1	1169.4	655.7	699.1	2390.8	2885.1	488.1	1898.6	4429.3
1555355_a_at	530.6	2570.9	5360.9	2537.3	3328	4617.4	1931.1	5094.1	1158.5	2344.7	8789.6	4112.9
1555356_a_at	459.6	416.4	219.3	407.9	647.1	1090.3	996.1	416.6	3497.7	121	1919.5	406.8
1555357_at	1061.2	295.1	2737.4	107.6	471.5	360.9	144.2	241.5	195.3	1201.5	3131.1	256.1
1555358_a_at	635.1	2946.8	814	1165.5	2015.3	4283.7	397.6	1917.4	3577.6	1314.2	653.7	3596.9
1555359_at	7198.7	8977.9	13653.2	2698.7	10746.6	22299.3	4194.3	9932.6	1500.3	6153.7	9622.3	6429.3
1555360_a_at	13900.2	18267	10333.7	28367.3	15844.9	12428.2	24405.6	27397.5	17426.2	15578.2	22738	9047
1555363_s_at	27633.3	14730	28955.5	8763.9	22977	15788.4	21548.2	20191.9	27639.5	37439.5	38976.4	43460.9
1555364_at	317.5	582.1	814	1044.5	2514.5	244.5	1004.9	146.8	945.4	275.4	1286.6	1450.1
1555365_x_at	459.6	153.6	1062.9	112.1	1326.6	2037.1	1328.2	1354	3138.1	504.8	199.9	2730.7
1555366_at	2753.3	1111.6	1037.6	789	374.4	624.7	4889	1960	799	379.7	487.2	734.5
1555367_at	568.2	3153	2901.9	2842.1	425.2	1579.2	1175.3	5250.4	4292.2	742.6	3297.7	855
1555368_x_at	5623.6	7110.3	8870.1	1896.2	5223.1	9677.1	3809.8	4885.8	6165.3	1673	4142.9	5412.4
1555369_at	3242.1	1103.5	3066.4	5863.5	651.7	512.2	1162.2	1434.5	2414.6	4051	129.1	365.3
1555370_a_at	14706.6	20482.1	12278.1	21105.1	28458.9	13828.9	10341.6	29461.6	21465.4	11773.4	27338.9	19834.1
1555371_at	848.1	323.4	1003.8	1174.5	402.1	2266	1236.4	643.9	448.3	413	474.7	5416.1
1555372_at	15579.8	17830.4	23307.8	19356.8	16838.7	23998.8	26192.5	18411.8	21642.9	21260.5	18974	20915
1555373_at	2820.1	2421.3	434.4	89.7	2306.5	2436.7	1367.5	3157.8	4722.7	3104	5167.2	1762.7
1555374_at	10954.7	25923	23139.1	19693	11943.8	20464	17629.2	12541.2	14669.8	7029.8	14639.6	9333.2
1555375_at	117	80.8	2501.2	58.3	892.1	201.8	275.3	99.4	1748.8	262.8	449.7	1333.3
1555377_at	3864.6	5267.1	4816.8	6787	2680.9	2017.7	5592.4	833.2	1100.8	4113.6	4230.3	5118.6
1555378_at	1341.1	703.4	767.6	1604.9	1825.8	1839.2	900	530.2	3817.2	650.8	1265.8	1367.2
1555379_at	5469	1358.2	4272.7	690.4	1174	1967.2	790.8	2371.9	918.8	871.9	5625.2	3393.6
1555380_at	7173.6	8961.7	7760.8	12722.3	6508.1	8392.8	10442.1	7698	6507.1	6237.1	2502.4	5627.1
1555382_at	229.8	962.1	4348.6	1147.6	1317.3	962.3	716.5	71	111	3996.8	333.1	512.2
1555383_a_at	2009.6	2384.9	451.3	260	2708.6	3146.8	318.9	1117.3	2356.9	2724.3	1090.9	2689.2
1555384_a_at	827.2	711.4	1316	1201.4	4529.8	5467.1	651	3678.6	301.8	383.8	9339.2	418.1
1555385_at	8473	12389.5	6284.6	11458.1	8287.6	7772	3726.8	7480.2	11473.9	8827.9	5175.5	11272.9
1555387_at	6208.5	6188.7	6761.2	7961.5	5874.8	2200.1	2420.5	3659.6	4496.4	4722.7	370.6	5811.6
1555388_s_at	3192	2534.5	6368.9	8234.9	6184.5	1466.7	3054	6145.1	4167.9	2849.5	5067.2	5235.3
1555390_at	977.7	1439	4433	6060.8	3226.3	2863.6	2739.4	5676.4	2348.1	529.8	5716.8	6647.8
1555391_a_at	3856.3	1661.4	5204.8	2770.4	3129.2	1947.8	498.1	293.5	541.5	237.8	528.8	5871.9
1555392_at	5301.9	2789.2	10401.2	842.8	2898.1	5649.5	2743.8	4999.4	10404.2	7292.6	4217.8	4109.2
1555393_s_at	1683.7	2967	3918.4	6217.7	3600.7	783.8	908.8	1297.2	5255.4	3996.8	6291.4	8376.6
1555394_at	727	1831.1	219.3	3191.8	2981.3	225	314.6	757.5	430.5	1802.3	212.3	1419.9
1555395_at	1015.3	270.8	1092.4	390	702.6	772.2	847.6	620.2	865.5	354.6	3684.9	1291.9
1555396_s_at	626.7	2971.1	329	1497.3	235.7	5071.4	1052.9	194.1	821.2	254.5	936.8	2067.8
1555397_at	710.3	4236.3	712.8	1730.4	157.2	2599.7	104.9	307.7	341.8	187.7	170.7	2809.8
1555399_a_at	8899.1	10518	11944.9	7853.9	12244.2	2262.1	10044.5	7915.8	5717	5398.6	5970.8	2146.9
1555400_at	1650.3	1903.9	4977.1	3191.8	1238.8	2537.6	157.3	4038.4	830	488.1	3351.8	2979.3
1555401_at	873.2	1051	3732.8	972.8	258.8	2044.8	4574.4	819	2157.2	1710.5	3526.7	576.3
1555403_a_at	7420.1	2954.9	3922.6	2940.7	3170.8	3612.4	6728.4	4109.4	3799.5	1760.6	7115.8	5242.9
1555404_a_at	919.2	630.6	1488.9	892.1	2999.8	1412.4	729.6	781.2	435	1581.2	470.5	482.1
1555405_at	426.2	278.9	4378.1	461.7	180.3	1346.4	209.7	407.2	581.5	367.1	403.9	301.3
1555407_s_at	4127.9	3161	7997	3317.3	2935.1	3123.5	773.3	1197.8	4691.7	5757.4	2489.9	1468.9
1555408_at	1136.4	5040.7	1990.8	941.4	2153.9	7934.9	3831.7	1822.7	4270	3108.1	10509.2	5709.9
1555409_a_at	3049.9	1843.3	278.4	264.5	161.8	3981	2044.7	1202.5	186.4	342.1	145.7	753.3
1555410_at	2339.7	1034.8	4728.2	1985.9	4058.3	4058.6	2005.4	1978.9	1988.5	2269.6	1665.5	3649.7
1555411_a_at	12684.4	16205.4	13459.1	19903.7	17735.4	15722.4	17249.1	22634.8	19454.6	9491.3	17404.3	12900
1555412_at	238.1	121.3	139.2	224.1	212.6	97	83	85.2	182	1143.1	1328.2	308.8
1555413_s_at	576.6	719.5	3192.9	2183.1	762.7	4435	812.6	440.3	1114.1	1355.9	1203.3	4900.1
1555415_at	4044.3	2182.8	3483.9	412.4	730.3	4272.1	720.9	511.3	2325.9	463.1	1244.9	670.4
1555416_a_at	1997.1	2154.5	2332.5	2026.2	2412.8	3228.3	2804.9	2788.5	381.7	1285	204	2067.8
1555417_a_at	467.9	1479.5	5453.7	1264.2	1206.4	4407.9	1031.1	369.3	621.4	2006.7	974.3	3774
1555419_a_at	758624.2	822636.4	639985.8	1436036.4	1386019.8	742589.1	963754.3	1056623.7	1172050.1	452986.8	663586.1	734447.7
1555420_a_at	16870.8	19702	13729.1	16496.8	40980.5	19420.2	23142.9	34484.8	30839.8	5694.8	19332.1	12482
1555421_at	1445.6	545.7	620	2618	360.5	1982.8	900	1737.5	2148.3	3078.9	370.6	5928.4
1555423_at	3860.5	4042.3	1649.2	3873.2	2861.1	2607.5	1756.4	2618.1	710.2	3880	4909	693
1555425_x_at	2172.6	1152	894.2	1394.2	1026.1	4295.3	5767.2	918.5	4483	2136.1	3451.7	3322
1555426_a_at	614.2	460.8	1273.8	2398.3	832	512.2	371.4	776.4	612.5	438.1	478.8	1363.5
1555427_s_at	8339.3	10012.7	10966.4	13999.9	15974.4	11722	15719.9	19136.1	16676	8619.3	8985.3	5043.3
1555429_at	317.5	1418.8	2433.7	5370.4	1215.6	950.6	310.2	856.9	563.7	4672.6	1644.7	3348.4
1555430_at	484.6	1386.5	206.7	1452.4	1238.8	1711.2	192.2	241.5	324	1101.4	333.1	335.2
1555431_a_at	183.8	335.5	615.8	2129.3	217.2	2654	895.7	804.8	435	630	270.6	3288.1
1555433_at	154.6	2684.1	3032.6	1766.2	2112.3	826.5	380.1	4303.5	2823	5473.7	1386.5	937.8
1555434_a_at	4516.4	5254.9	3981.6	3684.9	2440.5	13774.6	3866.6	7513.4	3138.1	11160.1	6562	5657.2
1555435_at	1453.9	3892.7	923.7	3384.5	2551.5	1393	423.8	3091.5	3577.6	3345.9	1711.3	779.7
1555436_a_at	4595.8	11754.9	7562.6	7069.4	10552.5	8144.5	8899.8	5127.3	7599	6449.9	9106	6075.3
1555437_at	9901.9	10028.8	8123.6	5092.5	5814.7	5606.8	4543.8	7376.1	7536.8	10350.7	5733.4	6286.2
1555439_at	5573.4	359.8	1687.1	2183.1	3180.1	3007.1	2997.2	2698.6	3111.5	3241.6	8993.6	2214.7
1555441_at	3300.6	1172.3	4428.7	667.9	5098.3	667.4	4356	7466	941	8285.6	807.8	617.7
1555443_at	5034.5	2688.1	784.5	721.7	1100.1	368.6	1555.4	535	1020.9	279.5	9043.6	4342.7
1555444_a_at	2302.1	3650.2	1235.8	959.3	3480.5	1936.2	2617.1	2447.6	2050.7	2436.4	2419.1	3028.2
1555445_at	234	727.6	219.3	533.5	499.2	690.7	703.4	165.7	501.6	771.8	162.4	975.5
1555446_s_at	4449.6	380	2556	6791.5	6873.2	4163.4	2770	4715.4	4940.2	1710.5	4405.2	297.5
1555447_at	7967.4	7591.4	10283.1	10601.9	9896.1	12013	6553.6	7915.8	10652.8	12148.8	9072.7	13190.1
1555448_at	1052.9	3039.8	2788	883.1	3263.3	197.9	454.4	838	1300.5	4585	1411.5	2949.1
1555450_a_at	2323	6354.4	4411.9	2411.8	416	659.6	935	3915.3	7008.6	388	5704.3	598.9
1555452_at	9170.7	12652.3	11919.6	7930.1	11948.4	10713.1	12058.6	10974.1	17115.5	12453.4	12591	20692.8
1555454_at	2206	2271.8	957.5	4487.3	3993.6	1649.1	1848.1	487.6	3013.8	1485.2	2677.3	162
1555456_at	363.5	1713.9	4761.9	520	406.8	2347.5	616	3493.9	164.2	171.1	537.1	3152.5
1555457_at	626.7	420.4	1003.8	340.7	813.5	190.1	2145.2	189.4	759	751	287.3	708.1
1555460_a_at	1261.8	1188.4	641.1	4222.8	1959.8	1202.8	655.4	2873.7	3115.9	988.8	341.4	3152.5
1555461_at	2456.7	1657.3	430.2	2779.4	2195.5	3589.1	2669.5	5430.3	3839.4	7739	774.4	4451.9
1555462_at	139515.9	80562.2	141474.9	135417.1	130840.8	81545.5	118122	185324.8	86096.7	143696	110775.3	105535.6
1555463_a_at	317.5	545.7	316.3	269	1118.6	605.3	485	383.5	159.8	3053.9	312.3	497.2
1555464_at	5168.2	1010.6	1801	5128.3	1941.3	2603.6	2110.3	1794.3	3764	467.3	403.9	3325.8
1555465_at	342.6	650.8	3336.3	564.8	429.9	954.5	1616.6	3001.6	763.4	1710.5	3830.6	922.8
1555467_a_at	3693.4	1309.7	1054.5	8051.1	8768.3	764.4	3573.9	8128.8	7998.5	2052.6	3181.1	1713.7
1555468_at	5143.1	5828.9	6887.7	5513.9	5139.9	5971.6	6693.4	5534.4	7106.3	6358.1	6741	6199.6
1555469_a_at	11944.9	18238.7	9435.3	17873	28158.5	16587.7	22063.8	25584.2	21536.4	6495.8	8760.4	12813.4
1555470_a_at	22172.6	20195.1	22730	19675.1	16676.9	17759.5	10538.2	14894.2	17341.8	16829.8	22309.1	23114.6
1555471_a_at	1821.6	1665.4	2062.5	3411.4	2616.2	322.1	1166.5	61.5	182	3362.6	3314.3	2775.9
1555472_at	246.5	2801.3	3952.1	2250.4	499.2	2235	380.1	468.7	190.9	3633.8	757.8	839.9
1555474_at	8318.4	7833.9	8874.3	2550.7	6790	5137.3	3910.3	9061.5	2361.4	7417.8	4859	7638.3
1555475_x_at	7775.3	4256.5	2948.3	1349.3	1081.6	7267.5	817	4526	967.6	7947.6	2985.4	2094.1
1555476_at	3121	2518.3	215.1	1089.3	2958.2	2518.2	1293.2	4000.5	2951.7	2361.3	262.3	3393.6
1555478_at	6542.7	4466.7	5757.4	4796.6	4363.4	3744.4	3233.1	3683.3	1424.8	1781.4	10975.5	8421.8
1555480_a_at	9626.1	4301	1130.4	7078.4	6545	6417.8	7340	3612.3	6817.8	4063.5	15376.6	4986.8
1555483_x_at	7090.1	6443.4	8321.8	12166.4	8967.1	6328.5	6024.9	7172.5	8131.6	2027.6	5362.8	6918.9
1555485_s_at	371.8	691.2	4787.3	6908	3087.6	900.2	659.7	203.6	603.7	4038.5	4680	2625.2
1555486_a_at	8594.1	9171.9	8591.7	6625.6	12299.7	10833.4	9804.2	6703.8	6063.2	9332.8	4213.7	13269.2
1555487_a_at	11836.3	9749.9	7946.4	10633.3	9688.1	7663.3	8760	8152.5	8127.2	1389.3	9942.9	4659.1
1555488_at	1600.2	776.1	257.3	4931.1	1211	1222.3	1468	1311.4	674.7	488.1	3714	2757
1555489_at	355.1	2348.6	776.1	2160.7	2089.2	2048.7	1642.8	426.1	2192.7	3012.2	4047.1	3288.1
1555490_s_at	1040.3	711.4	506.1	466.2	508.4	1187.3	471.9	445	710.2	972.1	1036.8	1039.5
1555491_a_at	9768.2	6435.3	9300.3	11547.8	3854.9	7481	8650.7	8308.7	5841.3	5936.7	6362.1	8692.9
1555492_a_at	455.4	2000.9	164.5	282.4	2445.1	108.6	1262.7	487.6	111	1143.1	445.5	210.9
1555495_a_at	35705.2	22976.2	35552.2	36727.8	39737.1	56471.9	35524.9	34944	39388.7	21794.5	33676	28383.9
1555497_a_at	7829.6	11358.8	13543.5	20499.9	11453.8	13995.7	13710.1	6135.7	9125.9	15607.4	6736.9	9853
1555498_at	321.7	169.8	168.7	1286.6	291.2	380.3	139.8	549.2	341.8	204.4	3385.1	478.3
1555499_a_at	4265.7	6310	6440.6	4007.6	2523.7	10348.4	1725.8	6344	2587.7	4197	9226.8	8293.7
1555500_s_at	3743.5	3415.7	5061.4	8163.2	4409.6	5059.7	9489.6	2703.3	8127.2	10734.5	6224.7	6086.6
1555501_s_at	9388	7045.7	13138.6	18733.7	15341.1	15373.2	14251.9	20357.6	12756.7	12178.1	15505.6	13920.8
1555502_at	3112.6	2748.7	2340.9	1766.2	457.6	372.5	144.2	1604.9	346.2	317.1	216.5	674.2
1555503_a_at	4140.4	3638	6234	1165.5	6646.7	4679.5	5692.9	4313	3027.2	3658.8	3197.7	900.2
1555504_at	1332.8	190	291	139	147.9	213.4	131.1	189.4	119.8	62.6	162.4	301.3
1555505_a_at	735.3	384	383.8	201.7	194.1	1167.9	353.9	198.8	261.9	538.2	628.7	1559.3
1555509_a_at	305	1188.4	4196.8	905.5	494.6	512.2	913.1	2641.7	470.5	388	287.3	1947.2
1555510_at	1232.5	367.8	421.8	251	355.9	143.6	2328.7	104.2	2263.7	717.6	262.3	2380.4
1555513_at	179.7	2502.2	1375	112.1	966	1327	187.9	1325.6	896.6	1255.8	133.2	1679.8
1555514_a_at	11025.7	12078.3	12164.3	9884.6	10635.7	10049.6	13893.6	14453.9	10146.8	8994.8	6803.5	12154.3
1555515_a_at	338.4	262.7	826.7	546.9	499.2	407.4	436.9	321.9	217.5	279.5	412.2	256.1
1555516_at	1374.6	857	7621.6	309.3	2472.9	3868.5	187.9	2812.2	630.3	3688	2419.1	6636.5
1555517_at	192.2	497.2	1725.1	1699	573.2	485	253.4	345.6	514.9	429.7	374.7	836.1
1555519_at	317.5	68.7	523	251	674.8	2196.2	301.5	85.2	2681	5648.9	2244.2	286.2
1555520_at	2218.5	2211.1	4652.3	838.3	3517.5	201.8	3980.2	5610.2	5233.2	3492	5866.7	5080.9
1555522_s_at	14614.6	39226.1	32515.3	36893.6	55961.1	21981.1	32484	48559.9	42881.9	17067.6	18807.4	20112.8
1555523_a_at	7307.3	5428.8	6904.6	8849.1	1146.3	9005.9	8143.9	8526.5	11172.1	8994.8	10176.1	10335.1
1555526_a_at	1199.1	4252.5	1467.8	1609.3	799.6	1664.6	843.2	3034.7	1935.3	287.9	553.8	602.6
1555527_at	359.3	206.2	354.3	614.1	420.6	163	284	132.6	448.3	838.6	208.2	380.4
1555529_at	6246.1	4806.2	7672.3	7082.9	8065.8	3422.3	2909.8	3583.9	3435.5	1406	3497.5	7461.3
1555533_at	463.8	1075.2	970.1	4514.2	240.4	869.2	196.6	203.6	119.8	592.4	774.4	546.1
1555535_at	3400.9	4713.3	2362	2044.2	1876.6	5017	3652.5	1737.5	688	1889.9	4771.6	2241
1555536_at	710.3	5170.1	2442.1	883.1	5102.9	3690	3691.9	3224.1	3244.7	525.7	254	9679.7
1555538_s_at	238.1	2748.7	2235.5	4379.7	152.5	3336.9	2241.3	170.4	182	283.7	512.1	440.7
1555539_at	1311.9	408.3	548.3	564.8	397.5	908	423.8	312.5	803.4	801	2260.9	527.3
1555540_at	1019.4	4268.6	5217.5	529	2408.2	651.9	2979.7	998.9	972.1	4347.2	4638.4	391.7
1555542_at	7616.5	2954.9	5411.5	7871.8	7561.9	4652.3	7877.4	7859	5512.8	4751.9	7265.7	5457.6
1555543_a_at	8677.7	12692.7	8764.7	13950.5	24488.5	13631	17563.6	13227.7	14780.7	5744.8	11000.5	9205.2
1555544_a_at	2586.2	1160.1	999.6	174.8	2190.9	1889.6	2940.4	1543.4	2161.6	158.5	1319.9	1016.9
1555545_at	4633.4	3892.7	7495.1	3729.7	5759.3	6204.4	3054	2793.2	603.7	7021.5	10405.1	6655.3
1555546_a_at	2582	2740.7	10460.2	1273.1	4631.5	1412.4	620.4	1254.6	2427.9	1622.9	2452.4	5126.1
1555547_at	1299.4	3472.3	434.4	2286.2	827.4	228.9	2918.5	3470.3	1074.2	4318	3922.2	233.5
1555548_at	12178.9	1948.4	7697.6	13627.8	5606.7	10744.2	5225.4	8270.9	7164	4201.2	9726.4	11988.6
1555550_at	5953.6	4450.5	4234.7	10503.3	855.1	3399	2245.7	3342.4	1833.2	4055.2	491.3	361.6
1555551_at	455.4	2866	480.8	650	1562.3	357	2420.5	572.9	395	400.5	495.5	2659.1
1555553_a_at	4499.7	7288.2	3408	3250	2810.3	927.4	3434.1	8820	6440.5	1848.2	4505.1	6395.4
1555554_at	827.2	998.4	1547.9	4612.8	2648.5	1105.8	6391.9	3735.4	878.9	7301	712	9077.1
1555555_at	681	137.4	4829.4	434.8	453	2266	1966.1	1903.2	3511	763.5	4496.8	3322
1555557_a_at	1449.8	347.6	219.3	466.2	494.6	380.3	240.3	369.3	581.5	521.5	291.5	757.1
1555558_at	522.2	311.3	3787.6	5101.5	480.7	2929.5	275.3	2764.8	1562.4	467.3	1220	4263.6
1555559_s_at	1207.4	2130.3	1071.3	479.7	485.3	2359.1	2289.4	331.4	630.3	379.7	1274.1	1175.1
1555560_at	100.3	614.4	320.6	569.3	180.3	655.7	74.3	1472.4	1007.6	187.7	91.6	429.4
1555561_a_at	735.3	210.2	236.2	1748.3	1811.9	939	926.2	951.6	2996.1	229.5	1115.9	2470.8
1555562_a_at	1265.9	4410.1	480.8	4151.1	203.4	135.8	1013.6	2253.5	980.9	3053.9	3922.2	2210.9
1555564_a_at	4984.4	3310.6	2459	6491.1	4206.2	5273.1	2206.4	4786.4	3559.8	4597.5	2835.5	3099.8
1555565_s_at	10628.8	13262.7	8747.8	15174.4	10848.3	10406.6	5395.8	13881	11806.8	7351.1	7286.5	10700.4
1555567_s_at	367.7	4575.8	8123.6	4325.9	804.3	609.2	2293.8	4563.9	887.7	3771.5	2881.3	274.9
1555568_at	2678.1	270.8	2998.9	2196.6	1664	3542.6	1092.3	331.4	390.6	2736.8	4646.7	2188.3
1555569_a_at	2460.8	941.8	3610.5	3052.8	2412.8	5226.6	4347.2	4010	972.1	1406	528.8	877.6
1555571_at	3831.2	545.7	3150.7	2972.1	1918.2	3344.7	2512.2	2021.6	1771	329.6	2348.3	4135.5
1555572_at	839.8	141.5	291	336.2	69.3	322.1	192.2	293.5	168.7	91.8	6437.1	237.3
1555573_at	6960.5	4753.7	5630.8	815.9	4899.5	2983.8	3919.1	3299.8	4061.4	4259.6	3805.6	5702.4
1555575_a_at	133286.5	97054.7	95479.3	105610.8	93456.4	86182.3	94100.9	87083	100824.1	141509.9	118386.6	103271.9
1555578_at	14999	14422.8	20760.2	12318.8	21932.4	18089.3	18948.6	22440.7	19876.3	22837.5	31906.5	14971.6
1555579_s_at	356107.5	414837	494896.3	474681.6	486690.8	484414.9	427325	606972.5	431100.3	331360.7	435119.5	312550.2
1555580_at	3309	4014	253.1	600.7	258.8	1552.1	3307.4	5023.1	2503.4	4514.1	3289.3	2354
1555581_a_at	146.2	3326.8	2277.6	555.9	268.1	302.7	275.3	1330.3	799	292	4563.4	617.7
1555585_a_at	1169.8	598.3	333.2	1143.1	369.8	729.5	327.7	426.1	581.5	342.1	1419.8	1047.1
1555586_at	785.5	6669.7	3842.5	923.5	6258.5	5063.6	2979.7	667.5	2388	4363.9	4355.2	6760.8
1555587_at	392.7	4583.9	4530	1196.9	1266.5	1361.9	900	1230.9	1899.7	846.9	5296.2	6030.1
1555590_a_at	9818.3	7385.2	4154.6	1649.7	1211	7574.1	6523	2925.8	5055.6	8990.6	14102.5	9337
1555591_at	584.9	331.5	291	681.4	1049.2	500.5	2669.5	336.1	275.2	242	245.7	282.5
1555594_a_at	505.5	4887.1	392.3	5751.5	4155.4	3484.4	642.3	624.9	781.2	371.3	5812.5	2493.4
1555595_at	6137.5	3157	2488.5	1820	4497.4	1179.6	1752	3815.9	390.6	388	603.7	1307
1555598_a_at	4345.1	2720.4	4774.6	3837.3	5343.3	3003.2	3324.9	5591.2	4784.9	2386.4	2947.9	843.7
1555600_s_at	885.7	662.9	826.7	286.9	1640.9	380.3	3329.2	312.5	2645.4	204.4	974.3	4813.5
1555601_at	543.1	161.7	97	147.9	1659.4	434.6	2084	241.5	115.4	4843.7	412.2	1823
1555602_a_at	229.8	270.8	316.3	313.8	240.4	655.7	384.5	165.7	266.3	471.4	170.7	259.9
1555603_at	806.4	222.3	489.3	2196.6	605.5	2727.8	3923.4	350.3	1895.3	705.1	5754.2	274.9
1555605_x_at	1754.8	1046.9	1084	1380.7	2084.6	2242.7	2346.2	303	776.8	5978.5	945.2	847.4
1555606_a_at	4148.8	3981.6	5786.9	3850.7	3536	6805.8	3115.1	2542.3	6715.7	358.8	3410.1	5163.8
1555608_at	1123.9	1685.6	1062.9	7495.3	892.1	2161.2	974.3	1084.2	1478.1	271.2	1265.8	1612
1555609_a_at	1316.1	638.7	4698.7	2483.5	577.8	3736.6	3246.2	3631.2	3129.3	2311.3	4330.3	267.4
1555610_at	4579.1	226.4	1986.6	130	2482.1	2475.5	812.6	771.7	3883.8	2716	1478.1	4354
1555611_s_at	1357.8	2744.7	3690.6	3303.8	5398.7	694.5	2320	1477.1	581.5	1426.8	3372.6	629
1555612_s_at	6722.4	11573	5921.9	6473.2	8047.3	1024.4	996.1	6059.9	3178.1	7939.3	1986.1	6700.5
1555613_a_at	693.5	929.7	1914.9	824.8	989.2	2347.5	4622.5	539.7	892.2	2795.2	1469.8	444.4
1555614_at	472.1	5149.8	4129.3	1080.4	5089.1	4101.3	3587	3266.7	750.1	5711.5	903.5	858.7
1555616_at	10198.5	15348.5	11839.5	1116.2	5870.2	14360.5	14540.2	13994.6	11602.7	7288.5	7615.4	7250.4
1555617_x_at	13549.2	15065.5	14749.8	12009.5	8671.3	18128.1	8305.6	10799	12104.2	4593.4	10405.1	7804.1
1555618_s_at	6333.8	13476.9	6841.3	17527.8	15327.2	12858.9	10031.4	12134.1	11833.5	7046.5	9459.9	7657.2
1555620_a_at	2247.8	3245.9	9237.1	1640.7	2117	2836.4	2813.7	2258.3	3985.9	2490.7	2365	4598.8
1555623_at	229.8	557.8	480.8	1730.4	138.7	283.3	445.6	1283	541.5	233.6	420.5	730.7
1555624_a_at	3384.2	7029.5	6811.8	6607.7	8329.2	8726.5	2158.3	6571.2	4132.4	4668.5	4655	448.2
1555626_a_at	1942.8	1738.2	527.2	1066.9	1211	814.8	7222.1	1548.1	945.4	7434.5	657.9	2399.2
1555627_s_at	480.5	925.7	426	381	2791.8	4869.6	1223.3	785.9	803.4	6258	1024.3	760.8
1555628_a_at	2285.4	764	2509.6	4603.9	360.5	2401.8	755.8	473.4	1074.2	1330.9	3151.9	542.4
1555629_at	484.6	901.4	864.7	1286.6	499.2	675.1	502.4	1079.4	510.4	254.5	1124.2	504.7
1555630_a_at	22264.6	12041.9	20072.7	32025.3	26924.4	18128.1	18795.7	28581.1	26028.3	15461.4	28408.9	21046.8
1555631_at	1926.1	4579.9	7339	780	596.3	1008.8	1332.6	639.1	710.2	1251.6	4301.1	1084.7
1555632_at	6041.4	5885.5	6655.8	3003.5	323.6	3934.5	4408.4	2996.8	3621.9	4105.2	1561.4	4225.9
1555634_a_at	4591.6	11746.8	2973.6	4294.5	7090.5	4252.7	4120	4923.7	3932.7	1080.5	9418.3	7254.2
1555636_at	4637.6	4171.6	1248.5	4384.2	2140.1	900.2	471.9	1415.6	426.1	1159.8	2943.7	406.8
1555638_a_at	2130.8	3840.1	4905.4	5352.5	2463.6	4438.9	3888.5	5330.8	1349.4	4785.3	4871.5	6753.2
1555639_a_at	4528.9	2227.3	3083.2	4841.4	2588.4	4970.5	2328.7	4909.5	3111.5	2966.3	4351.1	4930.3
1555640_at	246.5	359.8	303.7	4092.8	739.6	613.1	393.2	246.2	772.3	2653.4	1686.3	6994.3
1555643_s_at	2958	1952.4	206.7	1685.5	1377.4	3441.7	2320	2054.7	1828.7	6545.9	4534.3	3129.9
1555645_at	981.8	1418.8	3521.9	1663.1	1077	1524.9	1096.6	2045.2	599.2	1289.1	1682.1	2060.2
1555646_at	1119.7	1903.9	244.6	416.9	1687.1	1264.9	694.7	2007.4	443.9	1180.7	279	527.3
1555647_a_at	1311.9	634.6	864.7	376.6	351.3	492.8	690.3	1103.1	501.6	488.1	2997.9	406.8
1555648_at	622.5	3722.9	624.2	219.7	323.6	1323.1	187.9	265.1	164.2	116.8	3185.2	2222.2
1555650_at	4366	933.8	1164.1	919	4848.7	1404.6	3849.1	624.9	6063.2	7497.1	995.1	1273.1
1555651_at	1479	5073	5183.7	1905.2	887.5	1245.5	3914.7	695.9	328.5	296.2	266.5	915.2
1555653_at	2421312.8	2450600.2	2873210.9	2278134.6	2150052.3	1909877.5	2109213.7	1763139.8	2002212.5	2941752.6	2694478.1	2472613.1
1555655_at	3104.3	1463.3	1893.8	6383.5	3425.1	2537.6	969.9	2717.5	266.3	5811.6	2706.4	2079.1
1555656_at	3522.1	6815.3	5268.1	9929.5	8685.1	16645.9	14802.4	14804.2	6112	9775	8768.8	6150.6
1555659_a_at	15253.9	5444.9	7900	14654.3	7210.6	11077.9	1210.2	6855.3	4958	3642.2	8248.3	12410.4
1555661_at	818.9	5254.9	5090.9	726.2	2939.7	822.6	4679.3	1439.2	4185.7	592.4	1057.6	5525.4
1555662_s_at	2385.6	509.3	1029.2	2259.3	2699.4	2246.6	594.2	2073.6	5401.8	5381.9	2785.5	1427.5
1555664_at	1399.6	1269.3	1472	914.5	2246.4	6728.2	2879.2	2674.9	834.5	705.1	1199.1	467
1555665_at	856.5	1156.1	371.2	264.5	254.2	512.2	681.6	454.5	1043.1	221.1	1956.9	4753.2
1555666_at	655.9	202.1	877.3	421.4	217.2	407.4	546.1	2031	2925.1	342.1	6228.9	1201.5
1555668_a_at	2093.2	933.8	6693.7	7324.9	4571.4	5079.1	3198.2	3612.3	4514.1	1481.1	1411.5	7487.7
1555671_at	3467.7	2975.1	1531.1	3716.3	2117	1090.3	559.2	260.4	4571.8	6938	2252.6	5397.3
1555673_at	889.9	206.2	7841	4281.1	3462	5350.7	2857.4	4152	1087.5	1652.1	2981.2	606.4
1555675_at	689.4	873.1	1834.8	784.5	2366.6	4144	1808.8	2244.1	408.4	680	2823	1088.5
1555676_s_at	3070.8	937.8	5980.9	1824.5	2639.3	1889.6	2311.2	317.2	3395.6	2469.8	4455.2	2949.1
1555677_s_at	488.8	582.1	523	304.8	397.5	1610.3	349.5	364.5	390.6	4409.8	370.6	896.4
1555678_at	5744.7	7680.3	2830.2	6267	4816.3	768.3	1358.8	2329.3	3781.7	5611.3	499.6	2749.5
1555679_a_at	21036.2	23372.4	21937	49476.9	35540.2	18535.5	28254.7	31719.9	20604.3	11377	15963.6	14998
1555680_a_at	430.3	384	991.2	524.5	462.2	438.5	301.5	719.6	585.9	404.7	549.6	546.1
1555681_at	1370.4	4858.8	6335.2	4577	4072.2	4958.8	7104.1	1373	4909.2	5623.8	1257.4	4632.7
1555682_at	990.2	2239.4	590.5	2470	1215.6	1528.8	541.8	1685.4	1313.8	1234.9	916	700.6
1555685_at	710.3	913.6	4141.9	2048.7	850.5	671.3	3272.4	667.5	4642.8	1013.8	928.5	1514.1
1555687_a_at	1508.3	3735	607.4	1685.5	661	2801.5	1367.5	340.9	834.5	2336.3	1790.4	2828.6
1555688_s_at	681	699.3	3998.5	614.1	5634.5	7201.6	751.5	1879.5	1242.8	1889.9	1124.2	9129.8
1555689_at	2832.7	1491.6	3538.8	820.4	656.4	298.8	1354.4	90	1265	542.4	1694.6	971.7
1555691_a_at	8255.7	4199.9	4761.9	999.7	3679.3	713.9	6400.7	5880	4851.5	938.7	5292.1	2787.2
1555692_at	275.7	2639.6	2391.5	659	2190.9	655.7	699.1	762.2	452.7	796.9	657.9	259.9
1555694_a_at	3760.2	5982.5	7469.8	4653.2	10178.1	9871.1	5592.4	4748.5	3764	9770.8	6383	8666.6
1555695_a_at	781.3	2251.5	679.1	627.6	573.2	6247.1	969.9	3389.8	1380.4	713.4	695.3	1389.8
1555697_at	10165.1	3051.9	3349	3622.1	6346.3	4469.9	3504	3399.2	2898.4	12603.6	3755.7	3894.5
1555702_a_at	4102.8	2627.5	2872.4	6186.3	9184.3	807.1	7012.3	5472.9	5774.7	1443.5	7111.6	5491.5
1555703_at	5577.6	5372.2	1590.1	4509.7	3332.6	6293.6	7034.2	4284.6	7044.2	2640.9	7440.5	9133.6
1555704_at	5920.2	7478.2	7313.7	9467.7	7538.8	9797.4	8100.2	7262.4	4460.9	8168.8	6886.8	9144.9
1555705_a_at	19661.7	13117.1	7250.5	19298.6	16339.5	14329.4	8489.1	12389.7	20861.7	9274.3	12870	21555.3
1555707_at	13766.5	19322	11025.4	16281.6	13922.1	17806.1	16602.4	12456	14567.7	9136.7	14926.9	11645.8
1555708_a_at	279.9	1370.3	856.2	2035.2	471.5	1396.9	498.1	662.8	3178.1	258.7	1224.1	1457.6
1555710_at	125.3	452.7	2707.9	224.1	346.7	648	314.6	1088.9	230.8	425.5	2706.4	188.3
1555711_x_at	522.2	481	506.1	3962.8	1248	465.6	1258.3	577.6	732.4	2912.1	9143.5	4828.6
1555713_at	8865.7	10651.4	1754.6	11202.6	6905.6	6041.4	7099.7	4620.7	9041.5	7851.7	3122.8	8466.9
1555715_a_at	10269.5	9054.7	7022.7	8221.5	8292.2	11574.5	10861.5	7390.3	8313.6	13392.1	7811.1	9581.8
1555716_a_at	2126.6	1952.4	548.3	851.7	3642.3	1008.8	3700.6	4639.6	408.4	634.1	3039.5	877.6
1555717_at	313.3	1592.7	1467.8	1255.2	4298.7	163	100.5	340.9	949.9	2294.6	1665.5	256.1
1555718_x_at	3049.9	194	2754.3	2537.3	1511.5	1563.7	1520.4	1027.3	4487.5	3008	2394.1	2192.1
1555719_a_at	321.7	1815	2049.9	139	120.2	620.8	284	303	976.5	187.7	2997.9	2734.4
1555722_at	5352	3217.6	10641.6	2505.9	5736.2	11139.9	6767.7	2779	6183.1	6908.8	2119.3	3480.2
1555723_at	2644.7	2542.6	3133.9	1600.4	1562.3	6305.3	1166.5	2940	4203.4	4714.4	7507.2	3077.2
1555724_s_at	6580.3	8327.1	3977.4	31227.3	10127.3	2141.8	7977.9	8976.3	7346	21807	4792.4	12685.4
1555725_a_at	13670.4	13759.9	15652.4	27327.3	17615.2	7721.5	14942.2	29774.1	15903.7	11039.1	14876.9	12007.4
1555726_at	1988.7	1536.1	4002.7	1214.8	124.8	322.1	183.5	1122	266.3	108.5	208.2	3856.8
1555727_at	1892.6	2211.1	2332.5	1968	323.6	2844.2	1446.2	2324.5	284.1	3771.5	1723.8	4956.6
1555728_a_at	4370.2	6548.5	5799.5	7047	6461.8	725.6	3674.4	3437.1	901	6487.5	2964.6	2790.9
1555729_a_at	1495.7	1160.1	3728.6	4819	3734.7	271.6	2490.4	601.3	1842	7451.2	5183.8	3408.6
1555730_a_at	15604.8	19540.3	11561.1	29609	18303.9	5517.6	11901.3	16948.9	11354.1	11573.1	11820.8	10670.3
1555731_a_at	572.4	844.8	3977.4	71.7	318.9	232.8	642.3	1704.4	985.4	87.6	199.9	2700.5
1555733_s_at	2561.1	1487.6	1117.7	89.7	2121.6	457.9	1730.1	90	279.6	3508.6	2077.7	6730.6
1555734_x_at	1374.6	2102	341.6	2393.8	1460.6	1226.1	1913.6	516	599.2	254.5	2606.5	1197.7
1555735_a_at	8849	7474.1	4125	4496.3	4594.5	7985.4	5898.2	4118.9	6200.8	6996.4	7348.9	662.9
1555736_a_at	7913.1	11298.1	7187.2	11305.7	9318.4	8711	7977.9	6647	8859.6	10242.2	8989.4	7660.9
1555737_a_at	9425.6	6532.3	1729.3	6666	4663.8	2751	1524.8	6523.9	7110.7	1439.3	445.5	1691.1
1555738_at	889.9	1382.5	434.4	887.6	365.2	609.2	624.8	307.7	705.7	600.8	378.9	1378.5
1555740_a_at	1474.8	828.7	4850.5	735.2	855.1	5529.2	869.4	1387.2	794.5	529.8	1153.3	1645.9
1555741_at	5406.3	5311.5	7946.4	5648.4	5227.7	3344.7	3801.1	1974.2	5499.5	4180.3	6995	8918.9
1555742_at	8222.3	3116.6	8191	5679.7	4894.9	8210.4	3975.8	4076.2	11749.1	14105.5	791.1	1966.1
1555743_s_at	15316.5	2704.3	13551.9	2183.1	9272.1	2991.6	18302	8375	8233.7	2665.9	23158.5	9796.5
1555745_a_at	8598.3	14911.9	552.5	30936	15147	3558.1	1542.3	3631.2	8291.4	859.4	370.6	6267.4
1555746_at	4712.8	2158.6	982.8	1309	1372.8	6142.3	5692.9	2083.1	989.8	2165.3	6420.4	1996.2
1555748_x_at	564	4866.9	2885	1676.6	6332.4	3934.5	5614.2	5032.6	4145.7	2945.4	2140.1	1039.5
1555749_at	534.8	274.9	350.1	152.4	591.6	2549.3	410.7	184.6	230.8	617.5	362.2	6229.7
1555751_a_at	14819.4	17026	20924.7	17774.4	16524.4	19129.2	15890.3	17109.8	16542.9	19191.2	20423	16881.2
1555752_at	5982.9	5731.9	1041.8	2393.8	8190.6	3150.7	7921.1	2769.6	5721.4	8907.2	12241.3	5999.9
1555753_x_at	910.8	1131.8	784.5	1627.3	919.8	717.8	546.1	454.5	528.2	604.9	728.6	813.6
1555754_s_at	1629.4	8537.3	10363.2	2815.2	2255.6	6898.9	5020.1	5122.5	7150.7	1752.2	1428.2	4689.2
1555755_at	2690.6	472.9	518.8	811.4	147.9	1909	257.8	374	146.5	388	378.9	1563.1
1555756_a_at	388.6	1034.8	1147.3	1999.3	231.1	97	61.2	104.2	639.2	2595	374.7	350.3
1555757_at	4069.4	392.1	2130	2080	2472.9	1008.8	939.3	3910.5	1202.9	759.3	2548.2	2821.1
1555758_a_at	5063.7	3306.6	7545.7	4294.5	9138.1	3108	8458.5	6126.2	3679.6	10947.3	5217.1	4564.9
1555759_a_at	7507.9	5501.5	6356.3	18778.5	2847.3	6041.4	1297.6	2168.3	10319.9	1026.3	9601.5	9902
1555760_a_at	12329.3	10914.1	14534.7	15075.7	19177.5	10651	14330.5	13961.5	15743.9	10042	16163.5	14493.2
1555761_x_at	10177.6	9216.4	9393.1	12650.5	11966.9	4365.2	8851.7	4062	13395.9	5260.9	7140.8	3001.8
1555762_s_at	19206.3	12785.7	19596.1	31281.1	14301.1	10515.2	16445.2	14520.1	12414.9	16717.2	9368.3	12817.2
1555763_x_at	11318.2	7126.5	7119.7	932.4	3244.8	2200.1	16108.7	8801.1	10954.6	5728.1	7840.3	21860.4
1555764_s_at	157765.4	55637.7	94614.6	67695.1	98637.9	60945.7	69826.4	122580.9	66695.3	56134.2	106440.9	51246.1
1555765_a_at	321.7	1176.3	1189.4	493.1	508.4	349.2	646.6	591.8	834.5	700.9	857.7	463.3
1555766_a_at	1090.5	137.4	337.4	587.2	143.3	694.5	96.1	208.3	257.4	246.1	3443.4	162
1555772_a_at	1842.5	1358.2	3083.2	179.3	110.9	159.1	218.5	624.9	102.1	308.7	1915.3	1167.6
1555773_at	1366.2	812.5	358.5	1040	471.5	1136.9	2429.2	677	608.1	321.2	1948.6	922.8
1555774_at	1253.4	4931.6	5883.9	4281.1	2722.5	5137.3	2403	3934.2	2894	4309.7	4030.5	4508.4
1555775_a_at	3501.2	2154.5	8566.4	8459.1	2394.3	7589.6	568	1832.2	4585.1	3212.4	6653.6	3668.5
1555777_at	150.4	291	3593.6	945.9	2158.6	2553.1	1153.4	2300.9	1451.4	388	3401.7	4082.8
1555778_a_at	14610.5	8169.4	8047.6	20544.8	18826.3	8249.2	12539.2	24173.4	9179.1	9516.3	7457.2	4817.3
1555779_a_at	10507.7	2243.5	9431.1	7495.3	7247.6	8742	10621.2	2897.4	10417.5	11160.1	9589	12591.2
1555780_a_at	72174.9	79058.5	70745.9	84747.8	116706.1	62183.5	95839.8	126396.8	92017.8	67540.4	61976.7	43788.6
1555781_at	2364.7	5622.8	6339.4	3595.2	2486.7	3849.1	4692.4	1467.6	4585.1	2786.9	4796.6	1088.5
1555783_x_at	4900.8	4988.1	2463.2	4975.9	4529.8	962.3	2472.9	7409.2	6476	2741	1590.5	7016.9
1555784_s_at	944.2	8533.2	3108.5	2071.1	6101.3	4299.2	3670	4251.4	1442.6	6958.9	5662.6	9005.6
1555785_a_at	1625.2	1160.1	6111.7	1658.6	7099.7	2072	2437.9	4767.5	3661.9	3412.7	328.9	2041.4
1555786_s_at	60844.2	47945.2	76267	60863.3	45986.3	61516.1	91129.9	54080.1	35606.9	49646.7	70533.1	109275.6
1555787_at	6567.8	954	8326	3671.4	1992.2	2374.7	5810.9	629.7	2334.7	1714.7	3185.2	485.9
1555788_a_at	835.6	873.1	1931.8	3478.7	702.6	764.4	690.3	2192	346.2	392.2	5433.6	821.1
1555789_s_at	10282.1	7833.9	1978.2	13484.3	10372.2	9968.1	9306.1	11007.3	6857.7	8686.1	7136.6	8907.6
1555790_a_at	77560.4	49489.4	81109.1	60545	70562.6	71422.1	69529.3	68046.3	75803.4	84825	77815.5	60191.4
1555792_a_at	1959.5	2203	4939.1	1873.8	1465.2	3108	1367.5	3162.5	2530	3992.6	3614.1	1823
1555793_a_at	17773.2	18667.2	24703.9	19258.2	15808	19862.5	16183	24126.1	21003.7	11906.9	16188.5	13984.8
1555794_at	217.3	913.6	3336.3	174.8	189.5	1940.1	1485.5	293.5	279.6	521.5	2731.4	244.8
1555797_a_at	14861.1	12454.2	9911.9	17823.7	12674.1	8361.7	11840.2	16669.5	15957	8531.7	11429.4	6689.2
1555798_at	977.7	4159.5	5567.6	1959	2768.7	2619.1	1852.5	4076.2	1158.5	3174.9	358.1	210.9
1555799_at	3634.9	2328.3	442.9	2806.2	984.5	3818.1	4111.3	355.1	4465.3	2328	320.6	4662.8
1555800_at	1203.3	234.5	426	367.6	799.6	143.6	96.1	132.6	93.2	1756.4	216.5	2926.5
1555801_s_at	380.2	1681.6	1569	896.6	952.2	3011	589.8	1685.4	532.6	312.9	3634.9	1314.5
1555803_a_at	8347.6	6746.5	10295.8	13883.3	18595.1	14713.6	11958.1	16877.8	12064.3	11210.1	8560.6	5088.5
1555804_a_at	221.4	105.1	607.4	286.9	231.1	217.3	201	146.8	190.9	429.7	158.2	1939.7
1555807_a_at	321.7	2643.6	261.5	6199.7	300.4	675.1	288.4	577.6	1660.1	358.8	828.6	919
1555808_a_at	4516.4	1988.8	620	721.7	5352.5	438.5	3447.2	2641.7	301.8	1214.1	520.5	817.3
1555809_at	1700.4	1515.8	4690.2	1820	1150.9	1800.4	1398.1	596.5	639.2	821.9	1644.7	2244.8
1555811_at	17781.6	6136.2	10785	7517.7	7414	11008	7182.7	9790.6	1256.1	7175.8	11516.8	16090.2
1555812_a_at	54748.5	29920.8	26500.7	76311.1	50983	24918.4	30600.9	49019.1	45869.1	32295.4	44460	27314.2
1555814_a_at	41124	37269.6	34970.1	77346.6	82219.8	27246.5	48142.7	62564	49513.2	30413.8	31665	28862.2
1555815_a_at	12563.2	11767	7545.7	8302.2	8611.2	9289.1	7580.3	8157.2	6746.8	7455.4	6770.2	493.4
1555816_at	175.5	675.1	3842.5	4057	83.2	201.8	1703.9	2727	270.8	304.6	224.8	2060.2
1555817_s_at	1545.9	133.4	3551.4	434.8	3970.5	3278.7	3093.3	345.6	293	475.6	316.4	647.8
1555819_s_at	1579.3	1378.4	3715.9	739.7	929.1	985.6	860.7	658.1	1114.1	1627.1	1195	772.1
1555820_a_at	7641.6	11532.6	10240.9	11480.5	13099.3	10115.6	10324.1	10264	9742.9	5244.2	13161.5	12869.9
1555821_a_at	7466.1	5202.4	4196.8	5141.8	1081.6	4551.4	2866.1	3896.3	896.6	3145.7	5679.3	3536.7
1555822_at	2201.8	3989.7	1775.7	995.2	3230.9	1350.3	825.8	1103.1	1700	367.1	3176.9	331.4
1555823_at	36056.1	51268	45856.4	49512.8	47391.5	38118.7	41191.5	49364.7	44462	37439.5	45892.3	33969.5
1555824_a_at	13444.8	21351.2	17719.2	21580.3	9618.8	12742.4	25834.3	16915.7	12934.3	20605.5	16442.5	19660.8
1555826_at	2519.3	4583.9	5660.3	5150.8	9886.9	8249.2	6365.7	3730.6	3564.2	4781.1	7061.6	7826.7
1555827_at	2669.7	3989.7	5268.1	6473.2	3193.9	2914	6732.7	2319.8	838.9	4338.9	337.3	2919
1555829_at	4566.6	4668.8	2826	349.7	540.8	2797.6	974.3	1311.4	532.6	517.3	2598.2	610.2
1555830_s_at	534.8	634.6	1788.4	4967	2006	2681.2	1909.3	3579.1	1806.5	287.9	3031.2	1521.6
1555831_s_at	16933.4	20611.5	7832.5	24189.3	27465.2	13809.5	15737.4	31719.9	16733.7	10071.2	16629.8	12267.3
1555832_s_at	138404.5	126870.4	196661.1	214453.8	205031.9	171188.8	136218.7	168115.6	179237.5	246168.5	235782.2	230924
1555833_a_at	30699.9	57529.4	44177.7	54699.4	58632.7	53076.7	58663.4	56243.7	65368.1	23980.6	43877.1	34545.8
1555834_at	3166.9	1693.7	2408.4	9104.6	6115.2	4563.1	878.2	1912.7	4150.1	821.9	4867.4	3981.1
1555836_at	2151.7	3908.9	3534.6	7513.2	3240.2	4877.4	2167.1	3683.3	1407.1	6241.3	387.2	5359.6
1555837_s_at	291628.4	348564.1	341316.2	382886.9	513471.8	407087.1	439021	422987.5	399687.9	315027.3	388311.1	279360.4
1555839_a_at	2782.5	650.8	160.3	170.3	1007.6	1393	1725.8	1169.4	1460.3	3942.5	1594.7	3133.7
1555841_at	12834.8	21270.4	28601.2	20177.2	20536.5	16777.8	19123.4	20475.9	15171.3	14560.3	15559.8	17261.6
1555842_at	2109.9	1414.8	6196	2909.4	6032	4058.6	2451	5198.3	7900.8	1218.2	3888.9	4241
1555843_at	22360.6	13149.5	11278.5	14327.1	18678.3	15516.8	13579	19964.6	12854.4	15340.4	14768.7	11743.7
1555844_s_at	260372.8	193612.2	177288.6	328012.6	329960.9	241629.3	285387.2	300562.8	274420.1	199050	168151.2	177873.7
1555845_at	32107.9	13347.5	17423.9	22898.3	15549.1	25042.6	31767.5	18123	26463.3	31974.2	26102.3	21916.9
1555846_a_at	13118.9	7753.1	11759.3	16286.1	13275	10247.5	5889.5	16290.8	11522.8	10976.5	14335.6	14839.8
1555847_a_at	37380.5	37221.1	40744.4	80915	46823	31782.4	42034.8	49587.2	81023.3	48987.6	37044.5	33412.1
1555848_at	14593.7	18642.9	17938.5	26982.1	20416.3	20805.4	18677.7	21313.9	21674	13859.4	10321.8	14387.8
1555851_s_at	1640787.7	1537061.5	2003171.4	1627995.4	1522860.4	1438728.9	1488063.9	1458983.7	1574769.6	1892120.4	2243012	1742647.5
1555852_at	12939.3	6597	5909.2	15546.4	16889.5	13157.6	9559.5	14401.8	13520.2	8485.8	7927.7	15175
1555853_at	4407.8	5533.9	3846.7	5670.8	6984.2	6359.6	3831.7	4114.1	10275.5	3345.9	5762.6	4082.8
1555854_at	4696.1	4802.2	3500.8	8212.5	3351.1	3282.6	3757.4	5837.4	4944.7	4459.9	6074.8	6666.6
1555855_at	668.5	497.2	2594	1551.1	1640.9	620.8	3718.1	3811.1	630.3	1506.1	587.1	203.4
1555856_s_at	2348	557.8	2556	1515.2	1969.1	3088.6	4570	388.2	346.2	425.5	1020.1	1273.1
1555858_at	15780.3	19047.1	11379.7	14134.3	10386.1	16564.4	19114.7	13185.1	20275.8	8694.4	10092.8	13340.7
1555860_x_at	16273.3	24140.4	30009.9	23292.7	20393.2	26396.7	21683.7	22918.8	27848.1	20096.5	23212.6	25182.4
1555862_s_at	722.8	2251.5	974.3	448.3	171	799.3	2503.5	326.7	421.7	1435.2	607.9	1416.2
1555864_s_at	899594	727222.9	793321.2	930517.5	941386.5	831014.1	848118.3	801505.5	1038197.9	744517.4	881047.9	780025.3
1555865_at	5519.1	5521.7	2383.1	1062.4	4904.2	5781.4	5365.2	5132	3120.4	6349.8	3913.9	7363.4
1555866_a_at	17873.5	18505.5	16082.6	33818.4	17707.7	21224.5	14487.8	15807.9	17386.2	19796.1	17945.6	14425.5
1555867_at	4925.9	432.5	2336.7	829.3	1465.2	205.6	886.9	369.3	1948.6	208.6	2723.1	3725
1555868_at	25314.5	31242.6	16711.1	25018.6	23332.9	39635.8	32147.6	17460.2	28713.7	26867.6	17391.8	19566.6
1555869_a_at	279792.2	156302.1	119369.2	48284.5	133027.1	187229.4	219383.8	129384.1	202061.1	272961.1	193349.9	86202.4
1555870_at	135312.8	207509.4	109917	147323.5	106726.8	168503.8	182587.5	144775.4	188079.3	92167.7	130994.3	106880.2
1555871_at	6793.4	1358.2	1623.9	618.6	3804.1	2304.8	4508.9	9336.1	9747.3	18803.2	6578.7	1517.9
1555872_a_at	37543.5	23869.5	9933	22091.4	23356	30397.2	30251.4	25674.2	25779.7	46609.5	33268	23393.3
1555874_x_at	58082.5	44226.4	23986.9	44276.8	46924.7	37071.1	46888.8	41434.7	52638.1	56447.1	52096.3	46877.1
1555875_at	4867.4	2526.4	4513.1	4115.2	5015.1	6495.4	5955	729.1	3843.9	7409.5	3618.3	4493.4
1555876_at	664.3	371.9	4428.7	1089.3	531.6	442.3	1315.1	1950.5	963.2	1714.7	1952.8	3992.4
1555878_at	4366	4038.2	5635	5383.9	5065.9	5855.2	3643.8	4956.8	9112.6	8652.7	3147.8	7329.5
1555880_at	559.9	367.8	388	304.8	2269.5	2983.8	629.1	355.1	412.8	312.9	216.5	1461.4
1555881_s_at	21312	14887.6	21076.6	17353	16436.6	16676.9	19673.9	18994.1	21900.3	34106.1	22492.3	15163.7
1555882_at	3668.3	4895.2	2248.1	5935.3	6688.3	8280.3	5173	9482.8	7119.6	342.1	4072.1	3276.8
1555883_s_at	12124.6	16350.9	12560.7	16555.1	15498.3	24899	16139.3	17635.3	17004.5	16562.8	14697.9	16222
1555884_at	4320.1	541.7	3062.2	246.6	2468.3	554.9	956.8	1226.2	306.3	834.4	1973.6	165.7
1555886_at	26793.5	25142.9	28694	20773.4	44008	35165.9	28997.5	50595.6	39987.9	29241.5	18245.3	19107.1
1555888_at	11456.1	9450.8	11067.6	7481.8	10797.5	8210.4	12587.3	16016.2	12583.6	9491.3	14373.1	7815.4
1555889_a_at	214247.7	201248	239366.8	278078.5	245508.6	235060.2	267797.4	243656.3	211031.6	184335.4	220259.9	191297.3
1555890_at	2749.1	246.6	4095.5	2407.3	1118.6	1602.5	2119	1008.4	2312.5	1723	5650.1	595.1
1555892_s_at	2536	363.8	3032.6	4922.1	804.3	2541.5	4067.6	591.8	1766.6	2298.8	5179.6	3826.7
1555893_at	9851.7	7433.7	8532.7	6562.9	8518.7	9568.5	6505.5	8171.4	8162.7	3946.7	6995	11299.3
1555894_s_at	1341.1	3375.3	3260.4	4819	771.9	1063.2	3547.7	3257.2	519.3	4184.5	5487.8	730.7
1555895_at	1725.5	917.6	2231.2	3433.8	642.5	830.4	1236.4	1249.9	435	1280.8	1032.6	855
1555896_a_at	8381.1	7740.9	6870.9	19271.7	6614.4	16226.8	7318.2	6542.8	7767.7	6600.1	9314.2	7751.3
1555897_at	11021.6	5586.4	13606.8	10480.8	14130.1	8881.7	8899.8	9833.2	16139	7034	6953.4	10949
1555898_at	1103	3852.3	915.3	6652.5	3563.7	6813.6	991.8	4185.1	4119.1	141.8	3297.7	1058.4
1555900_at	6421.6	16055.9	12413.1	13251.2	10820.6	17406.4	13989.7	18804.7	12841	6262.2	9659.8	11077.1
1555902_at	9291.9	4636.5	5247	8091.5	4280.2	7147.3	4788.5	6050.5	7008.6	4885.4	8681.3	3209
1555904_at	22193.5	15550.6	17584.2	22024.1	23527	9199.9	14819.9	15983.1	22739.2	7442.8	22338.3	15883.1
1555905_a_at	2590.4	7247.8	316.3	3653.5	6771.5	3247.7	4421.5	6315.6	7847.5	3229.1	1732.1	745.8
1555906_s_at	17635.3	26816.4	24244.2	20222	32776.1	22171.2	22269.1	23169.7	23564.8	19737.7	24803.2	7890.7
1555907_at	417.8	392.1	940.6	896.6	698	911.8	751.5	724.4	550.4	3708.9	816.1	354
1555908_at	162.9	416.4	3631.6	425.9	466.8	519.9	323.3	3759	474.9	1151.5	1773.7	534.8
1555910_at	53215.2	50273.6	77718	56662.9	62413.7	64096.4	69695.3	83461.3	63064.5	70790.4	72552.5	69099
1555912_at	3680.8	7437.8	835.1	4065.9	910.6	1206.7	3342.3	2651.2	350.7	8627.7	1153.3	467
1555913_at	12015.9	9200.2	9017.7	4724.9	9013.3	4621.3	7580.3	4260.9	15646.3	980.4	16571.5	10945.3
1555914_a_at	179.7	1245	1742	277.9	3272.5	1082.6	2883.6	3541.3	639.2	1076.4	337.3	587.6
1555916_at	24504	40131.6	42452.6	55829.1	45524.1	63037.1	54408	38579.9	42797.6	31269.1	34371.4	22075.1
1555920_at	2820.1	2340.5	670.6	116.6	1705.6	2576.4	1638.4	1969.5	1313.8	116.8	2564.8	128.1
1555922_at	7102.6	5299.4	13935.8	7123.2	10487.8	11159.3	9065.8	8938.4	1784.3	2198.6	1665.5	4244.8
1555923_a_at	2281.2	4838.6	1442.5	7275.6	5708.4	3503.8	9013.4	6467.1	6813.3	3859.1	12920	11205.1
1555925_at	643.4	1333.9	337.4	85.2	2838	190.1	222.8	1462.9	2405.8	709.2	1819.5	101.7
1555926_a_at	346.8	3880.6	6672.6	3653.5	526.9	2789.8	257.8	1950.5	878.9	2440.6	2931.2	858.7
1555928_at	133.7	331.5	472.4	2340	1192.5	935.1	174.8	1278.3	3604.2	1101.4	158.2	372.9
1555929_s_at	15220.4	9155.7	8549.6	21665.5	5634.5	13134.3	9690.6	11693.8	18278.4	20784.9	25994	7186.4
1555931_at	4704.4	6851.6	1674.5	3447.3	3998.2	1199	5373.9	4720.1	1997.4	4872.9	974.3	704.3
1555932_at	292.5	2106	307.9	1586.9	1571.6	892.4	91.8	1074.7	239.7	221.1	229	229.8
1555933_at	8147.1	3957.4	1623.9	9342.2	5694.6	4535.9	5784.6	12522.3	7465.8	9775	5475.3	8979.2
1555935_s_at	196.4	885.3	3163.4	3196.3	429.9	539.3	1175.3	4161.5	3351.2	9195.1	1390.7	3638.4
1555938_x_at	6053.9	7413.5	6596.7	13009.2	6475.7	7756.4	8519.7	9558.6	9552	11005.7	12395.3	3789
1555939_at	71	266.8	2598.2	80.7	50.8	1668.5	118	1694.9	190.9	792.7	395.6	2425.6
1555940_a_at	1629.4	2009	628.5	2030.7	591.6	454	664.1	2656	164.2	396.3	861.9	1069.7
1555942_a_at	869	4244.4	561	3048.3	818.1	3523.2	1052.9	2367.2	621.4	8014.4	1007.6	1216.6
1555943_at	4971.8	16342.9	5770	3752.1	6438.7	5936.6	6391.9	7551.2	5805.8	5498.7	4796.6	14459.4
1555944_at	7186.2	9240.6	10738.6	6240.1	5985.8	14352.7	9795.4	9904.2	12485.9	5907.5	6836.8	1879.5
1555945_s_at	13444.8	11011.1	19992.6	19751.3	14638.5	23568.1	23147.3	17261.3	24133	7255.1	13960.9	17114.7
1555947_at	4203.1	7559	531.4	2886.9	3286.4	4050.9	5784.6	5061	2086.2	3404.3	3584.9	6354
1555948_s_at	17146.5	25846.2	23527.1	29537.3	30871.7	27234.9	38277.4	50510.4	55097.1	22812.5	10738.2	12459.4
1555950_a_at	102774.6	82478.3	76444.2	115531.3	134811.3	71848.9	100899.2	84332.4	99798.8	64052.6	96427.2	62594.4
1555952_at	731.1	1160.1	2691	2671.8	702.6	1668.5	672.8	596.5	1003.1	1464.4	1053.4	576.3
1555953_at	689.4	828.7	358.5	632.1	605.5	508.3	633.5	2584.9	2623.2	1059.7	1011.8	1378.5
1555958_at	9108	8480.7	29858.1	6455.3	4784	6448.8	6217.2	4038.4	5424	22912.6	5138	3472.7
1555960_at	6592.9	4782	3066.4	3545.9	4257.1	3721.1	3473.4	4417.1	6511.5	3608.8	4971.5	4561.2
1555961_a_at	782204.8	496195.6	912175.8	616760.2	580558.5	512324.8	591479.5	583561.3	660179.5	1085686.4	673183.4	644501.3
1555962_at	9851.7	12619.9	1387.7	5939.7	7312.3	7096.8	5998.7	2442.9	6706.8	4088.6	9639	5566.8
1555963_x_at	5001.1	4385.9	674.9	3805.9	3175.5	5944.4	4002.1	4540.2	2965	5507	5408.7	6116.7
1555964_at	8619.2	6536.3	5069.8	7813.6	7802.3	7861.2	7929.9	10846.3	9520.9	3512.8	11466.8	7792.8
1555967_at	29939.5	27580.3	15715.7	16779.2	30275.5	31790.2	28180.5	23430.1	23010	30263.6	23241.8	21721
1555968_a_at	3998.3	3601.7	4660.7	5437.7	8084.2	8373.4	6422.5	7636.5	6360.6	8627.7	2015.2	4399.2
1555970_at	9705.5	1305.7	16247.1	10445	1285	1839.2	5531.2	1609.7	14949.4	2010.9	6903.4	1141.2
1555971_s_at	64052.9	37483.9	49475.3	41192.7	45755.2	41067.6	48531.6	63326.2	46628.1	53155.4	66989.8	40474.1
1555972_s_at	559.9	319.3	544.1	5782.8	476.1	2809.2	2949.1	3048.9	275.2	3058.1	1482.3	952.9
1555973_at	2018	3326.8	544.1	4218.3	3475.9	1059.3	5837.1	4109.4	4807.1	4176.2	3572.5	357.8
1555974_a_at	12659.3	11767	13336.8	15954.4	13575.4	8858.4	20224.4	15419.7	12308.4	13012.5	18157.9	12406.6
1555976_s_at	14180.1	14972.5	24526.8	10391.2	22898.4	11469.8	16034.5	41477.3	29605.9	20914.2	12291.3	6033.8
1555977_at	4512.2	12142.9	12531.2	21055.8	16200.8	16467.4	9559.5	29078.2	16360.9	8586	8972.8	6715.6
1555978_s_at	263.2	1297.6	8511.6	2904.9	4400.3	2491.1	1979.2	5293	5459.6	2244.5	3114.5	1890.8
1555979_at	296.6	307.2	809.8	506.6	342	368.6	284	359.8	275.2	951.2	2056.9	952.9
1555980_a_at	889.9	5533.9	2530.7	1412.1	2921.2	1575.3	3054	4459.7	7070.8	650.8	1261.6	1322
1555981_at	1387.1	662.9	9798	793.5	4825.6	2510.5	6946.8	1098.4	7714.4	337.9	4717.5	6677.9
1555982_at	3889.7	780.2	2699.4	5661.8	5463.4	6922.2	6068.6	6912.1	6427.2	8319	737	6934
1555985_at	1023.6	157.6	1003.8	6509.1	1095.5	2704.5	1354.4	1638.1	2547.8	5361	637	3834.2
1555988_a_at	3580.5	4325.2	4875.8	901	3919.6	7690.5	3425.3	3328.2	1535.8	8439.9	4963.1	4836.1
1555989_at	75145.5	27333.8	18744.1	14654.3	20411.7	21856.9	25021.6	106626.3	108782.7	239222.2	210446	175124.2
1555990_at	2193.4	5279.2	5875.5	2869	1386.7	2312.6	2564.6	975.3	683.6	5381.9	3176.9	2753.3
1555991_s_at	1148.9	3189.3	2509.6	596.2	1146.3	1199	3573.9	2916.3	1695.6	158.5	5400.3	2226
1555993_at	3659.9	7510.5	5913.4	5975.6	1978.3	3887.9	6440	3067.8	4997.9	4706	4896.5	2625.2
1555994_at	4942.6	545.7	712.8	5827.7	2297.2	772.2	554.9	956.3	727.9	1731.4	370.6	1514.1
1555995_a_at	1378.7	2979.1	864.7	833.8	1035.4	772.2	1996.7	757.5	4305.5	563.2	1186.7	2143.1
1555996_s_at	3137.7	3508.7	1813.7	4339.4	4802.5	2429	3530.2	4810.1	3901.6	2378	5891.6	2064
1555997_s_at	10424.1	6253.4	2889.2	721.7	3975.1	6879.5	2656.4	6026.8	750.1	5319.3	3472.5	5374.7
1555998_at	13645.3	13541.6	11434.6	8087	7469.5	14961.9	16296.6	12356.6	10142.3	11815.1	10717.4	7773.9
1556000_s_at	16532.3	23344.1	11434.6	21535.5	21636.6	7737	29718.4	24561.6	22344.2	14614.5	20964.2	15461.2
1556001_at	9876.8	14903.8	16247.1	15815.4	12336.7	11042.9	22692.9	6296.6	13187.3	4927.1	14431.4	5480.2
1556003_a_at	1550	557.8	2847	1138.6	499.2	1361.9	1887.4	757.5	727.9	458.9	1703	3676
1556004_at	739.5	384	2231.2	3214.2	332.8	364.7	1690.8	2779	892.2	1518.6	5100.5	2418.1
1556006_s_at	6839.4	5788.5	6466	5657.3	4788.6	6250.9	5133.6	6419.7	8988.3	6925.5	9888.8	7186.4
1556007_s_at	18216.1	14139.8	13370.6	17810.3	26503.7	19703.5	18721.4	26090.8	26765.1	19996.4	22159.2	13864.3
1556008_a_at	4182.2	561.9	3602	546.9	254.2	1486.1	1612.2	402.4	426.1	2169.4	224.8	531.1
1556009_at	11385	15659.7	21270.6	15515	25315.8	17926.3	18205.9	21205	17177.6	11598.1	14514.7	9148.7
1556012_at	3041.6	230.4	4825.2	5594.6	748.8	908	214.1	814.3	288.5	325.4	1165.8	3393.6
1556014_at	5339.5	7458	1189.4	4886.3	1294.2	6379	9044	9880.5	4052.5	3275	1832	855
1556015_a_at	10804.3	4482.9	5171.1	9517	7575.8	14019	11128	8853.2	8455.6	7013.1	9330.9	3246.7
1556017_at	6108.2	1034.8	2020.3	748.6	836.6	772.2	4875.9	2987.4	2725.3	4885.4	1715.4	2666.6
1556019_at	793.8	5647	906.8	1273.1	2671.6	4140.1	2791.8	4251.4	3910.5	884.5	674.5	6056.4
1556021_at	4633.4	5016.4	4007	3272.5	2380.4	3294.3	3027.8	6670.7	417.2	6374.8	4267.8	4192
1556024_at	1307.7	1544.1	582.1	609.7	1178.7	4885.1	2503.5	1472.4	4953.5	7526.3	782.8	1359.7
1556026_at	2999.8	5489.4	6470.2	5392.8	3716.3	3426.2	4176.8	5397.1	9165.8	5619.7	6670.3	6173.2
1556029_s_at	618.3	3237.9	7398.1	3864.2	734.9	3783.2	5011.3	1017.9	3231.3	3112.3	5558.5	3555.5
1556030_at	9592.7	11471.9	2222.8	8701.2	4086	11403.8	8244.4	6869.5	12814.4	5427.8	11637.6	3822.9
1556033_at	4173.8	5166	13383.2	4742.8	4608.3	10763.6	7943	8857.9	4975.7	10788.8	12378.7	4150.6
1556034_s_at	1654.5	2287.9	2387.3	7351.8	10626.5	5052	1712.7	2859.5	3888.3	1748.1	6432.9	2327.7
1556035_s_at	29070.5	27050.8	26842.3	24565.9	27853.4	26540.3	25624.6	39200.1	28647.1	21786.2	24124.5	27649.4
1556037_s_at	864.8	299.1	2636.2	3532.5	730.3	2351.4	423.8	445	2201.6	3692.2	199.9	1175.1
1556038_at	246.5	937.8	594.7	600.7	619.4	570.4	1594.7	511.3	466.1	300.4	891	617.7
1556039_s_at	2251.9	2825.5	5078.3	6132.5	2033.8	7492.6	4303.5	3939	2001.8	826.1	3697.4	10124.2
1556042_s_at	16624.3	11637.7	12687.3	36225.7	9572.6	4764.8	26376	20480.7	26396.7	10359.1	38247.8	18594.9
1556043_a_at	9492.4	6156.4	6466	10315	4298.7	9211.5	5535.6	7991.5	4971.3	7305.2	5629.3	711.9
1556046_a_at	1725.5	3577.4	11535.8	10288.1	1331.2	4314.7	10468.3	1515	4567.4	7743.2	2931.2	14485.7
1556047_s_at	17104.7	29423.6	24252.6	26125.9	27280.3	31099.5	26105.2	31956.6	20000.6	35011.4	23982.9	18869.8
1556048_at	3563.8	695.3	6816	3904.5	5856.3	1750	5854.5	5297.7	794.5	2507.4	6316.3	3465.1
1556049_at	2151.7	1604.8	3391.1	2622.5	2884.3	5723.2	830.1	1907.9	479.4	383.8	4521.8	278.7
1556051_a_at	7729.3	8476.6	10970.6	9499.1	10825.2	11993.6	14072.8	7413.9	14692	6182.9	9293.4	8165.6
1556053_at	28105.4	20680.2	18351.8	15223.7	15623.1	27037	28267.8	21730.5	28984.4	21402.3	19527.8	23762.5
1556054_at	5197.4	133.4	316.3	6267	1479.1	5828	2678.2	3172	1731.1	237.8	7711.2	1661
1556055_at	19177	12082.3	34341.7	8696.7	17000.5	25275.4	38976.4	23856.2	16884.7	14343.3	15293.3	33521.3
1556056_at	13181.6	12543.1	3758.1	9602.2	12886.7	12404.9	10940.1	16281.3	11718.1	8619.3	8444	11819.1
1556057_s_at	601.6	351.7	3361.6	2882.5	2269.5	1676.2	2219.5	260.4	1491.4	3633.8	2635.6	2561.2
1556058_s_at	910.8	1135.9	2450.6	475.2	3226.3	954.5	310.2	2286.7	2632.1	1088.9	3993	832.4
1556059_s_at	12074.4	9462.9	12155.8	12744.7	9614.2	12195.3	11473.2	11423.9	12272.9	9253.5	10559.2	13883.1
1556060_a_at	29459.1	21670.6	21726.1	17738.5	19736.8	23397.4	19416.1	22412.3	17546	26066.6	36644.8	13973.5
1556061_at	10520.2	7138.6	13788.1	14443.7	16871.1	17449.1	19398.6	17000.9	19769.8	11956.9	21018.4	9491.4
1556062_at	2991.4	3076.2	1442.5	2510.4	2075.4	3697.8	2210.7	1789.6	2658.8	746.8	1486.4	4346.5
1556063_s_at	7357.5	7288.2	10494	5971.1	8689.8	3111.9	5540	6736.9	6009.9	8152.1	8668.8	6003.7
1556064_at	5347.8	14054.9	9426.9	12578.8	11255.1	10321.2	10857.1	9520.7	9813.9	7968.5	7569.6	13050.7
1556065_at	3693.4	8504.9	4732.4	4155.6	2805.7	3798.7	1000.5	4118.9	5344.1	9420.4	5766.7	1785.3
1556066_at	2009.6	1026.7	763.4	2286.2	540.8	1905.2	572.3	1822.7	2778.6	3383.5	1653	919
1556067_a_at	2243.6	2760.9	552.5	4039	1187.9	430.7	1018	5103.6	2729.8	2624.2	1932	960.4
1556069_s_at	31305.7	23202.6	5947.2	15878.2	20171.3	9700.4	37272.5	21758.9	22375.3	10254.8	31744.1	31016.6
1556072_at	4148.8	2211.1	1206.3	286.9	1386.7	663.5	192.2	511.3	1336	350.4	179	1352.2
1556075_at	1487.4	3399.5	9237.1	8992.5	1927.5	9634.4	7776.9	1969.5	958.8	1268.3	4063.8	13156.2
1556078_at	5226.7	3993.8	7904.2	10315	7464.9	8586.8	9175	8933.7	8819.6	5244.2	3272.7	4568.7
1556081_at	3856.3	258.7	582.1	5917.3	3124.6	2778.2	2092.8	1628.6	4096.9	229.5	2006.9	508.5
1556082_a_at	5084.6	1924.1	5879.7	2228	2357.3	5637.9	5076.9	3422.9	3329	3917.5	4459.3	1114.9
1556084_at	5740.6	5748.1	3842.5	6544.9	5010.5	5133.5	607.3	6315.6	4136.8	5840.8	5825	3615.8
1556086_at	179.7	852.9	3007.3	2313.1	3022.9	5048.1	4849.7	4355.6	3044.9	3254.2	3526.7	2870
1556088_at	6183.4	8905.1	2931.4	6773.5	7469.5	7415	7217.7	7811.6	7976.3	2912.1	4122.1	3299.4
1556090_at	518.1	1839.2	341.6	354.1	3263.3	2910.1	2931.6	3138.9	3488.8	471.4	3518.3	297.5
1556092_s_at	990.2	650.8	1640.7	672.4	1761.1	601.4	812.6	899.5	941	675.9	2081.9	655.4
1556095_at	856.5	2991.3	2071	1927.6	3656.2	993.3	812.6	672.3	1278.3	175.2	383.1	519.8
1556096_s_at	234	715.5	1872.7	206.2	416	201.8	1127.2	3503.4	639.2	571.6	562.1	866.3
1556097_at	27946.6	19220.9	22987.2	16653.7	18160.7	18271.7	18380.7	28860.4	20613.1	31206.5	21701.2	15852.9
1556099_at	183.8	218.3	493.5	134.5	637.9	252.2	187.9	1008.4	248.6	146	104.1	124.3
1556102_x_at	8213.9	6770.8	2674.1	1824.5	6766.9	6305.3	4814.7	9681.7	6076.5	6775.3	11866.6	3864.4
1556103_at	21633.7	41449.3	26053.6	36449.8	47410	37152.5	59611.5	42679.9	36476.9	30163.5	25906.6	17901.9
1556105_at	6275.4	2093.9	4846.3	1985.9	7044.2	3984.9	4954.5	3030	4527.4	4297.2	6424.6	4662.8
1556107_at	7031.6	7397.3	8992.4	3335.2	5001.2	8854.5	799.5	5359.2	3036	942.9	1403.2	3932.2
1556110_at	1470.7	4276.7	2239.7	3263.5	5112.2	5533.1	3067.1	7186.7	4620.6	5031.4	5138	941.6
1556111_s_at	5172.4	4385.9	514.6	4774.2	7626.6	6685.5	5369.6	6230.4	7141.8	4484.9	7257.3	7039.5
1556113_at	7031.6	10748.4	3032.6	4863.9	11564.8	10825.6	10158.1	15433.9	7554.6	7559.7	7998.5	13853
1556114_a_at	185854.1	132194	100097.8	145221	145997.1	177234.1	190015	220529.2	172322.1	198499.3	129686.9	140424.1
1556116_s_at	1199.1	1188.4	489.3	5182.1	859.7	1164	463.1	639.1	652.5	1602	503.8	1058.4
1556117_at	1282.6	1321.8	1518.4	990.7	1950.6	477.3	2119	4634.9	883.3	942.9	428.9	640.3
1556121_at	19210.4	19843.5	18811.6	16765.8	20351.6	12653.2	13854.3	22251.3	21589.6	21419	20406.3	12131.7
1556122_at	2511	2817.5	4939.1	954.8	3277.1	3453.3	5181.7	3896.3	1997.4	4447.3	5812.5	892.6
1556123_a_at	7261.4	4543.5	4648.1	493.1	2181.7	5110.2	1620.9	9473.4	2121.7	5874.2	1798.7	6862.4
1556125_at	2870.3	529.5	476.6	255.5	2634.7	3476.6	2306.9	274.6	270.8	3938.4	1794.6	354
1556126_s_at	9099.7	14358.1	15778.9	12282.9	12489.2	12338.9	19464.2	18880.5	18473.7	17902	6961.7	13039.4
1556127_at	551.5	820.6	493.5	529	471.5	558.7	559.2	601.3	1069.7	554.9	441.4	440.7
1556128_a_at	8163.8	5695.5	10472.9	5715.6	6175.3	5474.9	9284.3	9634.3	5126.7	6233	11316.9	10033.8
1556129_at	8243.2	6168.5	6516.6	12206.7	8010.3	17647	8790.6	7769	17257.5	5707.3	10517.5	9747.5
1556131_s_at	793.8	1661.4	489.3	1725.9	411.4	768.3	1686.5	2551.8	1358.2	859.4	1536.4	915.2
1556133_s_at	125.3	262.7	1358.1	771	161.8	461.7	257.8	312.5	528.2	3600.4	241.5	278.7
1556134_a_at	534.8	1734.1	5980.9	5693.2	2237.1	4105.2	3040.9	3493.9	7670	730.1	437.2	2041.4
1556136_at	23121	6568.7	6967.9	6307.3	3720.9	6111.3	4749.2	5103.6	1606.8	10300.7	3947.2	14176.9
1556138_a_at	7587.2	2554.7	7305.3	7921.1	3388.1	4807.5	3809.8	5927.4	781.2	5002.2	5554.4	3427.5
1556144_at	3338.2	3290.4	632.7	5141.8	5468.1	3915.1	5006.9	4081	861.1	2782.7	5583.5	3766.4
1556145_a_at	447	424.4	1969.7	313.8	212.6	1086.4	3115.1	525.5	776.8	312.9	1086.7	2568.7
1556147_at	3802	5509.6	3686.4	5581.1	4215.5	1982.8	6391.9	2561.3	3431.1	354.6	324.8	3800.3
1556148_s_at	7637.4	12203.6	7668	13444	8024.2	17872	12718.3	12190.9	8469	9750	5558.5	14463.1
1556149_at	848.1	5000.3	721.3	690.4	3850.3	3433.9	1437.4	2745.9	5282	1051.3	399.7	7996.1
1556151_at	443795.3	353718	234174.6	264885.5	456373.7	241877.6	484564.1	406995	474088.7	838988.1	312431.8	326011.5
1556153_s_at	1153.1	5857.2	5723.6	1631.7	5657.6	4776.5	4006.4	2523.4	3999.2	3587.9	6245.6	7600.7
1556154_a_at	3329.9	4462.7	3926.8	9651.5	1844.3	4202.2	1188.4	5382.9	6378.4	3617.1	6349.6	3028.2
1556155_at	1679.6	3553.1	1598.6	2371.4	864.4	2921.8	3333.6	4450.3	4571.8	9174.2	3422.6	851.2
1556156_at	2958	5546	3973.2	4953.5	4451.2	4365.2	3359.8	8801.1	6968.7	8056.1	5004.8	3868.1
1556158_at	413.6	246.6	156.1	2828.7	1918.2	2203.9	3766.1	1505.5	137.6	1635.4	6628.6	5276.8
1556159_at	104.4	1693.7	721.3	4021.1	2944.3	4008.2	1970.4	3266.7	1327.2	1414.3	237.3	154.4
1556160_a_at	5970.4	7369	6229.8	7454.9	5398.7	3476.6	5225.4	6599.6	9037.1	2970.5	7365.6	5630.8
1556161_a_at	1604.4	638.7	451.3	502.1	2870.4	5121.8	314.6	265.1	510.4	1018	1199.1	945.4
1556162_at	8752.9	7425.6	12122.1	8983.6	6836.2	8765.3	8677	7669.6	10031.4	1994.2	13502.9	11299.3
1556163_a_at	555.7	1495.6	2488.5	407.9	2190.9	1458.9	406.3	392.9	523.8	425.5	870.2	1785.3
1556165_at	7591.4	6855.7	9211.8	2963.1	1816.5	5548.6	1752	3574.4	1726.6	1189	2560.7	11939.6
1556166_x_at	965.1	6233.2	1872.7	3429.4	2251	2863.6	2673.9	1675.9	1060.8	5694.8	853.6	6305
1556167_at	2352.2	1152	168.7	452.8	836.6	706.2	266.5	127.8	1526.9	1130.6	3085.3	1137.5
1556168_s_at	4403.6	505.3	1514.2	623.1	4594.5	477.3	2883.6	5577	1864.2	4409.8	7627.9	576.3
1556170_at	254.9	12.1	54.8	4209.4	859.7	221.2	1079.2	241.5	2259.3	12.5	2627.3	4994.3
1556171_a_at	551.5	2591.1	3045.3	1102.8	628.6	8004.8	3735.5	861.6	665.8	4042.7	4088.8	1774
1556172_at	3409.2	1297.6	1839	1080.4	1895.1	2778.2	2389.9	1841.6	1025.3	1752.2	1015.9	1250.5
1556173_a_at	3768.6	1071.2	5335.6	6154.9	855.1	4858	1904.9	3181.5	4052.5	1097.2	978.5	1363.5
1556175_at	263.2	109.1	2775.3	1389.7	383.6	329.8	109.2	478.2	159.8	329.6	4151.2	598.9
1556176_at	5385.4	9095.1	7963.3	6553.9	4668.4	6774.8	4998.2	5013.6	9454.3	8773.7	4147	8056.4
1556178_x_at	8907.5	8573.6	4057.6	8705.6	8435.5	5707.7	7335.7	7963.1	10604	8915.6	2190.1	10783.3
1556180_at	19787	12579.5	12295	20948.2	12979.2	9428.8	16847.1	10817.9	18265.1	26775.9	15130.9	19879.3
1556181_at	8798.9	1980.7	4605.9	2174.2	1229.5	752.8	1332.6	7177.2	9871.6	1322.5	7465.5	1329.6
1556182_x_at	5535.8	6742.5	8617.1	10570.5	8514.1	7224.9	6195.3	6486	2854.1	4234.6	3077	531.1
1556183_at	5544.2	3355.1	7191.4	4142.1	6887.1	4031.5	5810.9	5411.3	5934.5	684.2	4663.3	3178.9
1556185_a_at	18274.6	10542.2	12784.3	19473.4	11440	9770.2	13465.5	14155.6	9547.6	18936.7	16746.4	9167.5
1556186_s_at	493	10206.7	4108.2	2765.9	7580.4	7729.3	6627.9	8777.4	9299	8982.3	5525.2	3924.6
1556187_at	363.5	525.5	2395.7	2514.9	2177.1	725.6	284	3285.6	1464.8	1677.1	1070.1	308.8
1556188_a_at	2874.5	5368.1	4799.9	5818.7	4774.7	7636.2	6156	568.1	8105	1209.9	3926.4	2666.6
1556190_s_at	7177.8	10590.7	13518.2	13273.6	8195.2	9211.5	7125.9	10306.6	5987.8	10163	9522.4	16233.3
1556192_x_at	1963.7	921.6	2096.3	5854.6	762.7	783.8	3416.6	3465.5	870	1848.2	595.4	794.7
1556194_a_at	7825.4	17195.8	9591.4	5818.7	20088.1	7349	15960.2	16148.8	14536.6	15857.8	11775	7649.6
1556195_a_at	994.4	8787.9	2939.8	5859	7039.6	4194.5	4998.2	2092.6	2343.6	5703.1	1003.5	497.2
1556199_a_at	1499.9	2967	965.9	416.9	1557.7	3546.5	2455.4	3143.6	1495.8	3842.4	11187.9	8361.5
1556200_a_at	6442.5	703.4	4593.2	645.5	166.4	721.7	712.2	4038.4	204.2	4601.7	3980.5	3484
1556201_at	426.2	4410.1	7153.5	3241.1	2093.9	4683.4	2721.9	3067.8	2636.6	3137.3	3201.9	990.6
1556202_at	869	893.3	464	721.7	790.4	671.3	471.9	1046.3	239.7	2240.4	607.9	655.4
1556203_a_at	1182.4	602.3	632.7	757.6	6688.3	1102	4390.9	2745.9	4372.1	1059.7	2877.1	1111.1
1556204_a_at	2444.1	287	316.3	780	3254	2681.2	2752.5	1671.2	1393.7	146	2906.3	199.6
1556205_at	7140.2	1705.8	6402.7	5289.7	4890.3	6173.3	6955.5	7082.5	5517.3	5590.5	5541.9	4512.2
1556206_at	8481.3	10065.2	1539.5	5859	3471.3	5478.8	4272.9	3030	4918	4751.9	9672.3	651.6
1556207_a_at	1178.2	355.7	2113.1	89.7	115.6	2572.5	690.3	184.6	57.7	951.2	2448.3	2218.4
1556209_at	438.7	1131.8	2973.6	10942.6	758	1746.1	1511.7	4947.4	2845.2	2344.7	2165.1	9295.6
1556210_at	3350.8	4244.4	2716.3	2550.7	2639.3	4535.9	6177.9	4204.1	9259	1247.4	2952.1	2497.1
1556211_a_at	13294.4	14305.6	8212.1	6630.1	17037.5	14698.1	22457	13085.6	21838.2	11769.2	11479.3	24278.5
1556212_x_at	2707.3	3977.6	4378.1	3483.2	6323.2	5389.5	7790	7499.2	14501.1	2165.3	7573.8	3242.9
1556213_a_at	472.1	937.8	3758.1	2201.1	4793.2	4202.2	3202.5	3385	2192.7	630	6940.9	8192
1556216_s_at	2978.9	2235.4	3015.8	237.6	1640.9	457.9	3892.8	2229.9	2214.9	287.9	3693.2	2086.6
1556220_at	204.7	509.3	1067.1	165.9	1363.6	1606.4	284	1027.3	142	258.7	195.7	387.9
1556221_a_at	5506.6	2304.1	2918.7	2909.4	7178.3	4268.2	5963.8	3920	7093	4188.7	8131.7	4425.6
1556222_at	4800.5	1887.7	206.7	573.8	2010.7	3562	3923.4	4597	4323.3	3446.1	3401.7	1947.2
1556224_a_at	7524.6	5093.2	4631.2	4715.9	3189.3	5552.5	1472.4	6296.6	2099.5	1606.2	308.1	4022.6
1556226_at	1792.4	2130.3	4044.9	515.5	3129.2	2549.3	183.5	222.5	235.2	2674.2	549.6	602.6
1556227_at	6613.8	11047.5	11135.1	13896.8	13099.3	16378.2	8384.2	10093.6	6205.2	5315.1	3543.3	6519.7
1556228_a_at	10010.5	13986.2	18073.5	17137.8	13695.6	15505.1	14160.1	14842.1	15548.6	13125.1	10334.3	17077
1556229_at	6016.3	836.7	5200.6	4142.1	4446.6	4923.9	7239.5	6987.9	2028.5	4889.6	1049.3	3062.1
1556231_a_at	434.5	2809.4	3049.5	2882.5	2824.2	190.1	2241.3	2518.7	479.4	5419.4	2252.6	4602.6
1556232_at	6087.3	9681.2	7452.9	4182.5	1012.3	7764.2	10162.4	6628	7243.9	7100.7	7103.3	8489.5
1556233_s_at	3254.7	7308.4	5280.7	8665.3	7769.9	9805.2	6156	3740.1	7093	5711.5	9339.2	8519.7
1556235_at	1541.7	7882.4	3627.3	7253.2	10353.7	8664.4	5356.5	5416.1	15047.1	5882.5	4371.9	3770.2
1556236_at	3593.1	3577.4	3956.3	2703.1	3087.6	2914	2660.8	3011	4203.4	650.8	2219.3	4045.2
1556238_at	250.7	226.4	3087.5	2102.4	1530	931.2	118	350.3	146.5	2828.6	220.7	3280.6
1556239_a_at	4783.8	1689.7	3640	1932.1	2204.8	3154.6	349.5	3730.6	3213.6	4376.4	2856.3	2602.6
1556240_at	4449.6	7049.7	2243.9	5002.8	730.3	4396.2	1800.1	3744.8	2179.4	771.8	2169.3	3951
1556242_a_at	6881.2	4899.2	5757.4	6782.5	6901	10301.8	4404	7395	13475.8	11560.6	9097.7	6150.6
1556244_s_at	6404.9	2684.1	3117	3281.4	3499	2432.9	2315.6	2764.8	2765.3	2995.5	920.2	5401.1
1556247_a_at	3885.5	2320.3	1817.9	1291.1	924.4	795.4	1354.4	634.4	1003.1	317.1	995.1	1329.6
1556248_at	6317.1	10509.9	7499.3	11480.5	5463.4	4454.4	4653.1	6845.8	4460.9	4605.9	8485.6	1642.2
1556249_a_at	10687.3	14895.7	6331	12135	7145.9	9913.8	10232.3	12645.4	9951.5	13350.4	8219.1	1679.8
1556250_at	13678.8	9175.9	13307.3	7342.9	4104.5	11989.7	8773.1	7745.3	9046	6137	11491.8	3740.1
1556253_s_at	1291	6023	1476.2	5738	4118.4	993.3	3364.2	4857.4	5175.5	308.7	4646.7	2003.7
1556255_a_at	2063.9	5521.7	6073.7	3797	3512.9	3926.7	1843.7	3153.1	1771	7835	1482.3	5732.5
1556256_a_at	271.6	343.6	4209.4	596.2	323.6	620.8	2320	530.2	696.9	1068	3493.3	919
1556257_at	309.2	671	2290.3	5693.2	559.3	2332	3622	3328.2	2254.8	2916.2	295.6	5024.4
1556259_at	376	3116.6	400.7	2488	3804.1	4419.5	585.5	790.6	2081.7	346.3	2660.6	708.1
1556261_a_at	288.3	250.6	476.6	255.5	1603.9	415.2	222.8	175.2	3639.7	300.4	458	798.5
1556262_at	5210	2380.9	392.3	1779.7	4418.8	1850.8	358.3	1884.3	2117.2	2832.8	853.6	565
1556263_s_at	384.4	161.7	396.5	331.7	97.1	570.4	349.5	1306.7	75.5	225.3	191.5	150.7
1556265_at	5753.1	836.7	1341.3	1578	688.7	4578.6	5317.2	2679.6	750.1	721.8	1124.2	794.7
1556266_a_at	2761.7	5016.4	1058.7	2922.8	711.8	1691.8	4098.2	662.8	634.7	951.2	803.6	5702.4
1556267_at	488.8	557.8	561	860.7	845.9	473.4	244.7	279.3	1447	329.6	716.2	919
1556269_at	6229.4	8876.8	6993.2	551.4	6235.4	2413.5	6619.1	4942.6	2694.3	4756.1	2677.3	568.7
1556271_at	5999.6	6487.8	4007	4420.1	2579.2	3604.7	3137	2281.9	7607.9	9124.2	6228.9	5634.6
1556272_a_at	133.7	2587	598.9	1811.1	328.2	1885.8	1572.9	2362.4	1686.7	1981.7	2748	1762.7
1556274_at	1775.6	4891.1	2762.7	4240.8	3582.2	3600.8	5627.4	4871.6	5916.7	7255.1	3639.1	10662.8
1556277_a_at	11105.1	6875.9	2631.9	6863.2	9789.8	10290.2	7597.8	12219.3	8264.8	1998.4	13236.4	9909.5
1556279_at	7913.1	4709.2	6314.1	3931.4	4284.8	3577.5	4233.6	3044.2	3084.9	4067.7	5571	5706.2
1556281_at	3981.6	5622.8	4833.6	6110.1	5708.4	5762	5373.9	4734.3	5197.7	5369.4	7503	9660.9
1556282_at	58.5	194	927.9	1658.6	628.6	62.1	2140.8	75.7	1327.2	137.7	2452.4	1216.6
1556283_s_at	20831.5	22293.1	22072	27363.2	35299.8	20467.9	37735.6	23832.5	21878.1	22182.5	9181	10180.7
1556284_at	2381.5	1511.8	5883.9	3519	10926.9	4186.7	6457.5	6353.5	4278.9	9044.9	4342.7	4384.1
1556285_s_at	47679.3	22268.8	26243.4	41358.5	49471.5	30827.9	42462.9	52754.5	63832.4	55220.5	33576.1	27803.8
1556287_a_at	167.1	299.1	210.9	183.8	2454.4	163	519.9	539.7	226.4	3058.1	533	482.1
1556288_at	727	2316.2	164.5	152.4	1636.3	147.4	463.1	236.7	177.5	162.7	562.1	135.6
1556289_at	685.2	634.6	1037.6	340.7	1372.8	477.3	1511.7	1131.5	257.4	588.3	1798.7	632.8
1556291_at	12149.6	10530.1	14703.4	11036.7	3628.4	1963.4	825.8	12503.3	18615.7	2290.4	27218.1	14527.1
1556292_s_at	2105.7	8080.5	15251.7	5688.7	8597.3	6165.6	1450.5	10211.9	13284.9	1552	8360.7	9483.9
1556294_at	1871.7	6645.5	2619.3	1165.5	3891.9	3104.1	3879.7	3119.9	3670.8	2265.4	3505.8	1307
1556296_at	14806.8	11682.1	10000.5	2389.3	9877.7	18613.1	12587.3	16196.1	11837.9	7647.3	12237.1	19385.9
1556297_a_at	747.9	347.6	4163	659	3462	1280.5	192.2	643.9	177.5	262.8	3501.7	4836.1
1556299_s_at	3618.1	808.5	3344.7	721.7	591.6	516.1	2555.9	232	599.2	2423.9	737	1073.4
1556300_s_at	4303.3	2979.1	1944.4	2420.7	78.6	170.7	559.2	1311.4	124.3	517.3	179	365.3
1556301_at	3008.2	5295.4	2370.4	4810.1	2006	2820.9	2582.1	6306.1	3950.4	7017.3	9239.3	3860.6
1556304_s_at	4353.5	1014.6	991.2	7526.7	1317.3	481.1	594.2	1065.2	3204.7	630	1336.5	983
1556306_at	20768.8	30280.6	28795.2	22163.1	28440.4	23040.4	33502	35805.6	32095.9	30872.8	34962.6	20685.3
1556308_at	844	1483.5	1037.6	269	896.7	450.1	402	1150.4	1367.1	5603	3210.2	1823
1556309_s_at	534.8	873.1	539.9	641	365.2	461.7	310.2	492.4	319.6	496.5	1303.2	1295.7
1556312_at	4955.1	1382.5	451.3	8015.3	2824.2	3065.3	8165.8	1851.1	5424	738.4	1403.2	7171.3
1556314_a_at	39198	49069	47897.8	49781.7	41331.8	40287.7	35162.2	44516.8	43383.5	71641.5	59728.3	80469.9
1556316_s_at	5774	1390.5	426	1125.2	3582.2	2312.6	288.4	833.2	1633.4	6762.8	695.3	2022.6
1556318_s_at	3371.6	2259.6	3775	6598.7	5477.3	3084.7	4242.4	5936.8	7820.9	1735.5	4376.1	1713.7
1556319_at	2147.5	4972	4951.7	6114.6	4580.6	5851.3	4504.5	4204.1	1984.1	2302.9	4825.7	2937.8
1556320_at	1813.3	8048.1	7448.7	2160.7	9073.4	4171.2	2612.7	7589.1	8921.7	6675.2	3959.7	3084.7
1556321_a_at	2490.1	8985.9	5715.2	3205.2	6614.4	3961.6	4085.1	2845.3	5854.6	7609.7	7286.5	6911.4
1556322_a_at	5293.5	1030.8	784.5	820.4	3286.4	4241	4915.2	6722.7	6791.1	8423.3	6424.6	1781.5
1556323_at	1804.9	4519.2	168.7	1309	2274.1	1113.6	3329.2	1818	5477.3	5557.1	308.1	2553.6
1556325_at	153700.2	229907.6	187736.2	228529.8	394824.4	232324.6	308412.2	411497.3	479832.3	141055.1	156309.6	95471.6
1556327_a_at	6672.3	11742.8	9878.2	1761.7	6013.5	1975	1747.6	1226.2	2960.6	7200.9	549.6	1935.9
1556328_at	225.6	299.1	476.6	1743.8	124.8	1187.3	1992.3	601.3	994.3	162.7	1440.6	395.5
1556329_a_at	1859.2	974.2	303.7	605.2	87.8	2677.3	1489.9	2807.4	1167.4	400.5	95.8	297.5
1556331_a_at	15868	7902.6	10810.3	8651.8	14971.3	13246.9	15103.9	14652.7	12028.8	16158.1	6162.3	6354
1556332_at	2172.6	404.2	1860.1	3214.2	984.5	3131.3	205.3	856.9	2170.5	3308.4	237.3	1016.9
1556333_at	5895.2	4705.2	6293	2725.6	4400.3	1866.4	5745.3	7120.4	3812.8	3658.8	3351.8	6934
1556334_s_at	2318.8	291	991.2	3447.3	2999.8	4140.1	1957.3	3920	896.6	759.3	1186.7	1129.9
1556336_at	14326.4	6544.4	5031.9	3276.9	9466.3	9436.6	3827.3	11405	13342.6	7530.5	11670.9	6323.8
1556338_at	9141.5	11225.4	4799.9	12408.5	7899.4	10216.5	13587.8	9142	10359.8	6303.9	7328.1	8674.1
1556339_a_at	7357.5	5719.8	3420.7	9463.2	11144.1	7601.2	5120.5	6145.1	8180.4	5836.6	3489.2	5344.6
1556340_at	2059.8	4212	1476.2	2635.9	1627	1866.4	2350.6	1368.2	1549.1	1431	2335.8	3664.7
1556341_s_at	5761.5	6811.2	10409.6	2626.9	5791.6	4081.9	6426.9	9658	9645.2	6483.3	7819.4	6015
1556344_at	831.4	699.3	569.4	4886.3	554.7	3546.5	476.2	2267.7	710.2	1622.9	820.2	3062.1
1556345_s_at	9467.3	8411.9	14349.1	10395.7	11144.1	11384.4	10546.9	7016.3	13413.6	9553.9	10850.6	7069.6
1556346_at	3743.5	3055.9	2218.6	3335.2	1895.1	512.2	4412.8	236.7	2010.7	2991.3	1178.3	952.9
1556347_at	655.9	1467.3	265.7	3989.7	2750.2	2029.3	2228.2	2490.3	2942.8	5164.9	3210.2	3073.4
1556348_at	743.7	630.6	80.1	3747.6	1187.9	671.3	179.1	591.8	372.8	2186.1	212.3	1103.6
1556350_a_at	2297.9	440.6	409.1	2304.2	4021.3	1532.7	2162.7	686.5	861.1	855.3	120.7	1216.6
1556351_at	3250.5	614.4	2332.5	4505.2	665.6	3639.6	790.8	459.2	226.4	283.7	1965.3	4252.3
1556352_at	25586.1	19229	20903.6	10965	10275.2	13825	15929.6	9037.8	13311.5	39137.5	29666.4	44150.2
1556354_s_at	263.2	460.8	206.7	219.7	342	325.9	921.9	161	1473.6	171.1	2302.5	1310.7
1556355_x_at	9116.4	3043.8	1927.6	2192.1	1220.3	1443.4	5592.4	681.7	6453.8	3266.7	1761.2	1785.3
1556356_at	1462.3	3310.6	3095.9	842.8	2357.3	1594.7	4696.7	2854.8	683.6	3642.2	1253.3	1563.1
1556357_s_at	2962.2	549.7	2016.1	425.9	115.6	1730.6	222.8	1373	155.4	100.1	2556.5	192.1
1556359_at	7691.7	3771.4	577.8	4030.1	4469.7	2421.2	3001.5	1548.1	3946	3129	2589.8	2086.6
1556361_s_at	1575.1	489.1	2319.8	954.8	1409.8	3468.9	1341.3	1273.5	883.3	2599.2	149.9	3160
1556362_at	1161.5	654.8	4222.1	838.3	4728.5	5509.8	2328.7	4166.2	4065.8	3354.3	1140.9	8086.5
1556364_at	20238.2	23800.8	31920.6	14645.4	22847.6	33140.5	15357.3	50581.4	46681.4	21031	17312.7	13762.6
1556365_at	1370.4	6463.6	8528.5	4119.7	2819.5	5991	1603.4	2973.2	7678.9	4451.5	7369.8	4399.2
1556366_s_at	1265.9	149.6	135	246.6	97.1	838.1	227.2	66.3	75.5	404.7	2102.7	233.5
1556368_at	204.7	1228.8	632.7	869.7	665.6	845.9	2184.5	1500.8	1371.5	400.5	208.2	1499
1556369_a_at	4136.2	3516.8	2096.3	2869	2542.2	2673.4	1306.4	525.5	239.7	4297.2	1378.2	1548
1556371_at	2623.8	857	1720.9	1488.3	254.2	263.9	170.4	156.2	332.9	788.5	803.6	421.8
1556373_a_at	12433.7	11132.4	11717.2	8808.7	9780.6	12404.9	11224.1	17668.5	18207.4	12520.2	17445.9	7370.9
1556374_s_at	1224.2	2000.9	944.8	520	7358.6	1117.5	817	3418.2	1069.7	917.8	574.6	3043.3
1556375_at	5352	6156.4	5116.2	9270.5	4996.6	6188.9	5299.7	5671.7	11291.9	7221.7	6516.2	4203.3
1556377_s_at	49033	11957	9034.6	9436.3	18849.4	16013.4	16401.5	10926.8	25291.5	5953.4	60869.2	22854.7
1556378_a_at	2586.2	6350.4	607.4	2089	901.3	989.4	563.6	4331.9	1162.9	484	387.2	636.5
1556381_at	413.6	1148	1796.8	354.1	3133.9	291	2494.7	1936.3	483.8	3362.6	1907	542.4
1556382_a_at	6037.2	3601.7	1438.3	12547.4	1543.8	1086.4	4072	1410.8	1921.9	3771.5	1178.3	794.7
1556383_at	3856.3	6310	6402.7	4092.8	11245.8	7147.3	6951.2	4530.7	5264.2	13413	6895.1	4101.6
1556385_at	10846.1	12963.5	17094.9	8746	7321.6	11884.9	6675.9	6164.1	9605.3	6454.1	9280.9	13453.7
1556387_at	463.8	2716.4	265.7	4173.5	1322	3756	3447.2	5160.4	905.5	1481.1	4854.9	1642.2
1556388_a_at	4875.7	4887.1	2644.6	4245.2	231.1	4384.6	3622	965.8	2325.9	8427.4	4342.7	6828.5
1556389_at	6170.9	6014.9	6896.2	4967	5227.7	5959.9	3005.9	5472.9	3488.8	13387.9	7315.6	4896.4
1556392_a_at	2686.5	274.9	1425.6	1492.8	147.9	151.3	716.5	3030	1225.1	379.7	1178.3	339
1556393_at	6333.8	4919.4	3471.3	2299.7	5689.9	3922.8	3556.4	4095.2	2228.2	5064.8	4084.6	3276.8
1556394_a_at	2690.6	420.4	531.4	1237.3	748.8	434.6	1625.3	785.9	182	450.6	520.5	1514.1
1556395_at	1082.1	307.2	282.6	107.6	124.8	236.7	183.5	189.4	208.6	1072.2	245.7	195.9
1556397_at	789.6	1944.3	1164.1	1743.8	771.9	2304.8	1227.7	445	2277	1280.8	3251.9	2237.3
1556398_a_at	3739.3	840.8	999.6	4092.8	2528.3	5114.1	2704.5	558.6	470.5	2449	816.1	7619.5
1556400_at	2611.2	331.5	1864.3	560.4	402.1	613.1	463.1	217.8	359.5	2248.7	187.4	489.6
1556401_a_at	401.1	1228.8	2222.8	735.2	1100.1	589.8	1022.4	1126.8	856.7	317.1	6420.4	1329.6
1556402_at	6705.7	1661.4	5457.9	2707.6	1442.1	5304.2	4491.4	3702.2	3697.4	934.5	3343.5	4625.2
1556404_a_at	2490.1	727.6	5466.3	201.7	2630	1245.5	3067.1	4237.2	1970.8	2957.9	678.7	836.1
1556405_s_at	1027.8	9204.2	674.9	443.8	1710.2	419.1	546.1	568.1	319.6	1080.5	1261.6	3378.5
1556406_at	869	614.4	400.7	390	203.4	232.8	585.5	482.9	275.2	454.7	453.8	4783.4
1556409_a_at	6008	5101.3	987	1452.4	619.4	302.7	327.7	591.8	1509.1	2720.1	4292.8	3446.3
1556410_a_at	396.9	594.2	890	466.2	1164.8	287.1	991.8	369.3	306.3	1589.5	408	3193.9
1556411_s_at	2615.4	4333.3	733.9	5845.6	1123.2	977.8	2451	2158.8	1287.2	2532.4	1028.4	3197.7
1556412_at	8899.1	6071.5	9802.3	3433.8	6933.3	12521.3	9555.1	5293	9716.2	6045.2	12033.1	12391.6
1556413_a_at	5251.7	3795.7	4896.9	7593.9	4321.8	5451.6	3608.8	5638.6	2170.5	3854.9	3893.1	3951
1556414_at	17326.2	10918.1	4783	10866.4	9974.7	14085	8790.6	11494.9	11451.7	20238.3	19344.6	13321.9
1556416_s_at	7959.1	7745	7410.7	2053.1	9960.9	2654	8008.5	6689.6	6906.6	4038.5	11125.4	11984.8
1556417_a_at	188	343.6	3011.5	237.6	1109.3	357	249	530.2	346.2	279.5	420.5	1536.7
1556420_s_at	18057.3	21468.4	10021.6	20603.1	21599.6	25822.5	26708.1	32396.9	22162.2	13442.2	15476.5	16357.6
1556421_at	1892.6	889.3	1121.9	784.5	1839.6	3565.9	192.2	2244.1	537.1	4960.5	3056.2	2598.8
1556422_at	12153.8	20005.1	21274.8	18411	11698.8	15058.9	12137.3	11281.9	12077.6	14259.9	11350.3	13996.1
1556423_at	2465	4208	2142.7	2967.6	3854.9	1086.4	5247.2	1524.4	2894	1656.3	2111	5186.4
1556425_a_at	8577.4	5356	7064.9	7293.6	11472.3	8043.6	8209.5	7342.9	6045.5	4593.4	6920.1	13562.9
1556426_at	1274.3	1212.7	5407.3	1470.4	388.3	7760.3	3342.3	3711.7	3222.5	2657.6	3206.1	6602.6
1556427_s_at	18846.9	11249.6	24071.2	20513.4	12410.6	15466.3	10398.4	12981.5	14106.1	13312.8	22321.6	23457.4
1556429_a_at	1374.6	2676	223.5	502.1	272.7	1191.2	148.5	795.4	235.2	312.9	241.5	1212.8
1556432_at	2297.9	5020.5	611.6	376.6	166.4	791.6	2049.1	549.2	6893.2	3537.9	6262.2	2964.2
1556434_at	864.8	5400.5	4875.8	2510.4	2278.7	4710.5	4526.3	4043.1	4008.1	3350.1	2935.4	504.7
1556435_at	3430.1	2963	548.3	4366.3	1654.8	1129.1	2053.5	303	443.9	2494.9	2252.6	4934
1556436_at	8205.6	8589.8	10308.4	9620.1	7774.6	7352.9	8987.2	6377.1	7763.2	10075.4	9626.5	8105.4
1556437_at	1228.3	5873.4	3024.2	251	2135.5	663.5	3386	511.3	2348.1	763.5	6591.1	6591.3
1556439_at	543.1	404.2	4150.4	537.9	503.8	651.9	297.1	430.8	941	2882.8	1444.8	365.3
1556442_x_at	51038.4	59029.1	35581.7	52812.1	49355.9	20215.6	35616.6	16503.8	59713.3	17480.7	76916.1	64101
1556444_a_at	3676.6	412.3	653.8	582.8	480.7	4194.5	393.2	880.6	501.6	567.4	324.8	806
1556445_at	789.6	1386.5	978.5	2147.3	739.6	748.9	559.2	520.8	1145.2	3204.1	574.6	1563.1
1556447_at	401.1	2332.4	126.5	1573.5	1622.4	81.5	1284.5	1358.7	949.9	1693.8	2152.6	2361.6
1556448_a_at	906.6	671	278.4	457.2	453	306.5	288.4	577.6	208.6	1097.2	283.1	297.5
1556449_at	4240.7	8969.8	4479.3	632.1	6706.8	7702.1	6894.4	6419.7	6258.5	10267.3	1673.8	5009.4
1556451_at	4186.4	5679.4	6790.7	4146.6	1996.8	4660.1	7707	6642.2	6720.1	7013.1	5213	8308.8
1556452_a_at	1775.6	4199.9	6875.1	3115.6	2482.1	1823.7	651	1628.6	1970.8	2019.2	6237.2	1333.3
1556453_at	1587.6	687.2	307.9	345.2	240.4	349.2	476.2	790.6	2623.2	396.3	607.9	2237.3
1556454_a_at	973.5	545.7	215.1	1313.5	365.2	1862.5	275.3	449.8	3666.3	3087.3	1261.6	376.6
1556456_at	413.6	1912	451.3	806.9	2024.5	3290.4	581.1	610.7	390.6	317.1	458	6858.7
1556457_s_at	1554.2	3294.4	1927.6	945.9	295.8	166.8	1079.2	1505.5	2183.8	680	3151.9	2877.6
1556459_at	363.5	1289.5	3226.6	1049	3785.6	477.3	5124.9	956.3	705.7	792.7	566.3	2342.7
1556460_a_at	2920.4	1693.7	404.9	300.3	790.4	2409.6	1913.6	3792.2	4824.8	509	2452.4	1269.3
1556461_at	271.6	493.2	2041.4	784.5	97.1	2227.2	1603.4	904.3	204.2	1639.6	262.3	380.4
1556462_a_at	1959.5	339.5	181.4	1380.7	249.6	318.2	4220.5	170.4	97.7	133.5	3535	2391.7
1556464_a_at	15588.1	13675	13733.3	14587.1	12623.2	17080.5	11455.7	13535.4	7563.5	7797.5	12237.1	11634.5
1556465_at	192.2	1584.6	227.8	694.8	2583.8	256.1	1524.8	1675.9	466.1	3441.9	1698.8	470.8
1556467_at	4370.2	2599.2	4513.1	4953.5	2838	4334.1	4539.5	1936.3	4878.1	8552.6	3310.1	4342.7
1556468_at	2799.3	909.5	1459.4	4294.5	813.5	2906.2	1018	445	1078.6	4706	2473.2	851.2
1556469_s_at	334.2	2663.8	4753.5	488.6	332.8	1051.5	393.2	260.4	696.9	2757.7	6628.6	162
1556471_at	568.2	598.3	489.3	883.1	5602.1	671.3	1415.6	776.4	1695.6	1994.2	4517.6	2866.3
1556472_s_at	2715.7	557.8	1666	945.9	758	368.6	249	587.1	412.8	575.7	483	384.2
1556473_at	572.4	2372.8	2142.7	286.9	198.8	395.8	1454.9	99.4	1127.4	1652.1	1349	342.7
1556474_a_at	338.4	1940.3	379.6	4850.4	2269.5	566.5	1874.3	3536.5	927.7	2165.3	3714	6131.8
1556476_at	998.5	691.2	236.2	654.5	2019.9	682.9	856.3	326.7	1930.8	4927.1	2177.6	380.4
1556477_a_at	772.9	4482.9	2589.8	775.5	351.3	3911.2	498.1	733.8	772.3	6353.9	2119.3	4779.6
1556479_at	3459.4	14172.2	10776.6	5966.6	12595.5	15893.1	12360.1	9094.6	13537.9	14430.9	16305.1	12828.5
1556480_a_at	1186.6	1152	2273.4	945.9	739.6	741.1	900	946.9	381.7	1038.8	712	497.2
1556484_at	17827.5	10243.1	13716.4	10359.8	11994.6	1354.2	1227.7	5927.4	4074.7	6888	6374.6	1521.6
1556486_at	3705.9	153.6	5187.9	1721.4	2015.3	5063.6	3604.5	3877.4	3107.1	5557.1	337.3	474.6
1556487_a_at	2063.9	1956.5	3100.1	3859.7	4113.8	1563.7	270.9	757.5	2894	1752.2	4638.4	5529.1
1556488_s_at	2427.4	129.4	3551.4	717.3	2958.2	745	2617.1	1723.3	221.9	5244.2	2065.2	316.4
1556489_at	392.7	2866	324.8	663.5	508.4	333.7	594.2	492.4	310.7	1785.6	483	1435
1556490_a_at	731.1	1014.6	1299.1	1775.2	235.7	523.8	786.4	364.5	652.5	1134.8	1232.5	1536.7
1556491_at	1311.9	2874	3007.3	44.8	258.8	2560.9	161.7	1690.2	497.1	1368.4	145.7	1269.3
1556492_a_at	442.9	355.7	156.1	901	300.4	248.3	2263.2	127.8	230.8	1610.4	2352.5	2877.6
1556493_a_at	877.4	2304.1	4766.2	659	1608.5	469.5	1743.3	587.1	3368.9	2269.6	5312.9	327.7
1556494_at	1804.9	1398.6	4179.9	1053.5	1631.6	1691.8	742.7	1074.7	8105	333.8	949.3	2387.9
1556496_a_at	1144.8	549.7	552.5	2582.1	748.8	457.9	463.1	1169.4	1806.5	463.1	762	971.7
1556497_a_at	956.8	1265.2	1088.2	260	161.8	2258.3	48.1	99.4	1553.5	2536.6	1274.1	94.2
1556498_at	422	5226.6	278.4	246.6	2514.5	485	921.9	260.4	563.7	696.7	4809.1	2033.9
1556499_s_at	215605.6	67311.7	94517.6	136443.7	291971	99402	76493.6	174256	210130.6	205821.2	402068	178547.9
1556500_a_at	2038.9	5004.3	3631.6	5850.1	513.1	391.9	1612.2	241.5	2578.9	375.5	154.1	576.3
1556502_at	472.1	2061.6	10367.5	3823.8	2288	1718.9	646.6	3238.3	2201.6	513.2	4800.7	8301.2
1556504_at	1190.7	565.9	274.2	632.1	808.9	260	589.8	3385	1451.4	717.6	424.7	331.4
1556505_at	8318.4	6605.1	11194.2	5469	7081.2	11042.9	6475	6083.6	7567.9	4676.8	786.9	4708
1556507_at	55107.8	74891	45438.8	62822.3	54824	65675.6	77271.3	59278.4	62753.8	68320.6	61339.7	63155.6
1556508_s_at	2962.2	4713.3	4905.4	1712.4	1308.1	2867.4	3198.2	3299.8	1185.1	1109.8	2648.1	6173.2
1556510_at	739.5	1362.2	641.1	820.4	674.8	1350.3	633.5	719.6	617	922	624.6	723.2
1556511_a_at	655.9	3735	1121.9	1237.3	2380.4	632.5	834.5	2054.7	301.8	2711.8	437.2	1600.7
1556513_at	4437	751.9	3057.9	1152.1	1405.2	5129.6	1197.1	1122	1202.9	1343.4	6407.9	1525.4
1556514_at	3208.7	812.5	746.6	313.8	189.5	791.6	467.5	1354	488.3	2903.7	487.2	813.6
1556516_at	321.7	3508.7	341.6	4083.9	702.6	240.6	2542.8	288.8	1504.7	3562.9	1965.3	1114.9
1556518_at	1399.6	3128.7	2809.1	3891.1	596.3	2397.9	1913.6	2532.9	2472.3	4242.9	3934.7	316.4
1556520_at	4499.7	2583	4901.1	2707.6	1927.5	4171.2	5955	6159.3	2237.1	1794	5246.3	339
1556521_a_at	1830	954	4188.3	152.4	993.8	1191.2	1197.1	1685.4	1025.3	2286.3	208.2	2033.9
1556527_a_at	3839.6	4519.2	4213.6	7029.1	6082.8	1206.7	5553.1	5548.6	7399.2	834.4	5425.3	6146.8
1556528_at	3363.3	299.1	687.5	1748.3	1867.4	236.7	314.6	677	337.3	542.4	728.6	1638.4
1556529_a_at	3346.6	5254.9	358.5	372.1	716.4	1610.3	1870	1235.7	470.5	3884.1	2402.5	350.3
1556531_at	2598.7	1006.5	1214.7	358.6	3244.8	1563.7	2988.4	3280.9	2388	3708.9	1120	5050.8
1556533_at	17125.6	17058.3	19123.7	10283.6	12040.9	18174.7	14016	11457	14589.9	8769.5	16405	12881.2
1556536_at	1190.7	788.2	379.6	1022.1	919.8	787.7	974.3	321.9	3337.9	892.8	283.1	403
1556538_at	1228.3	4668.8	932.1	4052.5	5366.4	4206.1	6116.7	468.7	4625.1	4134.4	7794.5	5499
1556540_a_at	15926.5	16751.1	12025.1	12112.6	18280.8	13603.8	19145.2	12995.7	3954.8	9291	7836.1	13152.4
1556541_s_at	108.6	153.6	7452.9	219.7	1520.7	54.3	1782.6	2310.3	266.3	129.3	220.7	369.1
1556542_a_at	10946.4	13052.5	13425.4	22109.3	34583.4	21348.6	9459	38490	12681.2	8339.8	9018.6	4949.1
1556543_at	7102.6	6273.6	9646.2	6603.2	9979.3	5688.3	10297.9	7499.2	7203.9	9883.5	7719.5	5755.1
1556545_at	6981.4	8072.4	6322.5	5442.1	6693	6499.3	4412.8	6566.5	6853.3	2549.1	8044.3	5175.1
1556551_s_at	1733.9	10683.7	4825.2	860.7	8130.5	1059.3	817	3735.4	6826.7	1914.9	12645.2	2079.1
1556552_a_at	1704.6	699.3	3074.8	5747	1243.4	3340.8	598.6	3323.5	5867.9	4343	1207.5	5412.4
1556553_at	1011.1	2174.7	1256.9	1766.2	864.4	547.1	270.9	1197.8	847.8	3508.6	7199	4033.9
1556554_at	576.6	739.7	565.2	883.1	485.3	531.6	961.2	326.7	701.3	1731.4	724.5	1062.1
1556555_at	6438.3	9903.5	8887	7540.1	6341.7	5831.9	5439.5	4237.2	5037.9	8932.2	6932.6	7849.3
1556558_s_at	317.5	384	514.6	439.3	226.5	306.5	201	336.1	301.8	2465.6	2681.4	271.2
1556560_a_at	793.8	852.9	1290.7	945.9	526.9	1043.8	598.6	880.6	1371.5	759.3	936.8	1382.3
1556564_at	2511	3007.4	5015	744.1	3365	7178.3	2271.9	3891.6	1052	7267.6	4767.4	6764.5
1556567_at	9868.4	1653.3	367	1040	5606.7	4241	4740.4	1273.5	6613.6	742.6	5970.8	1902.1
1556568_a_at	15212.1	10788.8	11953.4	15322.3	23217.3	9234.8	17039.3	16451.7	14953.8	16320.8	12507.8	6515.9
1556571_at	221.4	2081.8	5812.2	385.5	443.7	2002.2	1918	1320.9	4141.3	1585.4	262.3	2459.5
1556573_s_at	693.5	472.9	379.6	1277.6	406.8	4640.7	1371.9	364.5	541.5	742.6	3805.6	519.8
1556578_a_at	459.6	1297.6	1197.9	569.3	4049.1	1505.5	314.6	416.6	221.9	684.2	528.8	3770.2
1556579_s_at	38993.3	10902	22354.6	34347.4	10913	23087	13666.4	23378.1	12685.7	37306	21909.4	29099.5
1556580_a_at	3710.1	2308.1	3007.3	5491.5	2061.5	1843.1	2944.7	4303.5	3550.9	5611.3	7261.5	3276.8
1556581_at	5180.7	8642.4	5061.4	8472.5	5824	5094.7	8082.8	4961.6	6658	4126.1	7673.7	6146.8
1556582_at	51995.2	37795.1	31785.7	40977.5	29933.4	40679.6	42803.7	21612.2	36530.2	31703	36915.4	50146.3
1556583_a_at	57401.5	75966.2	63195.9	55968	49138.7	48370.1	57610.5	65996.4	53339.4	58178.5	43685.6	46556.9
1556584_at	5322.8	2954.9	5382	1846.9	9577.2	9122.3	4526.3	3124.6	5366.3	6675.2	2602.3	10278.6
1556586_x_at	4002.5	3585.5	6584.1	6625.6	7067.4	2541.5	3661.3	7148.8	3426.6	6399.8	3339.3	15446.2
1556588_at	9484.1	16310.5	16690	18388.5	19334.7	14189.7	11412	11428.6	13391.4	12319.9	9972.1	15016.8
1556589_at	11314	8076.4	10354.8	13430.5	14989.8	17251.2	7130.3	13786.3	9720.7	2494.9	12503.6	10704.2
1556590_s_at	14414.1	9309.3	8908.1	9942.9	12549.3	19517.2	12539.2	9880.5	5020.1	9541.4	9230.9	10410.4
1556592_at	188	202.1	797.2	1537.6	189.5	147.4	170.4	1505.5	554.8	179.4	1232.5	493.4
1556593_s_at	4211.4	4923.5	2910.3	3196.3	1585.4	2568.7	2896.7	198.8	4749.4	438.1	882.7	4519.7
1556595_at	11723.5	3880.6	3285.7	9145	4987.4	7911.6	6365.7	11078.3	6076.5	10730.4	6428.8	3864.4
1556597_a_at	2377.3	6787	5980.9	4819	3947.4	4442.8	5863.3	4885.8	5996.6	2582.5	5292.1	5163.8
1556598_at	3008.2	1236.9	337.4	130	924.4	776	196.6	2035.8	2237.1	233.6	1936.1	180.8
1556599_s_at	1349.5	2356.6	2712.1	2523.8	69.3	2716.1	2424.8	80.5	1664.5	1768.9	308.1	5446.3
1556601_a_at	4366	675.1	1181	502.1	2962.8	1843.1	1363.1	4350.8	967.6	4789.4	2156.8	1453.8
1556602_at	1065.4	181.9	598.9	9687.4	3300.3	5156.7	3255	4601.8	4611.8	2257	562.1	5250.4
1556606_at	7002.3	5432.8	5268.1	4187	8934.7	5149	8524	6874.2	3679.6	4981.4	3064.5	2293.8
1556607_at	3609.8	2857.9	6765.4	4007.6	8823.8	4233.3	4211.8	6883.7	1615.7	3859.1	4471.8	3337.1
1556608_a_at	9250.1	13088.8	1623.9	10785.7	16344.1	20258.3	11311.5	19491.2	8575.5	834.4	5425.3	2881.3
1556609_at	234	2785.1	746.6	2232.4	328.2	508.3	668.5	1103.1	275.2	1685.5	191.5	2730.7
1556613_s_at	14982.3	37059.4	18874.8	16214.4	39002.2	26303.6	21583.2	47011.8	34235.4	10279.8	15468.2	21265.3
1556616_a_at	401.1	1261.2	269.9	452.8	157.2	3670.6	1835	2229.9	435	4505.8	657.9	380.4
1556617_a_at	200.5	181.9	561	295.9	725.7	163	288.4	506.6	594.8	730.1	428.9	557.4
1556618_at	2615.4	1329.9	1510	7674.6	7266.1	892.4	2389.9	3754.3	4123.5	3533.7	7757	4576.2
1556619_at	7048.3	5731.9	7031.1	5177.7	762.7	1672.3	5199.2	4507.1	4887	5486.2	6283	8598.8
1556620_at	2903.7	3250	7360.1	2514.9	836.6	1276.6	4085.1	4772.2	1300.5	1218.2	1228.3	2248.6
1556621_a_at	4879.9	8428.1	860.4	3164.9	1141.7	1365.8	834.5	998.9	1402.6	3850.8	895.2	1137.5
1556622_s_at	338.4	262.7	2589.8	304.8	318.9	492.8	109.2	520.8	1877.6	1464.4	2827.2	267.4
1556623_at	731.1	448.7	535.7	457.2	2024.5	267.7	402	2727	1953	2590.8	1057.6	1713.7
1556624_at	183.8	408.3	2442.1	1528.6	101.7	291	100.5	1013.1	1451.4	2615.8	249.8	1732.6
1556625_a_at	91.9	97	278.4	304.8	661	2021.6	2350.6	255.7	1211.8	137.7	183.2	312.6
1556627_at	543.1	5303.4	1729.3	1017.6	2325	3472.7	152.9	421.4	1526.9	700.9	1857	2384.2
1556629_a_at	2084.8	371.9	493.5	286.9	1150.9	1125.2	270.9	885.3	106.5	179.4	470.5	177
1556630_at	5088.8	1511.8	354.3	2748	550	543.2	1118.5	3366.1	3440	2540.7	4330.3	3107.3
1556633_at	8815.6	8666.6	4880	5890.4	7469.5	12121.6	8366.8	9961	9862.7	7405.3	8223.3	6346.4
1556636_at	1236.7	6665.7	4551.1	7629.8	5084.4	4865.7	4958.9	3688	4190.1	4626.7	4846.6	4719.3
1556638_at	1767.3	1075.2	1408.8	1909.7	869	644.1	528.7	890.1	719.1	354.6	770.3	681.7
1556639_at	960.9	557.8	771.9	766.6	790.4	721.7	2472.9	909	1229.5	1230.7	728.6	271.2
1556641_at	234	658.9	3091.7	8423.2	2884.3	2844.2	4045.8	648.6	4167.9	2774.4	707.8	3589.4
1556643_at	672.7	881.2	7988.6	1340.4	8139.7	1850.8	4460.8	7257.7	5512.8	888.6	1857	1725
1556645_s_at	3375.8	2498.1	6546.1	2640.4	2153.9	5874.6	1660.2	7679.1	4713.9	10459.2	7357.3	8146.8
1556646_at	16051.9	14560.2	15741	8185.6	15604.6	9700.4	12631	10117.2	13284.9	11948.6	18570.1	13917
1556648_a_at	1052.9	509.3	3699	3169.4	360.5	263.9	1398.1	217.8	1553.5	930.4	7740.3	455.7
1556649_at	4182.2	4640.5	2766.9	6943.9	3087.6	4745.4	2285	4014.7	5330.8	8273.1	4734.1	1563.1
1556650_at	1023.6	226.4	3378.5	470.7	369.8	2118.6	362.6	4630.2	3870.5	1923.3	9293.4	3227.8
1556651_at	2924.6	335.5	552.5	2084.5	1224.9	2522.1	2761.2	871.1	2445.7	237.8	474.7	794.7
1556653_at	388.6	246.6	556.8	1116.2	1100.1	1474.5	1848.1	1188.3	386.2	913.7	1827.9	1077.2
1556654_at	200.5	190	565.2	300.3	411.4	593.7	227.2	208.3	443.9	271.2	174.9	173.3
1556655_s_at	1265.9	1503.7	4622.8	627.6	272.7	1687.9	2389.9	2461.8	293	2757.7	1386.5	4365.3
1556656_at	2607.1	743.8	354.3	3173.8	6780.8	6786.4	6903.1	6836.4	4247.8	7960.2	4638.4	10097.8
1556657_at	17309.4	15748.6	7423.4	18801	13510.7	10398.8	18385	17625.9	11034.5	11293.6	10646.6	11638.3
1556658_a_at	25540.1	31966.2	22586.5	30057.3	31944.1	42937.9	40094.9	41155.4	46153.2	19374.7	26835.1	22395.2
1556659_at	8719.5	5828.9	7887.4	8364.9	4941.1	4182.8	3128.2	6533.4	2534.5	5986.8	1686.3	2493.4
1556661_at	3317.3	1370.3	4335.9	1385.2	3318.7	3329.2	3241.8	4341.4	1833.2	967.9	3405.9	1352.2
1556662_at	885.7	1507.8	4306.4	399	910.6	1718.9	1385	639.1	1411.5	650.8	1336.5	2873.8
1556663_s_at	4403.6	873.1	957.5	4944.6	379	640.2	4552.6	312.5	2139.4	296.2	358.1	4112.9
1556665_at	2026.3	1968.6	5529.6	1730.4	379	419.1	384.5	601.3	5916.7	4564.2	799.4	7367.2
1556666_a_at	263.2	4539.5	118.1	1326.9	332.8	1559.8	3595.7	321.9	150.9	429.7	1411.5	305.1
1556667_at	626.7	3561.2	185.6	1161.1	2620.8	1501.6	6431.3	1041.5	315.1	3567.1	3576.6	1751.4
1556669_a_at	614.2	1006.5	451.3	910	582.4	985.6	869.4	587.1	585.9	467.3	458	2045.2
1556670_at	1207.4	893.3	793	1165.5	4215.5	2390.2	913.1	383.5	865.5	1051.3	383.1	565
1556671_s_at	898.3	6374.6	7984.4	6119.1	4497.4	1210.6	5893.9	6670.7	3573.1	6808.7	2693.9	4376.6
1556672_a_at	8803	7846	2665.7	8217	5542	9758.6	5470.1	7451.8	7408.1	11669.1	11691.7	14888.7
1556675_s_at	10315.5	8593.8	5748.9	6571.8	6498.8	4353.5	5579.3	4331.9	4634	9195.1	1374	6613.9
1556676_a_at	1566.7	6103.8	982.8	5065.6	1807.3	3709.4	4801.6	2518.7	359.5	6675.2	220.7	2448.2
1556677_at	267.4	1507.8	974.3	802.4	633.2	1695.6	502.4	3247.7	235.2	216.9	2698.1	463.3
1556678_a_at	8995.2	638.7	1573.3	4057	1747.2	3484.4	3110.8	5378.2	2530	5632.2	2639.8	5303.1
1556679_at	1905.2	3945.2	7351.7	4048	1118.6	6320.8	2892.3	558.6	4452	1285	2960.4	3310.7
1556682_s_at	3304.8	3836.1	2058.3	358.6	4654.6	419.1	908.8	5842.1	6409.4	2745.2	5858.3	696.8
1556683_x_at	3668.3	452.7	421.8	560.4	1825.8	430.7	1813.2	577.6	865.5	2423.9	304	1242.9
1556684_at	409.4	921.6	480.8	721.7	1654.8	454	340.8	426.1	754.6	721.8	786.9	1058.4
1556685_at	10775.1	16468.2	9481.7	6024.9	7904	10620	10345.9	19600.1	4705	9136.7	8410.7	9465.1
1556687_a_at	1378.7	945.9	645.3	2981.1	397.5	745	869.4	2973.2	346.2	433.9	316.4	271.2
1556689_a_at	3233.8	2534.5	873.1	7145.6	1141.7	1649.1	4963.3	4838.5	2561.1	1931.6	5729.3	1084.7
1556690_s_at	12170.5	9293.2	4175.7	5487	7136.7	14201.4	11691.6	7934.7	4718.3	6933.9	9118.5	6316.3
1556694_a_at	1579.3	266.8	455.5	390	540.8	562.6	891.3	814.3	257.4	3638	2656.4	406.8
1556695_a_at	4905	1831.1	3526.1	703.8	258.8	1835.3	637.9	2774.3	1358.2	3379.3	3027	3894.5
1556696_s_at	2502.6	646.8	1927.6	650	143.3	857.5	2001	2343.5	279.6	3980.1	3335.1	467
1556697_at	839.8	1738.2	1682.9	1246.2	1026.1	1233.9	2385.5	2357.7	133.2	317.1	162.4	2406.8
1556698_a_at	15675.8	19697.9	29073.6	14179.2	15331.9	7574.1	16886.4	15414.9	13546.8	13070.9	12607.7	22470.6
1556699_at	7691.7	772.1	5744.7	1497.3	4747	7034.7	6531.8	4919	3120.4	2415.6	3722.4	1032
1556700_a_at	2836.9	1689.7	683.3	1945.5	314.3	3616.3	1433.1	1226.2	1362.7	4192.9	4013.8	1619.6
1556701_at	860.7	1443.1	1240	883.1	1677.9	748.9	1009.3	1098.4	1145.2	867.8	703.7	1043.3
1556704_s_at	7294.8	21488.7	39255.5	33051.9	8278.4	27622.9	37097.7	6594.9	15974.7	31523.6	26198	9310.6
1556706_at	7332.4	3751.2	2366.2	4106.3	1243.4	7682.7	3587	3924.7	639.2	892.8	2535.7	7770.2
1556709_a_at	3183.6	3488.5	2998.9	600.7	3952	1932.3	2979.7	5534.4	2707.6	7017.3	528.8	1623.3
1556711_at	4253.2	392.1	421.8	3362.1	915.2	997.2	642.3	284.1	541.5	2215.3	2864.6	1314.5
1556713_at	6705.7	5756.2	4635.4	4832.5	4160	2871.3	3910.3	8313.5	9671.8	7997.7	7561.3	4519.7
1556715_at	986	2655.8	1206.3	721.7	1053.9	799.3	3622	833.2	1105.2	363	3068.6	546.1
1556717_at	7520.4	1701.8	9971	4325.9	9101.1	5346.9	4596.3	6495.5	5308.6	6662.7	6049.9	760.8
1556718_s_at	2381.5	982.3	666.4	8167.7	6018.1	4582.5	1555.4	1458.2	532.6	7530.5	4775.8	2173.2
1556721_at	2440	6621.2	3800.3	9149.4	1969.1	5901.7	1756.4	3512.9	5961.1	5945.1	5458.6	9849.2
1556722_a_at	12270.8	1766.5	2551.8	6733.2	15780.2	7383.9	6243.4	8569.1	12485.9	6295.5	6728.5	13382.1
1556724_at	4767.1	691.2	4745.1	6894.6	323.6	2599.7	3036.5	1122	4460.9	5836.6	1190.8	331.4
1556725_a_at	6262.8	735.7	3395.4	7822.5	3170.8	3406.8	2027.2	4625.4	4611.8	4751.9	5025.6	6376.6
1556727_at	9592.7	8561.5	10392.8	9951.9	8236.8	10740.3	6169.1	4971	8788.5	14372.5	9743.1	10847.3
1556728_at	5343.7	3819.9	5065.6	2748	6757.7	5374	8760	8768	6826.7	7935.1	11924.8	286.2
1556730_at	5577.6	1746.3	3568.3	269	4978.1	1866.4	2822.4	1657	2108.4	2649.2	745.3	177
1556732_at	986	3747.2	493.5	3649	1973.7	4213.9	3451.6	3465.5	3968.2	417.2	1507.3	553.7
1556734_at	6484.3	4887.1	6069.5	1143.1	3965.9	1311.5	3451.6	2727	5992.2	4464	8673	5032
1556735_at	1040.3	1920.1	4475.1	2183.1	545.4	5331.3	7130.3	3564.9	3870.5	2240.4	4434.3	952.9
1556736_at	488.8	2902.3	6128.5	2644.9	1322	2991.6	2040.4	492.4	528.2	3771.5	599.6	647.8
1556737_at	6325.5	12874.6	1358.1	4644.2	3947.4	2766.6	9258	4900	7634.5	5440.3	8585.6	11532.8
1556739_at	2097.4	1871.6	2437.9	2815.2	1414.4	2052.6	1258.3	1320.9	1589	10984.9	1773.7	1096
1556740_at	743.7	432.5	261.5	533.5	231.1	291	249	383.5	377.3	488.1	1482.3	907.7
1556742_at	3827	4778	1041.8	3129	3244.8	4322.5	755.8	482.9	909.9	625.8	3988.8	6817.3
1556743_at	9149.8	5105.4	9933	4057	12290.5	3911.2	6247.8	5771.1	9290.1	8698.6	9089.4	4790.9
1556744_a_at	7984.2	13440.5	23177	10471.9	19787.7	18283.3	15265.5	22923.6	15748.4	13780.1	10621.6	7755.1
1556747_a_at	12797.2	16573.3	20338.4	6536	11846.7	9223.1	7278.9	13090.4	12898.7	14464.3	7990.1	11227.7
1556748_x_at	2348	5711.7	2054.1	4204.9	10228.9	10608.4	4146.2	13308.2	1815.4	17309.6	12765.9	5570.6
1556749_at	1859.2	743.8	759.2	636.6	915.2	609.2	581.1	369.3	1637.9	191.9	599.6	640.3
1556750_at	2348	2328.3	5736.3	1358.3	1280.4	364.7	2411.7	1079.4	705.7	166.9	216.5	2301.3
1556753_s_at	1261.8	6305.9	965.9	2577.6	1358.9	2339.7	904.4	1060.5	612.5	1122.3	716.2	1694.9
1556754_at	10094	3047.9	8566.4	8302.2	1557.7	6456.6	817	4682.2	9210.2	3896.6	5217.1	813.6
1556755_s_at	3664.1	11613.4	11329.1	10028.1	8079.6	5059.7	5845.8	6987.9	9516.5	2010.9	5579.4	3653.4
1556757_a_at	839.8	869.1	291	2259.3	2329.6	3616.3	2105.9	2433.4	2174.9	3124.8	129.1	418.1
1556758_at	459.6	238.5	337.4	1936.6	1053.9	190.1	345.2	1207.3	874.4	2273.7	2902.1	2866.3
1556759_at	225.6	2021.1	1219	3532.5	314.3	419.1	336.4	118.4	3768.4	421.4	1440.6	1182.7
1556760_a_at	426.2	416.4	885.7	170.3	379	267.7	257.8	653.3	683.6	171.1	674.5	271.2
1556761_at	2795.1	865	2189.1	3173.8	1738	2456.1	4015.2	4663.3	1886.4	2916.2	3618.3	734.5
1556762_a_at	522.2	3015.5	607.4	5908.4	5176.9	1105.8	318.9	407.2	1171.8	337.9	2335.8	583.8
1556763_at	5515	7320.5	9211.8	5679.7	3979.7	6805.8	9161.9	8981	8624.3	14931.6	4401	2519.7
1556764_s_at	15124.4	20215.3	21363.4	7186	17125.3	17010.6	29443.1	25181.8	14119.4	36746.9	15026.8	9265.4
1556766_at	1036.1	772.1	771.9	905.5	739.6	535.5	476.2	781.2	213.1	842.7	895.2	606.4
1556768_at	7762.7	1495.6	8267	8347	3485.1	5870.7	6191	3176.7	4323.3	6141.2	882.7	6180.7
1556769_a_at	447	929.7	936.4	3155.9	2861.1	2545.4	707.8	629.7	1637.9	1347.6	3988.8	3186.4
1556770_a_at	4399.4	2182.8	1501.6	1340.4	3046	4504.9	2612.7	3048.9	3448.8	5548.8	6004.1	1781.5
1556771_a_at	3083.4	3379.3	1024.9	1196.9	582.4	764.4	187.9	563.4	1251.7	250.3	936.8	689.3
1556773_at	614.2	755.9	1197.9	1116.2	573.2	6875.6	2123.4	355.1	2370.2	225.3	537.1	1623.3
1556775_at	392.7	2239.4	3821.4	179.3	545.4	554.9	3351.1	856.9	949.9	1572.8	657.9	282.5
1556776_a_at	881.6	747.8	4508.9	945.9	1927.5	2254.4	563.6	667.5	381.7	1543.6	233.2	4806
1556777_a_at	3952.4	840.8	1265.4	1465.9	1003	3670.6	3316.1	2840.6	2148.3	579.9	899.4	425.6
1556778_at	4065.2	990.4	223.5	712.8	2486.7	543.2	441.3	175.2	279.6	2010.9	795.3	715.6
1556779_s_at	2882.8	1034.8	843.6	4585.9	587	1680.1	2638.9	392.9	1415.9	4142.8	861.9	2463.2
1556781_at	376	1944.3	695.9	161.4	679.5	1493.9	100.5	757.5	364	2507.4	628.7	1841.8
1556783_a_at	3647.4	2368.8	236.2	358.6	975.3	2626.9	5321.5	1183.6	2925.1	922	274.8	2180.8
1556784_at	4645.9	5942.1	1147.3	1519.7	1502.2	5443.9	2079.7	5397.1	3089.3	6608.4	6982.5	5819.1
1556786_at	275.7	169.8	341.6	1107.3	337.4	1171.8	1996.7	246.2	2831.9	254.5	1748.8	1435
1556787_s_at	4658.5	1402.7	5542.2	3635.6	4677.7	3507.7	2896.7	4014.7	5428.5	4726.9	2656.4	4436.9
1556789_a_at	4349.3	1944.3	1413	2739	2029.1	4955	1402.5	1240.4	3000.5	792.7	4929.8	6768.3
1556793_a_at	275.7	937.8	5006.6	2600	286.6	3759.9	122.3	430.8	195.3	2081.8	1224.1	557.4
1556794_at	2310.4	658.9	3694.8	2402.8	540.8	4772.6	227.2	643.9	865.5	596.6	2185.9	425.6
1556796_at	9709.7	5166	7524.6	2089	4224.7	2937.3	2826.8	3853.7	5348.6	3375.1	1415.7	1653.5
1556797_at	4052.7	26990.2	30423.3	13376.7	17194.6	20188.5	8266.3	11031	14399	13371.2	7711.2	11747.5
1556798_a_at	5143.1	3440	3167.6	5487	2251	3007.1	3560.8	3820.6	2272.6	5498.7	2673.1	2214.7
1556800_a_at	1061.2	869.1	4487.8	874.2	1358.9	1746.1	214.1	99.4	1114.1	755.1	1769.6	1664.8
1556801_at	3831.2	2607.3	8604.4	5262.8	4871.8	6336.3	4238	3527.1	7749.9	7843.3	8323.2	862.5
1556803_at	935.9	1770.5	666.4	452.8	679.5	1497.7	3691.9	838	1873.1	5173.3	1153.3	5039.5
1556804_s_at	793.8	80.8	3003.1	484.1	101.7	2960.6	3600.1	785.9	2627.7	2511.5	2639.8	500.9
1556805_at	564	1067.2	4610.1	1385.2	1770.3	2712.2	148.5	4578.1	541.5	5277.6	3002	809.8
1556806_at	6956.4	739.7	10801.9	2505.9	1007.6	1303.7	1315.1	1060.5	5077.8	717.6	5371.2	983
1556808_at	5013.6	852.9	8604.4	6325.3	2412.8	2894.6	2022.9	2996.8	3795.1	688.4	2981.2	4331.4
1556809_a_at	5928.6	578	2906.1	1708	4312.5	1625.8	812.6	3328.2	6103.2	4326.4	1752.9	1781.5
1556810_a_at	3258.8	6827.4	2855.5	2595.6	3961.2	2421.2	581.1	1784.8	7243.9	504.8	1815.4	847.4
1556812_a_at	3634.9	1261.2	527.2	376.6	628.6	1955.6	2446.7	672.3	528.2	333.8	3027	5969.8
1556813_at	580.7	703.4	759.2	5280.8	328.2	4128.5	2044.7	331.4	3666.3	6767	786.9	636.5
1556814_a_at	4320.1	375.9	603.2	5240.4	3189.3	1513.3	921.9	3309.3	1069.7	2974.6	6178.9	602.6
1556815_at	1082.1	3908.9	2125.8	3411.4	3554.5	3515.4	2730.7	2490.3	2143.9	1802.3	466.3	704.3
1556817_a_at	79.4	2655.8	2653	4334.9	69.3	1094.2	78.6	312.5	248.6	1944.1	1061.7	1894.5
1556818_at	11067.5	8032	8229	6939.4	6392.5	3325.3	5579.3	7087.3	9214.7	13584	14627.1	10297.4
1556820_a_at	9028.7	12458.2	7533.1	11095	16861.8	16917.5	17222.8	23827.8	13267.2	9578.9	7794.5	10380.3
1556821_x_at	27867.2	30567.6	14037	23077.6	31523.5	44877.9	32942.7	52181.6	23982.1	18440.2	15226.7	14726.8
1556822_s_at	447	3440	4049.1	358.6	309.7	283.3	624.8	445	257.4	1080.5	803.6	629
1556823_s_at	722.8	1127.8	3230.9	5437.7	420.6	1133	402	748	2032.9	784.3	828.6	331.4
1556824_at	4637.6	4883.1	3863.5	6553.9	3166.2	1967.2	4792.9	5269.3	6493.8	3984.3	1436.5	20873.6
1556826_s_at	1011.1	1491.6	8541.1	1515.2	804.3	993.3	1074.8	833.2	958.8	484	1265.8	1536.7
1556827_at	8686.1	18622.7	19887.1	9445.3	12530.8	15004.6	17214.1	33954.5	11775.8	12470.1	9897.1	16764.4
1556828_at	706.1	278.9	6529.2	4043.5	3115.4	783.8	3342.3	2651.2	1047.5	1885.7	2602.3	866.3
1556829_at	630.9	3900.8	3893.1	10306	2153.9	3911.2	1607.8	3664.4	1779.9	2031.8	3314.3	7431.2
1556831_at	2381.5	1026.7	5867	9718.8	6919.4	3794.8	8467.2	6817.4	6547	1414.3	4863.2	6715.6
1556832_at	1144.8	703.4	240.4	466.2	1488.4	2417.3	209.7	1202.5	124.3	479.8	174.9	369.1
1556834_at	1453.9	3084.2	3374.3	3761.1	1345.1	1998.3	1166.5	1249.9	1256.1	2307.1	3493.3	3084.7
1556835_s_at	9922.7	5602.6	9127.4	7948	7751.4	6456.6	8366.8	6523.9	9228	9570.6	11038	11054.5
1556836_at	1433.1	828.7	548.3	439.3	231.1	465.6	1223.3	293.5	328.5	321.2	478.8	534.8
1556837_a_at	296.6	460.8	324.8	367.6	240.4	574.3	270.9	667.5	239.7	630	237.3	534.8
1556839_s_at	54288.9	59356.6	57577.8	36812.9	48884.5	78010.6	61219.3	60490.4	73597.4	63773.1	64812.2	70345.7
1556841_a_at	4044.3	1519.9	856.2	425.9	827.4	1443.4	336.4	392.9	466.1	738.4	2668.9	1024.5
1556842_at	4608.3	5432.8	3391.1	7262.2	7506.5	3375.7	3093.3	8029.4	2254.8	7459.5	3310.1	802.3
1556844_at	2824.3	2526.4	4104	1600.4	198.8	1870.2	598.6	984.7	679.1	1906.6	3389.3	2549.9
1556846_at	7520.4	1459.3	1219	2008.3	961.4	1982.8	795.2	847.4	892.2	1681.3	1236.6	1254.2
1556847_s_at	497.2	214.2	611.6	246.6	628.6	1249.4	436.9	544.4	719.1	2378	766.1	320.1
1556849_at	2193.4	380	890	421.4	2269.5	1819.8	2957.9	1950.5	2547.8	171.1	62.5	2312.6
1556850_at	2155.8	1596.7	1155.7	2129.3	5176.9	2138	3259.3	3101	581.5	3454.4	5945.8	3540.5
1556851_at	2055.6	3153	717	524.5	730.3	651.9	371.4	738.6	328.5	258.7	383.1	817.3
1556852_a_at	5765.6	5780.4	3753.9	4317	1784.2	624.7	8808	1803.8	5725.9	2090.2	8518.9	6975.4
1556854_at	864.8	828.7	379.6	3393.5	762.7	512.2	471.9	733.8	670.2	375.5	978.5	459.5
1556855_a_at	7290.6	2429.4	1611.2	12426.4	1016.9	10266.9	3630.7	1335.1	674.7	1280.8	5621	1352.2
1556856_at	3409.2	598.3	691.7	1900.7	1289.6	752.8	3167.6	1983.7	315.1	200.3	466.3	354
1556859_a_at	681	1418.8	674.9	578.3	355.9	597.5	607.3	937.4	1074.2	1143.1	587.1	602.6
1556864_at	12153.8	13541.6	2990.5	20275.8	12258.1	16572.2	13439.2	17223.4	16640.5	13362.9	5604.3	10094.1
1556865_at	2160	1677.5	3834	1699	3309.5	155.2	1572.9	255.7	985.4	262.8	1382.3	2146.9
1556867_at	2536	2934.7	1531.1	1084.8	351.3	1524.9	935	1538.7	3444.4	1243.3	1761.2	2241
1556872_s_at	2122.4	1342	2265	2447.6	1169.4	426.8	1048.6	994.2	2352.5	6729.4	2394.1	1163.8
1556873_at	1186.6	1819	1657.6	188.3	1146.3	2126.3	878.2	2367.2	62.1	221.1	1515.6	1468.9
1556874_a_at	2870.3	468.9	927.9	2398.3	416	1416.3	1813.2	1373	386.2	2782.7	4346.9	342.7
1556876_s_at	2423.2	3500.6	4310.6	1340.4	4659.2	2983.8	1808.8	2286.7	2667.6	2924.6	2760.5	4263.6
1556877_at	1541.7	1681.6	1594.3	1492.8	2223.3	655.7	2175.8	790.6	639.2	892.8	2152.6	1103.6
1556879_at	522.2	4280.8	2404.2	7114.2	910.6	3837.5	174.8	2419.2	1606.8	3880	341.4	1446.3
1556881_at	4574.9	3589.5	4673.4	5348	605.5	5564.2	2403	1358.7	3200.3	763.5	612.1	4022.6
1556883_a_at	2640.5	472.9	1172.6	3779	272.7	1125.2	2149.6	1027.3	2379.1	317.1	2602.3	903.9
1556884_a_at	229.8	109.1	80.1	85.2	83.2	531.6	777.7	1604.9	88.8	70.9	2639.8	2244.8
1556885_at	760.4	4082.7	421.8	1788.6	2283.4	236.7	1642.8	3058.4	2103.9	2995.5	141.6	4952.9
1556886_a_at	1587.6	2122.2	2792.2	3393.5	2916.6	166.8	1441.8	1647.5	3253.5	2753.5	1765.4	903.9
1556887_at	848.1	4365.6	1720.9	1941.1	642.5	1932.3	616	1193	1624.5	2123.5	1378.2	5363.4
1556888_at	856.5	2510.2	379.6	304.8	194.1	1001.1	2870.5	1410.8	106.5	1218.2	1544.7	440.7
1556889_s_at	1842.5	412.3	2665.7	515.5	2741	1059.3	35	350.3	2197.1	1451.9	120.7	90.4
1556891_at	7800.3	8282.6	7123.9	7401.1	5597.5	4753.2	4386.5	5046.8	6959.8	2507.4	5500.3	8508.4
1556894_at	4123.7	9062.7	7554.2	7064.9	5232.3	1090.3	2835.5	6419.7	5006.8	8314.8	2294.2	1608.3
1556895_a_at	2845.2	610.4	5550.7	6571.8	4220.1	3251.6	690.3	1041.5	3071.6	942.9	3676.6	1114.9
1556896_at	643.4	3399.5	5449.5	3402.5	910.6	3383.5	3587	5212.5	6493.8	863.6	3035.3	1212.8
1556898_at	2548.6	2623.4	4361.2	4442.5	1289.6	1699.5	2298.1	776.4	324	1910.8	607.9	2621.4
1556899_at	1433.1	1394.6	6406.9	3918	1899.7	5172.3	563.6	1964.7	2982.8	463.1	6878.4	2870
1556900_at	3446.8	13096.9	10548.8	11381.9	5458.8	10526.9	7571.6	4265.6	13493.5	1944.1	8011	21464.9
1556901_s_at	3258.8	1200.6	4993.9	273.5	961.4	461.7	572.3	729.1	594.8	358.8	799.4	467
1556903_at	4349.3	2223.2	5516.9	4007.6	3110.7	2549.3	3512.7	3479.7	6334	7075.7	4767.4	6150.6
1556904_at	5477.4	7259.9	5002.4	5034.2	2754.8	6829.1	8838.6	12607.5	9267.9	2515.7	1557.2	3649.7
1556905_at	4140.4	8351.3	4179.9	4128.7	1298.8	4372.9	1358.8	695.9	1185.1	6963.1	6074.8	4956.6
1556907_at	9567.6	4862.8	9739	7338.4	3744	5211.1	3739.9	2135.2	7914.1	5749	8614.7	11894.4
1556909_at	3797.8	5849.2	641.1	6293.9	7058.1	1016.6	4491.4	961.1	2907.3	1197.4	5974.9	5875.6
1556911_at	3856.3	1236.9	5154.2	5899.4	5629.8	5610.7	3504	5771.1	2547.8	3308.4	428.9	2444.4
1556912_at	196.4	149.6	122.3	103.1	1326.6	69.8	201	123.1	1415.9	108.5	1078.4	1819.2
1556913_a_at	852.3	380	236.2	116.6	656.4	419.1	1118.5	146.8	1025.3	1864.9	291.5	587.6
1556914_at	3254.7	1952.4	649.5	560.4	402.1	360.9	2127.7	1193	1597.9	1164	1657.2	2418.1
1556916_a_at	1441.4	2106	232	2685.2	1608.5	3340.8	3014.7	1036.8	514.9	1698	1777.9	629
1556917_a_at	1717.2	1265.2	5546.5	1246.2	1927.5	403.5	808.3	582.3	2072.9	3729.8	1927.8	3898.3
1556919_at	8577.4	4866.9	9000.9	6240.1	3850.3	6045.3	9515.8	5676.4	5774.7	8744.5	7303.1	1032
1556920_s_at	7399.2	6799.1	9359.4	8311.2	9110.4	2766.6	5339	6197.2	12028.8	8873.8	6807.7	10568.6
1556921_at	1562.6	2300	784.5	291.4	282	1944	423.8	1434.5	177.5	1969.2	1973.6	210.9
1556923_at	3559.7	278.9	4530	3720.7	4455.8	2413.5	3298.6	142	2658.8	8051.9	7086.6	3966.1
1556924_at	3939.9	5396.4	2885	5177.7	5287.8	3507.7	2949.1	4085.7	4065.8	7301	5425.3	5785.2
1556925_at	685.2	630.6	3007.3	2093.5	665.6	248.3	227.2	587.1	257.4	1130.6	270.6	1661
1556927_at	129.5	2441.5	679.1	650	1955.2	1637.4	279.6	165.7	301.8	525.7	208.2	192.1
1556928_at	12036.8	9066.8	7052.2	7948	2958.2	7434.4	8987.2	12706.9	5925.6	2156.9	5100.5	19295.5
1556929_at	4491.3	6451.4	4361.2	1824.5	4127.6	2661.8	3141.4	1628.6	497.1	1468.5	2964.6	4380.4
1556931_at	4938.4	646.8	620	4169	633.2	3919	3482.1	3143.6	2308.1	976.2	4430.2	1397.3
1556932_at	706.1	691.2	704.4	309.3	4141.5	485	353.9	1212	372.8	283.7	358.1	531.1
1556933_at	342.6	4212	4015.4	188.3	439.1	2498.8	1695.2	2106.8	84.3	3675.5	374.7	244.8
1556935_at	6927.1	4583.9	9591.4	2591.1	6586.6	5346.9	5732.2	5132	5526.1	13680	20089.9	6135.5
1556936_at	1052.9	1204.6	4947.5	4603.9	1617.8	3061.4	1503	2566	781.2	2987.1	3331	768.4
1556937_at	6150	4992.2	5301.8	8140.8	2334.2	2545.4	913.1	5378.2	6569.2	11097.5	8414.8	6730.6
1556938_a_at	259	642.7	189.8	260	217.2	2634.6	1227.7	3351.9	2743.1	154.4	1224.1	4666.6
1556940_at	3225.4	1422.9	143.4	219.7	1141.7	228.9	2490.4	274.6	2938.4	1493.6	1028.4	2139.3
1556941_a_at	279.9	1802.8	206.7	349.7	2218.7	360.9	1245.2	1978.9	244.1	229.5	312.3	598.9
1556942_at	739.5	1063.1	759.2	3442.8	5075.2	4838.6	2101.5	3579.1	3240.2	4706	1715.4	689.3
1556944_at	584.9	274.9	1754.6	1295.5	600.9	539.3	332	459.2	2880.7	300.4	1965.3	693
1556945_a_at	2210.2	1180.3	2965.1	475.2	2361.9	2002.2	1315.1	1747	2574.4	433.9	1011.8	1751.4
1556947_at	2544.4	1018.6	265.7	2322.1	3133.9	5168.4	1931.1	5132	306.3	2090.2	416.4	866.3
1556950_s_at	8439.6	4208	11615.9	3057.3	4326.4	7073.5	6785.2	3479.7	3479.9	5569.6	7865.2	11559.2
1556951_at	3229.6	4204	1379.2	4698	2634.7	1082.6	3338	1533.9	3874.9	6141.2	2456.6	4915.2
1556952_at	5326.9	570	856.2	10453.9	5717.7	7422.7	3770.5	8133.6	9645.2	8319	7469.7	7589.4
1556954_at	2490.1	3092.3	1847.4	3276.9	3295.6	2836.4	2027.2	2438.2	2889.6	1105.6	174.9	2256.1
1556956_at	11330.7	8735.3	6967.9	17317.1	5158.4	4908.4	6933.7	8043.6	11891.2	7230.1	11458.5	15683.4
1556958_at	3480.3	9050.6	4631.2	183.8	2325	4307	3591.4	2722.2	5947.8	2741	3022.8	1913.3
1556959_at	5289.3	2720.4	5563.3	4639.7	2551.5	4392.3	3600.1	14359.2	15934.8	2152.7	13669.4	3096
1556960_a_at	1119.7	642.7	767.6	1295.5	605.5	1396.9	2936	421.4	736.8	496.5	362.2	1438.8
1556962_at	7211.2	9956.1	6331	5213.5	3605.3	10243.6	9616.3	6088.3	7372.6	992.9	2298.4	6813.5
1556963_at	777.1	784.2	430.2	775.5	2976.7	1315.4	4806	5752.2	3160.3	271.2	2273.4	2376.6
1556964_s_at	1249.2	420.4	746.6	1779.7	258.8	190.1	144.2	274.6	736.8	342.1	220.7	3182.6
1556967_at	706.1	699.3	4108.2	98.6	129.4	279.4	231.6	222.5	142	596.6	2056.9	180.8
1556969_at	1207.4	1067.2	1974	1107.3	924.4	1032.1	1319.5	350.3	3759.5	1664.6	3355.9	504.7
1556970_at	7612.3	4810.3	1742	4630.8	7797.7	1016.6	1564.1	568.1	1180.7	4472.4	3684.9	4610.1
1556971_a_at	1888.5	1414.8	506.1	851.7	1266.5	752.8	1306.4	748	1087.5	2582.5	1440.6	806
1556972_at	3952.4	2688.1	2180.6	1349.3	1867.4	1261.1	4985.1	2485.5	2880.7	3779.8	374.7	2380.4
1556976_s_at	5698.8	11237.5	12666.2	10830.5	6013.5	9871.1	3237.5	13478.6	9645.2	5060.6	10613.3	9563
1556978_a_at	1729.7	3925	1936	11256.4	3836.4	523.8	1651.5	2281.9	4878.1	880.3	1170	1374.7
1556980_at	434.5	412.3	274.2	318.3	254.2	694.5	187.9	232	221.9	283.7	179	565
1556982_at	11577.2	6698	14083.4	2550.7	8976.3	11524.1	13456.7	5993.6	13298.2	7939.3	6228.9	10700.4
1556983_a_at	3242.1	3484.4	388	2788.3	1862.7	3915.1	559.2	369.3	2951.7	383.8	1332.4	3521.6
1556984_at	16239.9	15510.2	13307.3	19002.7	19052.7	22027.7	25926	22961.4	18797.7	10588.5	15430.7	15016.8
1556985_at	2381.5	1568.4	1316	2721.1	2574.6	2502.7	2796.2	2575.5	3826.1	1572.8	712	1020.7
1556986_at	2318.8	3051.9	312.1	1116.2	850.5	2448.4	2005.4	1472.4	2925.1	5106.5	1515.6	4018.8
1556987_s_at	831.4	2251.5	1716.7	1663.1	882.8	981.7	1415.6	1088.9	794.5	1743.9	483	1721.3
1556988_s_at	10286.2	9859.1	14058.1	13484.3	14638.5	8156.1	18306.4	14382.9	14381.3	14113.9	11683.4	7935.9
1556989_at	6977.3	7559	7646.9	7697	9225.9	7915.5	5815.2	4384	16010.2	11055.8	6861.8	4335.2
1556990_at	752	274.9	274.2	336.2	1622.4	1521	751.5	539.7	4039.2	2540.7	399.7	256.1
1556992_at	1533.3	2514.3	3901.5	7029.1	5546.6	1703.4	1109.7	4720.1	2454.6	346.3	1998.6	5845.5
1556994_at	5820	1774.6	721.3	7042.5	4173.9	1125.2	2713.2	3820.6	2450.1	1022.1	4088.8	3954.8
1556996_at	401.1	1208.6	257.3	515.5	235.7	236.7	371.4	558.6	253	183.6	241.5	226
1556997_a_at	4094.4	4280.8	139.2	838.3	1770.3	2308.7	1695.2	1548.1	2987.2	1877.4	537.1	128.1
1556999_at	7775.3	4018	4386.6	1524.2	6711.4	1164	1363.1	4928.4	1722.2	479.8	6607.8	8210.8
1557000_at	5222.5	14418.7	11168.8	9938.4	7238.4	6747.6	6278.3	5127.3	9458.8	2140.2	9435	3363.4
1557002_x_at	2778.4	4612.2	6052.6	5657.3	5033.6	1540.4	1249.6	4563.9	2694.3	3654.7	1877.8	1615.8
1557003_at	4746.2	3658.2	6428	4025.6	3323.4	4687.2	4723	5094.1	8722	3579.6	5671	3363.4
1557004_at	3459.4	448.7	721.3	3232.1	3425.1	609.2	1529.2	378.7	408.4	2653.4	191.5	866.3
1557007_a_at	3179.5	1358.2	679.1	7513.2	4719.3	4369.1	6300.2	1675.9	301.8	1018	1503.1	1065.9
1557008_at	6200.1	16989.6	9755.9	16514.7	12715.7	15066.7	13810.6	7503.9	7887.5	16984.2	10954.7	12719.3
1557009_a_at	2435.8	1051	552.5	1134.2	286.6	108.6	349.5	265.1	226.4	876.1	195.7	406.8
1557012_a_at	2594.5	4373.7	2446.3	990.7	4317.1	3174	3984.6	2930.5	506	5461.1	3251.9	3254.2
1557014_a_at	2068.1	2021.1	978.5	156.9	1456	3670.6	183.5	165.7	1158.5	2123.5	345.6	3239.1
1557016_a_at	4399.4	8775.7	6740.1	8302.2	5565.1	1257.2	4495.8	4336.6	2947.3	1355.9	1378.2	3521.6
1557017_at	158.8	788.2	109.7	76.2	152.5	240.6	2114.6	108.9	812.3	279.5	2310.9	1194
1557018_a_at	2565.3	105.1	489.3	2304.2	845.9	2712.2	1843.7	3621.8	1948.6	3391.8	5671	4173.2
1557021_s_at	1090.5	4814.3	780.3	3061.8	3526.7	6313	2014.1	695.9	541.5	4935.5	928.5	5054.6
1557022_at	7512	6152.3	5040.3	385.5	2204.8	6953.2	594.2	6050.5	4904.7	517.3	8602.2	6391.6
1557024_at	4499.7	3310.6	4112.4	215.2	2505.2	2801.5	380.1	1216.7	1376	2123.5	899.4	3717.5
1557025_a_at	4211.4	3625.9	3724.4	4666.6	2269.5	4675.6	2796.2	3598.1	4700.5	4113.6	974.3	7551.7
1557026_at	4144.6	2744.7	2058.3	5930.8	637.9	3003.2	4631.2	5212.5	2268.2	6967.2	4163.7	1777.8
1557027_at	1199.1	299.1	944.8	2371.4	1132.4	240.6	1214.6	336.1	754.6	2207	2660.6	395.5
1557029_at	2318.8	2340.5	3222.4	3927	87.8	124.2	1175.3	161	195.3	258.7	458	252.4
1557030_at	392.7	723.6	367	2344.5	2814.9	1777.1	4299.2	331.4	3271.3	417.2	1024.3	1126.2
1557031_at	1161.5	949.9	1126.2	1300	1150.9	523.8	1044.2	814.3	1336	1234.9	949.3	467
1557034_s_at	894.1	4527.3	1252.7	1214.8	785.8	779.9	843.2	1136.2	763.4	4447.3	2560.7	1333.3
1557036_at	2485.9	1847.3	1497.3	403.5	309.7	89.2	3407.9	2116.2	3351.2	1184.8	333.1	504.7
1557037_a_at	827.2	1208.6	2737.4	582.8	8421.7	582	2791.8	516	1140.7	571.6	104.1	1001.9
1557038_s_at	1504.1	9980.3	7465.6	8396.3	9919.3	7116.2	13207.7	15968.8	10302.1	680	6024.9	9175
1557042_at	367.7	1249.1	4154.6	6356.6	1853.5	4027.6	4788.5	1761.2	355.1	871.9	3926.4	6342.7
1557044_at	1959.5	1592.7	1408.8	3048.3	3360.3	2425.1	1284.5	2996.8	2938.4	413	1411.5	2274.9
1557046_x_at	2260.3	3262.1	4352.8	3326.3	2181.7	2227.2	1433.1	2731.7	3368.9	379.7	399.7	2327.7
1557047_at	14247	18812.7	12489	11637.4	6637.5	16428.6	12670.3	14008.8	15601.9	14939.9	15917.8	13495.1
1557049_at	3751.8	6374.6	2728.9	9239.1	9133.5	6588.5	5885.1	5307.2	6431.6	2140.2	1449	3201.5
1557050_at	2878.6	4248.4	1978.2	376.6	1012.3	2250.5	1083.5	885.3	2046.2	438.1	374.7	3676
1557051_s_at	3217.1	1592.7	202.5	847.3	2297.2	1823.7	2346.2	1737.5	688	997.1	4484.3	5325.7
1557052_at	225.6	1042.9	236.2	515.5	263.5	438.5	240.3	350.3	2760.8	867.8	412.2	274.9
1557053_s_at	34727.5	35636.6	39875.5	21562.4	43051.2	28561.9	41528	42670.4	46321.8	18532	42744.6	15069.5
1557055_s_at	52893.5	53135.5	52870.7	70461	69573.5	55210.8	56395.9	57327.8	59642.3	30313.7	46196.3	47415.7
1557056_at	676.8	1414.8	2509.6	838.3	1918.2	834.2	275.3	464	1442.6	642.5	470.5	305.1
1557057_a_at	1499.9	64.7	611.6	479.7	2375.8	1583.1	2280.7	3479.7	1300.5	4071.9	3772.3	711.9
1557059_at	5640.3	7437.8	13033.1	4554.5	6947.2	8509.2	7615.3	6358.2	15455.4	9474.6	1732.1	8583.7
1557060_at	8702.8	9956.1	13775.5	1277.6	19297.7	6398.4	9345.4	8839	15166.9	10601	8260.8	6666.6
1557062_at	3551.3	1992.8	337.4	6594.2	3401.9	3992.7	2612.7	2708	4048.1	5786.6	2052.7	4406.7
1557063_at	2206	388.1	788.7	1196.9	1742.6	2184.5	1503	1685.4	1464.8	4430.7	3605.8	4297.5
1557064_s_at	17526.7	8791.9	11772	11951.2	18650.6	14585.5	14125.2	14023	12335	14935.7	8535.6	15133.5
1557065_at	11464.4	15712.3	4525.7	4621.8	8638.9	5610.7	9895.9	10576.5	9347.8	11969.5	14131.6	2297.5
1557066_at	559.9	472.9	1155.7	1864.9	226.5	1637.4	2874.8	2627.5	1744.4	563.2	270.6	184.6
1557067_s_at	5636.1	6431.2	3256.2	10471.9	3291	4947.2	7322.6	7645.9	8642.1	3204.1	5658.5	7510.3
1557068_at	572.4	2841.7	527.2	228.6	337.4	822.6	2036	1666.5	1287.2	638.3	491.3	357.8
1557070_at	1232.5	9475.1	5403.1	1465.9	753.4	5940.5	5334.6	2319.8	4327.7	2023.4	1419.8	6210.9
1557071_s_at	5753.1	4414.1	5748.9	5917.3	6179.9	5599.1	4919.6	4099.9	5672.6	4397.3	6295.5	354
1557073_s_at	11067.5	15000.8	12037.7	16348.9	18692.2	15540	12010.6	16537	12765.6	17359.7	13065.7	8531
1557077_a_at	1700.4	3569.3	5137.3	5419.7	3041.4	302.7	1913.6	8450.8	5628.2	2791.1	2619	1755.2
1557078_at	2912.1	594.2	2307.2	322.8	106.3	1866.4	192.2	492.4	2574.4	250.3	162.4	2794.7
1557079_at	1274.3	460.8	873.1	116.6	2006	112.5	109.2	255.7	226.4	863.6	274.8	3371
1557080_s_at	8209.8	2797.2	7967.5	7490.8	5662.2	2176.8	6457.5	2977.9	5503.9	8560.9	4471.8	11126.1
1557081_at	7336.6	8565.5	4901.1	8517.4	5662.2	6429.4	6121.1	2940	7616.7	6233	5875	7935.9
1557085_at	338.4	291	5133.1	600.7	2038.4	372.5	2153.9	179.9	617	3775.7	3547.5	6930.2
1557089_at	2832.7	1370.3	915.3	7818	596.3	2584.2	2437.9	2414.5	3408.9	1956.7	9230.9	3126.1
1557091_at	10165.1	10105.7	6875.1	959.3	7201.4	9215.4	7597.8	6736.9	5179.9	7376.1	1823.7	5977.3
1557094_at	630.9	3035.7	4382.3	596.2	642.5	3092.5	441.3	1841.6	2392.4	2277.9	5641.8	5193.9
1557098_s_at	2018	440.6	1957.1	712.8	374.4	1602.5	817	710.1	643.6	1268.3	2756.4	1088.5
1557099_at	4315.9	9038.5	3682.2	4025.6	3873.4	3080.8	6029.3	3304.6	2352.5	3270.8	7440.5	2267.4
1557100_s_at	1612.7	6217	535.7	349.7	956.8	1656.8	1450.5	1647.5	7199.5	571.6	724.5	1427.5
1557103_a_at	2414.9	755.9	3437.5	5137.3	8403.2	8233.7	3495.3	1515	847.8	4313.8	1844.5	738.2
1557104_at	1562.6	1620.9	577.8	3649	360.5	457.9	1690.8	1964.7	310.7	2190.3	237.3	433.1
1557105_a_at	11155.3	4959.9	13142.8	10028.1	6193.8	1016.6	6488.1	5960.5	4483	10263.1	7881.9	6045.1
1557107_at	618.3	824.6	5090.9	650	2477.5	1583.1	707.8	1761.2	146.5	650.8	191.5	128.1
1557112_a_at	12747.1	15255.5	11101.4	6863.2	8920.9	12373.8	8078.4	7683.8	11096.6	9195.1	12108	17201.3
1557113_at	4031.8	2902.3	6457.5	7625.3	6166	3267.1	3307.4	1841.6	3253.5	3646.3	5621	6350.2
1557114_a_at	9208.3	13670.9	9595.6	11677.8	11689.6	8229.8	13085.3	9757.4	5801.3	5840.8	9938.8	16440.5
1557116_at	6893.7	10914.1	9831.8	12287.4	12789.6	14104.4	11263.4	11457	11611.5	5740.7	9630.6	8161.9
1557117_at	1032	541.7	3572.5	1560	4391.1	679	266.5	2532.9	581.5	158.5	441.4	5984.9
1557118_a_at	4967.6	4179.7	3821.4	905.5	2616.2	2999.4	3940.9	6836.4	4119.1	6016	8314.9	4704.3
1557119_a_at	23814.6	10958.6	17385.9	14820.2	2070.7	3996.6	19652	18283.9	15348.9	10438.3	19769.3	13261.6
1557120_at	10399	12644.2	7423.4	7006.7	10991.6	10115.6	2184.5	9340.8	5987.8	3638	3318.5	8376.6
1557121_s_at	14405.7	10796.9	6128.5	12130.5	10705	14442	17384.5	13431.3	12090.9	19575	9235.1	8583.7
1557122_s_at	2561.1	347.6	759.2	2026.2	526.9	2529.9	2001	1344.5	1251.7	3884.1	657.9	3984.9
1557123_a_at	16193.9	11872.1	14091.8	13251.2	8098.1	8598.4	8375.5	13241.9	7825.4	24377	20173.1	16436.7
1557124_at	1733.9	3718.9	2556	5079	5005.9	2650.2	2298.1	3839.5	5348.6	325.4	9972.1	3171.3
1557126_a_at	9070.4	7361	10704.9	10436	10538.6	7364.5	9223.1	8796.4	14851.8	20096.5	8502.3	9141.1
1557128_at	4620.9	2667.9	2973.6	5581.1	2033.8	4865.7	5081.2	1240.4	572.6	2156.9	424.7	647.8
1557129_a_at	250.7	2207.1	312.1	3106.6	277.3	275.5	91.8	2021.6	2388	2711.8	483	1649.7
1557131_at	1119.7	1131.8	1033.4	914.5	2445.1	923.5	2057.8	994.2	4034.7	909.5	1190.8	1698.7
1557132_at	296.6	1354.2	3914.2	22.4	3568.3	3208.9	2389.9	2921.1	3586.4	4484.9	2277.5	380.4
1557133_at	426.2	3456.1	3087.5	8867	2394.3	391.9	454.4	1193	244.1	792.7	2177.6	3841.8
1557135_at	1562.6	4381.8	835.1	2115.9	3887.3	4380.7	3862.3	5714.3	5872.3	3838.2	8364.9	5261.7
1557136_at	2427.4	986.3	666.4	1362.8	2565.3	252.2	2647.7	345.6	230.8	287.9	7178.2	1239.2
1557137_at	10445	7639.9	9355.2	9485.7	12382.9	14868.8	12049.9	13199.3	15428.8	8064.5	15909.5	9939.6
1557139_at	1111.3	125.3	5103.6	165.9	1687.1	256.1	179.1	577.6	346.2	563.2	866.1	3774
1557141_at	1157.3	3144.9	2033	4218.3	4076.8	1606.4	6702.1	3503.4	6276.3	2532.4	6320.5	3506.6
1557143_at	2239.4	4826.5	421.8	4814.6	4132.3	6495.4	2311.2	6699.1	2720.9	6003.5	6095.7	8998
1557145_at	6225.2	5723.8	5668.8	6509.1	7367.8	2848	3141.4	5766.4	10843.6	5945.1	4351.1	1770.2
1557146_a_at	105452.7	37354.5	62685.6	97676.2	36339.8	43566.5	65396.1	1041.5	18518.1	117278.9	64025.3	57735.7
1557147_a_at	8126.2	3209.6	3745.4	1273.1	2500.6	7120.1	1170.9	2807.4	7940.8	1597.9	3505.8	4338.9
1557148_at	401.1	739.7	717	1017.6	3092.3	5238.2	1485.5	250.9	244.1	467.3	3997.2	425.6
1557149_at	253044.6	279890.2	213418.6	320400.8	180418.6	144861.9	174557.2	220448.7	153515.5	493129.8	264924	207858.4
1557151_at	351	1059.1	2788	1891.8	2602.3	205.6	1577.2	326.7	226.4	4251.3	279	1389.8
1557154_at	1830	2118.1	6432.2	2003.8	4007.5	7585.7	3381.7	236.7	1615.7	2182	1815.4	16014.9
1557155_a_at	3739.3	460.8	2041.4	2904.9	836.6	582	1948.6	1103.1	2370.2	242	1070.1	214.7
1557158_s_at	4328.4	2332.4	708.6	4146.6	3540.6	4392.3	2809.3	4966.3	5055.6	1022.1	174.9	3559.3
1557161_at	977.7	1750.3	367	730.7	180.3	380.3	113.6	2196.7	226.4	730.1	104.1	945.4
1557162_at	1002.7	5246.9	620	981.7	822.8	1140.8	8113.4	838	1140.7	659.2	1049.3	8327.6
1557164_a_at	12254.1	3993.8	11063.4	6975.3	9475.5	8517	15444.6	10945.7	8992.7	6274.7	6749.4	6195.8
1557165_s_at	61069.8	19536.2	7714.4	37234.3	22879.9	32764.1	39116.2	44777.2	30773.2	87019.5	48627.9	46297
1557166_at	2761.7	1224.8	215.1	89.7	3184.7	364.7	436.9	2717.5	1979.6	584.1	174.9	2715.6
1557167_at	162.9	1216.7	2804.9	3949.4	4335.6	1532.7	4299.2	2968.4	5006.8	342.1	2885.4	365.3
1557169_x_at	1052.9	5129.6	4314.9	6984.2	5102.9	4892.9	5199.2	5174.6	7572.4	1952.5	4309.4	2689.2
1557170_at	9112.2	3290.4	10127	8844.6	7390.9	9021.4	11075.6	8616.5	6076.5	5924.2	11321.1	12900
1557172_x_at	6831	3553.1	10789.2	5787.3	5352.5	9133.9	6820.1	5458.7	6178.6	15286.2	10455.1	3909.6
1557174_a_at	8330.9	5869.4	8035	3348.7	4400.3	7655.6	9909	3465.5	5393	10263.1	7690.4	6964.1
1557176_a_at	5832.5	1398.6	5327.1	1824.5	7243	1986.6	6496.8	8038.9	6609.2	5598.8	3680.7	2293.8
1557177_at	3054.1	2950.9	198.2	502.1	3230.9	935.1	1948.6	3153.1	1171.8	7459.5	1411.5	2591.3
1557179_s_at	133.7	565.9	7275.8	1250.7	785.8	310.4	1957.3	307.7	5614.9	4806.1	216.5	448.2
1557180_at	167.1	416.4	194	179.3	120.2	1746.1	249	3569.7	537.1	1614.6	570.4	3039.5
1557181_s_at	384.4	2833.6	1615.4	156.9	184.9	461.7	209.7	454.5	355.1	233.6	91.6	463.3
1557185_at	5677.9	5432.8	5799.5	5379.4	6494.2	4826.9	5282.2	2826.4	1256.1	3942.5	3297.7	8026.3
1557186_s_at	29342.1	29751	14640.1	17097.5	17129.9	19428	17585.5	18601.1	18136.4	21335.6	17125.3	11186.3
1557189_at	8205.6	6685.9	7583.7	6912.5	12285.8	10103.9	6929.3	8990.5	8091.7	8665.2	12208	5585.6
1557190_at	3847.9	5873.4	8174.2	5729	4146.1	6759.2	2324.3	5240.9	4274.4	1952.5	2631.5	8116.7
1557192_at	6588.7	4240.3	6731.7	5433.2	5985.8	9009.7	5343.4	8076.7	4878.1	10788.8	11092.1	12105.3
1557193_at	11364.2	9620.6	8979.8	4814.6	11370.6	12397.1	11097.4	6381.9	16631.7	9324.4	11437.7	10252.2
1557194_a_at	10294.6	10703.9	12674.6	11776.4	8375.4	5187.8	9367.3	8341.9	10772.6	5081.5	13269.7	15551.6
1557195_at	4825.6	8468.5	8625.5	4895.2	7081.2	7721.5	9930.9	10041.5	13329.3	4359.7	3597.4	9450
1557196_a_at	12588.3	14608.7	11611.7	11032.2	13372	17270.6	15951.5	14676.4	15557.5	10605.2	10846.4	11630.8
1557197_a_at	7549.6	7829.9	9688.4	874.2	2551.5	2712.2	3294.3	4137.8	1606.8	5753.2	1145	745.8
1557203_at	2201.8	2259.6	354.3	3792.5	2833.4	1854.7	5767.2	1666.5	4984.6	5473.7	4346.9	5499
1557206_at	810.5	521.5	4567.9	421.4	457.6	1063.2	1542.3	165.7	1819.9	87.6	2244.2	1118.6
1557207_s_at	9914.4	11152.6	6643.1	7844.9	11564.8	11830.6	9542	6486	5770.3	8431.6	13844.3	8350.2
1557208_at	3914.8	8092.6	5150	5011.8	4039.8	5552.5	2787.5	6183	2734.2	3504.5	2365	8128
1557211_a_at	1980.4	561.9	1256.9	439.3	295.8	663.5	358.3	2158.8	235.2	2453.1	408	331.4
1557212_at	9074.6	10299.7	11000.1	6598.7	3036.8	7523.6	7134.7	7423.4	6120.9	11047.4	8110.9	10911.4
1557214_at	668.5	1964.5	814	399	3078.4	2735.5	873.8	1268.8	541.5	2407.2	4134.6	3709.9
1557215_at	3154.4	307.2	4496.2	2317.6	457.6	710.1	109.2	2068.9	3874.9	1723	403.9	2124.3
1557217_a_at	388.6	129.4	71.7	291.4	161.8	624.7	113.6	47.3	106.5	133.5	1669.6	301.3
1557218_s_at	183.8	169.8	189.8	461.7	110.9	120.3	179.1	146.8	111	158.5	187.4	312.6
1557219_at	605.8	3464.2	2286.1	475.2	4155.4	2514.3	873.8	402.4	1664.5	1572.8	662	700.6
1557222_at	4842.3	2320.3	1130.4	2098	2190.9	1982.8	2429.2	3323.5	1615.7	517.3	2852.1	1917.1
1557223_at	6722.4	5016.4	10936.9	8746	10455.4	5416.7	8838.6	9520.7	6276.3	3446.1	7124.1	8459.4
1557224_at	8113.7	17927.4	6520.8	15277.5	28560.6	21034.4	22391.5	24225.5	18176.3	17493.2	16126	12003.6
1557225_at	1073.7	2077.7	4112.4	2891.4	2463.6	981.7	1341.3	1917.4	532.6	1201.5	5254.6	3148.7
1557226_a_at	2582	1637.1	1910.7	2528.3	1040	1668.5	2721.9	4549.7	2601.1	3325.1	5217.1	1608.3
1557227_s_at	175.5	3144.9	181.4	1681.1	231.1	2595.8	1188.4	232	2649.9	705.1	216.5	184.6
1557228_at	6375.6	6063.4	3188.7	4402.1	10635.7	9417.2	5679.8	12759	2982.8	14443.4	3102	8199.5
1557232_at	13570.1	15797.2	10532	17110.9	14074.6	20588.1	18310.7	10335	16955.7	14677.1	5442	11755
1557233_at	2490.1	1236.9	7744	6419.4	503.8	1567.6	978.7	227.2	2836.3	792.7	262.3	3898.3
1557235_at	714.4	3856.3	2691	1470.4	1146.3	795.4	2608.3	194.1	3240.2	4318	5454.5	1310.7
1557236_at	5034.5	3613.8	2606.6	1573.5	1904.3	1509.4	1424.3	1799	1420.4	3154	2452.4	3996.2
1557238_s_at	7971.6	11670	7967.5	6912.5	15207.1	12571.7	16869	14274	14119.4	10534.3	10854.8	8410.5
1557239_at	6977.3	5865.3	7824.1	6092.2	5306.3	4089.7	3250.6	8124.1	4789.3	2223.7	2202.6	4613.9
1557240_a_at	13528.4	16904.7	13838.7	13453	10732.8	14919.2	14627.6	15580.6	12805.5	13312.8	12928.3	13645.8
1557241_a_at	530.6	7571.2	261.5	2053.1	1650.1	632.5	1922.4	2158.8	2632.1	771.8	337.3	1732.6
1557242_at	13365.4	19204.8	6862.4	11861.5	13127.1	24751.5	26882.8	21526.9	24772.2	21711.1	14881.1	10719.3
1557244_a_at	3772.7	6665.7	999.6	3586.3	2311.1	4147.9	4045.8	2935.3	5073.4	1631.2	5754.2	8406.7
1557246_at	32116.3	36865.4	33287.2	45626.2	47641.1	44823.6	50541.3	69035.8	53210.6	27902.3	18382.7	19604.3
1557248_at	9843.4	7074	10000.5	3299.4	7219.9	8590.7	8423.6	5875.3	7918.6	2240.4	4392.7	3295.6
1557252_at	6939.7	8573.6	4673.4	12036.4	9309.1	7170.5	12063	8143	8122.7	7684.8	5433.6	6218.4
1557256_a_at	11297.3	19928.3	15989.8	7351.8	11232	18764.5	27005.2	28391.7	18424.9	9278.5	7211.5	16854.8
1557257_at	271.6	303.2	662.2	537.9	1982.9	2584.2	825.8	3134.1	1131.9	404.7	1536.4	3404.9
1557258_a_at	6020.5	5614.7	11426.1	7683.6	2861.1	4404	7693.9	2125.7	10896.9	5603	1990.3	11065.8
1557260_a_at	20764.7	18416.5	24581.6	17873	19528.8	19579.3	17843.3	21029.8	20511	21331.4	22130.1	18372.7
1557261_at	1353.7	7728.8	1003.8	6007	4358.7	7927.2	10900.8	5226.7	13529	4710.2	12108	6022.5
1557262_at	572.4	3100.4	3673.7	2089	5380.2	531.6	2258.8	501.8	1083	1748.1	2614.8	723.2
1557263_s_at	2607.1	4236.3	687.5	1990.4	1377.4	1424	1677.7	10557.5	1584.6	7509.6	2710.6	3340.8
1557265_at	7812.9	11447.7	5006.6	10597.4	11754.3	6561.4	10629.9	10936.3	11291.9	10100.4	5646	3374.7
1557267_s_at	46	998.4	307.9	192.8	952.2	1051.5	100.5	165.7	97.7	1848.2	83.3	2120.5
1557270_at	17468.2	27770.3	22637.2	29501.5	30349.4	40613.6	38557	26185.5	33911.4	10659.4	15784.6	13363.3
1557274_at	4892.4	4082.7	641.1	5697.7	3212.4	4407.9	3289.9	1964.7	3084.9	1839.8	3535	1013.2
1557275_a_at	2030.5	553.8	3399.6	1891.8	651.7	2293.2	104.9	743.3	1384.9	363	4051.3	956.7
1557276_at	21149	9147.6	18377.1	8078	9558.7	26761.5	5400.2	11651.2	19938.5	14022.1	21284.9	28681.4
1557277_a_at	142.1	2890.2	4449.8	4993.9	2449.8	1695.6	1345.7	2873.7	1096.3	2678.4	133.2	4387.9
1557278_s_at	459.6	602.3	2058.3	506.6	1285	322.1	2158.3	553.9	1384.9	191.9	428.9	595.1
1557279_at	6985.6	6722.3	3226.6	4541.1	5024.3	11283.5	7624	4185.1	9303.4	6700.2	6728.5	1457.6
1557280_s_at	2907.9	1176.3	210.9	2277.3	2103.1	3201.1	327.7	217.8	1380.4	538.2	370.6	3035.7
1557283_a_at	6012.1	3023.6	5487.4	372.1	4049.1	3744.4	454.4	3276.1	5326.4	3717.2	2210.9	5807.8
1557285_at	1725.5	1241	227.8	139	226.5	170.7	192.2	530.2	106.5	141.8	807.8	308.8
1557286_at	55834.8	91225.7	80577.7	73724.5	85381.4	61054.3	92318.3	83863.7	101534.3	57106.3	65266	75810.8
1557287_at	798	857	927.9	363.1	624	3554.2	353.9	568.1	559.3	976.2	703.7	907.7
1557289_s_at	3576.4	582.1	2889.2	2891.4	3901.1	908	1022.4	738.6	3919.3	471.4	6166.4	1265.5
1557290_at	1813.3	1677.5	1067.1	1976.9	989.2	1412.4	2158.3	932.7	3400	1940	4122.1	3453.8
1557292_a_at	3659.9	8189.6	5158.4	6822.9	5449.6	3298.1	5339	4568.6	2618.8	4418.1	3264.3	8184.5
1557293_at	36657.8	12450.2	13130.1	30689.4	47668.8	25589.7	45586.8	45335.8	45074.6	31936.6	25511	14617.5
1557295_a_at	559.9	477	447.1	1932.1	175.6	3018.8	541.8	146.8	1819.9	1531.1	1611.4	4350.2
1557296_at	668.5	375.9	5909.2	2878	3711.6	1726.7	712.2	179.9	173.1	1656.3	349.8	1698.7
1557297_at	551.5	586.1	1134.6	1201.4	841.2	473.4	288.4	194.1	359.5	871.9	716.2	659.1
1557300_s_at	27629.1	18174	8414.6	13717.4	18562.8	19028.3	23763.3	29939.8	22552.8	14364.2	30569.9	20173
1557301_a_at	1992.9	428.5	350.1	399	1127.8	2580.3	3132.6	3479.7	497.1	721.8	2552.4	2335.2
1557302_at	19741	33259.7	45801.5	24884.1	29355.6	41339.2	43480.9	38603.6	31696.5	22391.1	24665.8	24135.3
1557303_at	1838.3	3892.7	944.8	5796.3	1012.3	853.6	3622	3858.5	6928.7	4017.6	4159.5	715.6
1557305_at	2297.9	1188.4	1484.7	6553.9	3744	5731	4823.4	3905.8	3697.4	4026	3951.4	4120.5
1557309_at	284.1	2603.2	2235.5	1138.6	2958.2	2855.8	4080.7	5453.9	3826.1	475.6	1944.4	1288.1
1557311_at	6651.4	15922.5	8482.1	17084	7256.9	10744.2	7147.8	9653.3	14110.5	15628.3	10963	11163.7
1557312_at	6275.4	3302.5	1720.9	4895.2	3254	3926.7	2931.6	1694.9	4363.2	3154	4242.8	2286.2
1557314_at	505.5	266.8	982.8	457.2	198.8	2079.8	275.3	449.8	275.2	538.2	786.9	937.8
1557315_a_at	4658.5	2971.1	1400.3	2062.1	526.9	4027.6	5955	6012.6	554.8	4789.4	1082.6	1363.5
1557316_at	864.8	6580.8	1033.4	869.7	3212.4	5595.2	2385.5	4341.4	3133.7	5865.8	745.3	531.1
1557319_at	7658.3	11031.3	11459.9	12628.1	9951.6	9164.9	7274.5	5453.9	7616.7	18156.5	8464.8	11638.3
1557321_a_at	3555.5	2833.6	1037.6	1855.9	3882.7	263.9	1249.6	3735.4	546	1898.3	291.5	1363.5
1557322_at	7641.6	11694.3	13033.1	10803.6	9641.9	8776.9	12604.7	11561.2	7767.7	7263.4	8431.5	4689.2
1557325_at	1119.7	1289.5	1417.2	9431.9	3013.7	962.3	2813.7	1780.1	1655.6	1831.5	1798.7	6783.4
1557326_at	13215	4240.3	2294.5	5020.8	7571.2	8784.7	35254	743.3	4292.2	5369.4	12303.7	9698.6
1557328_at	4474.6	598.3	847.8	2393.8	3055.3	5447.7	2044.7	2007.4	603.7	1180.7	2427.4	3589.4
1557329_at	476.3	274.9	518.8	376.6	286.6	795.4	275.3	378.7	337.3	254.5	229	395.5
1557330_at	6083.2	1960.5	10523.5	2003.8	2717.9	1528.8	4814.7	1988.4	9516.5	6157.9	5262.9	3890.7
1557331_at	9174.9	9370	7174.5	10467.4	8930.1	5191.7	8598.3	9194	4838.1	8673.6	9439.1	8542.3
1557334_a_at	1228.3	2967	586.3	251	2186.3	2145.7	1149.1	2447.6	3200.3	337.9	2435.8	3273
1557335_at	768.8	881.2	535.7	784.5	406.8	686.8	489.3	4289.3	337.3	375.5	1732.1	1250.5
1557336_at	1654.5	5303.4	7642.7	2057.6	3096.9	539.3	5181.7	1855.9	3888.3	2837	836.9	1032
1557338_x_at	2632.1	7716.7	6482.8	4787.7	7483.4	3973.3	4709.9	4114.1	8091.7	4105.2	7565.4	3160
1557339_at	271.6	5800.6	2733.2	654.5	300.4	1191.2	332	232	199.7	1422.7	1932	4007.5
1557341_x_at	2201.8	1042.9	7760.8	372.1	1252.6	4260.4	1891.8	355.1	4101.3	634.1	653.7	1314.5
1557342_a_at	1220	852.9	991.2	3048.3	637.9	1730.6	1363.1	487.6	759	713.4	374.7	1303.2
1557343_at	3175.3	788.2	333.2	2748	1945.9	430.7	4771	875.8	2143.9	2519.9	607.9	354
1557345_at	547.3	832.7	1202.1	1891.8	1978.3	411.3	249	568.1	541.5	229.5	158.2	203.4
1557346_a_at	5088.8	5602.6	3720.1	2555.2	6018.1	3135.2	3473.4	1226.2	3089.3	2131.9	5579.4	1638.4
1557347_at	7190.3	10049.1	8427.2	14407.8	8944	11446.5	10966.4	12091.4	7678.9	8940.6	6033.2	6975.4
1557348_at	192.2	359.8	4466.7	919	3522.1	760.5	279.6	260.4	523.8	438.1	258.1	410.5
1557349_at	1963.7	675.1	1809.5	3321.8	1793.4	1691.8	3102	222.5	2112.8	1773.1	466.3	1163.8
1557350_at	2870.3	2510.2	11810	12256	4247.8	6041.4	5972.5	4213.5	7963	1935.8	4430.2	6169.4
1557352_at	480.5	4632.4	3399.6	5083.5	1664	3705.6	4058.9	4137.8	2206	1063.9	3343.5	2983
1557353_at	29141.5	21080.4	14096	22530.7	23272.8	20262.2	11158.6	33230.2	25309.2	20296.8	20664.5	16696.6
1557354_at	1094.6	2574.9	1417.2	605.2	822.8	3026.5	1992.3	2996.8	2135	171.1	416.4	1446.3
1557357_at	3981.6	5089.2	4192.5	3904.5	3642.3	3596.9	2424.8	3082	1811	3441.9	1482.3	4836.1
1557359_at	225.6	1067.2	1923.3	291.4	1127.8	496.7	581.1	307.7	248.6	513.2	166.5	4832.3
1557360_at	17443.1	24168.7	25585.4	22324.5	23961.5	18178.6	25860.5	25167.6	18003.2	15240.3	16767.2	10399.1
1557362_at	655.9	424.4	1067.1	295.9	416	737.2	1677.7	331.4	896.6	300.4	516.3	903.9
1557363_a_at	5682.1	1046.9	3812.9	2474.5	1146.3	2483.3	2761.2	2007.4	168.7	4722.7	4134.6	3604.5
1557366_at	87.7	165.7	219.3	269	263.5	457.9	1031.1	658.1	164.2	200.3	79.1	1860.6
1557369_a_at	2941.3	6103.8	1046	4509.7	3166.2	3736.6	5006.9	4885.8	2494.5	2962.1	5342	7096
1557370_s_at	19298.2	17959.8	14049.6	16259.2	18923.3	11279.6	15151.9	21650	17590.4	15069.2	13536.2	16587.4
1557371_a_at	27336.6	24851.8	16167	40157.1	33520.3	33066.7	29425.6	26313.3	36050.8	23129.5	34604.5	44523
1557372_at	2214.3	2615.3	1564.8	3084.2	1950.6	2588.1	3940.9	4672.8	5885.7	6420.7	7831.9	7389.7
1557373_at	3066.7	2857.9	3475.5	4178	5010.5	5024.8	4032.6	1775.4	2774.2	4126.1	5708.4	2128
1557374_at	57923.8	60019.5	57455.4	73890.4	72725.8	60367.5	69494.3	64041.1	64276.2	50401.9	52983.1	45833.8
1557375_at	601.6	392.1	2551.8	2434.2	1335.8	4384.6	1468	1178.8	2530	2069.3	770.3	2165.7
1557380_at	1090.5	1859.4	265.7	766.6	439.1	698.4	664.1	591.8	643.6	492.3	2560.7	602.6
1557382_x_at	543.1	679.1	514.6	376.6	633.2	582	511.2	288.8	603.7	776	653.7	482.1
1557383_a_at	10445	19512	5757.4	15541.9	34740.5	35623.8	46495.6	38930.3	3688.5	21047.7	16030.3	10986.7
1557384_at	11464.4	7187.1	1202.1	8660.8	8726.7	8307.4	9983.3	6879	6547	7818.3	10588.3	4165.7
1557385_at	2368.9	3419.8	1105.1	618.6	3693.1	1540.4	4915.2	3555.5	7195.1	279.5	4530.1	1227.9
1557386_at	2226.9	388.1	4660.7	739.7	2117	558.7	1883.1	3110.4	1327.2	1664.6	3056.2	425.6
1557388_at	1065.4	3549.1	2826	5500.4	3970.5	7131.7	7099.7	4852.7	4048.1	4355.6	9018.6	5540.4
1557389_at	2736.6	3856.3	936.4	560.4	1391.3	869.2	3591.4	340.9	608.1	233.6	3784.8	674.2
1557394_at	11385	9665	9131.6	18688.9	11084.1	8711	7894.9	10278.2	18274	12949.9	12166.3	9276.7
1557395_at	3095.9	719.5	2248.1	1542.1	258.8	1722.8	1083.5	217.8	2774.2	175.2	2223.4	2252.3
1557398_at	363.5	238.5	628.5	4254.2	476.1	597.5	2455.4	132.6	719.1	3813.2	1057.6	1329.6
1557399_at	467.9	2781.1	3382.7	7172.5	2616.2	5315.8	5867.7	2244.1	6009.9	663.3	2173.5	8037.6
1557400_at	6647.2	2251.5	9823.4	3613.2	3882.7	6968.8	4609.4	3276.1	3555.4	9620.6	4384.4	3171.3
1557402_at	1596	962.1	1860.1	824.8	2380.4	1458.9	2354.9	672.3	856.7	575.7	970.1	1913.3
1557403_s_at	660.1	4814.3	5985.1	425.9	5713	4908.4	7318.2	13682.2	5503.9	9074.1	2365	4312.6
1557404_at	693.5	626.6	485.1	1250.7	753.4	384.1	1223.3	1041.5	763.4	1689.7	495.5	576.3
1557405_at	1303.5	557.8	160.3	2779.4	3665.4	3181.7	1782.6	1515	1535.8	2494.9	1636.3	4440.6
1557406_s_at	3622.3	3338.9	4437.2	3980.7	4238.6	5211.1	2350.6	3342.4	4838.1	4539.1	7028.3	617.7
1557409_at	8168	6960.8	6027.3	6787	7062.7	9560.7	8729.4	8550.2	10359.8	1476.9	16850.5	20018.6
1557410_at	4161.3	10243.1	7339	7737.4	10866.8	10495.8	12495.5	8611.7	15206.8	1351.7	1132.5	3781.5
1557411_s_at	9734.7	9123.4	11578	11296.7	8948.6	7752.6	9686.2	9208.2	8957.2	8510.9	10675.7	10323.8
1557413_a_at	2636.3	1823.1	738.1	2250.4	906	2091.4	2306.9	1818	3648.6	4238.7	1003.5	3374.7
1557415_s_at	3614	3504.6	3872	5980.1	3184.7	3290.4	3975.8	3347.2	4536.3	901.2	2439.9	214.7
1557417_s_at	810.5	3051.9	746.6	1098.3	425.2	430.7	620.4	520.8	1677.8	413	3564.1	4583.8
1557418_at	5460.6	8990	2779.6	12135	5703.8	4962.7	4810.3	9743.2	7075.2	5678.1	5113	5069.6
1557419_a_at	4123.7	4980.1	9203.3	797.9	4451.2	4450.5	4050.1	4317.7	2308.1	242	1494.8	5114.8
1557421_at	1148.9	7607.5	4150.4	3357.6	5893.3	1633.5	5758.4	2930.5	1233.9	7922.6	1390.7	6628.9
1557422_at	11665	18933.9	8617.1	35602.6	32646.7	11011.9	25620.2	28221.3	34594.9	9295.2	13069.9	11069.6
1557424_at	422	412.3	303.7	300.3	101.7	124.2	332	198.8	2365.8	321.2	133.2	553.7
1557427_at	363.5	214.2	843.6	264.5	2343.5	108.6	467.5	606	102.1	2878.7	299.8	2301.3
1557429_s_at	359.3	2781.1	1282.2	4451.4	919.8	3271	1205.9	1297.2	350.7	312.9	941	342.7
1557430_at	4520.6	6225.1	4799.9	4980.4	6253.8	4578.6	6492.4	4455	2210.5	5507	6320.5	4463.2
1557431_at	146.2	242.5	210.9	488.6	365.2	1497.7	3372.9	2547.1	332.9	408.9	204	452
1557432_at	17777.4	21448.2	23202.3	27775.6	19367.1	15943.6	19451.1	20556.4	22819.1	26296.1	32739.2	43186
1557433_at	14217.7	9054.7	12514.3	7593.9	9295.3	9071.8	9930.9	12493.9	10701.6	19445.7	21451.4	12075.2
1557434_at	338.4	497.2	7115.5	748.6	531.6	539.3	498.1	762.2	506	984.6	216.5	5939.7
1557436_at	676.8	1431	1497.3	1237.3	4164.6	2708.4	830.1	2102	2334.7	442.2	1099.2	1163.8
1557437_a_at	125.3	363.8	902.6	237.6	827.4	869.2	1136	1448.7	1606.8	780.2	266.5	4165.7
1557438_at	1821.6	662.9	2176.4	1524.2	1636.3	2778.2	3827.3	260.4	4341	534	1203.3	779.7
1557439_at	4144.6	1297.6	594.7	609.7	2371.2	1726.7	996.1	856.9	3621.9	3354.3	578.8	1194
1557443_s_at	284.1	509.3	468.2	1842.4	942.9	1490	2210.7	2305.6	3360.1	200.3	104.1	342.7
1557444_at	1479	380	624.2	1152.1	1710.2	1036	332	847.4	550.4	375.5	1940.3	323.9
1557446_x_at	254.9	4426.3	523	1340.4	1640.9	748.9	358.3	378.7	1220.6	2799.4	304	553.7
1557448_a_at	463.8	101.1	2581.3	363.1	1044.6	260	1870	374	257.4	321.2	512.1	252.4
1557450_s_at	33854.3	17790	24606.9	39646.1	19949.4	27479.3	32820.4	24732.1	36698.8	16220.7	24403.5	46967.5
1557451_at	802.2	1192.5	489.3	860.7	420.6	1299.9	1481.1	284.1	452.7	976.2	362.2	387.9
1557452_at	3580.5	4365.6	1261.1	3886.6	5528.2	5894	996.1	7125.1	3466.6	1109.8	2444.1	1333.3
1557453_at	8134.6	13020.1	8313.4	9023.9	14795.7	2510.5	16086.9	17464.9	12832.2	15953.7	6353.8	11348.3
1557455_s_at	7800.3	3872.5	873.1	5482.5	11250.5	2685.1	3163.2	4682.2	4327.7	8398.2	9609.8	8244.7
1557456_a_at	898.3	1075.2	341.6	529	189.5	1020.5	1638.4	184.6	510.4	216.9	478.8	1943.5
1557457_at	3233.8	12252.1	2117.4	4707	2500.6	7896.1	10070.7	1822.7	2032.9	8210.5	8019.3	6926.5
1557458_s_at	28343.5	22022.2	43743.2	25525.2	53931.9	34754.6	45014.5	29954	40862.3	36680.2	24553.4	32105.1
1557459_at	3722.6	4656.7	10734.4	6701.8	7215.3	5288.7	5037.5	13753.2	4052.5	5544.6	2764.7	1427.5
1557463_at	597.5	695.3	5272.3	672.4	2006	1179.6	214.1	2760.1	190.9	500.6	2947.9	361.6
1557465_at	3125.1	10396.7	6761.2	7647.7	7145.9	5405.1	7899.3	8209.3	5876.8	7730.7	6029	1276.8
1557466_at	5498.2	6734.4	2636.2	2725.6	5921	710.1	1987.9	5444.5	2973.9	1130.6	741.1	203.4
1557468_at	735.3	412.3	442.9	2752.5	1335.8	446.2	620.4	658.1	213.1	179.4	108.3	229.8
1557470_at	183.8	380	232	349.7	1322	663.5	764.6	175.2	230.8	137.7	4109.6	467
1557472_a_at	1332.8	2203	232	3043.8	781.2	473.4	2459.8	170.4	133.2	1902.4	2006.9	154.4
1557474_at	831.4	618.5	8216.4	4845.9	4150.7	4407.9	3447.2	3579.1	1251.7	5886.7	2290	7819.1
1557475_at	2891.2	1018.6	2982	1398.6	221.9	1594.7	1018	213	142	542.4	316.4	331.4
1557476_at	3108.4	444.6	5411.5	3909	328.2	4260.4	489.3	516	3795.1	5373.5	953.5	3152.5
1557477_at	8773.8	7498.4	6208.7	9916	8259.9	6704.9	7008	7877.9	10240	4635.1	4480.1	5789
1557478_at	7687.5	12915	6132.7	2958.7	8375.4	10647.2	5858.9	12290.3	6724.6	6858.8	8527.3	9265.4
1557479_at	547.3	7061.8	7128.2	4043.5	5694.6	1718.9	5308.4	3432.4	1402.6	5928.4	1145	4738.2
1557480_a_at	7098.4	8048.1	1463.6	15246.1	6614.4	1928.4	4325.4	6344	5983.3	11660.7	1844.5	5589.4
1557481_a_at	1453.9	2647.7	1661.8	434.8	550	461.7	1887.4	497.1	1997.4	171.1	703.7	1996.2
1557483_at	931.7	2740.7	830.9	1192.4	2477.5	1109.7	856.3	411.9	470.5	1689.7	716.2	4629
1557484_at	2786.7	4381.8	603.2	6007	758	3818.1	3005.9	591.8	6413.9	1547.8	4834.1	4967.9
1557486_at	2310.4	3399.5	3264.6	4464.9	254.2	457.9	2223.9	1799	483.8	204.4	287.3	274.9
1557487_at	6187.6	5796.6	5314.5	6706.3	4229.3	5533.1	7051.7	10945.7	7301.6	4526.6	3893.1	1081
1557488_at	330.1	1738.2	426	2707.6	2412.8	1458.9	270.9	2419.2	1975.2	1360.1	1028.4	365.3
1557491_at	584.9	913.6	717	573.8	2870.4	1078.7	218.5	842.7	1056.4	596.6	299.8	331.4
1557493_x_at	392.7	897.4	3707.5	336.2	1303.5	411.3	257.8	610.7	4567.4	350.4	5058.9	968
1557495_at	1303.5	1855.4	1872.7	381	3545.2	442.3	528.7	2244.1	3808.4	4535	861.9	3853.1
1557498_a_at	330.1	707.4	358.5	313.8	309.7	228.9	2092.8	189.4	226.4	271.2	674.5	323.9
1557501_a_at	5059.6	4434.4	1754.6	336.2	1945.9	2650.2	4268.6	3489.2	1371.5	2161.1	453.8	2440.7
1557502_at	434.5	1568.4	261.5	2017.3	411.4	671.3	235.9	2158.8	630.3	2002.6	857.7	290
1557504_at	1103	234.5	2400	237.6	1710.2	488.9	1476.7	246.2	2436.8	187.7	1736.3	339
1557505_a_at	1520.8	4167.6	232	3581.8	7178.3	3562	4015.2	4568.6	4740.5	4021.8	1490.6	463.3
1557506_a_at	2841	5299.4	3399.6	3483.2	4576	3399	1175.3	3531.8	2725.3	5853.3	2265.1	2184.5
1557507_at	4650.1	3391.5	6174.9	2393.8	1913.6	2638.5	4998.2	3432.4	8402.4	17380.5	6466.2	7239.1
1557511_at	5506.6	4001.8	2336.7	887.6	2329.6	865.3	633.5	762.2	5091.1	559	341.4	3333.3
1557512_at	3764.4	6964.8	3648.4	6370.1	4853.3	3806.4	4810.3	7219.8	5535	5719.8	6674.4	4146.8
1557513_a_at	351	2134.3	839.4	529	453	578.1	2962.2	880.6	1637.9	951.2	1840.4	380.4
1557514_a_at	355.1	4680.9	400.7	627.6	346.7	989.4	559.2	1292.5	395	771.8	907.7	828.6
1557515_at	530.6	2413.2	4795.7	2452.1	277.3	1687.9	825.8	326.7	5459.6	675.9	491.3	365.3
1557517_a_at	4750.4	614.4	396.5	5316.6	2833.4	3693.9	4137.5	1079.4	3599.8	4259.6	3689	6523.5
1557518_a_at	509.7	3997.8	679.1	744.1	1682.5	485	3473.4	4549.7	4074.7	3575.4	1632.2	3747.6
1557519_at	1278.5	2324.3	1109.3	174.8	161.8	1078.7	904.4	388.2	3275.7	2937.1	1665.5	1506.6
1557520_a_at	2498.4	412.3	269.9	116.6	739.6	1753.8	270.9	402.4	492.7	763.5	687	598.9
1557521_a_at	6613.8	4264.6	4597.4	7078.4	8551.1	8101.8	5225.4	7243.5	6862.2	2494.9	5104.7	7453.8
1557522_x_at	2018	8610	847.8	7912.2	5537.4	7508.1	4972	12536.5	8247	7004.8	1773.7	8662.8
1557523_at	4829.8	7458	3032.6	1716.9	3559.1	9029.1	7759.5	3304.6	2250.4	1414.3	158.2	3525.4
1557527_at	2891.2	493.2	4411.9	300.3	5616	1451.2	3761.8	1926.9	1043.1	746.8	2015.2	2474.5
1557528_at	501.4	6148.3	1429.8	3120	1220.3	2219.5	637.9	3782.7	2303.7	3446.1	9039.4	1758.9
1557529_at	305	861	286.8	645.5	4511.3	3057.6	655.4	1027.3	3262.4	1710.5	5979.1	2734.4
1557531_a_at	1525	937.8	177.1	1371.7	268.1	1043.8	410.7	1590.7	3444.4	383.8	283.1	305.1
1557532_at	944.2	5982.5	1957.1	4375.2	411.4	562.6	3447.2	2537.6	5388.5	767.6	9730.6	4380.4
1557533_at	1583.5	1099.5	746.6	3106.6	2477.5	1594.7	270.9	681.7	3315.7	200.3	928.5	436.9
1557534_at	396.9	173.8	1370.8	354.1	2417.4	120.3	703.4	146.8	115.4	237.8	2106.8	101.7
1557535_at	1662.8	650.8	320.6	3792.5	758	3189.5	402	3143.6	164.2	671.7	612.1	463.3
1557536_at	8882.4	10323.9	3386.9	5805.3	2824.2	7903.9	6942.4	3063.1	7470.3	8369	7669.5	12598.7
1557538_at	4671	6277.6	3273	5755.9	9979.3	5789.2	6549.2	6599.6	4531.9	5915.9	2918.8	1235.4
1557539_at	12116.2	8351.3	6444.9	10189.5	11333.7	16413.1	11901.3	8749	10129	9136.7	16750.6	9566.7
1557540_at	6233.6	5857.2	8326	10942.6	5347.9	2766.6	3171.9	4649.1	8366.9	5966	5346.2	2930.3
1557541_at	3325.7	574	3327.9	3259	2408.2	1955.6	2783.1	861.6	2565.5	2190.3	3843.1	2538.6
1557542_at	3451	4260.5	2800.6	5832.2	4294	5277	3303	5520.2	346.2	2624.2	520.5	2282.5
1557543_at	3710.1	7223.5	3905.7	9292.9	4733.1	5432.2	6361.4	8119.4	4336.6	3220.8	4205.3	6116.7
1557544_at	7666.6	6411	12691.5	9575.3	10575.6	3965.5	9542	16073	13245	8915.6	5733.4	6297.5
1557545_s_at	2703.2	1819	489.3	1842.4	2389.7	3682.3	1559.8	4507.1	2081.7	3199.9	3339.3	350.3
1557548_at	944.2	2130.3	223.5	721.7	827.4	341.5	506.8	222.5	608.1	3546.2	237.3	1073.4
1557550_at	630.9	3201.5	944.8	6379.1	4511.3	5680.6	690.3	2963.7	2938.4	913.7	412.2	1664.8
1557551_at	7152.7	2134.3	1645	7499.8	4714.7	4012.1	1275.8	2428.7	5166.6	4126.1	6607.8	497.2
1557553_at	59440.4	33672	42612.9	14744	28773.2	32236.4	35166.6	19562.2	56610.7	35574.6	56018.5	36914.8
1557555_at	6605.4	7215.4	3521.9	7549.1	7645.1	6177.2	4513.2	2225.1	3701.8	6007.7	5700.1	7969.8
1557557_at	313.3	1649.2	215.1	2156.2	1053.9	2138	96.1	2210.9	213.1	1739.7	108.3	210.9
1557558_s_at	5255.9	4826.5	4365.5	4563.5	2902.7	5676.7	6164.7	3579.1	4820.4	3166.5	2835.5	4372.8
1557560_at	1867.6	2591.1	1636.5	219.7	318.9	2246.6	1035.5	402.4	3155.9	3345.9	287.3	4802.2
1557562_at	4729.5	3379.3	3129.6	4397.6	3831.8	3996.6	611.7	3427.6	3693	2924.6	3031.2	3465.1
1557564_at	238.1	1390.5	548.3	2192.1	3411.2	2172.9	576.7	4147.3	261.9	3291.7	3218.5	3627.1
1557565_a_at	1767.3	832.7	257.3	363.1	3480.5	4388.5	4613.7	1813.2	1708.9	413	4022.1	4719.3
1557566_at	121.2	278.9	611.6	1004.2	707.2	217.3	179.1	885.3	350.7	329.6	2215.1	320.1
1557567_a_at	3183.6	238.5	2678.3	4388.7	674.8	337.6	1904.9	7286.1	3426.6	4263.8	762	1973.6
1557569_at	3154.4	1523.9	8499	6849.8	7122.8	2475.5	2451	4502.3	4540.7	884.5	4209.5	3419.9
1557570_a_at	3054.1	3153	582.1	4012.1	4160	3822	4421.5	1079.4	2667.6	2624.2	2119.3	662.9
1557571_at	2824.3	4588	5255.4	2994.5	1724.1	3713.3	2376.8	7655.4	4341	4810.3	574.6	659.1
1557575_at	7595.6	7118.4	8245.9	7939.1	10811.3	8117.3	8838.6	16267.1	12739	6792	13140.6	8858.7
1557576_at	2218.5	1374.4	818.3	5365.9	577.8	244.5	703.4	596.5	585.9	191.9	2365	421.8
1557578_at	6964.7	13064.6	8714.1	10601.9	13413.6	13095.5	17576.7	17299.2	10519.6	13442.2	6037.4	7875.6
1557580_at	3597.3	3735	2450.6	3115.6	4557.5	5482.7	7405.6	4710.6	6600.3	3091.4	2169.3	2327.7
1557581_x_at	1395.5	3064	2513.8	2111.4	5190.7	3628	4399.6	5401.9	3284.6	2778.5	2086	5235.3
1557582_at	1403.8	10505.8	9996.3	6459.7	1950.6	5750.4	7894.9	9378.7	4567.4	2511.5	9439.1	2327.7
1557583_at	3647.4	2336.4	3732.8	3093.1	3757.9	1303.7	1830.6	1339.8	248.6	1426.8	1399	323.9
1557584_at	11744.4	13812.4	9498.6	7616.3	7344.7	10674.3	8283.7	5913.2	5259.8	6308.1	5433.6	12998
1557585_at	6296.2	2445.6	2707.9	2649.3	3059.9	399.7	2582.1	804.8	3573.1	1810.6	453.8	644.1
1557586_s_at	10800.1	9450.8	5516.9	15340.2	9826.8	9452.1	4714.2	10737.4	8793	6800.4	10421.7	9257.9
1557588_at	1679.6	1055	476.6	1452.4	4136.9	1420.1	852	984.7	1362.7	1051.3	1802.9	1476.4
1557589_a_at	4930	11112.2	8275.4	6392.5	3133.9	8509.2	5880.8	7911	3488.8	2390.6	10321.8	5175.1
1557590_at	4391.1	6354.4	3842.5	6141.5	5824	7686.6	4692.4	5084.7	6893.2	10425.8	5816.7	8870
1557591_at	701.9	311.3	4732.4	372.1	365.2	776	1284.5	208.3	581.5	242	304	5005.6
1557593_at	4900.8	2041.3	434.4	3805.9	1465.2	822.6	2486	1032.1	1478.1	3533.7	4484.3	3371
1557595_at	5861.7	8634.3	759.2	3819.4	5500.4	5804.7	6850.7	2622.8	5206.5	2140.2	4513.5	8644
1557597_at	1621.1	832.7	911.1	112.1	55.5	197.9	1581.6	1060.5	239.7	1301.7	703.7	218.5
1557598_at	200.5	1261.2	1467.8	479.7	3244.8	1606.4	3128.2	927.9	2086.2	655	2569	783.4
1557599_a_at	192.2	1653.3	1742	4671.1	1839.6	201.8	266.5	61.5	967.6	179.4	2802.2	244.8
1557601_s_at	1533.3	1006.5	1653.4	739.7	753.4	438.5	1302	795.4	310.7	926.2	749.5	1600.7
1557602_at	2511	1022.7	645.3	4169	563.9	341.5	284	1032.1	230.8	492.3	541.3	606.4
1557604_at	442.9	2356.6	185.6	156.9	147.9	632.5	336.4	217.8	248.6	229.5	2881.3	3065.9
1557605_a_at	10837.7	3573.4	2387.3	3528	8033.4	8388.9	2429.2	998.9	5934.5	4622.6	3364.3	16839.7
1557606_at	948.4	2518.3	932.1	829.3	596.3	624.7	270.9	241.5	2476.8	1914.9	2848	2342.7
1557607_at	2377.3	3650.2	1442.5	968.3	665.6	679	244.7	2305.6	932.1	2136.1	254	1009.4
1557608_a_at	2034.7	1390.5	2277.6	1156.6	4127.6	3911.2	450	3626.5	2414.6	2136.1	3064.5	6105.4
1557609_s_at	635.1	133.4	5576	98.6	1322	1590.9	2442.3	3172	1149.6	3283.4	403.9	312.6
1557610_at	935.9	3597.6	708.6	3008	2690.1	644.1	2927.3	4544.9	4625.1	1460.2	424.7	8139.3
1557611_at	13816.6	13367.8	8397.7	20603.1	9521.7	17693.5	8921.6	6523.9	9130.3	6892.1	10779.8	8617.6
1557613_at	9676.2	6782.9	10540.4	11655.3	13145.6	8008.7	441.3	7058.9	10173.4	8273.1	11358.6	13111
1557615_a_at	2235.2	4034.2	603.2	5271.8	1090.8	3053.7	4788.5	937.4	6338.4	6149.5	1757.1	7856.8
1557616_at	1278.5	4830.5	3285.7	1053.5	901.3	570.4	528.7	1784.8	2814.1	1172.3	2943.7	342.7
1557617_at	6020.5	1402.7	307.9	1842.4	3351.1	2638.5	1992.3	118.4	159.8	112.6	2739.7	572.5
1557618_at	539	586.1	628.5	4859.4	360.5	5672.8	345.2	170.4	630.3	538.2	374.7	3551.7
1557620_a_at	1458.1	3908.9	3247.7	1510.7	1872	2770.4	2534.1	2405	3595.3	2816.1	266.5	4723.1
1557621_at	2761.7	493.2	3867.8	502.1	379	442.3	480.6	321.9	1429.2	429.7	845.2	523.5
1557623_at	1959.5	739.7	1936	1075.9	439.1	5661.2	1804.4	833.2	1700	542.4	803.6	5186.4
1557624_at	351	1754.3	1742	5621.5	5921	869.2	244.7	3470.3	4736	5690.6	1657.2	3751.4
1557626_at	9571.8	12405.7	8962.9	12354.7	10825.2	15163.7	10276	16120.3	8557.7	9766.6	12720.1	11389.7
1557627_at	142.1	226.4	995.4	206.2	554.7	283.3	725.3	236.7	448.3	300.4	137.4	538.6
1557628_s_at	2811.8	7110.3	953.2	4406.6	4409.6	539.3	454.4	4185.1	221.9	780.2	5937.4	817.3
1557630_s_at	10486.8	13274.8	8233.2	10826	4326.4	5494.3	11171.7	9369.2	5064.5	4134.4	8952	7679.8
1557631_at	2511	3832.1	3458.6	4568	3757.9	5874.6	3521.5	269.9	1819.9	484	433	139.4
1557632_at	935.9	363.8	3808.7	3164.9	2385.1	772.2	891.3	236.7	319.6	1172.3	3210.2	2305.1
1557633_at	1232.5	1831.1	2421	4012.1	850.5	3806.4	2791.8	2561.3	3368.9	5248.4	412.2	2911.5
1557636_a_at	1750.6	553.8	71.7	1488.3	74	66	109.2	47.3	62.1	79.3	2394.1	1145
1557637_at	2435.8	2469.8	151.8	1282.1	240.4	946.8	589.8	1515	2681	955.4	1882	1770.2
1557638_at	371.8	4030.1	248.9	3276.9	166.4	1292.1	825.8	388.2	297.4	2123.5	1902.8	271.2
1557639_at	1525	1928.2	881.5	641	1368.2	838.1	2582.1	6135.7	599.2	358.8	870.2	2956.7
1557641_at	192.2	311.3	4074.4	618.6	272.7	4182.8	655.4	374	284.1	154.4	641.2	794.7
1557642_at	259	1944.3	556.8	282.4	254.2	1769.4	113.6	1543.4	2521.2	104.3	1565.6	263.7
1557644_at	564	2194.9	3724.4	183.8	392.9	1482.2	677.2	1230.9	652.5	1681.3	295.6	2082.8
1557645_at	4808.9	986.3	7845.2	3895.6	3420.4	4547.5	2084	1230.9	1873.1	4297.2	4434.3	6037.6
1557646_at	225.6	594.2	1012.3	3841.8	1770.3	768.3	493.7	1046.3	355.1	4172	903.5	587.6
1557647_a_at	1946.9	3391.5	6457.5	98.6	975.3	1625.8	886.9	1055.8	3076	4368.1	1120	6067.7
1557649_at	7620.7	11383	4420.3	15129.5	8236.8	12086.7	18655.9	9217.7	7918.6	11785.9	9181	15864.2
1557651_x_at	4428.7	4102.9	2087.8	9028.4	7506.5	2289.3	3954	1628.6	3511	7146.6	5612.7	2583.8
1557652_a_at	3948.2	1839.2	518.8	771	476.1	2526	3534.6	5908.4	2885.1	600.8	624.6	3668.5
1557656_at	6709.9	10057.1	5428.4	10660.2	12022.4	1315.4	1201.5	1188.3	1158.5	5686.4	3310.1	1619.6
1557657_a_at	672.7	5663.2	3256.2	2653.8	3623.8	8412.2	323.3	1202.5	1438.1	4772.8	1040.9	791
1557658_at	1245	1443.1	974.3	995.2	808.9	4776.5	808.3	894.8	11451.7	1297.5	799.4	1457.6
1557659_a_at	693.5	5259	7925.3	3864.2	5144.5	5005.4	5540	6751.1	6982	5490.3	4867.4	6346.4
1557660_s_at	3179.5	958	2994.7	3967.3	1294.2	1800.4	908.8	1382.4	2325.9	1055.5	1411.5	5129.9
1557661_at	4232.3	5206.4	991.2	2712.1	3221.7	3616.3	4115.7	2173.1	550.4	4893.7	757.8	452
1557664_at	1466.5	2942.8	1695.6	3886.6	3018.3	1501.6	327.7	1122	559.3	3016.4	628.7	1047.1
1557665_at	3497	7882.4	1564.8	8288.7	8361.6	6840.7	4028.3	2177.8	3395.6	3975.9	5912.5	6764.5
1557666_s_at	6764.2	9026.4	2657.2	13497.8	11652.6	11939.3	7554.1	10259.3	10080.2	6241.3	7024.2	5318.2
1557667_at	9876.8	6993.1	7385.4	6401.5	6156.8	7663.3	8270.6	12735.3	6635.8	12762.1	9888.8	11438.7
1557669_at	2820.1	759.9	1526.9	1591.4	873.6	776	3093.3	426.1	1686.7	1234.9	832.7	1728.8
1557672_s_at	4775.5	4798.2	4993.9	3146.9	892.1	1447.3	7042.9	2144.6	2410.2	6429	6482.9	9084.6
1557673_at	2757.5	6548.5	383.8	7840.5	3785.6	2448.4	2302.5	3730.6	1091.9	2586.6	1786.2	7314.4
1557674_s_at	1855	3900.8	1505.8	107.6	1872	2518.2	5352.1	3110.4	532.6	7634.8	1507.3	4685.4
1557675_at	25652.9	22159.7	19052	35248.4	25838.1	27207.7	39601.2	25816.2	38336.7	18974.2	19956.6	22606.2
1557676_at	2038.9	2069.6	1560.6	1066.9	1936.7	1334.8	1813.2	1292.5	1344.9	1635.4	920.2	2301.3
1557677_a_at	2034.7	638.7	1864.3	1161.1	915.2	1036	489.3	4066.8	541.5	3821.5	499.6	1054.6
1557679_at	3868.8	4648.6	1054.5	2106.9	2773.3	4586.4	4504.5	733.8	3874.9	3980.1	1457.3	8738.1
1557680_at	802.2	1608.8	847.8	2071.1	476.1	1912.9	1647.1	743.3	1637.9	554.9	3376.8	1517.9
1557681_s_at	417.8	3460.2	345.9	6253.5	822.8	3670.6	1725.8	530.2	168.7	175.2	966	361.6
1557682_a_at	1541.7	3181.3	337.4	1156.6	1206.4	783.8	4277.3	3815.9	541.5	4121.9	978.5	2436.9
1557683_at	2527.7	1451.2	400.7	2210	3702.4	3511.5	2354.9	752.8	572.6	3558.7	3876.4	143.1
1557684_at	8251.5	6665.7	708.6	8741.5	2001.4	5385.7	7798.8	5695.4	7532.4	4964.7	3539.1	866.3
1557685_at	6902.1	7332.7	8427.2	10785.7	16293.3	12474.7	12744.6	9170.4	11886.7	4701.8	7140.8	5676
1557688_at	33783.3	28425.2	22822.7	34455	23758.1	45688.9	21307.9	20319.7	42886.3	27255.6	31635.8	21796.4
1557689_at	9563.4	7833.9	12227.5	20598.6	15951.2	13382.7	10826.5	17374.9	15566.4	8548.4	8577.2	8708
[truncated: 4,863,448 more chars]
