# Supplementary material for: Array data extractor (ADE): a LabVIEW program to extract and merge gene array data
Source: BMC Res Notes. 2013 Dec 1;6:496. doi: 10.1186/1756-0500-6-496 (PMC4222097; doi:10.1186/1756-0500-6-496)
Supplement: Additional file 1 — Contains a text file describing how the files have to be formatted, aswell as the program and sample files. Sample files include three data files downloaded from the GEO database [30,31]. With these files ADE can be directly tested without further modification. [file 1756-0500-6-496-S1.zip › Data Extractor/Genes of interest.txt]

HTR1A
HTR1B
HTR1D
HTR1E
HTR1F
HTR2A
HTR2B
HTR2C
HTR4
HTR5A
HTR5BP
HTR6
HTR7
CHRM1
CHRM2
CHRM3
CHRM4
CHRM5
ADORA1
ADORA2A
ADORA2B
ADORA3
ADRA1A
ADRA1B
ADRA1D
ADRA2A
ADRA2B
ADRA2C
ADRB1
ADRB2
ADRB3
AGTR1
AGTR2
APLNR
GPBAR1
NMBR
GRPR
BRS3
BDKRB1
BDKRB2
CNR1
CNR2
CMKLR1
CCR1
CCR2
CCR3
CCR4
CCR5
CCR6
CCR7
CCR8
CCR9
CCR10
CXCR1
CXCR2
CXCR3
CXCR4
CXCR5
CXCR6
CX3CR1
XCR1
DARC
CXCR7
CCBP2
CCRL1
CCRL2
CCKAR
CCKBR
C3AR1
C5AR1
C5AR2
DRD1
DRD2
DRD3
DRD4
DRD5
EDNRA
EDNRB
GPER
FPR1
FPR2
FPR3
FFAR1
FFAR2
FFAR3
O3FAR1
GPR42
GALR1
GALR2
GALR3
GHSR
FSHR
LHCGR
TSHR
GNRHR
GNRHR2
HRH1
HRH2
HRH3
HRH4
HCAR1
HCAR2
HCAR3
KISS1R
LTB4R
LTB4R2
CYSLTR1
CYSLTR2
OXER1
FPR2
LPAR1
LPAR2
LPAR3
LPAR4
LPAR5
LPAR6
S1PR1
S1PR2
S1PR3
S1PR4
S1PR5
MCHR1
MCHR2
MC1R
MC2R
MC3R
MC4R
MC5R
MTNR1A
MTNR1B
MLNR
NMUR1
NMUR2
NPFFR1
NPFFR2
NPSR1
NPBWR1
NPBWR2
NPY1R
NPY2R
PPYR1
NPY5R
NPY6R
NTSR1
NTSR2
OPRD1
OPRK1
OPRM1
OPRL1
HCRTR1
HCRTR2
OXGR1
P2RY1
P2RY2
P2RY4
P2RY6
P2RY11
P2RY12
P2RY13
P2RY14
QRFPR
PTAFR
PROKR1
PROKR2
PRLHR
PTGDR
PTGDR2
PTGER1
PTGER2
PTGER3
PTGER4
PTGFR
PTGIR
TBXA2R
F2R
F2RL1
F2RL2
F2RL3
RXFP1
RXFP2
RXFP3
RXFP4
SSTR1
SSTR2
SSTR3
SSTR4
SSTR5
SUCNR1
TACR1
TACR2
TACR3
TRHR
TAAR1
UTS2R
AVPR1A
AVPR1B
AVPR2
OXTR
BRS3
GPR1
GPR3
GPR4
GPR6
GPR12
GPR15
GPR17
GPR18
GPR19
GPR20
GPR21
GPR22
GPR25
GPR26
GPR27
GPR31
GPR32
GPR33
GPR34
GPR35
GPR37
GPR37L1
GPR39
GPR42
GPR45
GPR50
GPR52
GPR55
GPR61
GPR62
GPR63
GPR65
GPR68
GPR75
GPR78
GPR79
GPR82
GPR83
GPR84
GPR85
GPR87
GPR88
GPR101
GPR119
GPR132
GPR135
GPR139
GPR141
GPR142
GPR146
GPR148
GPR149
GPR150
GPR151
GPR152
GPR153
GPR160
GPR161
GPR162
GPR171
GPR173
GPR174
GPR176
GPR182
GPR183
LGR4
LGR5
LGR6
MAS1
MAS1L
MRGPRD
MRGPRE
MRGPRF
MRGPRG
MRGPRX1
MRGPRX2
MRGPRX3
MRGPRX4
OPN3
OPN5
P2RY8
P2RY10
TAAR2
TAAR3
TAAR4P
TAAR5
TAAR6
TAAR8
TAAR9
